# Supplementary material for: Dynamic prediction of carbon prices based on the multi-frequency combined model
Source: PeerJ Comput Sci. 2025 Apr 17;11:e2827. doi: 10.7717/peerj-cs.2827 (PMC12190694; doi:10.7717/peerj-cs.2827)
Supplement: Supplemental Information 1 [file peerj-cs-11-2827-s001.zip]

Archive with 73 entries (54 files):
- Source code/
- Source code/1 ADFtest/
- Source code/1 ADFtest/ADF.py
- Source code/1 ADFtest/wuhan.csv
- Source code/2 lasso/
- Source code/2 lasso/lasso.py
- Source code/2 lasso/result.csv
- Source code/2 lasso/result.xlsx
- Source code/2 lasso/top_10_features_importance.png
- Source code/3 PACF/
- Source code/3 PACF/data-monocarbon price-difference.csv
- Source code/3 PACF/PACF-feature selection.py
- Source code/3 PACF/pacf_plot.png
- Source code/3 PACF/time_series_plot.png
- Source code/4 GBDT/
- Source code/4 GBDT/data_undifferentiated.csv
- Source code/4 GBDT/GBDT.py
- Source code/4 SVR/
- Source code/4 SVR/data_undifferentiated.csv
- Source code/4 SVR/SVR.py
- Source code/4 XGBoost/
- Source code/4 XGBoost/data_undifferentiated.csv
- Source code/4 XGBoost/xgb.py
- Source code/5COA-XGBoost/
- Source code/5COA-XGBoost/COA-XGBoost.py
- Source code/5COA-XGBoost/data_undifferentiated.csv
- Source code/5WOA-XGBoost/
- Source code/5WOA-XGBoost/data_undifferentiated.csv
- Source code/5WOA-XGBoost/WOA-XGboost .py
- Source code/6COA-XGBoost-CEEMDAN/
- Source code/6COA-XGBoost-CEEMDAN/all_residuals.csv
- Source code/6COA-XGBoost-CEEMDAN/CEEMDAN.py
- Source code/6COA-XGBoost-CEEMDAN/coa-xgboost -high frequency/
- Source code/6COA-XGBoost-CEEMDAN/coa-xgboost -high frequency/coa-xgb.py
- Source code/6COA-XGBoost-CEEMDAN/coa-xgboost -high frequency/data_S1.csv
- Source code/6COA-XGBoost-CEEMDAN/SVR -low frequency/
- Source code/6COA-XGBoost-CEEMDAN/SVR -low frequency/data_S2.csv
- Source code/6COA-XGBoost-CEEMDAN/SVR -low frequency/SVR.py
- Source code/6COA-XGBoost-VMD/
- Source code/6COA-XGBoost-VMD/all_residuals.csv
- Source code/6COA-XGBoost-VMD/coa-xgboost  -high frequency/
- Source code/6COA-XGBoost-VMD/coa-xgboost  -high frequency/coa-xgb.py
- Source code/6COA-XGBoost-VMD/coa-xgboost  -high frequency/data_S1.csv
- Source code/6COA-XGBoost-VMD/Final Comparison.csv
- Source code/6COA-XGBoost-VMD/Prediction results of COA-XGBoost-VMD.py
- Source code/6COA-XGBoost-VMD/Projections add up.xlsx
- Source code/6COA-XGBoost-VMD/SVR -low frequency/
- Source code/6COA-XGBoost-VMD/SVR -low frequency/data_S2.csv
- Source code/6COA-XGBoost-VMD/SVR -low frequency/SVR.py
- Source code/6COA-XGBoost-VMD/VMD.py
- Source code/7Characteristic importance analysis/
- Source code/7Characteristic importance analysis/result.csv
- Source code/7Characteristic importance analysis/RF Feature Importance.jpg
- Source code/7Characteristic importance analysis/RF.py
- Source code/comparison experiment:COA-XGBoost-CEEMDAN/
- Source code/comparison experiment:COA-XGBoost-CEEMDAN/CEEMDAN.csv
- Source code/comparison experiment:COA-XGBoost-CEEMDAN/CEEMDAN.py
- Source code/comparison experiment:COA-XGBoost-CEEMDAN/coa-xgb.py
- Source code/comparison experiment:COA-XGBoost-CEEMDAN/coa-xgboost-high frequency/
- Source code/comparison experiment:COA-XGBoost-CEEMDAN/coa-xgboost-high frequency/coa-xgb.py
- Source code/comparison experiment:COA-XGBoost-CEEMDAN/coa-xgboost-high frequency/data_S1.csv
- Source code/comparison experiment:COA-XGBoost-CEEMDAN/data_undifferentiated.csv
- Source code/comparison experiment:COA-XGBoost-CEEMDAN/Final Comparison.csv
- Source code/comparison experiment:COA-XGBoost-CEEMDAN/predicted_results_optimized_with_dates.csv
- Source code/comparison experiment:COA-XGBoost-CEEMDAN/Prediction results of COA-XGBoost-CEEMDAN.py
- Source code/comparison experiment:COA-XGBoost-CEEMDAN/Projections add up.xlsx
- Source code/comparison experiment:COA-XGBoost-CEEMDAN/SVR -low frequency/
- Source code/comparison experiment:COA-XGBoost-CEEMDAN/SVR -low frequency/data_S2.csv
- Source code/comparison experiment:COA-XGBoost-CEEMDAN/SVR -low frequency/SVR.py
- Source code/comparison experiment:COA-XGBoost-CEEMDAN/wl_res.png
- Source code/Final Comparison.csv
- Source code/Prediction results of COA-XGBoost-CEEMDAN.py
- Source code/Projections add up.xlsx
