# Supplementary material for: Dynamic prediction of carbon prices based on the multi-frequency combined model
Source: PeerJ Comput Sci. 2025 Apr 17;11:e2827. doi: 10.7717/peerj-cs.2827 (PMC12190694; doi:10.7717/peerj-cs.2827)
Supplement: Supplemental Information 1 [file peerj-cs-11-2827-s001.zip › Source code/1 ADFtest/wuhan.csv]

date	EUA-1	DAX-1	SP500-1	CSI300-1	��֤�ۺ�ָ��-1	BRENT-1	NYMEX-1	COAL-1	DCOAL-1	AQI-1	USDCNY	EURCNY	�ٶ�ָ��-̼�к�	�ٶ�ָ��-̼����	�ٶ�ָ��-̼���	�ٶ�ָ��-̼��	Y
2018/1/2	7.78	12,871.39	2,695.81	4,087.40	3,348.33	66.57	3.04	1,338.00	612.8	163	6.51	7.82	66	417	0	311	15.23
2018/1/3	7.8	12,978.21	2,713.06	4,111.39	3,369.11	67.84	2.99	1,352.00	613.2	117	6.49	7.83	124	406	0	270	15.29
2018/1/4	7.74	13,167.89	2,723.99	4,128.81	3,385.71	68.07	2.88	1,367.00	624	50	6.5	7.81	66	368	0	252	15.02
2018/1/5	7.75	13,319.64	2,743.15	4,138.75	3,391.75	67.62	2.79	1,360.50	628.2	105	6.49	7.84	133	324	0	234	14.7
2018/1/8	7.62	13,367.78	2,747.71	4,160.16	3,409.48	67.78	2.83	1,390.50	632.6	103	6.48	7.81	122	374	0	263	15.01
2018/1/9	7.75	13,385.59	2,751.29	4,189.30	3,413.90	68.82	2.95	1,384.50	630.6	73	6.5	7.77	135	352	0	277	15.29
2018/1/10	7.86	13,281.34	2,748.23	4,207.81	3,421.83	69.2	2.91	1,357.00	637.4	81	6.52	7.78	132	354	0	249	15.42
2018/1/11	7.79	13,202.90	2,767.56	4,205.59	3,425.34	69.26	3.09	1,377.00	636	75	6.51	7.79	132	332	0	249	15.3
2018/1/12	7.83	13,245.03	2,786.24	4,225.00	3,428.94	69.87	3.2	1,345.50	632	102	6.49	7.82	76	335	0	242	15.33
2018/1/15	7.77	13,200.51	2781.33	4,225.24	3,410.49	70.26	3.13	1,327.00	629.8	124	6.46	7.87	61	349	0	241	15.19
2018/1/16	8.02	13,246.33	2,776.42	4,258.47	3,436.59	69.15	3.12	1,277.50	633.4	167	6.44	7.9	74	368	0	252	15.34
2018/1/17	8.15	13,183.96	2,802.56	4,248.12	3,444.67	69.38	3.26	1,284.00	635.6	152	6.43	7.89	126	312	0	252	14.76
2018/1/18	8.46	13,281.43	2,798.03	4,271.42	3,474.75	69.31	3.21	1,276.00	646.2	191	6.44	7.85	125	340	0	316	14.98
2018/1/19	8.73	13,434.45	2,810.30	4,285.40	3,487.86	68.61	3.19	1,287.50	646	214	6.42	7.86	63	324	0	276	14.95
2018/1/22	8.72	13,463.69	2,832.97	4,336.60	3,501.36	69.03	3.25	1,271.50	655.6	115	6.41	7.85	64	303	0	267	15.14
2018/1/23	8.98	13,559.60	2,839.13	4,382.61	3,546.50	69.96	3.53	1,284.50	656.8	155	6.4	7.85	131	330	0	228	15.07
2018/1/24	9.42	13,414.74	2,837.54	4,389.89	3,559.47	70.53	3.43	1,289.00	665	69	6.39	7.86	0	292	0	210	14.99
2018/1/25	9.21	13,298.36	2,839.25	4,365.08	3,548.31	70.42	3.45	1,319.00	668.4	49	6.37	7.9	70	314	0	260	14.99
2018/1/26	9.06	13,340.17	2,872.87	4,381.30	3,558.13	70.52	3.17	1,301.00	673	56	6.34	7.86	64	288	0	256	14.57
2018/1/29	8.97	13,324.48	2,853.53	4,302.02	3,523.00	69.46	3.18	1,286.50	678.8	106	6.33	7.86	64	275	0	205	14.93
2018/1/30	8.86	13,197.71	2,822.43	4,256.10	3,488.01	69.02	3.17	1,295.00	666.8	101	6.33	7.84	61	292	0	185	15.44
2018/1/31	9.25	13,189.48	2,823.81	4,275.90	3,480.83	69.05	2.97	1,293.50	664.4	88	6.33	7.86	66	298	0	214	15.14
2018/2/1	9.24	13,003.90	2,821.98	4,245.90	3,446.98	69.65	2.89	1,289.00	666	104	6.3	7.82	63	271	0	184	14.85
2018/2/2	8.93	12,785.16	2,762.13	4,271.23	3,462.08	68.58	2.86	1,331.50	660.4	88	6.29	7.86	122	275	0	193	14.97
2018/2/5	9.05	12,687.49	2,648.94	4,274.15	3,487.50	67.62	2.75	1,369.00	664.2	78	6.3	7.84	66	271	0	166	14.64
2018/2/6	8.78	12,392.66	2,695.14	4,148.89	3,370.65	66.86	2.76	1,359.00	657.4	93	6.31	7.8	68	232	0	180	14.9
2018/2/7	8.97	12,590.43	2,681.66	4,050.50	3,309.26	65.51	2.7	1,368.00	653.6	118	6.29	7.78	66	252	0	198	14.93
2018/2/8	9.1	12,260.29	2,581.00	4,012.05	3,262.05	64.81	2.69	1,364.00	646.4	118	6.28	7.7	59	243	0	175	14.99
2018/2/9	9.21	12,107.48	2,619.55	3,840.65	3,129.85	64.84	2.61	1,356.00	648.4	128	6.32	7.74	64	242	0	170	15.02
2018/2/12	9.46	12,282.77	2,656.00	3,890.10	3,154.13	65.67	2.56	1,364.00	634.4	79	6.3	7.72	61	217	0	182	14.4
2018/2/13	9.87	12,196.50	2,662.94	3,935.63	3,184.96	65.25	2.61	1,364.50	636	89	6.32	7.77	61	181	0	165	14.15
2018/2/14	9.58	12,339.16	2,698.63	3,966.96	3,199.16	65.42	2.6	1,373.50	643.2	114	6.34	7.83	0	169	0	133	15.29
2018/2/22	9.7	12,461.91	2,703.96	4,052.73	3,268.56	66.39	2.62	1,378.00	655	115	6.35	7.8	0	214	0	157	16.35
2018/2/23	9.79	12,483.79	2,747.30	4,071.09	3,289.02	67.31	2.67	1,398.00	651.2	80	6.35	7.83	63	236	0	182	14.72
2018/2/26	9.61	12,527.04	2,779.60	4,118.42	3,329.57	67.5	2.69	1,412.00	641.6	101	6.34	7.79	70	275	0	223	14.3
2018/2/27	10.13	12,490.73	2,744.28	4,058.98	3,292.07	66.63	2.69	1,428.50	640.2	44	6.31	7.78	126	271	0	202	14.84
2018/2/28	10.08	12,435.85	2,713.83	4,023.64	3,259.41	65.78	2.67	1,412.50	636.6	51	6.33	7.74	66	253	0	214	14.99
2018/3/1	9.97	12,190.94	2,677.67	4,049.09	3,273.75	63.83	2.69	1,401.00	632.8	75	6.34	7.72	63	277	0	186	14.07
2018/3/2	10.12	11,913.71	2,691.25	4,016.46	3,254.53	64.37	2.71	1,394.00	632.4	77	6.33	7.77	0	241	0	170	14.99
2018/3/5	10.34	12,090.87	2,720.94	4,018.10	3,256.93	65.54	2.7	1,374.50	624.2	35	6.34	7.81	127	292	0	216	14.98
2018/3/6	10.45	12,113.87	2,728.12	4,066.56	3,289.64	65.79	2.76	1,378.00	621.6	45	6.34	7.82	61	306	0	199	15.09
2018/3/7	10.62	12,245.36	2,726.80	4,036.65	3,271.67	64.34	2.79	1,347.50	620.4	40	6.33	7.86	63	296	0	218	14.86
2018/3/8	11.1	12,355.57	2,738.97	4,077.60	3,288.41	63.61	2.75	1,324.50	622.4	60	6.32	7.85	59	259	0	197	14.84
2018/3/9	11.1	12,346.68	2,786.57	4,108.87	3,307.17	65.49	2.73	1,300.50	613.4	78	6.35	7.81	276	244	0	231	15.46
2018/3/12	11.06	12,418.39	2,783.02	4,127.67	3,326.70	64.95	2.79	1,266.00	607.6	82	6.33	7.8	188	301	0	244	14.95
2018/3/13	11.38	12,221.03	2,765.31	4,091.25	3,310.24	64.64	2.79	1,251.50	607.4	92	6.32	7.8	191	293	0	244	14.8
2018/3/14	11.18	12,237.74	2,749.48	4,073.34	3,291.38	64.89	2.74	1,294.50	610	72	6.32	7.83	150	295	0	226	14.98
2018/3/16	11.15	12,389.58	2,752.01	4,056.42	3,269.88	66.21	2.7	1,288.50	610	49	6.33	7.79	218	288	0	184	14.98
2018/3/19	11.04	12,217.02	2,712.92	4,074.25	3,279.25	66.05	2.66	1,286.00	599.6	64	6.33	7.78	180	291	0	232	14.86
2018/3/20	11.52	12,307.33	2,716.94	4,077.70	3,290.64	67.42	2.68	1,288.50	591.4	60	6.32	7.8	192	293	0	246	14.78
2018/3/21	12.82	12,309.15	2,711.93	4,061.05	3,280.95	69.47	2.65	1,291.50	587.4	65	6.34	7.77	152	312	0	203	15.19
2018/3/22	12.31	12,100.08	2,643.69	4,020.35	3,263.48	68.91	2.62	1,275.50	586.6	90	6.32	7.8	138	345	0	236	15.51
2018/3/23	12.58	11,886.31	2,588.26	3,904.94	3,152.76	70.45	2.59	1,230.00	574.2	96	6.33	7.8	148	246	0	223	14.95
2018/3/26	12.96	11,787.26	2,658.55	3,879.89	3,133.72	70.12	2.63	1,243.50	584.4	72	6.32	7.81	180	348	0	233	15.24
2018/3/27	13.65	11,970.83	2,612.62	3,913.27	3,166.65	70.11	2.7	1,251.50	580.8	75	6.28	7.82	171	296	0	212	14.94
2018/3/28	12.96	11,940.71	2,605.00	3,842.72	3,122.29	69.53	2.7	1,231.50	575.4	86	6.28	7.79	160	280	0	235	15.17
2018/3/29	13.26	12,096.73	2,641.53	3,894.05	3,160.53	70.27	2.73	1,251.00	577.2	95	6.3	7.76	161	293	0	249	15.11
2018/3/30	13.26	12,096.73	2611.71	3,898.50	3,168.90	68.96	2.71	1,281.50	579.6	118	6.29	7.74	148	284	0	275	14.89
2018/4/2	13.26	12049.59	2,581.88	3,886.92	3,163.18	67.64	2.68	1,281.00	571.6	88	6.28	7.73	149	271	0	210	15.25
2018/4/3	13.27	12,002.45	2,614.45	3,862.48	3,136.63	68.12	2.7	1,286.50	564.2	81	6.28	7.73	133	265	0	235	15.48
2018/4/4	13.02	11,957.90	2,644.69	3,854.86	3,131.11	68.02	2.71	1,300.50	563.6	121	6.29	7.72	155	285	0	216	15.6
2018/4/9	13.3	12,261.75	2,613.16	3,852.93	3,138.29	68.65	2.7	1,291.00	561.8	92	6.31	7.74	127	270	0	239	15.76
2018/4/10	13.34	12,397.32	2,656.87	3,927.17	3,190.32	71.04	2.66	1,169.50	558.6	98	6.31	7.77	152	296	0	225	15.7
2018/4/11	13.39	12,293.97	2,642.19	3,938.34	3,208.08	72.06	2.67	1,149.50	556.8	104	6.29	7.78	63	281	0	197	15.07
2018/4/12	13.55	12,415.01	2,663.99	3,898.64	3,180.16	72.02	2.69	1,124.50	555.8	81	6.28	7.77	130	281	0	231	15.5
2018/4/13	13.9	12,442.40	2,656.30	3,871.14	3,159.05	72.58	2.74	1,132.50	556.4	41	6.29	7.75	142	265	0	198	15.74
2018/4/16	13.95	12,391.41	2,677.84	3,808.86	3,110.65	71.42	2.75	1,102.00	570	246	6.29	7.75	78	290	0	217	14.72
2018/4/17	13.7	12,585.57	2,706.39	3,748.64	3,066.80	71.58	2.74	1,126.50	585.8	141	6.28	7.77	143	323	0	232	15.45
2018/4/18	13.85	12,590.83	2,708.64	3,766.28	3,091.40	73.48	2.74	1,149.00	591.8	112	6.28	7.77	64	283	0	247	15.47
2018/4/19	13.42	12,567.42	2,693.13	3,811.84	3,117.38	73.78	2.68	1,174.50	591.6	93	6.28	7.78	148	347	0	222	15.99
2018/4/20	13.01	12,540.50	2,670.14	3,760.85	3,071.54	74.06	2.75	1,130.50	587.6	88	6.29	7.76	125	289	0	215	15.49
2018/4/23	12.85	12,572.39	2,670.29	3,766.33	3,068.01	74.71	2.74	1,177.50	603.6	34	6.3	7.74	135	315	0	215	15.54
2018/4/24	13.18	12,550.82	2,634.56	3,843.49	3,128.93	73.86	2.78	1,182.00	604.8	59	6.32	7.71	129	277	0	210	15.58
2018/4/25	13.21	12,422.30	2,639.40	3,828.70	3,117.97	74	2.81	1,165.50	593.6	62	6.31	7.71	61	271	0	221	15.57
2018/4/26	13.44	12,500.47	2,666.94	3,755.49	3,075.03	74.74	2.83	1,168.50	593.8	67	6.33	7.7	124	293	0	216	15.66
2018/4/27	13.51	12,580.87	2,669.91	3,756.88	3,082.23	74.64	2.77	1,157.50	597.6	85	6.34	7.67	122	269	0	198	15.53
2018/5/2	13.02	12,802.25	2,635.67	3,763.65	3,081.18	73.36	2.76	1,205.00	596.6	82	6.37	7.63	133	291	0	249	16
2018/5/3	12.92	12,690.15	2,629.73	3,793.00	3,100.86	73.63	2.73	1,199.50	594.4	74	6.37	7.61	131	289	0	197	15.96
2018/5/4	12.98	12,819.60	2,663.42	3,774.60	3,091.03	74.87	2.71	1,217.50	602.4	68	6.35	7.61	135	307	0	187	15.8
2018/5/7	13.58	12,948.14	2,672.63	3,834.19	3,136.64	76.17	2.74	1,249.50	613.2	51	6.36	7.6	128	325	0	211	15.65
2018/5/8	13.56	12,912.21	2,671.92	3,878.68	3,161.50	74.85	2.74	1,248.00	607.2	48	6.37	7.59	127	302	0	213	15.6
2018/5/9	13.96	12,943.06	2,697.79	3,871.62	3,159.15	77.21	2.74	1,228.50	600.2	83	6.37	7.56	127	307	0	238	15.55
2018/5/10	14.57	13,022.87	2,723.07	3,893.06	3,174.41	77.47	2.81	1,241.00	611.8	69	6.38	7.56	129	303	0	208	15.58
2018/5/11	14.6	13,001.24	2,727.72	3,872.84	3,163.26	77.12	2.82	1,260.50	620.2	92	6.35	7.57	135	254	0	217	15.64
2018/5/14	14.6	12,977.71	2,730.13	3,909.29	3,174.03	78.23	2.84	1,260.50	629.8	67	6.33	7.57	126	269	0	195	15.56
2018/5/15	14.29	12,970.04	2,711.45	3,924.10	3,192.12	78.43	2.83	1,270.50	632.6	57	6.35	7.57	68	300	0	234	15.56
2018/5/16	15.15	12,996.33	2,722.46	3,892.84	3,169.57	79.28	2.82	1,271.50	638.4	58	6.37	7.54	133	283	0	221	15.57
2018/5/17	15.27	13,114.61	2,720.13	3,864.05	3,154.28	79.3	2.85	1,247.50	634.8	62	6.37	7.52	127	334	0	234	15.59
2018/5/18	15.22	13,077.72	2,712.97	3,903.06	3,193.30	78.51	2.84	1,230.00	630.4	48	6.38	7.52	64	238	0	189	15.47
2018/5/21	15.53	13,077.72	2,733.01	3,921.24	3,213.84	79.22	2.83	1,232.00	619.6	35	6.39	7.51	59	256	0	239	15.5
2018/5/22	15.92	13,169.92	2,724.44	3,906.21	3,214.35	79.57	2.9	1,221.00	610.2	51	6.38	7.52	68	277	0	206	15.49
2018/5/23	15.98	12,976.84	2,733.29	3,854.58	3,168.96	79.8	2.92	1,175.50	585.4	105	6.38	7.51	64	267	0	178	15.55
2018/5/24	16.26	12,855.09	2,727.76	3,827.22	3,154.65	78.79	2.93	1,190.00	591.8	71	6.38	7.47	66	242	0	185	16.1
2018/5/25	15.97	12,938.01	2,721.33	3,816.50	3,141.30	76.44	2.96	1,175.50	589.8	69	6.39	7.48	61	265	0	188	17.52
2018/5/28	16.28	12,863.46	2705.6	3,833.26	3,135.08	75.3	2.99	1,196.50	611.8	104	6.4	7.48	68	315	0	208	16.82
2018/5/29	16.27	12,666.51	2,689.86	3,804.01	3,120.46	75.39	2.9	1,218.50	623.6	115	6.4	7.44	64	300	0	208	16.97
2018/5/30	15.81	12,783.76	2,724.01	3,723.37	3,041.44	77.5	2.9	1,204.00	623.8	73	6.42	7.41	68	312	0	210	17.39
2018/5/31	14.88	12,604.89	2,705.27	3,802.38	3,095.47	77.59	2.95	1,238.50	624	55	6.41	7.48	61	307	0	227	17
2018/6/1	15.26	12,724.27	2,734.62	3,770.59	3,075.14	76.79	2.98	1,253.00	636.2	79	6.41	7.5	72	227	0	206	16.75
2018/6/4	16.1	12,770.75	2,746.87	3,807.58	3,091.19	75.29	2.93	1,238.50	632.8	74	6.42	7.49	134	312	0	209	16.94
2018/6/5	15.74	12,787.13	2,748.80	3,845.32	3,114.21	75.38	2.89	1,244.00	632.8	77	6.42	7.51	139	293	0	246	16.88
2018/6/6	15.9	12,830.07	2,772.35	3,837.35	3,115.18	75.36	2.9	1,245.50	629.8	92	6.4	7.51	137	282	0	219	16.57
2018/6/7	15.97	12,811.05	2,770.37	3,831.01	3,109.50	77.32	2.93	1,259.00	637.6	79	6.39	7.53	70	283	0	201	16.61
2018/6/8	15.79	12,766.55	2,779.03	3,779.62	3,067.15	76.46	2.91	1,255.50	639	44	6.4	7.55	59	280	0	224	16.76
2018/6/11	15.46	12,842.91	2,782.00	3,779.98	3,052.78	76.46	2.95	1,244.00	629.8	80	6.41	7.54	68	293	0	204	16.57
2018/6/12	15.12	12,842.30	2,786.85	3,825.95	3,079.80	75.88	2.94	1,277.50	649.2	90	6.41	7.54	125	281	0	224	16.5
2018/6/13	15.28	12,890.58	2,775.63	3,788.34	3,049.80	76.74	2.96	1,256.00	646.2	69	6.42	7.54	125	300	0	284	16.48
2018/6/14	14.88	13,107.10	2,782.49	3,773.37	3,044.16	75.94	2.97	1,253.50	643	78	6.4	7.55	144	285	0	221	16.5
2018/6/15	14.5	13,010.55	2,779.66	3,753.43	3,021.90	73.44	3.03	1,264.00	660.4	98	6.43	7.44	124	301	0	217	16.7
2018/6/19	14.21	12,677.97	2,762.59	3,621.12	2,907.82	75.08	2.92	1,199.50	644.2	59	6.42	7.47	70	263	0	177	16.8
2018/6/20	14.47	12,695.16	2,767.32	3,635.44	2,915.73	74.74	2.97	1,209.00	649.6	42	6.46	7.5	127	251	0	207	16.7
2018/6/21	14.78	12,511.91	2,749.76	3,592.97	2,875.81	73.05	2.98	1,184.00	643	71	6.47	7.49	139	274	0	197	16.74
2018/6/22	15.09	12,579.72	2,754.88	3,608.90	2,889.76	75.55	2.94	1,184.00	642	43	6.48	7.52	131	255	0	186	16.71
2018/6/25	14.99	12,270.33	2,717.07	3,560.48	2,859.34	74.73	2.93	1,194.00	642	46	6.49	7.57	154	220	0	225	16.8
2018/6/26	14.99	12,234.34	2,723.06	3,531.11	2,844.51	76.31	2.95	1,176.00	632.6	44	6.52	7.63	64	286	0	193	16.85
2018/6/27	15.21	12,348.61	2,699.63	3,459.26	2,813.18	77.62	2.99	1,170.50	632.6	47	6.56	7.64	64	235	0	190	16.85
2018/6/28	14.96	12,177.23	2,716.31	3,423.53	2,786.90	77.85	2.95	1,183.50	643.6	44	6.6	7.64	128	237	0	206	16.85
2018/6/29	14.95	12,306.00	2,718.37	3,510.98	2,847.42	79.44	2.92	1,200.50	647.4	54	6.62	7.65	124	216	0	186	17
2018/7/2	15.03	12,238.17	2,726.71	3,407.96	2,775.56	77.3	2.86	1,166.50	637.2	49	6.62	7.72	129	258	0	186	17.05
2018/7/3	15.06	12,349.14	2,713.22	3,409.28	2,786.89	77.76	2.86	1,165.00	637	54	6.65	7.74	59	283	0	206	17.29
2018/7/4	15.48	12,349.14	2724.92	3,363.75	2,759.13	78.24	2.84	1,154.50	642.2	49	6.66	7.77	59	259	0	175	16.83
2018/7/5	15.64	12,464.29	2,736.61	3,342.44	2,733.88	77.39	2.83	1,150.50	633.2	27	6.62	7.72	127	226	0	175	17.45
2018/7/6	15.66	12,486.60	2,759.82	3,365.12	2,747.23	77.11	2.85	1,151.50	627.2	37	6.63	7.76	64	209	0	178	17.68
2018/7/9	15.96	12,486.60	2,784.17	3,459.18	2,815.11	78.07	2.83	1,157.50	629.4	28	6.64	7.8	66	230	0	214	18.15
2018/7/10	16.01	12,609.85	2,793.84	3,467.52	2,827.63	78.86	2.78	1,142.50	626.2	62	6.63	7.79	74	239	0	224	18.74
2018/7/11	16.28	12,417.13	2,774.02	3,407.53	2,777.77	73.4	2.83	1,146.00	633.6	51	6.62	7.77	63	207	0	200	19.19
2018/7/12	16.05	12,454.34	2,798.29	3,481.06	2,837.66	74.45	2.8	1,153.50	633.8	44	6.67	7.8	146	211	0	199	19.24
2018/7/13	16.02	12,541.78	2,801.31	3,492.69	2,831.18	75.33	2.76	1,130.00	618.6	37	6.67	7.78	129	220	0	195	20.22
2018/7/16	15.89	12,561.02	2,798.43	3,472.09	2,814.04	71.84	2.77	1,138.50	619.8	62	6.68	7.8	0	204	0	224	19.32
2018/7/17	16.04	12,561.02	2,809.55	3,449.38	2,798.13	72.16	2.74	1,148.00	618.6	66	6.68	7.82	134	248	0	212	20
2018/7/18	16.37	12,765.94	2,815.62	3,431.32	2,787.26	72.9	2.73	1,140.00	611.8	60	6.69	7.8	159	253	0	213	20.09
2018/7/19	16.82	12,714.07	2,804.49	3,428.34	2,772.55	72.58	2.77	1,160.50	617.6	55	6.71	7.81	63	230	0	206	20.13
2018/7/20	17.03	12,494.77	2,801.83	3,492.89	2,829.27	73.07	2.76	1,166.50	619.6	67	6.77	7.88	64	220	0	214	20.06
2018/7/23	17.35	12,494.77	2,806.98	3,525.75	2,859.54	73.06	2.72	1,168.00	612.8	48	6.76	7.93	70	225	0	207	20.46
2018/7/24	17.06	12,689.56	2,820.40	3,581.71	2,905.56	73.44	2.74	1,178.50	614.2	73	6.79	7.94	59	221	0	200	20.79
2018/7/25	17.3	12,579.33	2,846.07	3,577.75	2,903.65	73.93	2.78	1,197.00	611.4	54	6.8	7.95	59	272	0	204	21.85
2018/7/26	17.25	12,809.23	2,837.44	3,536.25	2,882.23	74.54	2.76	1,196.00	605	54	6.77	7.94	61	257	0	193	22.93
2018/7/27	17.06	12,860.40	2,818.82	3,521.23	2,873.59	74.29	2.79	1,195.50	602.2	51	6.79	7.91	59	207	0	205	23
2018/7/30	17	12,798.20	2,802.60	3,515.08	2,869.05	74.97	2.8	1,196.50	592.4	74	6.81	7.95	129	206	0	216	24.4
2018/7/31	17.36	12,805.50	2,816.29	3,517.66	2,876.40	74.25	2.78	1,198.00	586.8	56	6.82	7.98	135	234	0	193	24.56
2018/8/1	17.74	12,737.05	2,813.36	3,447.39	2,824.53	72.39	2.75	1,186.50	581.2	80	6.83	7.99	139	225	0	182	25.38
2018/8/2	17.59	12,546.33	2,827.22	3,370.96	2,768.02	73.45	2.82	1,192.00	573.4	75	6.79	7.93	127	208	0	214	25.38
2018/8/3	17.63	12,615.76	2,840.35	3,315.28	2,740.44	73.21	2.85	1,202.50	585	51	6.83	7.92	0	203	0	188	25.03
2018/8/6	17.53	12,598.21	2,850.40	3,273.27	2,705.16	73.75	2.86	1,231.00	598	67	6.85	7.93	122	239	0	225	25.65
2018/8/7	17.47	12,648.19	2,858.45	3,368.87	2,779.37	74.65	2.89	1,254.00	615.6	78	6.84	7.91	129	230	0	238	27.5
2018/8/8	17.36	12,633.54	2,857.70	3,314.51	2,744.07	72.28	2.95	1,273.50	617	71	6.83	7.93	128	216	0	193	28.15
2018/8/9	17.56	12,676.11	2,853.58	3,397.53	2,794.38	72.07	2.95	1,275.50	617	86	6.83	7.93	63	225	0	201	29
2018/8/10	17.85	12,424.35	2,833.28	3,405.02	2,795.31	72.81	2.94	1,237.00	613	79	6.84	7.88	128	221	0	179	29.7
2018/8/13	17.95	12,358.74	2,821.93	3,390.34	2,785.87	72.61	2.93	1,259.00	628	41	6.86	7.83	61	228	0	224	28.82
2018/8/14	18.12	12,358.87	2,839.96	3,372.91	2,780.96	72.46	2.96	1,248.00	617.4	35	6.87	7.84	59	241	0	195	29.3
2018/8/15	18.05	12,163.01	2,818.37	3,291.98	2,723.26	70.76	2.94	1,271.50	606.8	48	6.89	7.81	127	224	0	217	29.3
2018/8/16	17.95	12,237.17	2834.25	3,276.73	2,705.19	71.43	2.91	1,264.50	600.8	47	6.89	7.83	141	244	0	207	29.31
2018/8/17	18.1	12,210.55	2,850.13	3,229.62	2,668.97	71.83	2.94	1,291.50	601.6	37	6.89	7.84	64	218	0	174	29.35
2018/8/20	18.45	12,331.30	2,857.05	3,267.25	2,698.47	72.21	2.95	1,328.00	597.2	32	6.87	7.87	64	223	0	209	28.64
2018/8/21	18.45	12,384.49	2,862.96	3,326.65	2,733.83	72.63	2.99	1,289.50	602.4	49	6.84	7.87	131	202	0	195	27.35
2018/8/22	19.78	12,385.70	2,861.82	3,307.95	2,714.61	74.78	2.96	1,333.00	615.6	59	6.83	7.9	68	193	0	174	27.66
2018/8/23	20.36	12,365.58	2,856.98	3,320.03	2,724.62	74.73	2.97	1,295.50	616.2	69	6.84	7.92	129	235	0	190	27.55
2018/8/24	20.65	12,394.52	2,874.69	3,325.33	2,729.43	75.82	2.91	1,290.00	623.8	56	6.87	7.94	68	226	0	194	27.58
2018/8/27	21.28	12,538.31	2,896.74	3,406.57	2,780.90	76.21	2.87	1,262.00	612.8	43	6.85	7.98	59	225	0	197	27.31
2018/8/28	20.65	12,527.42	2,897.52	3,400.17	2,777.98	75.95	2.85	1,272.50	617.2	48	6.81	7.95	130	257	0	192	26.7
2018/8/29	21.02	12,561.68	2,914.04	3,386.57	2,769.29	77.14	2.87	1,244.50	619.8	53	6.81	7.96	0	231	0	191	27.18
2018/8/30	21.13	12,494.24	2,901.13	3,351.09	2,737.74	77.77	2.88	1,253.50	624.8	47	6.81	7.98	61	239	0	197	26.85
2018/8/31	21.06	12,364.06	2,901.52	3,334.50	2,725.25	77.42	2.92	1,248.00	615.4	41	6.82	7.96	133	186	0	184	27.78
2018/9/3	20.21	12,346.41	2899.12	3,321.82	2,720.73	78.15	2.87	1,223.50	605.4	53	6.83	7.93	64	218	0	197	27.39
2018/9/4	20.14	12,210.21	2,896.72	3,363.90	2,750.58	78.17	2.81	1,227.00	615	78	6.82	7.92	68	236	0	190	27.3
2018/9/5	20.34	12,040.46	2,888.60	3,298.14	2,704.34	77.27	2.79	1,241.00	614	89	6.83	7.91	129	238	0	247	27.35
2018/9/6	21.44	11,955.25	2,878.05	3,262.88	2,691.59	76.5	2.78	1,283.50	622.8	48	6.82	7.94	66	250	0	242	27.48
2018/9/7	23.19	11,959.63	2,871.68	3,277.64	2,702.30	76.83	2.78	1,273.00	626.4	42	6.82	7.93	68	202	0	226	27.2
2018/9/10	25.19	11,986.34	2,877.13	3,230.07	2,669.48	77.37	2.81	1,320.00	636.8	55	6.84	7.91	135	231	0	220	27.17
2018/9/11	24.13	11,970.27	2,887.89	3,224.21	2,664.80	79.06	2.83	1,287.50	625.8	63	6.85	7.94	131	247	0	196	27.73
2018/9/12	22.92	12,032.30	2,888.92	3,202.02	2,656.11	79.74	2.82	1,268.00	629.2	69	6.85	7.95	131	243	0	215	27.08
2018/9/13	18.87	12,055.55	2,904.18	3,236.57	2,686.58	78.18	2.81	1,287.00	623.6	72	6.85	7.97	76	235	0	209	27.43
2018/9/14	19.94	12,124.33	2,904.98	3,242.09	2,681.64	78.09	2.77	1,298.50	631.2	60	6.84	7.99	70	213	0	203	29.75
2018/9/17	20.9	12,096.41	2,888.80	3,204.92	2,651.79	78.05	2.82	1,292.00	625.4	43	6.85	7.97	61	229	0	227	28.88
2018/9/18	20.19	12,157.67	2,904.31	3,269.43	2,699.95	79.03	2.93	1,298.00	627.2	34	6.86	8	149	238	0	219	26.9
2018/9/19	21.43	12,219.02	2,907.95	3,312.48	2,730.85	79.4	2.91	1,306.00	632.2	42	6.86	8.01	135	233	0	228	27.48
2018/9/20	21.98	12,326.48	2,930.75	3,310.13	2,729.24	78.7	2.96	1,276.50	640	41	6.85	8	126	221	0	191	28.48
2018/9/21	22.08	12,430.88	2,929.67	3,410.49	2,797.48	78.8	2.98	1,286.50	636	38	6.84	8.05	134	198	0	208	27.3
2018/9/25	21.19	12,374.66	2,915.56	3,379.80	2,781.14	81.87	3.08	1,277.50	632	58	6.84	8.04	145	203	0	196	28
2018/9/26	20.18	12,385.89	2,905.97	3,417.24	2,806.81	81.34	2.97	1,286.50	634	35	6.86	8.07	145	212	0	200	28.34
2018/9/27	20.77	12,435.59	2,914.00	3,403.59	2,791.77	81.72	3.06	1,268.50	634	40	6.86	8.06	128	226	0	192	28.04
2018/9/28	21.16	12,246.73	2,913.98	3,438.86	2,821.35	82.72	3	1,272.50	637	55	6.88	8.01	134	246	0	193	28.2
2018/10/8	21.89	11,947.16	2,884.43	3,290.90	2,716.51	83.91	3.28	1,330.00	650.4	95	6.9	7.95	67	224	0	203	28.3
2018/10/9	20.75	11,977.22	2,880.34	3,288.69	2,721.01	85	3.31	1,333.00	663	89	6.9	7.93	82	384	0	212	28.3
2018/10/10	19.43	11,712.50	2,785.68	3,281.60	2,725.84	83.09	3.28	1,363.50	666.8	65	6.91	7.94	68	302	0	201	28.58
2018/10/11	19.85	11,539.35	2,728.37	3,124.11	2,583.46	80.26	3.24	1,366.50	660	57	6.91	7.97	131	226	0	217	28.29
2018/10/12	20.35	11,523.81	2,767.13	3,170.73	2,606.91	80.43	3.15	1,375.50	666.2	65	6.91	8	65	214	0	201	29.98
2018/10/15	18.57	11,614.16	2,750.79	3,126.45	2,568.10	80.78	3.26	1,350.50	660	57	6.92	7.99	64	250	0	191	28.32
2018/10/16	19.28	11,776.55	2,809.92	3,100.97	2,546.33	81.41	3.25	1,367.50	662.2	50	6.91	8.01	146	246	0	253	28.54
2018/10/17	19.26	11,715.03	2,809.21	3,118.25	2,561.61	80.05	3.32	1,399.50	664.4	58	6.91	8	153	239	0	234	28.92
2018/10/18	19.73	11,589.21	2,768.78	3,044.39	2,486.42	79.29	3.23	1,384.50	656.6	74	6.93	7.97	140	272	0	224	28.88
2018/10/19	19.7	11,553.83	2,767.78	3,134.95	2,550.47	79.78	3.23	1,356.00	644.6	54	6.94	7.95	70	236	0	180	29.41
2018/10/22	19.09	11,524.34	2,755.88	3,270.27	2,654.88	79.83	3.14	1,361.50	641	52	6.92	7.97	143	255	0	236	29.34
2018/10/23	19.23	11,274.28	2,740.69	3,183.43	2,594.83	76.44	3.22	1,388.50	642	72	6.93	7.95	132	274	0	223	29.35
2018/10/24	19.61	11,191.63	2,656.10	3,188.20	2,603.30	76.17	3.19	1,395.00	644.6	90	6.94	7.96	68	252	0	228	30.01
2018/10/25	19.08	11,307.12	2,705.57	3,194.31	2,603.80	76.89	3.17	1,415.00	638.2	72	6.94	7.92	135	275	0	221	30.38
2018/10/26	18.28	11,200.62	2,658.69	3,173.64	2,598.85	77.62	3.25	1,409.00	632	57	6.95	7.9	132	238	0	214	32.09
2018/10/29	16.68	11,335.48	2,641.25	3,076.89	2,542.10	77.34	3.18	1,388.00	639	64	6.94	7.91	129	235	0	199	28.88
2018/10/30	16.02	11,287.39	2,682.63	3,110.26	2,568.05	75.91	3.21	1,394.00	639.8	80	6.96	7.91	135	199	0	202	30.54
2018/10/31	16.36	11,447.51	2,711.74	3,153.82	2,602.78	75.47	3.28	1,393.00	632.2	76	6.96	7.9	72	242	0	209	30.92
2018/11/1	15.62	11,468.54	2,740.37	3,177.03	2,606.24	72.89	3.24	1,385.00	630.4	81	6.97	7.89	128	234	0	212	29.97
2018/11/2	17.08	11,518.99	2,723.06	3,290.25	2,676.48	72.83	3.3	1,360.50	627.8	63	6.94	7.91	78	215	0	180	29.9
2018/11/5	17.23	11,494.96	2,738.31	3,262.84	2,665.43	73.17	3.56	1,384.00	627.8	85	6.9	7.87	139	242	0	231	28.58
2018/11/6	17.57	11,484.34	2,755.45	3,243.15	2,659.36	72.13	3.53	1,370.00	629	13	6.91	7.88	126	238	0	235	28.7
2018/11/7	18.62	11,579.10	2,813.89	3,221.91	2,641.34	72.07	3.53	1,361.00	619.8	20	6.91	7.9	142	261	0	223	28.74
2018/11/8	19.56	11,527.32	2,806.83	3,212.77	2,635.63	70.65	3.56	1,358.00	623.4	44	6.92	7.9	131	216	0	208	28.11
2018/11/9	19.5	11,529.16	2,781.01	3,167.44	2,598.87	70.18	3.72	1,343.50	627.4	50	6.93	7.88	66	232	0	201	27.79
2018/11/12	20.5	11,325.44	2,726.22	3,205.14	2,630.52	70.12	3.94	1,360.50	617	94	6.95	7.87	127	277	0	221	28.25
2018/11/13	20.14	11,472.22	2,722.18	3,237.38	2,654.88	65.47	4.07	1,333.00	603.2	80	6.96	7.82	143	235	0	192	28.69
2018/11/14	19.74	11,412.53	2,701.58	3,204.94	2,632.24	66.12	4.69	1,360.00	622.8	61	6.94	7.85	134	271	0	248	28.93
2018/11/15	19	11,353.67	2,730.20	3,242.37	2,668.17	66.62	3.9	1,382.00	613.6	64	6.94	7.85	137	269	0	223	29.39
2018/11/16	19.11	11,341.00	2,736.27	3,257.67	2,679.11	66.76	4.39	1,385.00	618.4	61	6.94	7.86	66	212	0	210	29.21
2018/11/19	18.93	11,244.54	2,690.73	3,294.60	2,703.51	66.79	4.58	1,382.50	608	73	6.92	7.9	61	235	0	208	29.25
2018/11/20	19.46	11,066.41	2,641.89	3,218.41	2,645.85	62.53	4.52	1,371.50	612	60	6.93	7.93	136	263	0	207	28.2
2018/11/21	20.49	11,244.17	2,649.93	3,226.49	2,651.51	63.48	4.45	1,378.50	618.4	96	6.94	7.9	68	250	0	197	29.75
2018/11/22	20.92	11,138.49	2641.25	3,214.43	2,645.43	62.6	4.24	1,364.00	618.2	113	6.94	7.9	66	272	0	205	32.71
2018/11/23	20.21	11,192.69	2,632.56	3,143.48	2,579.48	58.8	4.36	1,340.50	611	88	6.93	7.9	124	231	0	196	31.88
2018/11/26	19.83	11,354.72	2,673.45	3,141.24	2,575.81	60.48	4.28	1,297.00	597	135	6.95	7.88	128	282	0	233	30.17
2018/11/27	19.6	11,309.11	2,682.20	3,137.24	2,574.68	60.21	4.22	1,306.50	602.8	127	6.95	7.87	76	277	0	244	29.77
2018/11/28	19.29	11,298.88	2,743.78	3,178.93	2,601.74	58.76	4.68	1,330.00	602.8	138	6.95	7.85	64	259	0	204	31.71
2018/11/29	20.02	11,298.23	2,737.76	3,137.65	2,567.44	59.51	4.6	1,338.00	595.2	141	6.94	7.88	135	285	0	217	29.9
2018/11/30	20.5	11,257.24	2,760.17	3,172.69	2,588.19	58.71	4.64	1,329.50	593.6	256	6.94	7.9	154	253	0	188	29.58
2018/12/3	20.63	11,465.46	2,790.37	3,260.95	2,654.80	61.69	4.38	1,383.50	598.8	72	6.94	7.87	143	276	0	225	29.44
2018/12/4	20.73	11,335.32	2,700.06	3,267.71	2,665.96	62.08	4.51	1,394.00	598.4	88	6.89	7.83	70	270	0	217	29.89
2018/12/5	19.67	11,200.24	2,700.06	3,252.00	2,649.81	61.56	4.45	1,412.00	561.4	59	6.85	7.78	80	234	0	229	30.83
2018/12/6	19.99	10,810.98	2,695.95	3,181.67	2,605.18	60.06	4.37	1,423.00	566.8	19	6.86	7.78	63	225	0	224	31.32
2018/12/7	20.29	10,788.09	2,633.08	3,181.56	2,605.89	61.67	4.5	1,455.00	574.4	59	6.87	7.81	141	227	0	169	30.67
2018/12/10	20.86	10,622.07	2,637.72	3,144.76	2,584.58	59.97	4.52	1,444.00	576.8	80	6.87	7.83	163	246	0	212	29.8
2018/12/11	20.16	10,780.51	2,636.78	3,159.82	2,594.09	60.2	4.36	1,193.00	565.6	130	6.9	7.84	133	234	0	222	31.2
2018/12/12	21.47	10,929.43	2,651.07	3,170.61	2,602.15	60.15	4.1	1,204.00	566.2	180	6.91	7.82	141	219	0	218	29.98
2018/12/13	22.32	10,924.70	2,649.38	3,219.69	2,634.05	61.45	4.12	1,245.00	566.6	140	6.88	7.82	126	269	0	182	29.49
2018/12/14	23.37	10,865.77	2,599.95	3,165.91	2,593.74	60.28	3.79	1,256.00	566	112	6.88	7.81	142	203	0	216	29.69
2018/12/17	24.26	10,772.20	2,545.94	3,161.20	2,597.97	59.61	3.57	1,242.00	562.6	130	6.89	7.79	0	261	0	224	29.98
2018/12/18	24.03	10,740.89	2,546.16	3,128.43	2,576.65	55.26	3.83	1,216.00	559.6	117	6.89	7.82	126	247	0	233	29.79
2018/12/19	24.32	10,766.21	2,506.96	3,091.13	2,549.56	57.24	3.73	1,195.50	563	92	6.89	7.83	133	234	0	222	28.95
2018/12/20	24.17	10,611.10	2,467.42	3,067.42	2,536.27	54.35	3.71	1,191.00	560.4	60	6.89	7.85	129	275	0	212	29.98
2018/12/21	24.6	10,633.82	2,416.58	3,029.40	2,516.25	53.82	3.67	1,198.50	561	74	6.88	7.88	64	243	0	195	28.06
2018/12/24	24.84	10570.74	2,351.10	3,038.20	2,527.01	50.47	3.46	1,199.00	565	70.6	6.9	7.85	129	197	0	199	29.97
2018/12/25	24.84	10507.67	2409.4	3,017.28	2,504.82	52.47	3.44	1,168.00	555.4	67.2	6.89	7.86	63	217	0	224	29.69
2018/12/26	24.84	10444.59	2,467.70	3,002.03	2,498.29	54.47	3.42	1,171.50	553.2	63.8	6.88	7.86	63	233	0	194	30.68
2018/12/27	24.67	10,381.51	2,488.83	2,990.51	2,483.09	52.16	3.49	1,172.00	559.8	60.4	6.89	7.83	68	236	0	187	29.12
2018/12/28	24.64	10,558.96	2,485.74	3,010.65	2,493.90	52.2	3.3	1,179.50	561.6	57	6.86	7.85	66	200	0	184	31.28
2019/1/2	25	10,580.19	2,510.03	2,969.54	2,465.29	54.91	2.96	1,145.50	563.4	80	6.85	7.85	163	207	0	169	31.02
2019/1/3	23.04	10,416.66	2,447.89	2,964.84	2,464.36	55.95	2.92	1,175.50	561	95	6.86	7.78	63	204	0	195	29.44
2019/1/4	23.5	10,767.69	2,531.94	3,035.87	2,514.87	57.06	3.03	1,185.50	563.4	122	6.86	7.82	63	207	0	226	29.98
2019/1/7	22.07	10,747.81	2,549.69	3,054.30	2,533.09	57.33	2.96	1,195.00	569.4	154	6.85	7.82	70	211	0	177	28.98
2019/1/8	22.66	10,803.98	2,574.41	3,047.70	2,526.46	58.72	3	1,184.00	564.8	120	6.84	7.85	61	211	0	187	29.09
2019/1/9	21.86	10,893.32	2,584.96	3,078.48	2,544.34	61.44	2.99	1,187.50	561.4	55	6.85	7.84	70	228	0	203	28.86
2019/1/10	21.94	10,921.59	2,596.64	3,072.69	2,535.10	61.68	2.97	1,192.00	561	48	6.82	7.88	59	219	0	201	29.73
2019/1/11	22.59	10,887.46	2,596.26	3,094.78	2,553.83	60.48	3.16	1,233.00	561	93	6.79	7.81	68	218	0	178	31.11
2019/1/14	22.4	10,855.91	2,582.61	3,067.78	2,535.77	58.99	3.57	1,245.00	577.2	112	6.76	7.74	64	250	0	187	29.35
2019/1/15	22.47	10,891.79	2,610.30	3,127.99	2,570.34	60.64	3.45	1,237.50	575	147	6.75	7.75	70	222	0	192	29.3
2019/1/16	23.23	10,931.24	2,616.10	3,128.65	2,570.42	61.32	3.41	1,231.50	582.2	81	6.76	7.71	68	199	0	181	32.02
2019/1/17	23.49	10,918.62	2,635.96	3,111.42	2,559.64	61.18	3.42	1,231.50	583.8	127	6.76	7.7	68	190	0	171	31.04
2019/1/18	24.68	11,205.54	2,670.71	3,168.17	2,596.01	62.7	3.42	1,238.00	591.6	130	6.77	7.71	129	171	0	165	29.3
2019/1/21	24.28	11,136.20	2651.81	3,185.64	2,610.51	62.74	3.24	1,214.00	587.8	187	6.78	7.7	64	195	0	171	29.3
2019/1/22	25.01	11,090.11	2,632.90	3,143.32	2,579.70	61.5	3.06	1,215.50	576	149	6.79	7.71	64	203	0	175	28.98
2019/1/23	24.53	11,071.54	2,638.70	3,141.05	2,581.00	61.14	3.03	1,232.00	576.6	105	6.8	7.72	61	207	0	175	30.74
2019/1/24	25.01	11,130.18	2,642.33	3,158.78	2,591.69	61.09	3.13	1,216.00	569	108	6.78	7.72	83	190	0	171	28.51
2019/1/25	23.76	11,281.79	2,664.76	3,184.47	2,601.72	61.64	3.05	1,213.00	574	171	6.79	7.68	61	164	0	165	30.34
2019/1/28	22.6	11,210.31	2,643.85	3,183.78	2,596.98	59.93	2.89	1,222.00	573.8	176	6.75	7.7	191	175	0	161	29.49
2019/1/29	23.23	11,218.83	2,640.00	3,193.97	2,594.25	61.32	2.91	1,209.00	571.6	124	6.74	7.7	116	187	0	165	28.65
2019/1/30	22.9	11,181.66	2,681.05	3,168.48	2,575.58	61.65	2.87	1,204.00	571.2	63	6.73	7.7	175	177	0	176	28.99
2019/1/31	22.15	11,173.10	2,704.10	3,201.63	2,584.57	61.89	2.83	1,269.00	586.2	73	6.7	7.7	95	180	0	135	29.6
2019/2/1	21.84	11,180.66	2,706.53	3,247.40	2,618.23	62.75	2.73	1,288.50	589	106	6.71	7.68	70	159	0	141	29.19
2019/2/11	22.26	11,014.59	2,709.80	3,306.47	2,653.90	61.51	2.65	1,267.50	581.2	97	6.75	7.64	59	151	0	152	30.99
2019/2/12	20.58	11,126.08	2,744.73	3,330.34	2,671.89	62.42	2.67	1,291.50	579.6	57	6.78	7.64	137	159	0	178	28.8
2019/2/13	20.83	11,167.22	2,753.03	3,397.03	2,721.07	63.61	2.59	1,279.00	585	81	6.77	7.67	61	182	0	171	28.8
2019/2/14	19.67	11,089.79	2,745.73	3,402.14	2,719.70	64.57	2.57	1,272.50	586.6	44	6.77	7.63	131	177	0	190	28.5
2019/2/15	20.3	11,299.80	2,775.60	3,338.70	2,682.39	66.25	2.63	1,272.50	588.2	60	6.76	7.64	64	163	0	165	28.97
2019/2/18	19.89	11,299.20	2777.68	3,445.74	2,754.36	66.5	2.65	1,258.50	583.8	67	6.77	7.64	70	189	0	185	28.74
2019/2/19	20.09	11,309.21	2,779.76	3,439.61	2,755.65	66.45	2.66	1,256.00	584	88	6.76	7.65	72	193	0	181	28.71
2019/2/20	20.36	11,401.97	2,784.70	3,451.93	2,761.22	67.1	2.65	1,265.50	588	123	6.76	7.66	127	243	0	233	31.47
2019/2/21	18.7	11,423.28	2,774.88	3,442.71	2,751.80	67.07	2.71	1,285.00	585.6	107	6.72	7.63	64	217	0	190	28.4
2019/2/22	18.84	11,457.70	2,792.67	3,520.12	2,804.23	67.12	2.7	1,295.00	583	63	6.72	7.62	64	200	0	175	28.65
2019/2/25	19.14	11,505.39	2,796.11	3,729.48	2,961.28	64.76	2.81	1,291.00	590.8	100	6.71	7.61	141	221	0	193	28.44
2019/2/26	19.56	11,540.79	2,793.90	3,684.69	2,941.52	65.21	2.77	1,295.00	593	155	6.7	7.61	129	226	0	207	28.04
2019/2/27	21.17	11,487.33	2,792.38	3,678.39	2,953.82	66.39	2.81	1,295.50	602.6	55	6.69	7.62	129	258	0	235	28.83
2019/2/28	21.59	11,515.64	2,784.49	3,669.37	2,940.95	66.03	2.81	1,296.00	604.4	50	6.69	7.61	129	216	0	225	28.89
2019/3/1	22.18	11,601.68	2,803.69	3,749.71	2,994.01	65.07	2.85	1,313.50	620	40	6.7	7.61	141	226	0	180	28.5
2019/3/4	23.03	11,592.66	2,792.81	3,794.10	3,027.58	65.67	2.85	1,282.00	615.4	72	6.7	7.62	74	264	0	221	28.26
2019/3/5	22.83	11,620.74	2,789.65	3,816.01	3,054.25	65.86	2.89	1,278.50	611.2	54	6.7	7.6	136	231	0	233	29.9
2019/3/6	22.04	11,587.63	2,771.45	3,848.09	3,102.10	65.99	2.84	1,266.50	615.6	59	6.71	7.58	70	248	0	253	28.76
2019/3/7	23.17	11,517.80	2,748.93	3,808.85	3,106.42	66.3	2.87	1,272.50	613.2	68	6.71	7.59	127	240	0	234	28.79
2019/3/8	22.91	11,457.84	2,743.07	3,657.58	2,969.86	65.74	2.86	1,237.00	603.4	82	6.72	7.53	138	226	0	204	29.31
2019/3/11	22.18	11,543.48	2,783.30	3,729.95	3,026.99	66.58	2.78	1,226.00	592.8	98	6.72	7.55	68	224	0	242	28.55
2019/3/12	22.22	11,524.17	2,791.52	3,755.35	3,060.31	66.67	2.8	1,228.00	593.8	84	6.71	7.56	156	220	0	261	28.87
2019/3/13	22.17	11,572.41	2,810.92	3,724.19	3,026.95	67.55	2.84	1,232.00	589.2	96	6.71	7.58	150	257	0	220	27.81
2019/3/14	22.63	11,587.47	2,808.48	3,698.49	2,990.69	67.23	2.85	1,234.00	592.6	72	6.7	7.59	82	223	0	239	28.79
2019/3/15	22.36	11,685.69	2,822.48	3,745.01	3,021.75	67.16	2.79	1,237.00	595.6	72	6.72	7.59	130	218	0	214	28.5
2019/3/18	21.71	11,657.06	2,832.94	3,851.75	3,096.42	67.54	2.84	1,231.00	592.8	70	6.71	7.6	139	283	0	217	28.53
2019/3/19	21.01	11,788.41	2,832.57	3,833.96	3,090.98	67.61	2.86	1,227.50	591	74	6.71	7.6	139	212	0	239	28.52
2019/3/20	21.53	11,603.89	2,824.23	3,835.44	3,090.64	68.5	2.83	1,225.00	596.4	60	6.71	7.62	144	197	0	242	28.61
2019/3/21	20.83	11,549.96	2,854.88	3,836.89	3,101.46	67.86	2.82	1,233.50	597.8	71	6.69	7.64	146	221	0	261	28.6
2019/3/22	20.56	11,364.17	2,800.71	3,833.80	3,104.15	67.03	2.75	1,248.50	597.6	44	6.69	7.61	63	198	0	201	28.7
2019/3/25	20.83	11,346.65	2,798.36	3,742.83	3,043.03	67.21	2.78	1,233.00	594.6	49	6.71	7.58	152	278	0	220	28.39
2019/3/26	21.44	11,419.48	2,818.46	3,700.44	2,997.10	67.97	2.75	1,230.00	597.6	72	6.7	7.59	140	233	0	256	28.45
2019/3/27	21.75	11,419.04	2,805.37	3,743.39	3,022.72	67.83	2.73	1,229.50	593.2	65	6.71	7.57	165	208	0	242	28.56
2019/3/28	22.16	11,428.16	2,815.44	3,728.40	2,994.94	67.82	2.72	1,228.50	594.2	76	6.73	7.57	134	203	0	195	28.46
2019/3/29	21.44	11,526.04	2,834.40	3,872.34	3,090.76	68.39	2.67	1,230.50	593.6	82	6.73	7.56	127	217	0	222	28.29
2019/4/1	21.82	11,680.46	2,867.19	3,973.93	3,170.36	69.01	2.7	1,248.50	608.8	74	6.72	7.54	147	244	0	216	28.99
2019/4/2	21.93	11,751.90	2,867.24	3,971.29	3,176.82	69.37	2.69	1,237.50	605.2	55	6.72	7.53	134	269	0	215	28.55
2019/4/3	23.09	11,954.40	2,873.40	4,022.16	3,216.30	69.31	2.67	1,248.00	614.8	50	6.72	7.53	146	198	0	229	28.51
2019/4/4	24.37	11,988.01	2,879.39	4,062.23	3,246.57	69.4	2.64	1,247.50	614.4	70	6.71	7.54	129	273	0	197	28.64
2019/4/8	24.25	11,963.40	2,895.77	4,057.23	3,244.81	71.1	2.71	1,258.50	619	73	6.72	7.54	191	244	0	208	28.07
2019/4/9	25.46	11,850.57	2,878.20	4,075.43	3,239.66	70.61	2.71	1,336.00	616.6	42	6.71	7.56	159	257	0	227	27.61
2019/4/10	26.05	11,905.91	2,888.21	4,085.85	3,241.93	71.73	2.7	1,322.00	618.4	42	6.71	7.56	159	255	0	227	27.54
2019/4/11	27.24	11,935.20	2,888.32	3,997.58	3,189.96	70.83	2.67	1,312.50	619	52	6.71	7.56	133	240	0	240	28.5
2019/4/12	26.5	11,999.93	2,907.41	3,988.62	3,188.63	71.55	2.65	1,317.50	623	56	6.72	7.57	122	205	0	220	31.33
2019/4/15	26.73	12,020.28	2,905.58	3,975.52	3,177.79	71.18	2.59	1,326.00	619.2	68	6.71	7.59	132	215	0	258	28.58
2019/4/16	26.92	12,101.32	2,907.06	4,085.79	3,253.60	71.72	2.57	1,319.50	621.6	52	6.71	7.58	141	280	0	245	29.38
2019/4/17	27.38	12,153.07	2,900.45	4,087.24	3,263.12	71.62	2.51	1,324.50	620.2	65	6.71	7.57	135	227	0	235	29.48
2019/4/18	26.81	12,222.39	2,905.03	4,072.08	3,250.20	71.97	2.49	1,318.00	587.8	71	6.69	7.56	135	215	0	210	30.96
2019/4/19	26.81	12226.76	2906.5	4,120.61	3,270.80	73.01	2.51	1,336.50	588.2	68	6.7	7.53	125	236	0	193	28.5
2019/4/22	26.81	12231.14	2,907.97	4,025.61	3,215.04	74.04	2.53	1,330.50	596.8	78	6.7	7.54	154	194	0	218	28.73
2019/4/23	27.45	12,235.51	2,933.68	4,019.01	3,198.59	74.51	2.45	1,337.50	600.2	58	6.71	7.55	144	243	0	216	29.64
2019/4/24	27.33	12,313.16	2,927.25	4,030.09	3,201.61	74.57	2.47	1,350.00	604.4	88	6.72	7.54	133	221	0	216	29
2019/4/25	27.21	12,282.60	2,926.17	3,941.82	3,123.83	74.35	2.51	1,345.00	603.2	80	6.73	7.51	145	233	0	212	28.38
2019/4/26	25.78	12,315.18	2,939.88	3,889.27	3,086.40	72.15	2.58	1,347.00	607	51	6.73	7.5	143	214	0	220	29.7
2019/4/29	26.3	12,328.02	2,943.03	3,900.33	3,062.50	72.04	2.59	1,354.50	607.4	22	6.73	7.5	129	184	0	230	29.9
2019/4/30	26.2	12,344.08	2,945.83	3,913.21	3,078.34	72.8	2.57	1,352.00	616.2	57	6.73	7.53	63	204	0	210	30.49
2019/5/6	25.25	12,286.88	2,932.47	3,684.62	2,906.46	71.24	2.52	1,362.50	610.8	59	6.73	7.53	145	235	0	205	32.88
2019/5/7	26.32	12,092.74	2,884.05	3,720.67	2,926.39	69.88	2.54	1,373.00	605	54	6.76	7.56	140	234	0	223	32.99
2019/5/8	26.82	12,179.93	2,879.42	3,667.46	2,893.76	70.37	2.6	1,368.00	599.2	65	6.76	7.56	82	212	0	231	32.98
2019/5/9	26.42	11,973.92	2,870.72	3,599.70	2,850.95	70.39	2.6	1,357.00	598.4	68	6.77	7.58	199	223	0	210	32.99
2019/5/10	25.54	12,059.83	2,881.40	3,730.45	2,939.21	70.62	2.62	1,362.00	600.8	79	6.79	7.62	186	187	0	209	33.95
2019/5/13	24.95	11,876.65	2,811.87	3,668.73	2,903.71	70.23	2.62	1,350.50	607.2	116	6.8	7.63	169	235	0	252	32.59
2019/5/14	25.81	11,991.62	2,834.41	3,645.15	2,883.61	71.24	2.65	1,337.00	603	116	6.84	7.68	182	191	0	255	32.99
2019/5/15	25.89	12,099.57	2,850.96	3,727.09	2,938.68	71.77	2.61	1,370.00	600.6	42	6.86	7.69	282	232	0	246	35.84
2019/5/16	25.49	12,310.37	2,876.32	3,743.96	2,955.71	72.62	2.64	1,369.00	601.8	59	6.87	7.7	216	212	0	241	35.82
2019/5/17	24.92	12,238.94	2,859.53	3,648.76	2,882.30	72.21	2.62	1,390.00	597.4	56	6.89	7.69	216	205	0	193	34.67
2019/5/20	25.12	12,041.29	2,840.23	3,617.79	2,870.60	71.97	2.67	1,387.00	599.2	79	6.9	7.71	166	205	0	215	35.45
2019/5/21	25.32	12,146.11	2,864.36	3,666.78	2,905.97	72.18	2.62	1,403.50	595.4	77	6.9	7.71	154	200	0	197	35.63
2019/5/22	26.3	12,168.74	2,856.27	3,649.38	2,891.70	70.99	2.55	1,387.50	592.4	96	6.9	7.71	156	218	0	224	35.71
2019/5/23	25.99	11,952.41	2,822.24	3,583.96	2,852.52	67.76	2.58	1,392.00	594	103	6.9	7.7	154	200	0	218	36.94
2019/5/24	25.4	12,011.04	2,826.06	3,593.91	2,852.99	68.69	2.6	1,418.00	589.6	78	6.9	7.71	152	208	0	212	36.88
2019/5/27	25.51	12019.05	2814.23	3,637.20	2,892.38	70.11	2.59	1,388.00	585.4	66	6.89	7.73	137	235	0	205	38.66
2019/5/28	25.4	12,027.05	2,802.39	3,672.26	2,909.91	70.11	2.58	1,383.00	585.8	63	6.9	7.72	132	189	0	232	40.88
2019/5/29	25.45	11,837.81	2,783.02	3,663.91	2,914.70	69.45	2.62	1,391.50	581	51	6.9	7.71	155	208	0	249	44.9
2019/5/30	25.22	11,902.08	2,788.86	3,641.18	2,905.81	66.87	2.56	1,396.50	579.6	50	6.9	7.7	131	185	0	247	46.9
2019/5/31	24.39	11,726.84	2,752.06	3,629.79	2,898.70	64.49	2.46	1,386.00	570	69	6.9	7.68	148	188	0	210	51.59
2019/6/3	23.67	11,792.81	2,744.45	3,632.01	2,890.08	61.28	2.41	1,369.00	574.8	68	6.89	7.7	148	207	0	243	52.43
2019/6/4	24.49	11,971.17	2,803.27	3,598.47	2,862.28	61.97	2.42	1,380.50	578.2	77	6.88	7.74	141	238	0	257	53.85
2019/6/5	24.18	11,980.81	2,826.15	3,597.11	2,861.42	60.63	2.37	1,378.00	576.8	61	6.89	7.76	151	201	0	248	50.72
2019/6/6	23.91	11,953.14	2,843.49	3,564.68	2,827.80	61.67	2.34	1,388.50	582	56	6.89	7.75	141	180	0	216	45.65
2019/6/10	25.13	12055.43	2,886.73	3,610.74	2,852.13	62.29	2.36	1,415.00	587	79	6.89	7.8	135	177	0	206	41.09
2019/6/11	24.91	12,157.72	2,885.72	3,719.28	2,925.72	62.29	2.4	1,437.00	593.8	66	6.89	7.81	137	211	0	221	36.98
2019/6/12	24.75	12,114.31	2,879.84	3,691.10	2,909.38	59.97	2.38	1,399.00	593.6	65	6.89	7.81	141	235	0	235	33.78
2019/6/13	24.9	12,169.27	2,891.64	3,685.39	2,910.74	61.31	2.33	1,405.00	589.2	64	6.89	7.8	188	189	0	216	30.55
2019/6/14	24.99	12,096.40	2,886.98	3,654.88	2,881.97	62.01	2.39	1,386.00	589.2	63	6.89	7.79	151	186	0	248	28.65
2019/6/17	24.96	12,085.82	2,889.67	3,654.82	2,887.62	60.94	2.38	1,383.50	591.2	28	6.89	7.76	154	180	0	207	31.19
2019/6/18	25.05	12,331.75	2,917.75	3,667.62	2,890.16	62.14	2.33	1,389.00	597.6	26	6.89	7.75	161	178	0	211	34.31
2019/6/19	24.89	12,308.53	2,926.46	3,715.94	2,917.80	61.82	2.28	1,393.00	596.4	36	6.89	7.73	169	210	0	209	37.74
2019/6/20	25.03	12,355.39	2,954.18	3,828.52	2,987.12	64.45	2.21	1,398.50	600.8	37	6.88	7.74	160	190	0	228	34.79
2019/6/21	25.24	12,339.92	2,950.46	3,833.94	3,001.98	65.2	2.2	1,393.50	604.6	53	6.85	7.73	244	175	0	197	36.54
2019/6/24	26.31	12,274.57	2,945.35	3,841.27	3,008.15	64.86	2.3	1,376.00	606.4	69	6.85	7.79	169	219	0	203	36.99
2019/6/25	26.37	12,228.44	2,917.38	3,801.31	2,982.07	65.05	2.28	1,381.50	605.4	85	6.86	7.82	155	205	0	190	36.96
2019/6/26	27.35	12,245.32	2,913.78	3,794.33	2,976.28	66.49	2.27	1,378.50	595.6	85	6.87	7.81	162	193	0	201	37.62
2019/6/27	26.85	12,271.03	2,924.92	3,834.82	2,996.79	66.55	2.32	1,375.00	596.8	83	6.88	7.82	143	190	0	220	36.73
2019/6/28	26.24	12,398.80	2,941.76	3,825.59	2,978.88	66.55	2.32	1,392.50	603.8	56	6.87	7.82	149	195	0	200	38.48
2019/7/1	26.87	12,521.38	2,964.33	3,935.81	3,044.90	65.06	2.27	1,404.00	598.8	67	6.87	7.81	137	192	0	224	37.76
2019/7/2	26.68	12,526.72	2,973.01	3,937.17	3,043.94	62.4	2.24	1,400.00	599.8	97	6.85	7.73	156	181	0	203	38.23
2019/7/3	26.47	12,616.24	2,995.82	3,893.53	3,015.26	63.82	2.29	1,374.00	589	88	6.86	7.75	156	183	0	216	39.42
2019/7/4	25.97	12,629.90	2993.12	3,873.10	3,005.25	63.3	2.34	1,376.00	585.4	59	6.87	7.75	145	161	0	197	39.01
2019/7/5	26.34	12,568.53	2,990.41	3,893.20	3,011.06	64.23	2.4	1,368.00	589.8	61	6.87	7.75	152	200	0	204	39.1
2019/7/8	26.77	12,543.51	2,975.95	3,802.79	2,933.36	64.11	2.4	1,374.00	586.4	56.2	6.89	7.73	161	191	0	200	38.55
2019/7/9	26.52	12,436.55	2,979.63	3,793.13	2,928.23	64.16	2.43	1,384.00	583	51.4	6.89	7.72	152	223	0	216	40.85
2019/7/10	28.15	12,373.41	2,993.07	3,786.74	2,915.30	67.01	2.45	1,373.00	581.8	46.6	6.89	7.71	135	279	0	218	40.65
2019/7/11	28.26	12,332.12	2,999.91	3,785.22	2,917.76	66.52	2.41	1,394.00	583.2	41.8	6.87	7.73	148	319	0	204	40.81
2019/7/12	28.76	12,323.32	3,013.77	3,808.73	2,930.55	66.72	2.46	1,396.50	582	37	6.87	7.73	139	188	0	195	39.53
2019/7/15	29.02	12,387.34	3,014.30	3,824.19	2,942.19	66.48	2.4	1,398.00	581	49	6.87	7.74	83	203	0	237	39.74
2019/7/16	28.44	12,430.97	3,004.04	3,806.84	2,937.62	64.35	2.32	1,420.50	584	43	6.87	7.74	142	208	0	229	39.67
2019/7/17	28.43	12,341.03	2,984.42	3,804.64	2,931.69	63.66	2.31	1,413.50	576.6	52	6.88	7.72	167	222	0	206	39.43
2019/7/18	27.74	12,227.85	2,995.11	3,768.40	2,901.18	61.93	2.29	1,415.00	579.6	33	6.88	7.72	156	206	0	216	39.16
2019/7/19	28.85	12,260.07	2,976.61	3,807.96	2,924.20	62.47	2.25	1,418.00	586	35	6.86	7.73	152	177	0	231	39.29
2019/7/22	28.95	12,289.40	2,985.03	3,781.68	2,886.97	63.26	2.32	1,395.50	586.2	51	6.88	7.71	159	206	0	197	39.25
2019/7/23	29.77	12,490.74	3,005.47	3,789.91	2,899.94	63.83	2.29	1,393.50	593	39	6.88	7.71	152	200	0	216	38.65
2019/7/24	29.15	12,522.89	3,019.56	3,819.83	2,923.28	63.18	2.23	1,409.00	593.2	36	6.89	7.68	74	186	0	203	38.9
2019/7/25	28.98	12,362.10	3,003.67	3,851.07	2,937.36	63.39	2.24	1,409.00	592.4	40	6.87	7.66	85	169	0	220	39.26
2019/7/26	28.25	12,419.90	3,025.86	3,858.57	2,944.54	63.46	2.15	1,402.00	591	40	6.88	7.67	139	173	0	229	38.9
2019/7/29	28.38	12,417.47	3,020.97	3,854.27	2,941.01	63.71	2.12	1,393.00	591.4	43.4	6.88	7.66	141	184	0	232	38.91
2019/7/30	27.87	12,147.24	3,013.18	3,870.32	2,952.34	64.72	2.14	1,397.50	587.4	46.9	6.89	7.67	161	175	0	246	38.7
2019/7/31	27.95	12,189.04	2,980.38	3,835.36	2,932.51	65.17	2.24	1,399.50	587.8	50.3	6.88	7.68	148	184	0	229	40.66
2019/8/1	29.42	12,253.15	2,953.56	3,803.47	2,908.77	60.5	2.17	1,391.50	583.4	53.7	6.89	7.64	145	185	0	270	38.6
2019/8/2	29.23	11,872.44	2,932.05	3,747.44	2,867.84	61.89	2.14	1,401.50	580.6	57.1	6.9	7.64	76	155	0	183	38.07
2019/8/5	28.67	11,658.51	2,844.74	3,675.69	2,821.50	59.81	2.09	1,400.50	577	60.6	6.92	7.68	203	140	0	197	38.08
2019/8/6	28.38	11,567.96	2,881.77	3,636.33	2,777.56	58.94	2.1	1,406.00	578	64	6.97	7.83	150	168	0	219	37.52
2019/8/7	28.25	11,650.15	2,883.98	3,621.43	2,768.68	56.23	2.09	1,395.50	578.4	57	7	7.85	139	186	0	219	38
2019/8/8	28.51	11,845.41	2,938.09	3,669.29	2,794.55	57.38	2.12	1,411.00	577.6	52	7	7.86	143	150	0	236	37.98
2019/8/9	28.1	11,693.80	2,918.65	3,633.53	2,774.75	58.53	2.13	1,416.00	574.4	57	7.01	7.85	127	150	0	210	37.84
2019/8/12	26.68	11,679.68	2,883.09	3,699.10	2,814.99	58.57	2.11	1,409.00	578.4	59.3	7.02	7.88	149	149	0	216	36.25
2019/8/13	27.08	11,750.13	2,926.32	3,665.75	2,797.26	61.3	2.16	1,414.00	573.2	61.5	7.03	7.89	78	150	0	211	35.27
2019/8/14	26.89	11,492.66	2,840.60	3,682.40	2,808.91	59.48	2.16	1,395.00	579	63.8	7.03	7.88	154	159	0	205	33.29
2019/8/15	25.97	11,412.67	2,847.60	3,694.00	2,815.80	58.23	2.22	1,391.50	580.6	66	7.03	7.83	152	169	0	184	33.53
2019/8/16	25.97	11,562.74	2,888.68	3,710.54	2,823.82	58.64	2.2	1,328.50	583.8	68.3	7.03	7.81	135	150	0	181	32.61
2019/8/19	26.55	11,715.37	2,923.65	3,791.09	2,883.10	59.74	2.2	1,338.50	582.8	70.5	7.04	7.81	143	181	0	191	33.51
2019/8/20	26.24	11759.11	2,900.51	3,787.73	2,880.00	60.03	2.22	1,338.00	585	72.8	7.05	7.81	148	165	0	194	33.55
2019/8/21	26.01	11,802.85	2,924.43	3,781.76	2,880.33	60.3	2.17	1,325.50	583.2	75	7.04	7.82	82	182	0	212	35.17
2019/8/22	25.65	11,747.04	2,922.95	3,793.51	2,883.44	59.92	2.15	1,334.00	587	67	7.05	7.82	68	171	0	206	36.48
2019/8/23	25.08	11,611.51	2,847.11	3,820.86	2,897.43	59.34	2.16	1,328.50	585.8	76	7.06	7.83	68	149	0	197	36.33
2019/8/26	25.82	11,658.04	2,878.38	3,765.91	2,863.57	58.7	2.23	1,301.00	586.6	47	7.06	7.86	138	179	0	187	35.17
2019/8/27	25.4	11,730.02	2,869.16	3,816.95	2,902.19	59.51	2.2	1,298.50	590.2	42	7.08	7.88	177	180	0	223	35.29
2019/8/28	26	11,701.02	2,887.94	3,802.58	2,893.76	60.49	2.23	1,305.00	581	26	7.08	7.89	129	179	0	204	34.94
2019/8/29	26.45	11,838.88	2,924.58	3,790.19	2,890.92	61.08	2.29	1,290.50	579	35.7	7.09	7.89	137	166	0	223	34.57
2019/8/30	26.31	11,939.28	2,926.46	3,799.59	2,886.24	60.43	2.28	1,308.00	583.4	45.3	7.09	7.87	131	153	0	205	34.57
2019/9/2	25.18	11,953.78	2916.37	3,848.32	2,924.11	58.66	2.32	1,315.50	584.6	55	7.09	7.82	68	214	0	237	34.93
2019/9/3	25.22	11,910.86	2,906.27	3,853.61	2,930.15	58.26	2.35	1,309.00	584.2	42	7.09	7.81	125	177	0	266	34.78
2019/9/4	25.52	12,025.04	2,937.78	3,886.00	2,957.41	60.7	2.44	1,319.00	590.2	48	7.09	7.8	147	170	0	236	34.89
2019/9/5	25.53	12,126.78	2,976.00	3,925.32	2,985.86	60.95	2.44	1,327.50	592.2	57	7.09	7.83	66	178	0	213	34.29
2019/9/6	25.08	12,191.73	2,978.71	3,948.51	2,999.60	61.54	2.49	1,323.00	593.6	49	7.09	7.84	127	151	0	200	33.31
2019/9/9	25.01	12,226.10	2,978.43	3,972.95	3,024.74	62.59	2.61	1,343.50	592	81	7.09	7.82	139	174	0	192	33.89
2019/9/10	26.72	12,268.71	2,979.39	3,959.27	3,021.20	62.38	2.58	1,337.50	590.4	76	7.08	7.84	143	187	0	188	33.5
2019/9/11	26.27	12,359.07	3,000.93	3,930.10	3,008.81	60.81	2.55	1,350.00	591	76	7.08	7.84	137	180	0	216	32.65
2019/9/12	26.43	12,410.25	3,009.57	3,972.38	3,031.24	60.38	2.58	1,358.00	581.6	83	7.08	7.82	141	172	0	199	32.99
2019/9/16	27.02	12,380.31	2,997.96	3,957.72	3,030.75	69.02	2.69	1,357.50	582.6	49	7.07	7.83	148	182	0	220	32.98
2019/9/17	26.2	12,372.61	3,005.70	3,891.22	2,978.12	64.55	2.66	1,346.00	584.8	46	7.07	7.78	169	225	0	214	32.95
2019/9/18	25.44	12,389.62	3,006.73	3,910.08	2,985.66	63.6	2.64	1,334.00	583.8	48	7.07	7.83	147	229	0	221	32.37
2019/9/19	25.94	12,457.70	3,006.79	3,924.38	2,999.28	64.4	2.55	1,319.00	582	64	7.07	7.81	158	214	0	210	32.65
2019/9/20	26.51	12,468.01	2,992.07	3,935.65	3,006.45	64.28	2.54	1,296.00	576.4	43	7.07	7.82	145	226	0	199	32.08
2019/9/23	25.78	12,342.33	2,991.78	3,890.66	2,977.08	64.77	2.53	1,300.00	573	51	7.07	7.8	185	227	0	230	32.6
2019/9/24	25.52	12,307.15	2,966.60	3,901.08	2,985.34	63.1	2.5	1,245.50	572.2	59	7.07	7.8	263	220	0	240	32.88
2019/9/25	25.19	12,234.18	2,984.87	3,870.98	2,955.43	62.39	2.51	1,256.00	576.2	68	7.07	7.79	219	219	0	235	32.97
2019/9/26	25.62	12,288.54	2,977.62	3,841.14	2,929.09	62.74	2.45	1,253.00	573.6	76	7.07	7.78	160	183	0	207	32.95
2019/9/27	25.29	12,380.94	2,961.79	3,852.65	2,932.17	61.91	2.4	1,236.00	568	66	7.07	7.75	148	183	0	225	32.85
2019/9/30	24.72	12,428.08	2,976.74	3,814.53	2,905.19	60.78	2.33	1,244.00	570.2	75	7.07	7.75	138	167	0	164	32.61
2019/10/8	22.53	11,970.20	2,893.06	3,837.68	2,913.57	58.24	2.29	1,260.00	567.2	22	7.07	7.78	160	185	0	204	33.42
2019/10/9	22.65	12,094.26	2,919.40	3,843.24	2,924.86	58.32	2.24	1,251.00	566.8	36	7.07	7.77	162	193	0	207	32.13
2019/10/10	23.26	12,164.20	2,938.13	3,874.64	2,947.71	59.1	2.21	1,253.50	567	60	7.07	7.79	174	171	0	226	32.43
2019/10/11	24.44	12,511.65	2,970.27	3,911.73	2,973.66	60.51	2.22	1,250.00	565.6	32	7.07	7.8	182	166	0	231	32.12
2019/10/14	24.15	12,486.56	2,966.15	3,953.24	3,007.88	59.35	2.28	1,233.00	561.8	54	7.07	7.8	166	240	0	246	32.95
2019/10/15	25.71	12,629.79	2,995.68	3,936.25	2,991.05	58.74	2.34	1,242.00	559	45	7.07	7.79	143	229	0	222	32.78
2019/10/16	26.3	12,670.11	2,989.69	3,922.69	2,978.71	59.42	2.29	1,217.00	557	33	7.07	7.81	154	199	0	240	32.98
2019/10/17	26.06	12,654.95	2,997.95	3,925.22	2,977.33	59.91	2.32	1,236.50	558.4	45	7.08	7.84	172	229	0	234	32.96
2019/10/18	25.87	12,633.60	2,986.20	3,869.38	2,938.14	59.42	2.36	1,239.50	558.8	48	7.07	7.86	137	186	0	213	33.22
2019/10/21	25.92	12,747.96	3,006.72	3,880.84	2,939.62	58.96	2.24	1,236.50	558.8	69	7.07	7.88	129	240	0	234	32.98
2019/10/22	25.65	12,754.69	2,995.99	3,895.88	2,954.38	59.7	2.28	1,240.00	558.8	60	7.07	7.88	132	210	0	234	32.3
2019/10/23	24.75	12,798.19	3,004.52	3,871.08	2,941.62	61.17	2.28	1,252.00	556.8	45	7.08	7.87	131	261	0	247	32.45
2019/10/24	25.44	12,872.10	3,010.29	3,870.67	2,940.92	61.67	2.33	1,256.50	555.4	50	7.07	7.87	72	214	0	245	32.45
2019/10/25	24.96	12,894.51	3,022.55	3,896.79	2,954.93	62.02	2.32	1,257.50	560	43	7.07	7.86	172	193	0	199	32.2
2019/10/28	25.11	12,941.71	3,039.42	3,926.59	2,980.05	61.57	2.56	1,248.00	562.4	49	7.08	7.84	185	261	0	238	31.04
2019/10/29	25.44	12,939.62	3,036.89	3,910.23	2,954.18	61.59	2.63	1,259.00	556.2	73	7.06	7.84	141	229	0	193	30.5
2019/10/30	25.99	12,910.23	3,046.77	3,891.23	2,939.32	60.61	2.69	1,260.50	556.6	95	7.06	7.84	166	247	0	236	30.07
2019/10/31	25.6	12,866.79	3,037.56	3,886.75	2,929.06	60.23	2.64	1,236.00	543.6	94	7.05	7.87	149	233	0	253	30.06
2019/11/1	25.28	12,961.05	3,066.91	3,952.39	2,958.20	61.69	2.7	1,237.00	542	86	7.04	7.85	172	214	0	247	30.95
2019/11/4	25.62	13,136.28	3,078.27	3,978.12	2,975.49	62.13	2.82	1,224.50	545	103	7.04	7.85	164	220	0	232	30.6
2019/11/5	25.5	13,148.50	3,074.62	4,002.81	2,991.56	62.96	2.87	1,247.50	546	85	7.04	7.83	153	270	0	254	29.6
2019/11/6	24.78	13,179.89	3,076.78	3,984.88	2,978.60	61.74	2.83	1,234.00	543.6	69	7.01	7.76	138	247	0	231	28.69
2019/11/7	24.93	13,289.46	3,085.18	3,991.87	2,978.71	62.29	2.79	1,239.00	544.2	67	7	7.75	178	225	0	228	29.64
2019/11/8	24.83	13,228.56	3,093.08	3,973.01	2,964.18	62.51	2.79	1,240.00	552.6	74	6.99	7.73	149	203	0	220	28.99
2019/11/11	24.92	13,198.37	3,087.01	3,902.98	2,909.97	62.18	2.64	1,224.50	549.8	77	6.99	7.71	148	222	0	211	28.16
2019/11/12	24.11	13,283.51	3,091.84	3,903.69	2,914.82	62.06	2.62	1,229.50	550.6	66	7	7.72	178	279	0	277	28.87
2019/11/13	24.38	13,230.07	3,094.04	3,899.98	2,905.24	62.37	2.67	1,229.50	557	54	7	7.71	171	214	0	261	30.79
2019/11/14	23.95	13,180.23	3,096.63	3,905.86	2,909.87	62.28	2.64	1,238.50	556	51	7.01	7.71	168	259	0	292	29.86
2019/11/15	23.84	13,241.75	3,120.46	3,877.09	2,891.34	63.3	2.68	1,228.50	554	60	7.01	7.73	173	182	0	260	28.1
2019/11/18	23.38	13,207.01	3,122.03	3,907.93	2,909.20	62.44	2.54	1,228.50	551.4	55	7	7.74	162	222	0	276	28.59
2019/11/19	23.43	13,221.12	3,120.18	3,947.04	2,933.99	60.91	2.51	1,258.50	552.6	72	7	7.76	155	205	0	252	27.52
2019/11/20	24.02	13,158.14	3,108.46	3,907.86	2,911.05	62.4	2.56	1,266.00	552.4	68	7.01	7.77	192	257	0	280	25.06
2019/11/21	23.93	13,137.70	3,103.54	3,889.60	2,903.64	63.97	2.63	1,257.50	555.6	79	7.02	7.78	162	229	0	252	25.76
2019/11/22	24.57	13,163.88	3,110.29	3,849.99	2,885.29	63.39	2.7	1,249.50	554.4	93	7.03	7.78	180	207	0	270	25.57
2019/11/25	24.43	13,246.45	3,133.64	3,878.21	2,906.17	63.65	2.58	1,259.00	555.6	26	7.04	7.76	147	231	0	225	25.3
2019/11/26	24.38	13,236.42	3,140.52	3,891.65	2,907.06	64.27	2.53	1,230.50	551.8	36	7.03	7.75	163	235	0	246	25.3
2019/11/27	25.11	13,287.07	3,153.63	3,875.62	2,903.19	64.06	2.49	1,230.50	546	25	7.03	7.75	160	296	0	269	25.15
2019/11/28	25.01	13,245.58	3147.31	3,862.30	2,889.69	63.87	2.4	1,224.50	546.2	90	7.03	7.73	152	242	0	236	24.95
2019/11/29	25.22	13,236.38	3,140.98	3,828.67	2,871.98	62.43	2.31	1,227.00	553.8	55	7.03	7.74	167	172	0	223	24.74
2019/12/2	24.33	12,964.68	3,113.87	3,836.06	2,875.81	60.92	2.34	1,237.50	554	86	7.03	7.74	164	228	0	250	25.16
2019/12/3	24	12,989.29	3,093.20	3,851.09	2,884.70	60.82	2.44	1,238.50	551.6	82	7.02	7.78	186	188	0	230	25.21
2019/12/4	24.74	13,140.57	3,112.76	3,849.82	2,878.12	63	2.41	1,229.00	552	87	7.04	7.79	154	246	0	227	25.02
2019/12/5	24.69	13,054.80	3,117.43	3,879.36	2,899.47	63.39	2.42	1,235.00	553.6	65	7.05	7.81	175	229	0	244	25.17
2019/12/6	24.94	13,166.58	3,145.91	3,902.39	2,912.01	64.39	2.35	1,236.00	552.8	130	7.04	7.82	153	191	0	242	25.21
2019/12/9	25.13	13,105.61	3,135.96	3,895.45	2,914.48	64.25	2.25	1,243.50	544.6	85	7.04	7.79	153	210	0	303	25.3
2019/12/10	24.94	13,070.72	3,132.52	3,900.38	2,917.32	64.34	2.26	1,242.00	539	104	7.04	7.79	190	203	0	281	26.33
2019/12/11	24.48	13,146.74	3,141.63	3,902.75	2,924.42	63.72	2.25	1,235.50	535.6	108	7.04	7.81	162	223	0	246	27.14
2019/12/12	25.07	13,221.64	3,168.57	3,891.02	2,915.70	64.2	2.34	1,233.00	535	88	7.03	7.82	171	211	0	226	27.22
2019/12/13	24.02	13,282.72	3,168.80	3,968.22	2,967.68	65.22	2.31	1,233.00	536.4	135	7.02	7.85	167	189	0	229	27.29
2019/12/16	24.86	13,407.66	3,191.45	3,987.55	2,984.39	65.34	2.35	1,244.50	544	77	6.99	7.78	173	184	0	201	27.3
2019/12/17	25.94	13,287.83	3,192.52	4,041.80	3,022.42	66.1	2.32	1,244.50	542	67	7	7.79	185	196	0	236	27.33
2019/12/18	26.46	13,222.16	3,191.14	4,032.78	3,017.04	66.17	2.29	1,174.00	544.8	86	7	7.8	185	196	0	223	27.18
2019/12/19	26.73	13,211.96	3,205.37	4,027.15	3,017.07	66.54	2.29	1,184.50	547	47	7	7.78	147	184	0	218	26.8
2019/12/20	26.55	13,318.90	3,221.22	4,017.25	3,004.94	66.14	2.33	1,184.00	551.6	64	7	7.79	147	150	0	255	27.09
2019/12/23	26.42	13,300.98	3,224.01	3,967.10	2,962.75	66.39	2.2	1,168.50	554.2	61	7.01	7.77	167	175	0	205	27
2019/12/24	25.96	13,300.98	3,223.38	3,992.96	2,982.68	67.2	2.2	1,150.50	554	101	7.01	7.78	151	184	0	195	27.11
2019/12/25	25.96	13313.02	3231.65	3,990.87	2,981.88	67.56	2.24	1,151.50	552.2	57	7.01	7.77	162	173	0	233	27
2019/12/26	25.96	13325.07	3,239.91	4,025.99	3,007.35	67.92	2.27	1,142.00	550	96	6.98	7.75	152	190	0	214	26.71
2019/12/27	26.58	13,337.11	3,240.02	4,022.03	3,005.04	68.16	2.25	1,147.00	552.6	96	6.99	7.76	170	161	0	202	26.98
2019/12/30	24.96	13,249.01	3,221.29	4,081.63	3,040.02	68.47	2.19	1,155.00	557.2	114	6.98	7.81	154	173	0	193	27.86
2019/12/31	24.51	13,249.01	3,230.78	4,096.58	3,050.12	66	2.18	1,164.50	556.8	105	6.98	7.82	76	195	0	173	26.66
2020/1/2	24.26	13,385.93	3,257.85	4,152.24	3,085.20	66.25	2.13	1,176.50	556.6	104	6.96	7.81	145	169	0	180	27.96
2020/1/3	24.88	13,219.14	3,234.85	4,144.96	3,083.79	68.6	2.11	1,178.50	552.2	130	6.97	7.79	138	155	0	158	26.93
2020/1/6	24.13	13,126.99	3,246.28	4,129.30	3,083.41	68.91	2.15	1,178.00	552.8	28	6.97	7.78	166	185	0	221	28.8
2020/1/7	24.45	13,226.83	3,237.18	4,160.23	3,104.80	68.27	2.15	1,191.50	553.8	27	6.97	7.8	160	208	0	193	27.03
2020/1/8	23.97	13,320.18	3,253.05	4,112.32	3,066.89	65.44	2.15	1,206.50	558.2	54	6.95	7.75	155	177	0	209	28.13
2020/1/9	24.58	13,495.06	3,274.70	4,164.37	3,094.88	65.37	2.17	1,202.50	556.6	25	6.95	7.72	158	178	0	201	27.88
2020/1/10	24.12	13,483.31	3,265.35	4,163.18	3,092.29	64.98	2.21	1,208.00	557.4	41	6.94	7.7	161	145	0	163	27.84
2020/1/13	24.06	13,451.52	3,288.13	4,203.99	3,115.57	64.2	2.19	1,209.00	554.2	65	6.93	7.7	151	155	0	175	27.46
2020/1/14	23.77	13,456.49	3,283.15	4,189.89	3,106.82	64.49	2.18	1,212.00	556.8	143	6.9	7.68	145	158	0	179	27.85
2020/1/15	24.43	13,432.30	3,289.29	4,166.73	3,090.04	64	2.12	1,211.00	550.6	123	6.88	7.66	146	175	0	181	27.44
2020/1/16	24.77	13,429.43	3,316.81	4,149.04	3,074.08	64.62	2.08	1,224.50	550.4	81	6.88	7.67	150	164	0	159	29.29
2020/1/17	25.36	13,526.13	3,329.62	4,154.85	3,075.50	64.85	2	1,220.00	551	61	6.89	7.67	157	146	0	161	27.49
2020/1/20	25.08	13,548.94	3325.21	4,185.83	3,095.79	65.2	1.95	1,228.00	550.4	122	6.87	7.62	133	148	0	143	28.77
2020/1/21	24.85	13,555.87	3,320.79	4,114.31	3,052.14	64.59	1.9	1,226.50	546	120	6.86	7.61	139	125	0	144	28.4
2020/1/22	24.94	13,515.75	3,321.75	4,131.93	3,060.75	63.21	1.91	1,220.00	546.8	99	6.89	7.63	78	141	0	139	27.51
2020/1/23	24.63	13,388.42	3,325.54	4,003.90	2,976.53	62.04	1.91	1,213.50	546.2	108	6.89	7.64	130	69	0	138	27.34
2020/3/23	15.45	8,741.15	2,237.40	3,530.31	2,660.17	27.03	1.59	1,243.50	516.2	65	7.09	7.58	201	204	0	301	25.59
2020/3/24	16.7	9,745.25	2,447.33	3,625.11	2,722.44	27.15	1.68	1,271.00	523	56	7.1	7.64	204	189	0	272	25.79
2020/3/25	17.41	9,874.26	2,475.56	3,722.52	2,781.59	27.39	1.72	1,260.50	521	45	7.07	7.64	166	259	0	243	25.51
2020/3/26	17.22	10,000.96	2,630.07	3,698.05	2,764.91	26.34	1.7	1,250.50	521.8	39	7.07	7.7	177	162	0	205	27.38
2020/3/27	16.26	9,632.52	2,541.47	3,710.06	2,772.20	24.93	1.67	1,254.00	515.6	19	7.04	7.77	156	160	0	201	25.59
2020/3/30	16.93	9,815.97	2,626.65	3,674.11	2,747.21	22.76	1.7	1,242.00	501.6	22	7.04	7.83	151	169	0	222	25.5
2020/3/31	17.56	9,935.84	2,584.59	3,686.16	2,750.30	22.74	1.64	1,260.50	499.6	35	7.09	7.81	152	201	0	194	25.96
2020/4/1	16.96	9,544.75	2,470.50	3,675.08	2,734.52	24.74	1.59	1,243.50	492.6	40	7.08	7.81	157	167	0	215	25.89
2020/4/2	17.95	9,570.82	2,526.90	3,734.53	2,780.64	29.74	1.55	1,119.00	507.4	51	7.1	7.77	146	150	0	200	25.69
2020/4/3	17.86	9,525.77	2,488.65	3,713.22	2,763.99	34.11	1.66	1,075.00	498.8	65	7.11	7.71	78	155	0	193	25.71
2020/4/7	20.41	10,356.70	2,659.41	3,798.02	2,820.76	31.87	1.91	1,088.00	500.2	58	7.09	7.66	149	162	0	229	25.41
2020/4/8	21.04	10,332.89	2,749.98	3,780.34	2,815.37	32.84	1.79	1,096.50	495.2	57	7.05	7.68	152	170	0	235	25.95
2020/4/9	20.98	10,564.74	2,789.82	3,792.81	2,825.90	31.48	1.75	1,103.50	494.8	59	7.05	7.66	141	176	0	218	25.12
2020/4/10	20.98	10,564.74	2775.73	3,769.18	2,796.63	31.61	1.74	1,131.00	499.4	69	7.04	7.69	148	162	0	195	24.49
2020/4/13	20.98	10630.65	2,761.63	3,753.26	2,783.05	31.74	1.73	1,132.00	488	46	7.03	7.69	137	173	0	227	26.6
2020/4/14	19.73	10,696.56	2,846.06	3,825.70	2,827.28	29.6	1.63	1,130.50	479.8	51	7.04	7.68	152	186	0	179	25.97
2020/4/15	19.17	10,279.76	2,783.36	3,797.36	2,811.17	27.69	1.59	1,124.00	494	48	7.04	7.73	151	164	0	234	26.5
2020/4/16	20.85	10,301.54	2,799.55	3,802.38	2,819.94	27.82	1.69	1,137.00	493	62	7.07	7.71	141	164	0	214	27.76
2020/4/17	21.61	10,625.78	2,874.56	3,839.49	2,838.49	28.08	1.76	1,136.50	498.6	75	7.07	7.68	150	140	0	208	26.49
2020/4/20	21.29	10,675.90	2,823.16	3,853.46	2,852.55	25.57	1.94	1,132.00	499.8	56	7.07	7.68	150	141	0	219	25.85
2020/4/21	19.77	10,249.85	2,736.56	3,808.05	2,827.01	19.33	1.83	1,108.00	496.2	46	7.08	7.68	89	163	0	207	26.89
2020/4/22	20.57	10,415.03	2,799.31	3,839.38	2,843.98	20.37	1.91	1,117.00	489.4	56	7.09	7.7	162	171	0	179	26.24
2020/4/23	20.94	10,513.79	2,797.80	3,829.75	2,838.50	21.33	1.95	1,100.50	492.6	63	7.09	7.67	93	204	0	216	25.93
2020/4/24	20.66	10,336.09	2,836.74	3,796.97	2,808.53	21.44	1.87	1,093.00	493.4	50	7.08	7.63	153	190	0	207	25.56
2020/4/27	20.2	10,659.99	2,878.48	3,822.77	2,815.49	19.99	1.92	1,075.00	487.8	58	7.07	7.65	175	165	0	243	25.58
2020/4/28	20.14	10,795.63	2,863.39	3,849.15	2,810.02	20.46	1.95	1,035.50	488.2	57	7.07	7.66	167	200	0	231	27.58
2020/4/29	20.12	11,107.74	2,939.51	3,867.03	2,822.44	22.54	1.88	1,039.50	492.2	72	7.07	7.66	149	182	0	231	25.77
2020/4/30	19.5	10,861.64	2,912.43	3,912.58	2,860.08	25.27	1.94	1,069.00	499.8	70	7.06	7.67	156	159	0	176	25.93
2020/5/6	18.93	10,606.20	2,848.42	3,936.25	2,878.14	29.72	1.95	1,081.00	500.8	49	7.07	7.66	160	150	0	218	25.5
2020/5/7	19.47	10,759.27	2,881.19	3,924.89	2,871.52	29.46	1.9	1,088.50	500.8	51	7.09	7.65	146	154	0	247	25.95
2020/5/8	19.28	10,904.48	2,929.80	3,963.62	2,895.34	30.97	1.83	1,090.00	506.4	32	7.08	7.67	146	173	0	217	25.38
2020/5/11	18.99	10,824.99	2,930.32	3,960.18	2,894.80	29.63	1.85	1,080.50	509.8	65	7.08	7.67	147	202	0	232	25.49
2020/5/12	18.45	10,819.50	2,870.12	3,960.24	2,891.56	29.98	1.7	1,114.50	518.6	65	7.09	7.66	145	233	0	221	25.38
2020/5/13	18.59	10,542.66	2,820.00	3,968.25	2,898.05	29.19	1.64	1,113.00	520	77	7.09	7.69	162	211	0	250	25.48
2020/5/14	18.76	10,337.02	2,852.50	3,925.22	2,870.34	31.13	1.67	1,127.00	526.4	74	7.09	7.68	158	234	0	255	25.6
2020/5/15	19.09	10,465.17	2,863.70	3,912.82	2,868.46	32.5	1.64	1,124.50	522.4	75	7.09	7.67	172	243	0	251	25.73
2020/5/18	20.26	11,058.87	2,953.91	3,922.91	2,875.42	34.81	1.77	1,139.00	531.6	65	7.1	7.69	173	194	0	214	26.07
2020/5/19	19.9	11,075.29	2,922.94	3,956.25	2,898.58	34.65	1.8	1,170.50	539.8	72	7.09	7.74	162	189	0	219	25.78
2020/5/20	21.19	11,223.71	2,971.61	3,935.22	2,883.74	35.75	1.78	1,160.00	546.8	70	7.1	7.76	184	166	0	215	26.29
2020/5/21	21.12	11,065.93	2,948.51	3,913.79	2,867.92	36.06	1.72	1,165.00	536.2	50	7.09	7.78	166	187	0	234	25.78
2020/5/22	21.33	11,073.87	2,955.45	3,824.06	2,813.77	35.13	1.89	1,150.00	534.8	64	7.09	7.77	159	167	0	190	25.69
2020/5/25	21.54	11,391.28	2973.61	3,829.32	2,817.97	35.53	1.91	1,153.50	536.4	53	7.12	7.77	159	185	0	225	25.23
2020/5/26	21.53	11,504.65	2,991.77	3,872.77	2,846.55	36.17	1.93	1,156.00	529.6	48	7.13	7.77	185	178	0	250	25.05
2020/5/27	21.26	11,657.69	3,036.13	3,845.61	2,836.80	34.74	1.88	1,163.50	522.2	62	7.11	7.81	188	174	0	272	25.29
2020/5/28	21.19	11,781.13	3,029.73	3,856.63	2,846.22	35.29	1.82	1,159.00	528.4	64	7.13	7.85	167	156	0	254	25.29
2020/5/29	21.33	11,586.85	3,044.31	3,867.02	2,852.35	35.33	1.84	1,162.00	528	61	7.13	7.9	171	157	0	195	25.29
2020/6/1	20.9	11,586.85	3,055.73	3,971.34	2,915.43	38.32	1.78	1,170.00	527.4	58	7.13	7.93	160	157	0	217	25.2
2020/6/2	22	12,021.28	3,080.82	3,983.57	2,921.40	39.57	1.77	1,177.00	528.2	46	7.12	7.92	171	163	0	231	25.07
2020/6/3	22.01	12,487.36	3,122.87	3,983.65	2,923.37	39.79	1.81	1,174.00	523	41	7.11	7.95	169	181	0	214	26.74
2020/6/4	22.14	12,430.56	3,112.35	3,982.19	2,919.25	39.99	1.82	1,178.00	517.6	40	7.1	7.97	153	162	0	240	24.73
2020/6/5	23.17	12,847.68	3,193.93	4,001.25	2,930.80	42.3	1.8	1,169.00	534	42	7.1	8.05	185	184	0	234	25.19
2020/6/8	22.65	12,819.59	3,232.39	4,021.95	2,937.77	40.8	1.81	1,192.50	544.2	46	7.09	8.02	157	182	0	228	25.1
2020/6/9	22.42	12,617.99	3,207.18	4,047.03	2,956.11	41.18	1.76	1,192.00	544	37	7.07	7.98	173	182	0	224	25.19
2020/6/10	22.85	12,530.16	3,190.14	4,039.71	2,943.75	41.73	1.79	1,185.50	546.2	39	7.07	8.02	166	166	0	220	25
2020/6/11	22.21	11,970.29	3,002.10	3,995.88	2,920.90	38.55	1.82	1,185.50	549.8	36	7.06	8.03	138	164	0	202	25.07
2020/6/12	21.93	11,949.28	3,041.31	4,003.08	2,919.74	38.73	1.75	1,187.50	544.8	35	7.09	8	147	145	0	233	25.01
2020/6/15	22.1	11,911.35	3,066.59	3,954.99	2,890.03	39.72	1.67	1,162.50	538	36	7.09	7.97	158	165	0	199	24.9
2020/6/16	22.72	12,315.66	3,124.74	4,014.57	2,931.75	40.96	1.61	1,185.50	538	32	7.08	8.02	160	173	0	201	24.88
2020/6/17	22.69	12,382.14	3,113.49	4,017.59	2,935.87	40.71	1.64	1,171.50	541.2	29	7.09	7.98	206	174	0	224	24.88
2020/6/18	24.4	12,281.53	3,115.34	4,044.38	2,939.32	41.51	1.64	1,190.50	544.6	23	7.09	7.97	185	152	0	242	24.75
2020/6/19	24.09	12,330.76	3,097.74	4,098.71	2,967.63	42.19	1.67	1,190.50	546	36	7.09	7.95	156	137	0	198	24.76
2020/6/22	24.46	12,262.97	3,117.86	4,102.05	2,965.27	43.08	1.66	1,176.50	545.8	23	7.09	7.92	208	144	0	205	24.75
2020/6/23	25.35	12,523.76	3,131.29	4,121.79	2,970.62	42.63	1.69	1,190.00	542	21	7.07	7.96	188	150	0	248	24.87
2020/6/24	25.33	12,093.94	3,050.33	4,138.99	2,979.55	40.31	1.66	1,190.00	542.4	40	7.06	7.98	175	145	0	206	25.26
2020/6/29	26.55	12,232.12	3,053.24	4,109.72	2,961.52	41.71	1.69	1,172.50	543	21	7.08	7.95	183	154	0	213	25.1
2020/6/30	26.91	12,310.93	3,100.29	4,163.96	2,984.67	41.15	1.76	1,180.50	553.2	35	7.08	7.96	162	149	0	250	25.11
2020/7/1	27.65	12,260.57	3,115.86	4,247.78	3,025.98	42.03	1.7	1,173.00	560.8	47	7.07	7.94	160	167	0	275	26.39
2020/7/2	27.31	12,608.46	3,130.01	4,335.84	3,090.57	43.14	1.73	1,193.00	561.2	43	7.06	7.94	181	173	0	257	26.49
2020/7/3	27.85	12,528.18	3,130.01	4,419.60	3,152.81	42.8	1.75	1,192.00	564.2	28	7.06	7.94	182	152	0	253	28
2020/7/6	29.64	12,733.45	3,179.72	4,670.09	3,332.88	43.1	1.83	1,190.50	557.8	17	7.07	7.95	170	159	0	231	27.9
2020/7/7	29.32	12,616.80	3,145.32	4,698.13	3,345.34	43.08	1.88	1,186.50	559.8	23	7.03	7.95	184	164	0	224	27.69
2020/7/8	29.25	12,494.81	3,169.94	4,774.00	3,403.44	43.29	1.82	1,196.50	559	19	7.02	7.92	194	158	0	236	27.57
2020/7/9	28.54	12,489.46	3,152.05	4,840.77	3,450.59	42.35	1.77	1,218.00	556.6	42	7.01	7.94	183	160	0	243	27.42
2020/7/10	28.96	12,633.71	3,185.04	4,753.13	3,383.32	43.24	1.82	1,197.00	557	57	6.99	7.89	160	180	0	262	27.1
2020/7/13	29.27	12,799.97	3,155.22	4,852.96	3,443.29	42.72	1.73	1,209.00	561	25	7	7.91	163	190	0	241	27.81
2020/7/14	29.56	12,697.36	3,197.52	4,806.69	3,414.62	42.9	1.74	1,198.00	562.6	32	7	7.94	174	196	0	211	27.69
2020/7/15	28.75	12,930.98	3,226.56	4,744.47	3,361.30	43.79	1.78	1,195.50	559.2	20	7	7.98	173	203	0	215	27.71
2020/7/16	26.52	12,874.97	3,215.57	4,516.25	3,210.10	43.37	1.73	1,202.00	558.8	35	6.99	7.98	156	189	0	221	27.71
2020/7/17	27.74	12,919.61	3,224.73	4,544.70	3,214.13	43.14	1.71	1,210.50	555	49	7	7.97	155	175	0	229	27.7
2020/7/20	26.09	13,046.92	3,251.84	4,680.30	3,314.15	43.28	1.64	1,207.50	550.4	74	6.99	8	156	174	0	238	27.71
2020/7/21	26.54	13,171.83	3,257.30	4,691.04	3,320.89	44.32	1.67	1,233.50	552.6	55	6.99	8	690	181	0	255	27.78
2020/7/22	26.55	13,104.25	3,276.02	4,714.45	3,333.16	44.29	1.69	1,222.50	546.6	43	6.97	8.04	1354	192	0	280	27.78
2020/7/23	27.25	13,103.39	3,235.66	4,712.44	3,325.11	43.31	1.78	1,229.00	555	42	6.99	8.08	474	169	0	214	27.8
2020/7/24	26.29	12,838.06	3,215.63	4,505.59	3,196.77	43.34	1.86	1,237.00	557.8	49	6.99	8.11	246	169	0	213	27.85
2020/7/27	24.93	12,838.66	3,239.41	4,528.45	3,205.23	43.41	1.79	1,224.00	550.2	21	7	8.15	213	190	0	246	27.84
2020/7/28	25.67	12,835.28	3,218.44	4,568.26	3,227.96	43.22	1.86	1,215.00	556.8	27	6.99	8.22	244	199	0	208	27.8
2020/7/29	26.13	12,822.26	3,258.44	4,679.01	3,294.55	43.75	1.92	1,221.00	555.2	45	7	8.2	225	189	0	186	27.88
2020/7/30	25.49	12,379.65	3,246.22	4,656.15	3,286.82	42.94	1.84	1,206.50	553.8	45	6.99	8.24	244	201	0	231	27.88
2020/7/31	26.22	12,313.36	3,271.12	4,695.05	3,310.01	43.3	1.82	1,219.50	550.6	42	6.98	8.29	188	177	0	201	27.8
2020/8/3	26.06	12,646.98	3,294.61	4,771.31	3,367.97	44.15	2.1	1,227.50	554.8	42.5	7	8.24	187	198	0	204	27.8
2020/8/4	26.77	12,600.87	3,306.51	4,775.80	3,371.69	44.43	2.18	1,207.50	549	43.1	6.98	8.21	191	190	0	205	27.85
2020/8/5	26.71	12,660.25	3,327.77	4,777.11	3,377.56	45.17	2.21	1,211.50	551.6	43.6	6.98	8.23	186	169	0	187	27.85
2020/8/6	26.33	12,591.68	3,349.16	4,762.76	3,386.46	45.09	2.16	1,219.50	556.4	44.2	6.94	8.24	206	182	0	225	27.8
2020/8/7	26.36	12,674.88	3,351.28	4,707.93	3,354.04	44.4	2.24	1,216.50	549.8	44.7	6.94	8.24	177	181	0	195	27.8
2020/8/10	26.66	12,687.53	3,360.47	4,724.87	3,379.25	44.99	2.17	1,210.50	549.4	45.3	6.96	8.21	178	191	0	203	27.84
2020/8/11	26.14	12,946.89	3,333.69	4,681.78	3,340.29	44.5	2.15	1,196.00	559	45.8	6.97	8.18	177	197	0	208	27.77
2020/8/12	25.92	13,058.63	3,380.35	4,647.64	3,319.27	45.43	2.15	1,197.50	564.8	46.4	6.96	8.17	157	196	0	232	27.87
2020/8/13	25.38	12,993.71	3,373.43	4,635.71	3,320.73	44.96	2.19	1,185.50	572.8	46.9	6.94	8.19	174	197	0	208	27.85
2020/8/14	25.42	12,901.34	3,372.85	4,704.63	3,360.10	44.8	2.35	1,194.00	568	47.5	6.94	8.2	175	174	0	210	27.85
2020/8/17	26.26	12,920.66	3,381.99	4,815.23	3,438.80	45.37	2.34	1,194.00	569	48	6.94	8.22	160	185	0	216	27.8
2020/8/18	26.51	12,881.76	3,389.78	4,812.76	3,451.09	45.46	2.41	1,204.50	570	48.5	6.93	8.23	160	203	0	205	28.99
2020/8/19	26.2	12,977.33	3,374.85	4,740.68	3,408.13	45.37	2.43	1,185.00	562.6	49.1	6.92	8.26	166	165	0	239	29.45
2020/8/20	25.88	12,830.00	3,385.51	4,679.15	3,363.90	44.9	2.36	1,200.50	568	49.6	6.93	8.21	167	167	0	212	29.35
2020/8/21	25.62	12,785.80	3,397.16	4,718.84	3,380.68	44.35	2.44	1,198.50	563.8	50.2	6.91	8.2	159	174	0	178	29.59
2020/8/24	27.45	13,066.54	3,431.28	4,755.85	3,385.64	45.13	2.51	1,218.00	556.2	50.7	6.92	8.17	158	154	0	175	29.2
2020/8/25	28.59	13,061.62	3,443.62	4,761.95	3,373.58	45.86	2.58	1,218.50	556	51.3	6.92	8.16	170	172	0	189	29.18
2020/8/26	28.6	13,190.15	3,478.73	4,706.13	3,329.74	45.64	2.53	1,218.00	558.6	51.8	6.91	8.18	159	199	0	204	29.1
2020/8/27	28.35	13,096.36	3,484.55	4,731.35	3,350.11	45.09	2.7	1,223.50	568.6	52.4	6.89	8.15	190	221	0	216	29.01
2020/8/28	29.5	13,033.20	3,508.01	4,844.27	3,403.81	45.05	2.65	1,231.00	574.2	52.9	6.89	8.14	173	201	0	202	29
2020/8/31	28.64	12,945.38	3,500.31	4,816.22	3,395.68	45.28	2.63	1,239.50	574.6	53.5	6.86	8.16	177	196	0	195	29
2020/9/1	27.72	12,974.25	3,526.65	4,842.12	3,410.61	45.58	2.52	1,263.50	573.8	54	6.85	8.18	175	184	0	211	29
2020/9/2	28.21	13,243.43	3,580.84	4,843.89	3,404.80	44.43	2.49	1,276.00	577	59	6.84	8.15	185	223	0	202	28.95
2020/9/3	28.72	13,057.77	3,455.06	4,817.10	3,384.98	44.07	2.48	1,283.50	575	61	6.83	8.09	171	194	0	202	28.95
2020/9/4	27.34	12,842.66	3,426.96	4,770.22	3,355.37	42.66	2.58	1,281.50	577.4	56	6.84	8.1	225	185	0	190	28.94
2020/9/7	27.04	13,100.28	3379.4	4,669.37	3,292.59	42.01	2.47	1,286.00	580.6	60	6.84	8.1	205	201	0	216	28.96
2020/9/8	26.78	12,968.33	3,331.84	4,694.39	3,316.42	39.78	2.36	1,263.00	585.2	69	6.84	8.08	167	188	0	242	28.99
2020/9/9	27.19	13,237.21	3,398.96	4,584.59	3,254.63	40.79	2.39	1,258.50	584.6	75	6.84	8.05	166	229	0	222	29.09
2020/9/10	28.4	13,202.42	3,339.19	4,581.98	3,234.82	40.06	2.31	1,246.50	593	38	6.83	8.07	165	197	0	218	28.76
2020/9/11	28.24	13,202.84	3,340.97	4,627.28	3,260.35	39.83	2.25	1,257.00	584.8	38	6.84	8.09	166	175	0	203	29.28
2020/9/14	30.44	13,193.66	3,383.54	4,651.05	3,278.81	39.61	2.3	1,263.00	590	46	6.84	8.09	158	211	0	253	29.12
2020/9/15	29.76	13,217.67	3,401.20	4,688.48	3,295.68	40.53	2.36	1,255.50	597.8	25	6.82	8.1	177	235	0	261	29
2020/9/16	29.96	13,255.37	3,385.49	4,657.36	3,283.92	42.22	2.25	1,247.00	601	26	6.78	8.03	340	210	0	263	28.51
2020/9/17	28.41	13,208.12	3,357.01	4,632.71	3,270.44	43.3	1.99	1,260.00	594.2	30	6.77	7.99	202	201	0	201	28.98
2020/9/18	27.97	13,116.25	3,319.47	4,737.09	3,338.09	43.15	2.06	1,277.00	597.2	42	6.76	8.01	193	173	0	202	29
2020/9/21	26.38	12,542.44	3,281.06	4,691.43	3,316.94	41.44	1.88	1,269.50	599.6	22	6.76	8.01	202	184	0	231	29
2020/9/22	27.83	12,594.39	3,315.57	4,635.76	3,274.30	41.72	1.85	1,271.50	596.8	22	6.79	7.98	312	227	0	268	29.09
2020/9/23	26.48	12,642.97	3,236.92	4,652.33	3,279.71	41.77	2.82	1,271.50	603.2	41	6.8	7.95	1837	246	0	261	29.19
2020/9/24	26.77	12,606.57	3,246.59	4,563.07	3,223.18	41.94	2.86	1,258.50	605.8	67	6.8	7.93	1786	219	0	262	29.23
2020/9/25	26.15	12,469.20	3,298.46	4,570.02	3,219.42	41.92	2.8	1,244.00	612.4	71	6.81	7.95	1831	197	0	242	29.3
2020/9/28	27.69	12,870.87	3,351.60	4,581.91	3,217.53	42.43	2.77	1,264.50	621.8	66	6.83	7.94	1226	275	0	277	29.41
2020/9/29	26.76	12,825.82	3,335.47	4,591.80	3,224.36	41.03	2.5	1,276.50	629	55	6.82	7.96	1231	199	0	242	29.6
2020/9/30	26.91	12,760.73	3,363.00	4,587.40	3,218.05	40.95	2.55	1,271.50	614.4	55	6.81	7.99	1911	201	0	201	28.89
2020/10/9	25.71	13,051.23	3,477.13	4,681.14	3,272.08	42.85	2.76	1,321.00	614.4	51	6.78	7.99	1391	199	0	270	27.37
2020/10/12	25.87	13,138.41	3,534.22	4,823.16	3,358.47	41.72	2.84	1,343.50	626.4	64	6.71	7.92	1091	252	0	281	28.98
2020/10/13	25.21	13,018.99	3,511.93	4,839.20	3,359.75	42.45	2.76	1,350.00	609.8	70	6.73	7.94	1212	237	0	307	28.92
2020/10/14	25.75	13,028.06	3,488.67	4,807.10	3,340.78	43.32	2.65	1,349.50	607.4	58	6.75	7.92	1823	237	0	249	28.99
2020/10/15	24.96	12,703.75	3,483.34	4,798.74	3,332.18	43.16	2.78	1,342.50	602.6	29	6.74	7.91	1770	243	0	257	29.3
2020/10/16	24.89	12,908.99	3,483.81	4,791.68	3,336.36	42.93	2.69	1,335.00	577.8	21	6.73	7.88	1482	229	0	241	28.8
2020/10/19	24.98	12,854.66	3,426.92	4,755.49	3,312.67	42.62	2.83	1,327.50	584.2	60	6.7	7.85	1211	259	0	267	28.9
2020/10/20	24.41	12,736.95	3,443.12	4,793.47	3,328.10	43.16	2.9	1,348.00	576.4	71	6.69	7.88	1046	263	0	287	29.1
2020/10/21	23.57	12,557.64	3,435.56	4,792.83	3,325.02	41.73	3.03	1,349.00	573.2	40	6.68	7.9	996	226	0	261	29.12
2020/10/22	24.18	12,543.06	3,453.49	4,777.98	3,312.50	42.46	2.98	1,355.00	573.8	66	6.66	7.89	1144	252	0	250	28.97
2020/10/23	25.49	12,645.75	3,465.39	4,718.49	3,278.00	41.77	2.94	1,346.50	573.2	95	6.67	7.88	930	248	0	267	29
2020/10/26	23.85	12,177.18	3,400.97	4,691.24	3,251.12	40.46	3.03	1,343.50	577.6	84	6.67	7.9	1268	278	0	290	29
2020/10/27	24.06	12,063.57	3,390.68	4,699.28	3,254.32	41.2	3.03	1,348.00	582.2	76	6.7	7.91	1464	252	0	238	28.99
2020/10/28	23.03	11,560.51	3,271.03	4,737.27	3,269.24	39.12	3.04	1,340.00	582.6	80	6.72	7.91	1451	273	0	263	28.92
2020/10/29	23.66	11,598.07	3,310.11	4,772.92	3,272.73	37.65	3.22	1,357.50	589.2	77	6.73	7.9	1551	281	0	313	29.4
2020/10/30	23.7	11,556.48	3,269.96	4,695.33	3,224.53	37.46	3.39	1,355.50	595.2	76	6.72	7.85	1455	234	0	332	29.65
2020/11/2	23.67	11,784.10	3,310.24	4,720.83	3,225.12	38.97	3.24	1,365.50	608.6	67	6.71	7.81	1269	346	0	327	29.41
2020/11/3	24.38	12,088.98	3,369.16	4,777.56	3,271.07	39.71	3.06	1,336.00	600.8	65	6.7	7.79	1429	328	0	272	29.55
2020/11/4	25.11	12,324.22	3,443.44	4,813.66	3,277.44	41.23	3.06	1,310.50	602.4	56	6.68	7.84	1012	300	0	266	29.39
2020/11/5	25.98	12,568.09	3,510.45	4,885.11	3,320.13	40.93	2.93	1,306.50	605.2	65	6.69	7.85	1110	317	0	293	29.22
2020/11/6	25.42	12,480.02	3,509.44	4,885.72	3,312.16	39.45	2.89	1,304.00	602.4	67	6.63	7.83	975	281	0	266	29.68
2020/11/9	26.55	13,095.97	3,550.50	4,981.35	3,373.73	42.4	2.86	1,311.00	592.8	81	6.61	7.86	1253	328	0	340	29.56
2020/11/10	26.23	13,163.11	3,545.53	4,953.88	3,360.15	43.61	2.96	1,308.00	600.2	90	6.59	7.79	1240	300	0	274	29.39
2020/11/11	26.13	13,216.18	3,572.66	4,904.90	3,342.20	43.8	3.04	1,354.50	607	61	6.61	7.81	1085	257	0	315	28.73
2020/11/12	25.92	13,052.95	3,537.01	4,908.46	3,338.68	43.53	2.95	1,369.00	601.6	68	6.62	7.8	1250	262	0	309	29
2020/11/13	26.28	13,076.72	3,585.15	4,856.85	3,310.10	42.78	2.98	1,369.00	613.4	72	6.63	7.83	1330	248	0	256	28.69
2020/11/16	27.39	13,138.61	3,626.91	4,904.17	3,346.97	43.82	2.68	1,332.00	617.6	73	6.6	7.82	1170	276	0	324	28.5
2020/11/17	26.64	13,133.47	3,609.53	4,894.79	3,339.90	43.75	2.69	1,317.00	623	65	6.58	7.8	1521	303	0	311	28.46
2020/11/18	27.19	13,201.89	3,567.79	4,891.67	3,347.30	44.34	2.71	1,321.50	611	38	6.56	7.78	1814	269	0	322	28.4
2020/11/19	26.35	13,086.16	3,581.87	4,927.99	3,363.09	44.2	2.6	1,312.00	607.6	35	6.55	7.76	1655	290	0	286	27.99
2020/11/20	26.74	13,137.25	3,557.54	4,943.29	3,377.73	44.96	2.65	1,321.50	602.4	56	6.58	7.81	1346	270	0	289	27.99
2020/11/23	27.25	13,126.97	3,577.59	5,005.03	3,414.49	46.06	2.82	1,364.50	605.8	35	6.57	7.8	1861	295	0	326	27.52
2020/11/24	27.63	13,292.44	3,635.41	4,974.29	3,402.82	47.86	2.89	1,405.50	614.4	26	6.58	7.79	1830	279	0	312	27.26
2020/11/25	27.62	13,289.80	3,629.65	4,910.70	3,362.33	48.61	2.95	1,424.50	625.8	22	6.57	7.82	1742	344	0	293	27.79
2020/11/26	28.1	13,286.57	3634	4,919.59	3,369.73	47.8	2.9	1,426.00	636.8	48	6.58	7.84	1737	553	0	310	28.04
2020/11/27	28.13	13,335.68	3,638.35	4,980.77	3,408.31	48.18	2.85	1,431.50	649.2	93	6.58	7.83	1464	414	0	307	28.12
2020/11/30	29.13	13,291.16	3,621.63	4,960.25	3,391.76	47.59	2.94	1,424.00	659.8	76	6.58	7.87	1437	373	0	381	27.49
2020/12/1	28.86	13,382.30	3,662.45	5,067.10	3,451.94	47.42	2.88	1,474.00	675.2	92	6.59	7.87	1409	368	0	325	27.02
2020/12/2	29.55	13,313.24	3,669.01	5,067.14	3,449.38	48.25	2.75	1,535.00	699.2	65	6.56	7.92	1468	365	0	343	27.69
2020/12/3	29	13,252.86	3,666.72	5,057.06	3,442.14	48.71	2.51	1,521.50	682.6	106	6.56	7.94	1733	324	0	319	27.7
2020/12/4	30.11	13,298.96	3,699.12	5,065.92	3,444.58	49.25	2.56	1,520.00	696.6	88	6.55	7.96	1719	284	0	279	27.77
2020/12/7	29.62	13,271.00	3,691.96	5,022.24	3,416.60	48.79	2.43	1,530.50	693.6	63	6.54	7.92	1680	335	0	299	27.85
2020/12/8	29.57	13,278.49	3,702.25	5,009.88	3,410.18	48.84	2.44	1,524.00	702.8	108	6.53	7.91	1658	345	0	312	27.78
2020/12/9	29.7	13,340.26	3,672.82	4,942.70	3,371.96	48.86	2.43	1,619.50	727.8	112	6.53	7.91	1738	365	0	322	27.65
2020/12/10	30.9	13,295.73	3,668.10	4,940.52	3,373.28	50.25	2.57	1,602.00	752.6	107	6.55	7.91	1718	284	0	301	27.57
2020/12/11	30.52	13,114.30	3,663.46	4,889.63	3,347.19	50.27	2.6	1,521.50	744.6	142	6.54	7.94	1961	316	0	304	27.7
2020/12/14	30.81	13,223.16	3,647.49	4,934.84	3,369.12	50.29	2.66	1,505.50	730.2	42	6.54	7.93	2744	341	0	379	27.75
2020/12/15	32.02	13,362.87	3,694.62	4,945.10	3,367.23	50.76	2.67	1,512.00	668.6	52	6.54	7.95	1858	339	0	340	27.75
2020/12/16	31.63	13,565.98	3,701.17	4,953.87	3,366.98	51.08	2.68	1,557.50	670.8	64	6.54	7.94	1857	351	0	396	27.83
2020/12/17	31.81	13,667.25	3,722.48	5,017.48	3,404.87	51.5	2.66	1,567.50	689.8	78	6.54	7.97	1863	318	0	382	27.5
2020/12/18	30.95	13,630.51	3,709.41	4,999.97	3,394.90	52.26	2.71	1,613.00	707.4	87	6.53	8.01	2045	336	0	397	27.78
2020/12/21	30.76	13,246.30	3,694.92	5,046.84	3,420.57	50.91	2.7	1,683.00	710.8	124	6.55	8	4448	570	2134	409	27.27
2020/12/22	31.01	13,418.11	3,687.26	4,964.77	3,356.78	50.08	2.76	1,615.50	672.4	120	6.54	8	3770	600	1656	435	27.49
2020/12/23	31.77	13,587.23	3,690.01	5,007.12	3,382.32	51.2	2.61	1,627.00	678.8	117	6.56	7.98	3256	699	984	391	26.24
2020/12/24	32.04	13,587.23	3,703.06	5,000.02	3,363.11	51.29	2.54	1,626.00	668.4	131	6.54	7.97	2804	729	939	376	27.48
2020/12/25	32.67	13688.76	3719.21	5,042.01	3,396.56	51.08	2.45	1,689.00	688.4	125	6.53	7.96	2598	717	799	316	27.84
2020/12/28	33.29	13,790.29	3,735.36	5,064.41	3,397.29	50.86	2.35	1,712.50	689.8	183	6.52	7.96	2378	593	792	355	27.89
2020/12/29	32.87	13,761.38	3,727.04	5,042.94	3,379.04	51.09	2.45	1,661.00	667	84	6.55	8	2108	427	784	368	28.15
2020/12/30	32.05	13,718.78	3,732.04	5,113.71	3,414.45	51.34	2.43	1,640.50	670.8	47	6.53	8.01	1985	382	703	376	28.28
2020/12/31	32.57	13,718.78	3,756.07	5,211.29	3,473.07	51.8	2.53	1,629.00	674	34	6.52	8.03	2247	340	551	248	27.99
2021/1/4	33.56	13,726.74	3,700.65	5,267.72	3,502.96	51.09	2.58	1,688.00	671.4	149	6.54	8.01	3111	533	943	324	28.36
2021/1/5	32.84	13,651.15	3,726.86	5,368.50	3,528.68	53.6	2.67	1,709.50	689.2	203	6.48	7.93	2833	871	815	374	28.35
2021/1/6	33.51	13,891.97	3,748.14	5,417.67	3,550.88	54.3	2.69	1,698.00	684.2	124	6.46	7.94	2850	921	821	384	28.34
2021/1/7	34.64	13,968.24	3,803.79	5,513.66	3,576.20	54.38	2.64	1,729.50	707.4	68	6.46	7.97	2761	740	832	351	28.32
2021/1/8	34.8	14,049.53	3,824.68	5,495.43	3,570.11	55.99	2.66	1,772.00	704.4	52	6.47	7.94	2192	577	656	327	28.2
2021/1/11	34.42	13,936.66	3,799.61	5,441.16	3,531.50	55.66	2.73	1,781.50	716.4	63	6.48	7.9	2354	636	788	386	27.8
2021/1/12	34.54	13,925.06	3,801.19	5,596.35	3,608.34	56.58	2.7	1,734.50	719.4	80	6.48	7.88	2259	666	736	328	27.98
2021/1/13	33.54	13,939.71	3,809.84	5,577.97	3,598.65	56.06	2.7	1,651.50	706.4	78	6.46	7.88	2353	620	836	373	27.98
2021/1/14	33.42	13,988.70	3,795.54	5,470.46	3,565.90	56.42	2.64	1,666.00	702.2	96	6.47	7.87	2186	576	889	324	27.99
2021/1/15	31.64	13,787.73	3,768.25	5,458.08	3,566.38	55.1	2.71	1,727.00	727.2	116	6.46	7.85	2046	475	804	333	28.46
2021/1/18	31.53	13,848.35	3783.58	5,518.52	3,596.22	54.75	2.62	1,707.00	717.2	73	6.48	7.83	2157	522	996	341	28.84
2021/1/19	32.99	13,815.06	3,798.91	5,437.52	3,566.38	55.9	2.53	1,657.50	681.6	79	6.49	7.84	2098	482	907	338	28.83
2021/1/20	32.82	13,921.37	3,851.85	5,476.43	3,583.09	56.08	2.53	1,630.00	673	84	6.48	7.87	1953	507	906	316	28.18
2021/1/21	34.02	13,906.67	3,853.07	5,564.97	3,621.26	56.1	2.51	1,653.50	667.4	117	6.47	7.84	1961	478	810	340	28.86
2021/1/22	34.15	13,873.97	3,841.47	5,569.78	3,606.75	55.41	2.46	1,623.00	650.8	119	6.46	7.86	1947	534	843	337	28.09
2021/1/25	33.08	13,643.95	3,855.36	5,625.92	3,624.24	55.88	2.6	1,631.50	651.2	109	6.48	7.88	2701	757	1031	339	28.48
2021/1/26	33.28	13,870.99	3,849.62	5,512.97	3,569.43	55.91	2.64	1,581.50	650.4	161	6.48	7.87	2644	641	1029	354	28.86
2021/1/27	33.21	13,620.46	3,750.77	5,528.00	3,573.34	55.81	2.68	1,601.50	656.4	137	6.47	7.86	2453	561	992	371	31.66
2021/1/28	33.88	13,665.93	3,787.38	5,377.14	3,505.18	55.53	2.69	1,565.50	650.2	105	6.48	7.84	2294	685	1057	345	28.96
2021/1/29	32.88	13,432.87	3,714.24	5,351.96	3,483.07	55.88	2.57	1,510.00	632.2	100	6.47	7.84	2063	868	941	346	28.93
2021/2/1	32.81	13,622.02	3,773.86	5,417.65	3,505.28	56.35	2.82	1,499.50	632	76	6.46	7.83	2658	908	1267	327	30.99
2021/2/2	34.93	13,835.16	3,826.31	5,501.09	3,533.68	57.46	2.84	1,465.50	611.8	77	6.47	7.81	2400	691	1142	334	29.94
2021/2/3	37.38	13,933.63	3,830.17	5,485.20	3,517.31	58.46	2.78	1,452.50	608.4	99	6.47	7.79	2416	721	1074	351	29.7
2021/2/4	37.22	14,060.29	3,871.74	5,473.95	3,501.86	58.84	2.96	1,509.50	613.2	101	6.46	7.78	2030	654	946	357	29.66
2021/2/5	38.15	14,056.72	3,886.83	5,483.41	3,496.33	59.34	2.87	1,513.00	609.4	75	6.47	7.74	1992	605	896	348	27.22
2021/2/8	38.56	14,059.91	3,915.59	5,564.56	3,532.45	60.56	2.89	1,528.00	610.2	83	6.47	7.79	1880	435	697	245	28.99
2021/2/9	38.21	14,011.80	3,911.23	5,686.25	3,603.49	61.09	2.82	1,553.50	619.4	62	6.45	7.78	1869	380	629	278	29.44
2021/2/10	39.28	13,932.97	3,909.88	5,807.72	3,655.09	61.47	2.98	1,547.00	630.4	81	6.44	7.8	1551	293	379	198	29.35
2021/2/18	38.28	13,886.93	3,913.97	5,768.38	3,675.36	63.93	2.94	1,608.50	602	71	6.45	7.77	2167	434	759	330	32.28
2021/2/19	37.37	13,993.23	3,906.71	5,778.84	3,696.17	62.91	2.99	1,567.50	603.8	58	6.46	7.82	2320	492	862	332	34.21
2021/2/22	37.92	13,950.04	3,876.50	5,597.33	3,642.44	65.24	2.94	1,505.00	601.8	81	6.46	7.82	3232	539	1072	399	34.92
2021/2/23	38.61	13,864.81	3,881.37	5,579.67	3,636.36	65.37	2.89	1,461.50	605	96	6.45	7.85	3432	629	1174	369	36.56
2021/2/24	39.09	13,976.00	3,925.43	5,437.57	3,564.08	67.04	2.83	1,483.00	610.2	56	6.46	7.85	3551	531	1050	360	36.54
2021/2/26	37.23	13,786.29	3,811.15	5,336.76	3,509.08	66.13	2.81	1,474.00	608.8	29	6.47	7.87	3260	496	959	344	30
2021/3/1	37.07	14,012.82	3,901.82	5,418.78	3,551.40	63.69	2.82	1,402.00	631.4	17	6.48	7.83	8057	885	1359	380	29.99
2021/3/2	38.29	14,039.80	3,870.29	5,349.63	3,508.59	62.7	2.88	1,490.00	639.8	38	6.46	7.79	16296	1728	1750	428	32.84
2021/3/3	37.41	14,080.03	3,819.72	5,452.21	3,576.90	64.07	2.84	1,524.50	645.6	57	6.46	7.8	16528	1354	1754	425	34.27
2021/3/4	38.1	14,056.34	3,768.47	5,280.71	3,503.49	66.74	2.78	1,503.00	654.8	56	6.48	7.8	13792	1190	1755	427	32.69
2021/3/5	38.96	13,920.69	3,841.94	5,262.80	3,501.99	69.36	2.73	1,481.50	630.8	46	6.49	7.76	10594	990	1788	431	30
2021/3/8	39.07	14,380.91	3,821.35	5,080.02	3,421.41	68.24	2.7	1,509.50	651	91	6.48	7.72	10628	994	1712	418	30.83
2021/3/9	40.58	14,437.94	3,875.44	4,971.00	3,359.29	67.52	2.68	1,467.00	648	58	6.53	7.74	9003	1624	1799	489	29.97
2021/3/10	41.47	14,540.25	3,898.81	5,003.61	3,357.74	67.9	2.72	1,516.50	626.4	47	6.51	7.75	13091	1820	1824	537	31.05
2021/3/11	41.85	14,569.39	3,939.34	5,128.22	3,436.83	69.63	2.71	1,543.50	640.8	35	6.5	7.75	19026	2777	1865	593	33.42
2021/3/12	42.77	14,502.39	3,943.34	5,146.38	3,453.08	69.22	2.64	1,505.00	645.8	49	6.48	7.77	21612	2917	1878	560	34.96
2021/3/15	42.29	14,461.42	3,968.94	5,035.54	3,419.95	68.88	2.54	1,485.50	633.4	69	6.5	7.77	16260	1786	3748	740	33.65
2021/3/16	41.47	14,557.58	3,962.71	5,079.36	3,446.73	68.39	2.6	1,537.50	643.4	67	6.5	7.75	25245	1874	9746	870	34.07
2021/3/17	42.86	14,596.61	3,974.12	5,100.86	3,445.55	68	2.55	1,602.50	676.2	103	6.5	7.73	17676	1800	3868	846	30.66
2021/3/18	42.28	14,775.52	3,915.46	5,141.77	3,463.07	63.28	2.52	1,587.50	671.4	47	6.49	7.77	14793	1803	2803	935	33.35
2021/3/19	41.84	14,621.00	3,913.10	5,007.09	3,404.66	64.53	2.58	1,598.00	671.8	30	6.51	7.76	15170	1610	2488	799	33.66
2021/3/22	42.72	14,657.21	3,940.59	5,057.15	3,443.44	64.62	2.61	1,547.50	676.4	71	6.52	7.75	24742	1780	3349	933	32
2021/3/23	41.32	14,662.02	3,910.52	5,009.25	3,411.51	60.79	2.56	1,548.00	680.8	76	6.5	7.76	20020	1686	3109	909	35.08
2021/3/24	41.49	14,610.39	3,889.14	4,928.69	3,367.06	64.41	2.56	1,539.50	692.2	69	6.52	7.73	15475	1720	2557	976	31.91
2021/3/25	40.26	14,621.36	3,909.52	4,926.35	3,363.59	61.95	2.62	1,549.00	695.8	74	6.53	7.71	12692	1613	2253	1699	30.92
2021/3/26	41.63	14,748.94	3,974.54	5,037.99	3,418.33	64.57	2.62	1,560.00	698	65	6.54	7.7	11132	1176	2246	1259	31.72
2021/3/29	41.75	14,817.72	3,971.09	5,046.88	3,435.30	64.98	2.64	1,645.50	731.8	72	6.54	7.71	10700	1204	1969	877	30.27
2021/3/30	41.95	15,008.61	3,958.55	5,094.73	3,456.68	64.14	2.62	1,648.00	738.8	104	6.56	7.72	11564	1533	2636	705	29.74
2021/3/31	42.45	15,008.34	3,972.89	5,048.36	3,441.91	63.54	2.6	1,659.00	730	43	6.57	7.7	9307	1317	1954	668	28.89
2021/4/1	42.37	15,107.17	4,019.87	5,110.78	3,466.33	64.86	2.63	1,591.00	734.2	22	6.56	7.69	8709	1178	1869	598	28.99
2021/4/2	43.25	15,107.17	4046.9	5,161.56	3,484.39	63.8	2.52	1,570.00	740.4	21	6.56	7.73	7261	1128	1828	593	29.2
2021/4/6	44.14	15,212.68	4,073.94	5,140.34	3,482.97	62.74	2.46	1,594.00	734.8	57	6.55	7.74	8366	1369	1887	1429	28.71
2021/4/7	43.77	15,176.36	4,079.95	5,103.74	3,479.63	63.16	2.51	1,585.00	689.8	48	6.54	7.76	8527	1224	1897	965	29.7
2021/4/8	43.38	15,202.68	4,097.17	5,112.21	3,482.55	63.2	2.52	1,556.50	689.4	49	6.55	7.77	8387	1145	1904	1065	32.31
2021/4/9	43.56	15,234.16	4,128.80	5,035.34	3,450.68	62.95	2.52	1,573.00	676.8	59	6.54	7.79	7138	1028	1867	950	33.96
2021/4/12	44.39	15,215.00	4,127.99	4,947.75	3,412.95	63.28	2.56	1,599.00	709.2	58	6.56	7.8	8619	1130	1942	1883	30.6
2021/4/13	43.76	15,234.36	4,141.59	4,939.64	3,396.47	63.67	2.62	1,602.00	728	75	6.55	7.8	7570	1067	1920	1599	28.84
2021/4/14	43.73	15,209.15	4,124.66	4,980.63	3,416.72	66.58	2.62	1,603.00	739.4	73	6.54	7.81	7208	1036	1865	1222	29.6
2021/4/15	44.08	15,255.33	4,170.42	4,948.97	3,398.99	66.94	2.66	1,600.50	754.4	72	6.53	7.82	9161	1001	1951	977	30.6
2021/4/16	44.33	15,459.75	4,185.47	4,966.18	3,426.62	66.77	2.69	1,740.00	761.2	90	6.53	7.81	8950	970	1915	837	30.12
2021/4/19	44.27	15,368.39	4,163.26	5,087.02	3,477.55	67.05	2.74	1,731.00	788	69	6.52	7.81	9117	1344	1992	856	29.5
2021/4/20	44.81	15,129.51	4,134.94	5,083.37	3,472.94	66.57	2.72	1,739.50	782.2	77	6.51	7.84	9463	1326	1914	767	29.46
2021/4/21	45.82	15,195.97	4,173.42	5,098.74	3,472.93	65.32	2.7	1,710.50	722	59	6.5	7.83	9368	1333	1909	766	30.2
2021/4/22	47	15,320.52	4,134.98	5,089.24	3,465.11	65.4	2.75	1,752.00	750.2	29	6.49	7.81	11570	1384	3526	872	28.85
2021/4/23	46.86	15,279.62	4,180.17	5,135.45	3,474.17	66.11	2.8	1,744.50	745.4	33	6.49	7.8	26383	1580	24845	901	29.64
2021/4/26	47.11	15,296.34	4,187.62	5,077.24	3,441.17	65.65	2.87	1,789.00	738.6	45	6.49	7.85	8229	1287	2428	758	29.76
2021/4/27	47.2	15,249.27	4,186.72	5,090.52	3,442.61	66.42	2.94	1,784.00	740	55	6.49	7.84	7995	1222	2196	865	29.84
2021/4/28	47.69	15,292.18	4,183.18	5,119.24	3,457.07	67.27	2.95	1,757.00	758	71	6.49	7.84	7362	1173	2442	1080	29.9
2021/4/29	47.91	15,154.20	4,211.47	5,164.17	3,474.90	68.56	2.91	1,766.50	785.6	64	6.47	7.85	6737	1463	2036	747	29.09
2021/4/30	48.73	15,135.91	4,181.17	5,123.49	3,446.86	67.25	2.94	1,773.00	788.6	56	6.47	7.84	5867	1372	2023	586	30
2021/5/6	49.82	15,196.74	4,201.62	5,061.12	3,441.28	68.09	2.93	1,912.00	849.8	56.2	6.49	7.79	7407	1636	2081	705	30.99
2021/5/7	50.33	15,399.65	4,232.60	4,996.05	3,418.87	68.28	2.97	1,939.50	863.4	56.3	6.47	7.8	8132	1544	2582	731	30.5
2021/5/10	52.1	15,400.41	4,188.43	4,992.42	3,427.99	68.32	2.92	2,062.00	892	56.5	6.44	7.84	7904	1432	1978	973	32.34
2021/5/11	52.91	15,119.75	4,152.10	5,023.06	3,441.85	68.55	2.95	2,027.50	900.2	56.6	6.43	7.79	7561	1543	1942	886	30.17
2021/5/12	55.17	15,150.22	4,063.04	5,044.55	3,462.75	69.32	2.98	2,111.50	943.8	56.8	6.43	7.8	6942	1535	1875	767	29.96
2021/5/13	54.35	15,199.68	4,112.50	4,992.97	3,429.54	67.05	2.97	1,988.00	883	56.9	6.46	7.8	7036	1648	1874	1592	29.88
2021/5/14	56.49	15,416.64	4,173.85	5,110.59	3,490.38	68.71	2.97	1,922.00	847.8	57.1	6.45	7.79	6646	1532	1829	970	31.02
2021/5/17	56.15	15,396.62	4,163.29	5,184.99	3,517.62	69.46	3.12	1,967.00	833.2	57.3	6.43	7.81	6597	1624	1887	851	29.99
2021/5/18	52.9	15,386.58	4,127.83	5,187.60	3,529.01	68.71	3.01	1,967.50	841.8	57.4	6.44	7.82	6849	1561	1901	848	29.77
2021/5/19	49.55	15,113.56	4,115.68	5,172.27	3,510.96	66.66	2.96	1,927.00	850.8	57.6	6.43	7.85	8290	1738	2028	887	31.49
2021/5/20	52.58	15,370.26	4,159.12	5,186.41	3,506.94	65.11	2.95	1,782.50	779.4	57.7	6.45	7.85	7899	1811	1913	784	30.04
2021/5/21	51.65	15,437.51	4,155.86	5,134.15	3,486.56	66.44	2.97	1,701.00	713	57.9	6.43	7.86	8266	1767	1911	948	30.34
2021/5/24	52.68	15,437.51	4,197.05	5,155.59	3,497.28	68.46	2.96	1,723.00	726.6	58.1	6.44	7.85	9080	1842	1861	1338	30.53
2021/5/25	53.24	15,465.09	4,188.13	5,318.48	3,581.34	68.65	2.99	1,758.00	731.8	58.2	6.43	7.85	7186	1783	1874	956	30.37
2021/5/26	53.59	15,450.72	4,195.99	5,320.59	3,593.36	68.87	3.02	1,744.50	726	58.4	6.41	7.85	7745	1828	1904	948	30.01
2021/5/27	51.76	15,406.73	4,200.88	5,338.23	3,608.85	69.46	2.96	1,787.50	744.4	58.5	6.4	7.81	8175	1786	1910	933	30.15
2021/5/28	50.95	15,519.98	4,204.11	5,321.09	3,600.78	69.63	3.01	1,801.00	751	58.7	6.39	7.78	7764	1803	2225	809	30.06
2021/5/31	51.62	15,421.13	4203.08	5,331.57	3,615.48	69.32	3.04	1,767.00	775.2	58.8	6.37	7.76	7413	1748	2164	703	33.04
2021/6/1	52.32	15,567.36	4,202.04	5,341.68	3,624.71	70.25	3.09	1,872.00	804.4	59	6.36	7.77	6325	1686	1950	709	30.98
2021/6/2	51.32	15,602.71	4,208.12	5,289.97	3,597.14	71.35	3.07	1,859.00	818.4	67	6.38	7.79	6579	1794	1901	780	30.28
2021/6/3	50.17	15,539.75	4,192.85	5,255.29	3,584.21	71.31	3.07	1,878.50	835.4	41	6.38	7.79	6716	1769	1990	866	30.83
2021/6/4	49.9	15,692.90	4,229.89	5,282.28	3,591.84	71.89	3.1	1,850.00	790	40	6.41	7.77	6897	1780	2122	819	30.78
2021/6/7	51.38	15,677.15	4,226.52	5,277.63	3,599.54	71.49	3.09	1,803.00	800.2	55	6.4	7.78	6547	1740	1998	804	30.16
2021/6/8	52.08	15,640.60	4,227.26	5,232.12	3,580.11	72.22	3.13	1,852.50	819.2	60	6.39	7.79	7227	1703	1973	889	30.13
2021/6/9	53.42	15,581.14	4,219.55	5,236.45	3,591.40	72.22	3.16	1,871.00	818.2	68	6.4	7.78	7774	1749	2181	776	30.6
2021/6/10	53.69	15,571.22	4,239.18	5,271.47	3,610.86	72.52	3.15	1,865.00	803.4	50	6.4	7.79	7094	1595	2294	719	30.29
2021/6/11	52.58	15,693.27	4,247.44	5,224.70	3,589.75	72.69	3.28	1,982.50	827.2	65	6.39	7.77	6099	1548	1848	594	30.56
2021/6/15	51.3	15,729.52	4,246.59	5,166.56	3,556.56	73.99	3.23	1,955.50	861.4	26	6.41	7.76	6103	1769	1881	637	32.06
2021/6/16	51.24	15,710.57	4,223.70	5,080.49	3,518.33	74.39	3.25	1,952.50	849.6	36	6.41	7.77	5901	1828	1873	657	31.49
2021/6/17	50.81	15,727.67	4,221.86	5,101.89	3,525.60	73.08	3.21	2,009.50	863.2	33	6.43	7.71	5632	1787	1872	654	31.99
2021/6/18	51.8	15,448.04	4,166.45	5,102.47	3,525.10	73.51	3.23	1,955.00	835	29	6.44	7.67	5282	1819	1841	621	32.96
2021/6/21	52.33	15,603.24	4,224.79	5,090.39	3,529.18	74.9	3.2	1,937.50	843.8	53	6.45	7.66	6037	1877	1867	625	31.67
2021/6/22	53.31	15,636.33	4,246.44	5,122.16	3,557.41	74.81	3.26	1,968.50	850.6	69	6.46	7.7	7451	4316	1940	655	31.08
2021/6/23	54.56	15,456.39	4,241.84	5,147.39	3,566.22	75.19	3.32	2,037.00	860.2	66	6.46	7.71	7605	3813	1857	661	31.98
2021/6/24	54.98	15,589.23	4,266.49	5,155.97	3,566.65	75.56	3.44	2,045.50	856.8	62	6.48	7.73	5778	4484	1846	660	31.29
2021/6/25	54.95	15,607.97	4,280.70	5,239.97	3,607.56	76.18	3.54	2,045.00	848	59	6.47	7.72	5129	4486	1783	592	31.61
2021/6/28	55.4	15,554.18	4,290.61	5,251.76	3,606.37	74.68	3.59	1,978.00	790.2	31	6.46	7.71	8126	5088	1999	621	31.92
2021/6/29	55.53	15,690.59	4,291.80	5,190.54	3,573.18	74.76	3.66	1,943.50	780	58	6.46	7.7	6937	5494	1881	718	32.13
2021/6/30	56.25	15,531.04	4,297.50	5,224.04	3,591.20	75.13	3.74	1,944.50	793	43	6.46	7.69	6369	5606	1817	595	31.23
2021/7/1	57.52	15,603.81	4,319.94	5,229.66	3,588.78	75.84	3.66	1,910.00	782.6	27	6.47	7.67	6567	4043	1804	587	32.99
2021/7/2	57.24	15,650.09	4,352.34	5,081.12	3,518.76	76.17	3.7	1,942.50	790.4	18	6.47	7.66	5425	3356	1801	577	31.75
2021/7/5	57.77	15,661.97	4347.94	5,085.79	3,534.32	77.16	3.78	1,970.50	831	34	6.47	7.67	5479	2940	1813	591	31.51
2021/7/6	53.92	15,511.38	4,343.54	5,083.10	3,530.26	74.53	3.64	1,949.00	820.6	49	6.46	7.67	6686	2977	1794	679	32.43
2021/7/7	52.52	15,692.71	4,358.13	5,140.49	3,553.72	73.43	3.56	1,932.00	829.4	48	6.48	7.65	6528	2776	1784	603	31.58
2021/7/8	52.26	15,420.64	4,320.82	5,088.26	3,525.50	74.12	3.66	1,830.50	824.6	32	6.47	7.63	6913	3003	1806	718	31.24
2021/7/9	54.17	15,687.93	4,369.55	5,069.44	3,524.09	75.55	3.66	1,856.50	844	26	6.48	7.67	5788	2254	1683	627	32.39
2021/7/12	51.62	15,790.51	4,384.63	5,132.71	3,547.84	75.16	3.73	1,882.50	855.6	36	6.48	7.69	6965	2716	1854	644	32.3
2021/7/13	52.76	15,789.64	4,369.21	5,142.10	3,566.52	76.49	3.68	1,959.50	882.8	31	6.48	7.68	8735	4207	1836	756	32.09
2021/7/14	53.27	15,788.98	4,374.30	5,083.08	3,528.50	74.76	3.66	1,996.50	896.4	38	6.48	7.63	10507	6853	1864	745	31.69
2021/7/15	52.89	15,629.66	4,360.03	5,151.46	3,564.59	73.47	3.6	1,986.50	873	40	6.46	7.65	9273	6124	1837	802	32.44
2021/7/16	52.79	15,540.31	4,327.16	5,094.77	3,539.30	73.59	3.66	2,035.00	882.6	50	6.47	7.64	11050	15750	2136	1065	33.36
2021/7/19	52.32	15,133.20	4,258.49	5,113.49	3,539.12	68.62	3.75	2,040.50	913.8	31	6.47	7.64	7344	4602	1861	748	32.72
2021/7/20	51.13	15,216.27	4,323.06	5,108.99	3,536.79	69.35	3.9	2,074.00	918.4	45	6.49	7.65	6179	2730	1821	681	33.55
2021/7/21	52.06	15,422.50	4,358.69	5,144.04	3,562.66	72.23	3.9	2,090.00	911.6	42	6.48	7.64	5973	2376	1787	653	33.48
2021/7/22	50.72	15,514.54	4,367.48	5,151.75	3,574.73	73.79	3.98	2,085.00	908.8	43	6.47	7.62	6108	2265	1776	665	34.48
2021/7/23	50.82	15,669.29	4,411.79	5,089.23	3,550.40	74.1	4.03	2,115.50	911.2	39	6.47	7.61	5158	1914	1619	586	34.85
2021/7/26	53.12	15,618.98	4,422.30	4,925.30	3,467.44	74.5	4.08	2,153.50	897	26	6.48	7.62	5014	1791	1752	538	36.8
2021/7/27	52.83	15,519.13	4,401.46	4,751.31	3,381.18	74.48	3.92	2,135.00	892.4	21	6.47	7.64	5450	1756	1724	639	37.99
2021/7/28	53.76	15,570.36	4,400.64	4,760.48	3,361.59	74.74	3.94	2,199.00	902.4	17	6.49	7.67	4890	1663	1573	637	41.49
2021/7/29	53.98	15,640.47	4,419.15	4,850.27	3,411.72	76.05	4.06	2,256.00	918.6	37	6.49	7.69	4604	1608	1561	610	42.48
2021/7/30	53.26	15,544.39	4,395.26	4,811.17	3,397.36	76.33	3.91	2,317.00	927.2	61	6.46	7.68	5155	1525	1812	556	40.16
2021/8/2	54.36	15,568.73	4,387.16	4,933.74	3,464.29	72.89	3.96	2,289.00	865.2	64	6.47	7.67	5320	1541	1789	571	42.28
2021/8/3	54.12	15,555.08	4,423.15	4,934.46	3,447.99	72.41	4.06	2,222.00	867.8	54	6.46	7.67	5061	1669	1747	581	42.34
2021/8/4	55.39	15,692.13	4,402.66	4,978.85	3,477.22	70.38	4.15	2,313.50	889.8	32	6.47	7.67	6683	3250	1733	560	42.45
2021/8/5	55.91	15,744.67	4,429.10	4,948.67	3,466.55	71.29	4.16	2,325.50	883.2	30	6.47	7.66	4994	1764	1679	577	42.9
2021/8/6	56.59	15,761.45	4,436.52	4,921.56	3,458.23	70.7	4.13	2,374.50	882.6	31	6.46	7.65	5182	1558	1573	530	42.98
2021/8/9	56.55	15,745.41	4,432.35	4,985.56	3,494.63	69.04	4.04	2,371.50	879.6	45	6.48	7.62	5185	1697	1712	615	44.66
2021/8/10	57.34	15,770.71	4,436.75	5,043.15	3,529.93	70.63	4.11	2,198.00	882.4	30	6.48	7.61	5412	1607	1655	894	44.7
2021/8/11	57.7	15,826.09	4,447.70	5,015.34	3,532.62	71.44	4.06	2,261.00	896	28	6.48	7.6	6454	1776	1722	678	44.47
2021/8/12	56.19	15,937.51	4,460.83	4,973.35	3,524.74	71.31	3.91	2,205.50	766.8	17	6.48	7.6	5717	1649	1675	671	44.16
2021/8/13	55.31	15,977.44	4,468.00	4,945.98	3,516.30	70.59	3.85	2,184.50	778.6	24	6.48	7.61	5862	1542	1663	706	43.57
2021/8/16	58.09	15,925.73	4,479.71	4,941.07	3,517.34	69.51	3.94	2,180.00	762	33	6.47	7.63	4965	1473	1741	648	43.65
2021/8/17	57.17	15,921.95	4,448.08	4,837.40	3,446.98	69.03	3.83	2,239.00	770.8	35	6.48	7.63	4773	1438	1727	689	43.74
2021/8/18	57.07	15,965.97	4,400.27	4,894.24	3,485.29	68.23	3.82	2,195.50	776.8	35	6.49	7.6	5032	1553	1713	626	43.95
2021/8/19	53.44	15,765.81	4,405.80	4,862.14	3,465.55	66.45	3.86	2,287.00	777.6	39	6.49	7.59	5353	1457	1751	625	43
2021/8/20	54.32	15,808.04	4,441.67	4,769.27	3,427.33	65.18	3.84	2,238.00	793	27	6.5	7.59	4980	1150	1646	617	42.8
2021/8/23	55.29	15,852.79	4,479.53	4,835.88	3,477.13	68.75	3.93	2,421.00	850.2	40	6.5	7.6	6201	1254	2436	632	42.99
2021/8/24	56.58	15,905.85	4,486.23	4,888.39	3,514.47	71.05	3.92	2,465.00	856.2	26	6.48	7.61	6368	1337	2244	651	43.15
2021/8/25	56.49	15,860.66	4,496.19	4,898.16	3,540.38	72.25	3.95	2,589.00	880.2	32	6.47	7.61	7129	1501	2247	755	42.76
2021/8/26	56.81	15,793.62	4,470.00	4,801.61	3,501.66	71.07	4.25	2,536.50	860.4	35	6.47	7.62	6433	1547	2003	829	42.81
2021/8/27	58.94	15,851.75	4,509.37	4,827.04	3,522.16	72.7	4.41	2,523.00	855.6	20	6.49	7.62	5747	1378	1900	716	42.48
2021/8/30	60.69	15,887.31	4,528.79	4,813.27	3,528.15	73.41	4.32	2,495.00	864	37	6.47	7.63	5476	1286	1815	667	42.91
2021/8/31	60.7	15,835.09	4,522.68	4,805.61	3,543.94	72.99	4.41	2,460.00	872	44	6.47	7.63	5272	1148	1822	607	40.26
2021/9/1	60.05	15,824.29	4,524.09	4,869.46	3,567.10	71.59	4.64	2,511.50	874.8	52	6.47	7.64	5396	1327	1978	625	40.05
2021/9/2	61.46	15,840.59	4,536.95	4,869.41	3,597.04	73.03	4.63	2,669.00	906	39	6.46	7.65	5535	1189	1856	612	39.99
2021/9/3	61.26	15,781.20	4,535.43	4,843.06	3,581.73	72.61	4.7	2,615.00	896	41	6.46	7.67	5958	1000	1823	613	40.78
2021/9/6	62.25	15,932.12	4527.73	4,933.73	3,621.86	72.22	4.69	2,778.00	949	25	6.45	7.67	6418	1235	1832	643	40.5
2021/9/7	61.93	15,843.09	4,520.03	4,992.83	3,676.59	71.69	4.6	2,907.50	985.6	30	6.45	7.66	6598	1237	1902	723	40.97
2021/9/8	62.39	15,610.28	4,514.07	4,972.13	3,675.19	72.6	4.92	2,855.00	977	46	6.47	7.66	6263	1281	1825	697	41.51
2021/9/9	62.69	15,623.15	4,493.28	4,970.01	3,693.13	71.45	5	3,049.50	990.4	58	6.46	7.64	6161	1158	1860	683	41.75
2021/9/10	60.86	15,609.81	4,458.58	5,013.52	3,703.11	72.92	4.96	2,826.50	945.2	77	6.46	7.63	4918	954	1696	676	41.56
2021/9/13	61.01	15,701.42	4,468.73	4,991.66	3,715.37	73.51	5.19	2,764.00	988	37	6.45	7.62	5882	1388	1867	745	41.52
2021/9/14	59.8	15,722.99	4,443.05	4,917.16	3,662.60	73.6	5.28	2,702.50	994	37	6.45	7.62	6114	1347	2114	722	40.77
2021/9/15	59.8	15,616.00	4,480.70	4,867.32	3,656.22	75.46	5.4	2,743.50	1,029.60	49	6.45	7.61	5877	1398	1947	780	39.98
2021/9/16	59.26	15,651.75	4,473.75	4,807.70	3,607.09	75.67	5.27	2,683.50	1,053.20	69	6.43	7.6	5929	1135	1949	707	39.99
2021/9/17	59.43	15,490.17	4,432.99	4,855.94	3,613.97	75.34	5.05	2,693.00	1,057.80	67	6.45	7.59	5330	1244	1833	658	40.67
2021/9/22	60.54	15,506.74	4,395.64	4,821.77	3,628.49	76.19	4.76	2,928.00	1,141.80	47	6.47	7.58	9392	1265	2912	728	40.79
2021/9/23	60.48	15,643.97	4,448.98	4,853.20	3,642.22	77.25	5.03	3,002.00	1,237.80	58	6.47	7.57	10581	1387	2719	765	41.4
2021/9/24	62.88	15,531.75	4,455.48	4,849.43	3,613.07	78.09	5.24	2,800.00	1,188.00	47	6.46	7.59	13712	1399	2849	732	41.77
2021/9/27	64.31	15,573.88	4,443.11	4,877.37	3,582.83	79.53	5.86	2,854.00	1,253.80	35	6.47	7.58	19411	1488	7384	803	42.4
2021/9/28	61.86	15,248.56	4,352.63	4,883.83	3,602.22	79.09	5.85	2,992.00	1,328.80	50	6.46	7.56	13571	1372	4958	742	41
2021/9/29	62.81	15,365.27	4,359.46	4,833.93	3,536.29	78.64	5.46	3,012.00	1,308.80	24	6.47	7.55	10492	1199	3080	698	40.01
2021/9/30	61.66	15,260.69	4,307.54	4,866.38	3,568.17	78.52	5.97	3,290.50	1,393.60	39	6.49	7.52	6590	910	2235	603	40.5
2021/10/8	58.28	15,206.13	4,391.34	4,929.94	3,592.17	82.39	5.61	3,157.00	1,262.00	27	6.46	7.46	5802	1003	1936	671	40.9
2021/10/11	59.1	15,199.14	4,361.19	4,936.19	3,591.71	83.65	5.4	3,409.00	1,408.20	30	6.45	7.46	7218	1189	2300	703	42.9
2021/10/12	58.9	15,146.87	4,350.65	4,883.84	3,546.94	83.42	5.46	3,465.50	1,507.80	34	6.44	7.44	7293	1207	2549	716	42.01
2021/10/13	59.04	15,249.38	4,363.80	4,940.11	3,561.76	83.18	5.68	3,475.00	1,562.80	32	6.46	7.45	6812	1131	2482	829	42.78
2021/10/14	61.41	15,462.72	4,438.26	4,913.61	3,558.28	84	5.65	3,471.50	1,615.80	55	6.44	7.47	6275	1064	2236	705	41.4
2021/10/15	59.42	15,587.36	4,471.37	4,932.11	3,572.37	84.86	5.42	3,614.00	1,692.00	40	6.44	7.47	7780	913	2184	787	42.3
2021/10/18	58.53	15,474.47	4,486.46	4,874.78	3,568.14	84.33	4.98	3,847.00	1,829.00	42	6.43	7.46	6591	1319	1994	770	42.28
2021/10/19	54.52	15,515.83	4,519.63	4,922.72	3,593.15	85.08	5.06	3,729.00	1,835.60	50	6.43	7.47	6416	1155	2219	781	41.54
2021/10/20	57.76	15,522.92	4,536.19	4,910.18	3,587.00	85.82	5.16	3,441.50	1,755.40	38	6.41	7.45	6134	1363	2081	803	39.05
2021/10/21	57.95	15,472.56	4,549.78	4,928.02	3,594.78	84.61	5.2	3,109.00	1,587.40	26	6.39	7.44	6403	1381	1957	763	41.18
2021/10/22	58.24	15,542.98	4,544.90	4,959.73	3,582.60	85.53	5.31	2,875.00	1,365.00	53	6.4	7.44	5930	1157	2049	797	41.9
2021/10/25	58.96	15,599.23	4,566.48	4,979.52	3,609.86	85.99	5.97	2,970.50	1,305.60	72	6.39	7.44	9422	1201	3734	1213	41.5
2021/10/26	59.88	15,757.06	4,574.79	4,963.10	3,597.64	86.4	5.83	2,950.50	1,237.00	74	6.39	7.41	7560	1148	3699	1000	41.5
2021/10/27	59.96	15,705.81	4,551.68	4,898.16	3,562.31	84.58	6.22	2,703.50	1,144.60	67	6.39	7.4	10560	1745	4566	1033	40.13
2021/10/28	58.63	15,696.33	4,596.42	4,864.14	3,518.42	84.32	6.22	2,503.00	1,051.80	86	6.4	7.42	17422	2033	3099	1046	40.73
2021/10/29	58.77	15,688.77	4,605.38	4,908.77	3,547.34	84.38	5.57	2,268.00	973	98	6.39	7.46	9508	1384	2613	1019	41.48
2021/11/1	56.99	15,806.29	4,613.67	4,890.69	3,544.48	84.71	5.21	2,164.50	917.6	73	6.42	7.42	8195	1392	4781	1174	41.1
2021/11/2	59.53	15,954.45	4,630.65	4,839.85	3,505.63	84.72	5.55	2,205.00	891.8	101	6.4	7.42	8851	1408	3355	1078	42.77
2021/11/3	59.89	15,959.98	4,660.57	4,821.11	3,498.54	81.99	5.86	2,477.00	978	80	6.41	7.42	8234	1263	2989	964	42.14
2021/11/4	59.93	16,029.65	4,680.06	4,868.74	3,526.87	80.54	5.66	2,378.00	934.4	79	6.39	7.42	7715	1381	2596	947	41.79
2021/11/5	59.46	16,054.36	4,697.53	4,842.35	3,491.57	82.74	5.62	2,390.00	945.2	64	6.4	7.39	6618	1181	2289	877	41.5
2021/11/8	60.7	16,046.52	4,701.70	4,848.18	3,498.63	83.43	5.41	2,380.00	916.2	33	6.4	7.39	6528	1426	2695	899	42.27
2021/11/9	60.48	16,040.47	4,685.25	4,846.74	3,507.00	84.78	4.97	2,310.00	870.4	43	6.39	7.4	7310	1438	2770	893	41
2021/11/10	63.23	16,067.83	4,646.71	4,821.19	3,492.46	82.64	4.92	2,240.50	883.8	44	6.39	7.41	6853	1441	2529	885	41.69
2021/11/11	63.77	16,083.11	4,649.27	4,898.65	3,532.79	82.87	5.13	2,358.00	905.4	55	6.41	7.37	6326	1365	2507	932	41.75
2021/11/12	63.34	16,094.07	4,682.85	4,888.37	3,539.10	82.17	4.78	2,199.50	864	47	6.41	7.33	6062	1269	2360	862	41.75
2021/11/15	66.04	16,148.64	4,682.80	4,882.38	3,533.30	82.05	5.05	1,958.50	809.6	64	6.39	7.31	6642	1440	2571	933	41.59
2021/11/16	67.65	16,247.86	4,700.90	4,883.32	3,521.79	82.43	5.15	1,873.50	817.8	77	6.39	7.27	6660	1459	2574	937	41.45
2021/11/17	67.26	16,251.25	4,688.67	4,885.75	3,537.37	80.28	4.89	1,900.00	825	156	6.39	7.24	6480	1454	2590	955	40.2
2021/11/18	69.2	16,221.73	4,704.54	4,837.62	3,520.71	81.24	4.9	1,845.50	823.2	132	6.38	7.22	6753	1370	2704	888	36.18
2021/11/19	69.47	16,159.97	4,697.96	4,890.06	3,560.37	78.89	5.08	1,855.50	852.4	102	6.38	7.26	6192	1228	2512	818	32.59
2021/11/22	70.04	16,115.69	4,682.94	4,912.40	3,582.08	79.7	4.79	1,855.50	862.2	62	6.4	7.21	6209	1453	2390	928	30.73
2021/11/23	69.3	15,937.00	4,690.70	4,913.35	3,589.09	82.31	5.07	1,919.00	871.2	62	6.39	7.18	6309	1369	2471	950	31.71
2021/11/24	73.05	15,878.39	4,701.46	4,916.66	3,592.70	82.25	5.08	2,149.00	921	60	6.39	7.19	6361	1490	2482	919	32.26
2021/11/25	74.6	15,917.98	4648.04	4,896.44	3,584.18	82.22	5.12	2,178.00	912.6	77	6.4	7.17	6143	1388	2506	917	33.19
2021/11/26	72.91	15,257.04	4,594.62	4,860.13	3,564.09	72.72	5.49	2,010.00	840.8	91	6.39	7.17	6032	1343	2339	782	34.47
2021/11/29	74.35	15,280.86	4,655.27	4,851.42	3,562.70	73.44	4.88	2,048.00	810.2	84	6.39	7.21	6449	1355	2933	822	34.19
2021/11/30	75.51	15,100.13	4,567.00	4,832.03	3,563.89	70.57	4.61	2,110.50	840.4	31	6.38	7.21	5914	1382	2555	883	33.5
2021/12/1	76.96	15,472.67	4,513.04	4,843.85	3,576.89	68.87	4.27	2,111.00	842.8	53	6.37	7.22	5731	1359	2402	1031	33.1
2021/12/2	80.01	15,263.11	4,577.10	4,856.16	3,573.84	69.67	4.11	1,877.50	679.2	66	6.37	7.21	5512	1312	2482	861	32.56
2021/12/3	78.4	15,169.98	4,538.43	4,901.02	3,607.43	69.88	4.09	1,986.00	708.8	77	6.37	7.2	5096	1242	2414	839	32.3
2021/12/6	81.42	15,380.79	4,591.67	4,892.62	3,589.31	73.08	3.68	1,930.00	676	85	6.37	7.2	5909	1399	2646	889	32.48
2021/12/7	85.09	15,813.94	4,686.75	4,922.10	3,595.09	75.44	3.73	2,040.00	686.6	116	6.37	7.19	5733	1312	2466	937	32.5
2021/12/8	89.09	15,687.09	4,701.21	4,995.93	3,637.57	75.82	3.82	2,055.50	671	158	6.37	7.18	5772	1190	2620	887	30.79
2021/12/9	80.45	15,639.26	4,667.45	5,078.69	3,673.04	74.42	3.79	2,044.00	675.8	156	6.35	7.2	6011	1309	2578	880	31.21
2021/12/10	83.97	15,623.31	4,712.02	5,055.12	3,666.35	75.15	3.89	1,934.50	676.8	145	6.37	7.17	5673	1145	2582	779	34.33
2021/12/13	82.33	15,621.72	4,668.97	5,083.80	3,681.08	74.39	3.83	2,034.50	727.2	149	6.37	7.2	6210	1208	2874	891	31.96
2021/12/14	79.71	15,453.56	4,634.09	5,049.70	3,661.53	73.7	3.79	2,015.00	712	67	6.37	7.18	6215	1291	2708	879	32.1
2021/12/15	80.7	15,476.35	4,709.85	5,005.90	3,647.63	73.88	3.82	2,036.00	713.2	79	6.37	7.17	5970	1256	2685	907	32.5
2021/12/16	85.02	15,636.40	4,668.67	5,034.73	3,675.02	75.02	3.78	2,139.50	722.4	78	6.36	7.18	6038	1194	2778	825	32.5
2021/12/17	73.48	15,531.69	4,620.64	4,954.76	3,632.36	73.52	3.67	2,168.00	740.6	58	6.37	7.21	4925	1055	2446	760	32.44
2021/12/20	79.62	15,239.67	4,568.02	4,880.42	3,593.60	71.52	3.84	2,174.00	709.8	78	6.39	7.18	5307	1059	2476	884	35.68
2021/12/21	80.49	15,447.44	4,649.23	4,913.49	3,625.13	73.98	3.87	2,228.00	707.2	103	6.37	7.18	4413	1102	2283	727	38.9
2021/12/22	76.37	15,593.47	4,696.56	4,914.45	3,622.62	75.29	3.97	2,219.00	699.6	135	6.37	7.19	5019	1096	2439	795	38.52
2021/12/23	74.04	15,756.31	4,725.78	4,948.74	3,643.34	76.85	3.73	2,250.00	702.6	115	6.37	7.2	4952	1151	2440	859	37
2021/12/24	75.91	15795.78	4758.49	4,921.34	3,618.05	76.14	3.89	2,327.00	707.8	142	6.37	7.21	4768	904	2563	718	36.6
2021/12/27	76.55	15,835.25	4,791.19	4,919.32	3,615.97	78.6	4.05	2,189.50	689.2	66	6.37	7.21	7342	1215	2572	737	36.78
2021/12/28	78.86	15,963.70	4,786.35	4,955.96	3,630.11	78.94	4.07	2,166.00	674	83	6.37	7.22	7576	1072	2395	738	36.78
2021/12/29	79.97	15,852.25	4,793.06	4,883.48	3,597.00	79.23	3.99	2,186.00	681.6	87	6.37	7.21	5621	1131	2290	811	37.51
2021/12/30	79.77	15,884.86	4,778.73	4,921.51	3,619.19	79.32	3.99	2,194.00	678.2	88	6.37	7.22	4831	987	2322	732	37.88
2021/12/31	80.22	16018.74	4,766.18	4,940.37	3,639.78	77.78	3.76	2,228.50	672.2	93	6.38	7.22	7402	822	2058	538	37
2022/1/4	84.55	16,152.61	4,793.54	4,917.77	3,632.33	80	3.75	2,337.00	713.8	159	6.38	7.21	4772	1126	1887	705	38
2022/1/5	87.24	16,271.75	4,700.58	4,868.12	3,595.18	80.8	3.84	2,354.00	702.6	52	6.38	7.2	4695	1042	1935	718	38.7
2022/1/6	86.4	16,052.03	4,696.05	4,818.23	3,586.08	81.99	3.85	2,334.00	697.2	27	6.37	7.21	4681	1013	1978	770	39
2022/1/7	85.09	15,947.74	4,677.03	4,822.37	3,579.54	81.75	3.94	2,277.50	713.2	57	6.37	7.2	4434	940	1923	754	39.59
2022/1/10	79.8	15,768.27	4,670.29	4,844.05	3,593.52	80.87	4.11	2,285.50	700	97	6.37	7.23	4372	1028	1812	875	40.48
2022/1/11	81.03	15,941.81	4,713.07	4,797.77	3,567.44	83.72	4.22	2,295.00	683	161	6.37	7.22	4455	942	1812	1000	40.15
2022/1/12	79.75	16,010.32	4,726.35	4,845.58	3,597.43	84.67	4.78	2,350.50	692.8	142	6.37	7.24	4318	955	1768	778	40.5
2022/1/13	80.3	16,031.59	4,659.03	4,765.92	3,555.26	84.47	4.26	2,304.50	689	123	6.35	7.26	3665	922	1820	708	40.98
2022/1/14	81.82	15,883.24	4,662.85	4,726.73	3,521.26	86.06	4.23	2,299.50	692.4	106	6.37	7.29	3706	814	1729	708	41.16
2022/1/17	80.32	15,933.72	4619.98	4,767.28	3,541.67	86.48	4.25	2,197.00	714.8	156	6.36	7.26	4430	1021	1940	747	40.73
2022/1/18	82.38	15,772.56	4,577.11	4,813.35	3,569.91	87.51	4.33	2,312.00	749.4	227	6.35	7.25	7391	1086	1930	1022	40.47
2022/1/19	81.82	15,809.72	4,532.76	4,780.38	3,558.18	88.44	4.02	2,257.00	774.8	189	6.36	7.21	6929	1125	1815	1072	40.6
2022/1/20	85.32	15,912.33	4,482.73	4,823.51	3,555.06	88.38	3.84	2,312.00	774.8	191	6.35	7.2	4230	845	1685	699	40.22
2022/1/21	84.17	15,603.88	4,397.94	4,779.31	3,522.57	87.89	3.96	2,206.50	767.2	98	6.35	7.18	3494	800	1564	639	40.78
2022/1/24	83.72	15,011.13	4,410.13	4,786.74	3,524.11	86.27	3.82	2,166.00	739.6	57	6.34	7.19	3100	746	1577	639	41.27
2022/1/25	87.15	15,123.87	4,356.45	4,678.45	3,433.06	88.2	3.88	2,211.00	778	93	6.34	7.18	3851	843	2098	662	42.16
2022/1/26	88.36	15,459.39	4,349.93	4,712.31	3,455.67	89.96	4	2,204.00	788	61	6.32	7.15	3858	798	2221	662	42.58
2022/1/27	89.46	15,524.27	4,326.51	4,619.88	3,394.25	89.34	4.34	2,278.00	808	45	6.34	7.12	3200	681	1719	610	43.77
2022/1/28	88.9	15,318.95	4,431.85	4,563.77	3,361.44	90.03	4.69	2,281.50	756.2	57	6.37	7.1	3609	620	1515	523	47.44
2022/2/7	96.33	15,206.64	4,483.87	4,634.09	3,429.58	92.69	4.28	2,311.50	822.6	30	6.36	7.25	3709	879	1650	696	52.18
2022/2/8	96.55	15,242.38	4,521.54	4,608.77	3,452.63	90.78	4.21	2,470.00	876.8	33	6.36	7.27	4061	997	1819	816	57.4
2022/2/9	90.45	15,482.01	4,587.18	4,652.06	3,479.95	91.55	4.03	2,320.00	836.6	47	6.37	7.27	6048	1261	1851	858	61.48
2022/2/10	90.44	15,490.44	4,504.08	4,639.86	3,485.91	91.41	3.94	2,341.50	843.6	52	6.36	7.26	5442	1201	1847	847	55.33
2022/2/11	92.53	15,425.12	4,418.64	4,601.40	3,462.95	94.44	4	2,352.00	822.6	67	6.37	7.26	5153	1038	1879	791	50.1
2022/2/14	91.37	15,113.97	4,401.67	4,551.69	3,428.88	96.48	4.18	2,425.50	819.2	63	6.37	7.23	4016	911	1787	754	53
2022/2/15	90.75	15,412.71	4,471.07	4,600.10	3,446.09	93.28	4.39	2,413.50	775	90	6.36	7.19	3775	926	1775	758	54.01
2022/2/16	89.42	15,370.30	4,475.01	4,617.99	3,465.83	94.81	4.63	2,437.50	780.6	107	6.35	7.21	4186	919	1800	796	53.32
2022/2/17	86.01	15,267.63	4,380.26	4,629.16	3,468.04	92.97	4.51	2,438.50	770.6	42	6.33	7.21	4481	1093	1973	871	52.77
2022/2/18	89.08	15,042.51	4,348.87	4,651.24	3,490.76	93.54	4.45	2,558.00	812	31	6.33	7.2	4398	1256	1876	1586	53
2022/2/21	89.31	14,731.12	4326.82	4,634.31	3,490.61	95.39	4.76	2,646.50	841.2	62	6.34	7.17	4969	1157	1982	1034	52.69
2022/2/22	89.41	14,693.00	4,304.76	4,574.15	3,457.15	96.84	4.5	2,593.00	810	87	6.35	7.18	4742	1152	1969	994	51.76
2022/2/23	94.72	14,631.36	4,225.50	4,623.05	3,489.15	96.84	4.59	2,682.00	831	75	6.33	7.17	4404	1169	2052	930	51.64
2022/2/24	86.68	14,052.10	4,288.70	4,529.32	3,429.96	99.08	4.67	2,635.00	811	96	6.33	7.15	4469	1046	1966	1000	51.76
2022/2/25	87.77	14,567.23	4,384.65	4,573.42	3,451.41	97.93	4.67	2,511.50	745	86	6.33	7.09	3740	872	1781	846	51.69
2022/2/28	81.89	14,461.02	4,373.94	4,581.65	3,462.31	100.99	4.41	2,614.50	771.4	88	6.32	7.07	4540	1087	2031	899	51.48
2022/3/1	68.59	13,904.85	4,306.26	4,619.69	3,488.83	104.97	4.6	2,724.00	815	97	6.3	7.06	4492	1061	2001	867	50.5
2022/3/2	68.34	14,000.11	4,386.54	4,578.60	3,484.19	112.93	4.79	2,778.00	857.8	91	6.34	7.05	5315	1119	2660	969	50.54
2022/3/3	67.18	13,698.40	4,363.49	4,551.63	3,481.11	110.46	4.73	2,882.50	846	98	6.3	7	5238	1136	3021	941	49.11
2022/3/4	64.91	13,094.54	4,328.87	4,496.43	3,447.65	118.11	4.92	2,868.50	852.2	87	6.33	6.99	4191	1031	2397	910	49.3
2022/3/7	58.08	12,834.65	4,201.09	4,352.78	3,372.86	123.21	4.81	3,136.00	919	47	6.35	6.9	4896	1071	2408	976	47.4
2022/3/8	68.29	12,831.51	4,170.70	4,265.39	3,293.53	127.98	4.58	3,057.00	901.4	62	6.32	6.86	4292	944	2115	1009	47.29
2022/3/9	72.95	13,847.93	4,277.88	4,226.35	3,256.39	111.14	4.53	3,106.00	852	56	6.32	6.88	4952	1087	2322	960	48.22
2022/3/10	76.15	13,442.10	4,259.52	4,292.84	3,296.09	109.33	4.65	3,080.00	841	64	6.31	6.98	5133	1142	2322	1092	47.2
2022/3/11	76.5	13,628.11	4,204.31	4,306.52	3,309.75	112.67	4.77	3,038.00	818	77	6.33	6.96	4072	841	2011	889	47.9
2022/3/14	78	13,929.11	4,173.11	4,174.76	3,223.53	106.9	4.67	2,798.50	810	115	6.35	6.93	4169	987	2213	1034	47.6
2022/3/15	77.17	13,917.27	4,262.45	3,983.81	3,063.97	99.91	4.62	2,776.50	802	148	6.38	6.96	4199	1017	2234	1056	47.61
2022/3/16	77.9	14,440.74	4,357.86	4,156.08	3,170.71	98.02	4.75	2,917.00	815	80	6.38	6.99	4336	952	2181	908	47.49
2022/3/17	79.66	14,388.06	4,411.67	4,237.70	3,215.04	106.64	4.94	2,895.00	816.6	22	6.34	6.98	4256	940	2122	1182	47.32
2022/3/18	78.64	14,413.09	4,463.12	4,265.90	3,251.07	107.93	4.91	3,051.00	829	34	6.34	7.03	3900	1016	2070	1083	47.31
2022/3/21	78.12	14,326.97	4,461.18	4,258.75	3,253.69	115.62	4.95	3,019.00	834	13	6.37	7.03	3929	971	2051	945	46.94
2022/3/22	80.4	14,473.20	4,511.61	4,255.30	3,259.86	115.48	5.14	2,922.00	855	18	6.37	7.01	4121	1023	2183	1196	46.91
2022/3/23	76.37	14,283.65	4,456.24	4,276.52	3,271.03	121.6	5.13	2,940.00	878.6	23	6.36	7.01	4235	1022	2283	1168	46.28
2022/3/24	78.03	14,273.79	4,520.16	4,251.31	3,250.26	119.03	5.41	2,997.50	870	32	6.36	7	4412	1037	2316	990	45.57
2022/3/25	78.4	14,305.76	4,543.06	4,174.57	3,212.24	120.65	5.58	3,106.00	865.6	20	6.37	7.02	4047	970	2188	961	44.99
2022/3/28	80.63	14,417.37	4,575.52	4,148.47	3,214.50	112.48	5.48	3,100.50	847.4	69	6.37	7	4286	958	2253	945	45.75
2022/3/29	81.54	14,820.33	4,631.60	4,134.14	3,203.94	110.23	5.33	3,193.50	840.6	42	6.36	7	4437	1036	2192	1048	46.99
2022/3/30	78.12	14,606.05	4,602.45	4,254.10	3,266.60	113.45	5.57	3,172.00	814	60	6.36	7.05	3834	1085	2192	1021	46.71
2022/3/31	76.32	14,414.75	4,530.41	4,222.60	3,252.20	107.91	5.63	3,186.00	805	68	6.35	7.08	3522	1001	2053	987	46.88
2022/4/1	78.35	14,446.48	4,545.86	4,276.16	3,282.72	104.39	5.72	3,244.00	809.2	47	6.35	7.03	3087	899	2023	975	46.91
2022/4/6	77.02	14,151.69	4,481.15	4,263.84	3,283.43	101.07	6.09	3,240.50	806.4	54	6.38	6.96	4068	931	2049	1327	47
2022/4/7	79.78	14,078.15	4,500.21	4,209.10	3,236.70	100.58	6.39	3,200.00	802	69	6.37	6.94	4234	928	2249	973	47.07
2022/4/8	79.93	14,283.67	4,488.28	4,230.77	3,251.85	102.78	6.32	3,214.00	803.2	67	6.37	6.92	3991	904	2052	979	47.17
2022/4/18	79.78	14218.56	4,391.69	4,166.38	3,195.52	113.16	7.99	3,157.00	816	53	6.38	6.9	4225	1033	2310	931	47.08
2022/4/19	79.98	14,153.46	4,462.21	4,134.90	3,194.03	107.25	7.42	3,015.00	829	58	6.37	6.87	4302	1034	2323	1102	47.09
2022/4/20	87.6	14,362.03	4,459.45	4,070.79	3,151.05	106.8	7.05	3,008.00	812.4	62	6.4	6.89	4945	1030	2278	1061	47
2022/4/21	86.19	14,502.41	4,393.66	3,995.83	3,079.81	108.33	7.16	3,063.00	825.8	50	6.41	6.95	4819	963	2332	954	47.09
2022/4/22	88.68	14,142.09	4,271.78	4,013.25	3,086.92	106.65	6.68	3,000.50	822	55	6.46	7.01	4884	978	2437	931	46.95
2022/4/25	83.13	13,924.17	4,296.12	3,814.91	2,928.51	102.32	7.04	2,860.00	815	28	6.49	7.02	4297	960	2283	892	46.99
2022/4/26	82.4	13,756.40	4,175.20	3,784.12	2,886.43	104.99	7.1	2,911.00	815	34	6.56	7.03	4315	1040	2215	867	46.99
2022/4/27	80.71	13,793.94	4,183.96	3,895.54	2,958.28	105.32	7.5	2,839.00	815.4	35	6.56	6.98	4333	1026	2237	968	46.88
2022/4/28	82.37	13,979.84	4,287.50	3,921.11	2,975.48	107.59	7.06	2,843.00	825	37	6.56	6.93	4341	961	2437	963	46.87
2022/4/29	84.12	14,097.88	4,131.93	4,016.24	3,047.06	109.34	7.37	2,852.50	823.6	31	6.62	6.95	3679	861	1885	768	46.65
2022/5/5	88.58	13,902.52	4,146.87	4,010.21	3,067.76	110.9	8.86	2,779.00	856	31.3	6.57	6.97	5053	1105	2432	904	46.39
2022/5/6	91.19	13,674.29	4,123.34	3,908.82	3,001.56	112.39	8.04	2,725.00	848	31.5	6.63	7	4407	1081	2036	910	44.81
2022/5/9	86.66	13,380.67	3,991.24	3,877.44	3,004.14	105.94	7.12	2,651.50	837	31.8	6.69	7.05	4459	1114	2301	867	43.01
2022/5/10	86.96	13,534.74	4,001.05	3,919.87	3,035.84	102.46	7.39	2,610.00	818.2	32.1	6.71	7.09	4717	1180	2595	934	44.16
2022/5/11	88.47	13,828.64	3,935.18	3,976.42	3,058.70	107.51	7.74	2,663.00	829.2	32.3	6.73	7.09	4618	1130	2433	929	44.31
2022/5/12	87.89	13,739.64	3,930.08	3,958.74	3,054.99	107.45	7.75	2,543.50	831.2	32.6	6.73	7.08	5092	1199	2600	966	43.95
2022/5/13	88.11	14,027.93	4,023.89	3,988.60	3,084.28	111.55	7.72	2,574.00	843.4	32.9	6.79	7.06	4408	1012	2424	983	44.19
2022/5/16	89.19	13,964.38	4,008.01	3,956.54	3,073.75	114.24	8.07	2,700.00	841.4	33.1	6.79	7.06	4634	1002	2755	929	46.54
2022/5/17	91.34	14,185.94	4,088.85	4,005.89	3,093.70	111.93	8.4	2,711.50	841.2	33.4	6.79	7.08	4937	1197	2836	974	46.87
2022/5/18	84.28	14,007.76	3,923.68	3,991.91	3,085.98	109.11	8.35	2,586.00	842	33.7	6.74	7.11	4886	972	2778	1085	46.79
2022/5/19	82.85	13,882.30	3,900.79	3,999.60	3,096.96	112.04	8.2	2,616.00	826	34	6.75	7.07	4881	1084	2739	983	46.84
2022/5/20	80.06	13,981.91	3,901.36	4,077.60	3,146.57	112.55	8.15	2,670.00	830	34.2	6.75	7.14	4287	997	2491	898	46.88
2022/5/23	77.83	14,175.40	3,973.75	4,053.98	3,146.86	113.42	8.82	2,567.00	852	34.5	6.68	7.06	4417	928	2502	938	46.9
2022/5/24	81.06	13,919.75	3,941.48	3,959.15	3,070.93	113.56	8.88	2,478.50	852	34.8	6.66	7.11	4747	1025	2437	999	47
2022/5/25	81.12	14,007.93	3,978.73	3,983.18	3,107.46	114.03	8.99	2,492.00	858.2	35	6.66	7.14	4818	1030	2713	1010	47.28
2022/5/26	84.48	14,231.29	4,057.84	3,993.04	3,123.11	117.4	8.83	2,472.50	856.4	35.3	6.68	7.14	4669	994	2596	965	47.2
2022/5/27	83.92	14,462.19	4,158.24	4,001.30	3,130.24	119.43	8.71	2,559.00	870.6	35.6	6.74	7.23	4483	951	3412	834	47.18
2022/5/30	83.69	14,575.98	4145.2	4,029.02	3,149.06	121.67	8.7	2,644.50	852.6	35.8	6.7	7.19	4790	1085	3253	880	47.18
2022/5/31	83.74	14,388.35	4,132.15	4,091.52	3,186.43	122.84	8.28	2,695.00	880	36.1	6.66	7.17	4756	1030	3203	974	47.14
2022/6/1	85.8	14,340.47	4,101.23	4,083.18	3,182.16	116.29	8.77	2,780.00	856	36.4	6.67	7.15	4089	796	2968	938	47.02
2022/6/2	86.06	14,485.17	4,176.82	4,089.57	3,195.46	117.61	8.42	2,813.00	879	36.6	6.71	7.15	4177	763	2619	832	47.1
2022/6/6	81.17	14,653.81	4,121.43	4,166.09	3,236.37	119.51	9.33	2,876.00	870	36.9	6.67	7.16	4718	994	2882	952	47.28
2022/6/7	81.07	14,556.62	4,160.68	4,179.13	3,241.76	120.57	9.34	2,856.50	873.2	37.2	6.66	7.12	4565	965	2804	1066	47.2
2022/6/8	79.61	14,445.99	4,115.77	4,219.81	3,263.79	123.58	8.61	2,944.50	880.4	37.4	6.66	7.13	4702	1146	3026	938	47.1
2022/6/9	80.84	14,198.80	4,017.82	4,175.67	3,238.95	123.07	9	2,872.50	882	37.7	6.68	7.16	4705	1079	3377	1016	47.48
2022/6/10	81.69	13,761.83	3,900.86	4,238.99	3,284.83	122.01	8.76	2,863.50	867	38	6.7	7.11	4079	926	2714	838	47.44
2022/6/13	81.35	13,427.03	3,749.63	4,189.35	3,255.55	122.27	8.67	2,869.50	858.8	38.2	6.72	7.05	4852	1169	3293	929	47.95
2022/6/14	83.93	13,304.39	3,735.48	4,222.31	3,288.91	121.17	7.26	2,843.00	848.4	38.5	6.75	7.03	5203	1159	3500	1070	47.49
2022/6/15	86.01	13,485.29	3,789.99	4,278.22	3,305.41	118.51	7.54	2,671.00	845	38.8	6.75	7.04	5551	1264	3910	1146	48
2022/6/16	82.79	13,038.49	3,666.77	4,250.06	3,285.38	119.81	7.43	2,609.00	845.2	39	6.71	7.01	4975	1147	3167	1096	47.89
2022/6/17	82.18	13,126.26	3,674.84	4,309.04	3,316.79	113.12	7.01	2,576.50	866	39.3	6.69	7.06	4527	941	2888	939	47.93
2022/6/20	83.78	13,265.60	3719.82	4,330.43	3,315.43	114.13	6.69	2,322.00	833	39.6	6.71	7.04	3970	921	2784	844	47.89
2022/6/21	84.51	13,292.40	3,764.79	4,325.57	3,306.72	114.65	6.83	2,338.50	844	39.9	6.69	7.03	4546	972	2662	1018	47.89
2022/6/22	81.66	13,144.28	3,759.89	4,270.62	3,267.20	111.74	6.83	2,291.50	844.2	40.1	6.71	7.06	4011	817	2355	861	48.63
2022/6/23	83.9	12,912.59	3,795.73	4,343.88	3,320.15	110.05	6.21	2,388.50	855.8	40.4	6.71	7.09	3795	889	2128	869	48.87
2022/6/24	83.2	13,118.13	3,911.74	4,394.77	3,349.75	113.12	6.27	2,288.00	843	40.7	6.7	7.05	3509	825	1943	797	49.49
2022/6/27	84.82	13,186.07	3,900.11	4,444.26	3,379.19	115.09	6.46	2,392.00	844.4	40.9	6.69	7.06	3300	759	1724	799	49.35
2022/6/28	87.12	13,231.82	3,821.55	4,490.52	3,409.21	117.98	6.65	2,515.50	840.4	41.2	6.69	7.08	3899	829	1783	830	49.47
2022/6/29	88.07	13,003.35	3,818.83	4,421.36	3,361.52	116.26	6.42	2,490.50	859.8	41.5	6.7	7.05	3731	787	1930	806	49.3
2022/6/30	89.88	12926.69	3,785.38	4,485.01	3,398.62	114.81	5.51	2,343.50	836.4	41.7	6.71	7.01	3706	815	2034	729	48.5
2022/7/1	85.3	12850.04	3,825.33	4,466.72	3,387.64	111.63	5.62	2,280.50	866.6	42	6.69	7.01	3648	709	1699	807	48.88
2022/7/4	84.29	12,773.38	3828.36	4,496.03	3,405.43	113.5	5.88	2,207.50	869	32	6.71	7	4749	832	1930	791	49.09
2022/7/5	82.99	12,401.20	3,831.39	4,489.54	3,404.03	102.77	5.46	2,262.00	869.4	16	6.7	6.99	4510	878	1734	821	49.09
2022/7/6	82.94	12,594.52	3,845.08	4,423.97	3,355.35	100.69	5.55	2,276.00	845.4	22	6.72	6.9	4082	769	1705	782	49.13
2022/7/7	84.64	12,843.22	3,902.62	4,443.47	3,364.40	104.65	6.19	2,275.00	866.6	46	6.71	6.84	3653	722	1602	732	49.35
2022/7/8	82.51	13,015.23	3,899.38	4,428.78	3,356.08	107.02	6.07	2,206.00	859.6	22	6.71	6.82	3331	772	1595	672	48.93
2022/7/11	84.07	12,832.44	3,854.43	4,354.62	3,313.58	107.1	6.52	2,193.00	859.6	28	6.7	6.81	4470	776	1612	716	49.29
2022/7/12	85.37	12,905.48	3,818.80	4,313.62	3,281.47	99.49	6.27	2,101.50	844	29	6.73	6.76	4519	770	1578	697	49.3
2022/7/13	83.59	12,756.32	3,801.78	4,321.46	3,284.29	99.57	6.6	2,118.00	857	31	6.73	6.75	3573	759	1661	770	49.2
2022/7/14	83.7	12,519.66	3,790.38	4,322.07	3,281.74	99.1	6.66	2,088.50	840	36	6.73	6.75	3359	767	1563	778	49.5
2022/7/15	85.09	12,864.72	3,863.16	4,248.53	3,228.06	101.16	7.12	1,964.50	835.2	39	6.75	6.76	3103	822	1612	619	49.49
2022/7/18	84.66	12,959.81	3,830.85	4,292.59	3,278.10	106.27	7.44	2,095.50	875.4	52	6.74	6.8	4489	994	1591	663	48.87
2022/7/19	83.37	13,308.41	3,936.69	4,269.34	3,279.43	107.35	7.3	1,974.50	855.2	40	6.75	6.84	4300	962	1531	863	49.2
2022/7/20	78.58	13,281.98	3,959.90	4,283.80	3,304.72	106.92	7.87	1,922.50	833.8	23	6.75	6.9	4141	994	1544	776	49.18
2022/7/21	77.85	13,246.64	3,998.95	4,236.06	3,272.00	103.86	7.88	1,862.50	841.8	37	6.76	6.88	3967	942	1547	772	49.15
2022/7/22	76.03	13,253.68	3,961.63	4,238.23	3,269.97	103.2	8.31	1,924.50	852	31	6.75	6.9	3523	875	1498	728	49
2022/7/25	76.08	13,210.32	3,966.84	4,212.64	3,250.39	105.15	8.64	1,956.00	850	44	6.75	6.89	3062	824	1475	758	48.99
2022/7/26	76.39	13,096.93	3,921.05	4,245.98	3,277.44	104.4	8.71	1,977.50	850	48	6.75	6.9	3179	803	1554	692	48.47
2022/7/27	75.85	13,166.38	4,023.61	4,225.04	3,275.76	106.62	8.58	1,987.00	842	46	6.77	6.86	3184	790	1569	761	48.45
2022/7/28	78.68	13,282.11	4,072.43	4,225.67	3,282.58	107.14	8.16	2,173.00	870	38	6.74	6.88	3321	764	1671	684	48.44
2022/7/29	78.27	13,484.05	4,130.29	4,170.10	3,253.24	110.01	8.29	2,133.50	859	33	6.74	6.87	3007	800	1617	675	48
2022/8/1	80.28	13,479.63	4,118.63	4,188.68	3,259.96	100.03	8.21	2,162.50	842.6	69	6.75	6.89	2613	801	1550	681	48
2022/8/2	81.66	13,449.20	4,091.19	4,107.02	3,186.27	100.54	7.69	2,256.50	856	61	6.75	6.93	2596	755	1541	580	47.88
2022/8/3	83.71	13,587.56	4,155.17	4,066.98	3,163.67	96.78	8.3	2,212.50	859	57	6.78	6.89	2406	706	1433	628	47.77
2022/8/4	83.9	13,662.68	4,151.94	4,101.54	3,189.04	94.12	8.14	2,133.50	860	53	6.76	6.87	2377	673	1397	728	46.89
2022/8/5	84.48	13,573.93	4,145.19	4,156.91	3,227.03	94.92	8.01	2,088.00	845	33	6.74	6.91	2488	693	1351	679	43.52
2022/8/8	83.53	13,687.69	4,140.06	4,148.07	3,236.93	96.65	7.66	2,183.00	864.6	32	6.77	6.88	2356	723	1473	603	45.08
2022/8/9	85.65	13,534.97	4,122.47	4,156.29	3,247.43	96.31	7.84	2,182.00	860	35	6.76	6.89	2352	783	1376	762	44.89
2022/8/10	85.63	13,700.93	4,210.24	4,109.74	3,230.02	97.4	8.22	2,128.00	859.8	52	6.76	6.9	2406	785	1426	648	44.51
2022/8/11	87.27	13,694.51	4,207.27	4,193.54	3,281.67	99.6	8.71	2,135.00	858.4	30	6.73	6.93	2414	765	1462	658	44.52
2022/8/12	88.58	13,795.85	4,280.15	4,191.15	3,276.89	98.15	8.78	2,189.50	850.2	30	6.74	6.96	2442	737	1451	675	44.51
2022/8/15	90.48	13,816.61	4,297.14	4,185.68	3,276.09	95.1	8.81	2,151.50	860	34	6.74	6.92	2777	803	1434	734	45.92
2022/8/16	91.77	13,910.12	4,305.20	4,177.84	3,277.88	92.34	9.35	2,196.00	860	56	6.77	6.88	2618	760	1539	703	46.99
2022/8/17	95.4	13,626.71	4,274.04	4,216.96	3,292.53	93.65	9.18	1,913.50	858.8	42	6.79	6.9	2603	769	1533	679	46.42
2022/8/18	95.72	13,697.41	4,283.74	4,180.10	3,277.54	96.59	9.18	1,888.50	850	39	6.78	6.9	2864	762	1588	667	47.07
2022/8/19	97.67	13,544.52	4,228.48	4,151.07	3,258.08	96.72	9.28	1,871.50	840.6	37	6.81	6.87	2653	740	1532	644	47.12
2022/8/22	91.83	13,230.57	4,137.99	4,181.40	3,277.79	96.48	9.76	1,961.00	826	25	6.82	6.84	2962	739	1784	697	47.12
2022/8/23	88.94	13,194.23	4,128.73	4,161.08	3,276.22	100.22	9.25	1,958.50	830	41	6.85	6.81	2990	773	1779	711	47.59
2022/8/24	88.86	13,220.06	4,140.77	4,082.42	3,215.20	101.22	9.24	1,948.00	870	28	6.84	6.82	2914	648	1563	727	47.8
2022/8/25	88.95	13,271.96	4,199.12	4,116.24	3,246.25	99.34	9.33	1,960.50	880	49	6.85	6.84	4049	737	1636	680	47.8
2022/8/26	89.94	12,971.47	4,057.66	4,107.55	3,236.22	100.99	9.31	2,050.00	831.4	40	6.85	6.83	3256	812	1505	642	47.44
2022/8/29	86.24	12,892.99	4,030.61	4,089.52	3,240.73	105.09	9.26	1,963.50	822.2	23	6.87	6.83	3104	745	1649	738	47.45
2022/8/30	80.34	12,961.14	3,986.16	4,075.79	3,227.22	99.31	9.08	1,868.00	820.6	21	6.88	6.9	3028	725	1584	814	47.5
2022/8/31	79.61	12,834.96	3,955.00	4,078.84	3,202.14	96.49	9.14	1,869.00	820.6	24	6.89	6.92	2769	640	1588	694	47.76
2022/9/1	80.33	12,630.23	3,966.85	4,043.74	3,184.98	92.36	9.17	1,818.00	820.6	27	6.88	6.92	2619	616	1510	679	47.85
2022/9/2	77.45	13,050.27	3,924.26	4,023.61	3,186.48	93.02	8.9	1,850.00	986.4	39	6.89	6.88	2658	611	1478	607	47.68
2022/9/5	74.05	12,760.78	3916.23	4,015.43	3,199.91	95.74	8.76	1,872.50	986.4	56	6.9	6.85	2753	680	1556	641	47.69
2022/9/6	69.57	12,871.44	3,908.19	4,052.28	3,243.45	92.83	8.02	1,856.00	1,030.00	72	6.91	6.89	2741	688	1549	729	47.19
2022/9/7	68.71	12,915.97	3,979.87	4,054.98	3,246.29	88	7.86	1,822.50	1,070.00	68	6.92	6.88	2809	686	1521	735	47.67
2022/9/8	66.93	12,904.32	4,006.18	4,037.68	3,235.59	89.15	7.97	1,865.50	1,084.80	67	6.91	6.94	2904	721	1487	569	46.77
2022/9/9	65.72	13,088.21	4,067.36	4,093.79	3,262.05	92.84	8.04	1,903.00	1,084.80	46	6.91	6.95	2487	581	1241	507	47.68
2022/9/13	69.36	13,188.95	3,932.69	4,111.11	3,263.80	93.17	8.4	1,968.50	1,084.80	47	6.89	7	2717	724	1465	737	47.68
2022/9/14	72.14	13,028.00	3,946.01	4,065.36	3,237.54	94.1	9.09	1,955.50	1,018.80	34	6.91	6.92	2700	726	1566	716	47.69
2022/9/15	71.45	12,956.66	3,901.35	4,027.12	3,199.92	90.84	8.29	2,012.50	1,055.40	50	6.91	6.92	2879	742	1643	735	47.58
2022/9/16	72.87	12,741.26	3,873.33	3,932.68	3,126.40	91.35	7.82	2,013.00	1,055.40	44	6.93	6.94	3381	621	1614	665	47.51
2022/9/19	70.71	12,803.24	3,899.89	3,928.00	3,115.60	92	7.87	2,036.00	1,055.40	58	6.94	6.97	3167	858	1579	736	47.49
2022/9/20	70.74	12,670.83	3,855.93	3,932.84	3,122.41	90.62	7.74	2,015.00	1,014.00	35	6.95	6.99	3297	784	1615	766	47.95
2022/9/21	69.4	12,767.15	3,789.93	3,903.73	3,117.18	89.83	7.74	2,056.00	1,045.40	45	6.95	6.96	3107	685	1612	836	47.58
2022/9/22	70.05	12,531.63	3,757.99	3,869.34	3,108.91	90.46	7.19	2,082.50	1,045.40	41	6.98	6.9	2990	741	1631	729	47.66
2022/9/23	65.41	12,284.19	3,693.23	3,856.02	3,088.37	86.15	6.84	2,080.50	1,043.80	64	6.99	6.91	2800	617	1510	684	47.6
2022/9/26	69.97	12,227.92	3,655.04	3,836.68	3,051.23	84.06	7.04	2,077.00	1,030.00	66	7.03	6.84	2916	644	1832	746	47.67
2022/9/27	67.78	12,139.68	3,647.29	3,892.30	3,093.86	86.27	6.77	2,132.00	1,014.00	72	7.07	6.83	2877	666	1607	847	47.99
2022/9/28	64.97	12,183.28	3,719.04	3,828.71	3,045.07	89.32	7.02	2,097.00	1,000.00	54	7.11	6.83	2783	744	1607	737	48.5
2022/9/29	65.52	11,975.55	3,640.47	3,827.14	3,041.20	88.49	6.89	2,106.00	973.2	85	7.11	6.93	2690	750	1516	736	48.8
2022/9/30	66.52	12,114.36	3,585.62	3,804.89	3,024.39	87.96	6.83	2,107.00	901	88	7.1	6.99	2307	519	1285	590	48.87
2022/10/10	66.56	12,272.94	3,612.39	3,720.94	2,974.15	96.19	6.52	2,218.50	831	86	7.1	6.92	3040	731	1656	817	48.85
2022/10/11	66.12	12,220.25	3,588.84	3,727.69	2,979.79	94.29	6.59	2,176.00	895.2	84	7.11	6.91	3006	721	1598	833	49.4
2022/10/12	66.5	12,172.26	3,577.03	3,784.31	3,025.51	92.45	6.44	2,143.00	833.8	82	7.11	6.92	3050	739	1612	768	49.39
2022/10/13	68.62	12,355.58	3,669.91	3,752.67	3,016.36	94.57	6.69	2,117.50	858.8	80	7.11	6.92	2933	709	1597	680	49.44
2022/10/14	67.8	12,437.81	3,583.07	3,842.47	3,071.99	91.63	6.48	2,169.00	888.4	78	7.11	6.96	2825	668	1557	779	49.44
2022/10/17	67.29	12,649.03	3,677.95	3,846.41	3,084.94	91.62	5.99	2,063.50	888.4	76	7.11	6.95	3809	734	2417	690	49.6
2022/10/18	67.55	12,765.61	3,719.98	3,838.27	3,080.96	90.03	5.69	2,037.50	888.4	74	7.11	7.01	3123	806	2020	755	50.18
2022/10/19	67.08	12,741.41	3,695.16	3,776.53	3,044.38	92.41	5.44	2,042.50	858.8	72	7.11	7.03	3204	784	2073	895	50.43
2022/10/20	66.66	12,767.41	3,665.78	3,754.93	3,035.05	92.38	5.32	2,004.00	840.6	70	7.12	6.99	3116	812	1951	759	50.33
2022/10/21	68.52	12,730.90	3,752.75	3,742.89	3,038.93	93.5	4.99	2,030.00	840.6	68	7.12	6.99	3042	743	1952	701	50.47
2022/10/24	72.11	12,931.45	3,797.34	3,633.37	2,977.56	93.26	5.17	2,050.00	840.6	66	7.12	7.04	2958	743	1795	705	50.88
2022/10/25	76.88	13,052.96	3,859.11	3,627.45	2,976.28	93.52	6.28	1,966.00	840.6	64	7.17	7.09	3196	722	1876	949	50.6
2022/10/26	75.55	13,195.81	3,830.60	3,656.90	2,999.50	95.69	6.2	1,957.50	840.6	62	7.16	7.16	3035	749	1838	2665	50.51
2022/10/27	79.95	13,211.23	3,807.30	3,631.14	2,982.90	96.96	5.84	1,943.00	840.6	60	7.16	7.22	3082	748	1981	1070	50.58
2022/10/28	80.93	13,243.33	3,901.06	3,541.33	2,915.93	95.77	5.8	1,925.00	840.6	58	7.17	7.16	2858	674	1857	861	49.93
2022/10/31	79.68	13,253.74	3,871.98	3,508.70	2,893.48	94.83	6.29	1,865.00	899	56	7.18	7.17	2848	742	1956	664	50.19
2022/11/1	76.57	13,338.74	3,856.10	3,634.17	2,969.20	94.65	5.83	1,941.50	899	54	7.21	7.13	2942	686	1915	760	50.2
2022/11/2	76.54	13,256.74	3,759.69	3,677.81	3,003.37	96.16	6.2	1,961.50	899	49	7.22	7.14	2978	752	2035	755	50.2
2022/11/3	76.13	13,130.19	3,719.89	3,647.90	2,997.81	94.67	5.93	1,974.00	899	53	7.25	7.12	2818	713	1823	759	50.36
2022/11/4	76.21	13,459.85	3,770.55	3,767.17	3,070.80	98.57	6.46	2,065.00	899	81	7.26	7.1	2637	646	1735	725	49.93
2022/11/7	77.35	13,533.52	3,806.80	3,775.30	3,077.82	97.92	6.7	2,067.50	899	67	7.23	7.18	2970	654	1992	829	50.29
2022/11/8	75.94	13,688.75	3,828.11	3,749.33	3,064.49	95.36	6.2	2,089.00	899	61	7.22	7.23	2990	691	2153	853	49.97
2022/11/9	72.63	13,666.32	3,748.57	3,714.27	3,048.17	92.65	5.95	2,094.00	899	68	7.22	7.26	3065	693	2204	798	49.99
2022/11/10	72.92	14,146.09	3,956.37	3,685.69	3,036.13	93.67	6.16	2,032.00	899	72	7.24	7.25	2842	681	2037	734	50.15
2022/11/11	75.7	14,224.86	3,992.93	3,788.44	3,087.29	95.99	5.9	2,126.50	899	66	7.19	7.33	2550	678	1696	730	49.84
2022/11/14	75.1	14,313.30	3,957.25	3,794.02	3,083.40	93.14	6.07	2,122.50	899	26	7.09	7.33	2917	709	2026	753	49
2022/11/15	76.53	14,378.51	3,991.73	3,865.97	3,134.08	93.86	6.16	2,160.00	899	43	7.04	7.27	2867	702	2169	741	49.46
2022/11/16	73.3	14,234.03	3,958.79	3,834.39	3,119.98	92.86	6.2	2,167.00	899	52	7.04	7.28	2974	802	2087	835	49.4
2022/11/17	72.29	14,266.38	3,946.56	3,818.66	3,115.43	89.78	6.4	2,170.00	899	55	7.07	7.34	2972	646	2196	826	49.46
2022/11/18	72.36	14,431.86	3,965.34	3,801.57	3,097.24	87.62	6.37	2,193.50	899	73	7.11	7.36	2821	664	1825	728	49.08
2022/11/21	74.49	14,379.93	3,949.94	3,769.13	3,085.04	87.45	6.69	2,129.00	899	41	7.13	7.36	2794	682	1795	676	48.97
2022/11/22	73.75	14,422.35	4,003.58	3,769.57	3,088.94	88.36	6.91	2,084.50	899	21	7.17	7.34	2655	736	1840	724	48.92
2022/11/23	75.72	14,427.59	4,027.26	3,773.53	3,096.91	85.41	7.76	2,137.00	899	44	7.13	7.35	2720	583	1832	769	49.32
2022/11/24	78.12	14,539.56	4026.69	3,756.81	3,089.31	85.34	7.65	2,157.50	899	43	7.12	7.41	2692	620	1875	737	48.82
2022/11/25	78.71	14,541.38	4,026.12	3,775.78	3,101.69	83.63	7.22	2,203.00	899	56	7.13	7.42	2530	544	1734	712	48.97
2022/11/28	78.68	14,383.36	3,963.94	3,733.24	3,078.55	83.19	7.33	2,187.50	899	21	7.16	7.43	2572	623	1676	663	48.46
2022/11/29	81.25	14,355.45	3,957.63	3,848.42	3,149.75	83.03	7.27	2,246.00	899	39	7.2	7.45	2626	580	1714	725	49.42
2022/11/30	84.69	14,397.04	4,080.11	3,853.04	3,151.34	85.43	6.97	2,233.00	988.8	39	7.18	7.41	2663	604	1645	761	48.85
2022/12/1	85.22	14,490.30	4,076.57	3,894.77	3,165.47	86.88	6.83	2,172.00	988.6	26	7.12	7.42	2781	593	1645	800	48.68
2022/12/2	87.67	14,529.39	4,071.70	3,870.95	3,156.14	85.57	6.22	2,200.00	988.6	43	7.05	7.43	2472	529	1552	804	48.3
2022/12/5	87.31	14,447.61	3,998.84	3,946.88	3,211.81	82.68	5.62	1,815.00	988.6	44	7.04	7.42	2565	581	1741	712	45.01
2022/12/6	87.69	14,343.19	3,941.26	3,968.20	3,212.53	79.35	5.37	1,809.00	988.6	66	6.97	7.33	2686	671	1651	792	44.82
2022/12/7	88.07	14,261.19	3,933.92	3,958.44	3,199.62	77.17	5.81	1,781.50	988.6	69	7	7.32	2619	598	1678	737	43.25
2022/12/8	88.67	14,264.56	3,963.51	3,959.18	3,197.35	76.15	5.94	1,822.00	988.6	68	6.96	7.32	2574	590	1738	747	43.1
2022/12/9	87.84	14,370.72	3,934.38	3,998.24	3,206.95	76.1	6.31	1,868.00	988.6	73	6.96	7.35	2347	592	1591	621	44.6
2022/12/12	90.17	14,306.63	3,990.56	3,953.44	3,179.04	77.99	6.52	1,930.00	988.6	82	6.96	7.32	2516	493	1639	617	45.5
2022/12/13	88.64	14,497.89	4,019.65	3,945.68	3,176.33	80.68	6.97	1,938.00	988.6	98	6.97	7.35	2274	495	1655	632	47.29
2022/12/14	86.61	14,460.20	3,995.32	3,954.89	3,176.53	82.7	6.36	1,984.50	988.6	73	6.95	7.39	2198	477	1551	604	47.96
2022/12/15	85.5	13,986.23	3,895.75	3,951.99	3,168.65	81.21	6.87	1,997.50	988.6	82	6.93	7.41	2432	388	1698	568	47.71
2022/12/16	83.82	13,893.07	3,852.36	3,954.23	3,167.86	79.04	6.61	1,969.00	1,022.80	106	6.98	7.42	2236	569	1743	778	48.44
2022/12/19	84.11	13,942.87	3,817.66	3,893.22	3,107.12	79.82	5.84	1,855.50	1,022.80	63	6.97	7.39	2029	451	1368	544	48.5
2022/12/20	87.18	13,884.66	3,821.62	3,829.02	3,073.77	79.99	5.35	1,841.50	1,022.80	79	6.99	7.41	1942	412	1313	537	48.24
2022/12/21	84.88	14,097.82	3,878.44	3,830.54	3,068.41	82.2	5.48	1,908.50	1,022.80	120	6.97	7.4	1890	440	1332	553	48.39
2022/12/22	86.24	13,914.07	3,822.39	3,836.03	3,054.43	80.98	5.06	1,835.50	1,022.80	67	6.97	7.4	2016	379	1292	479	47.78
2022/12/23	86.33	13,940.93	3,844.82	3,828.22	3,045.87	83.92	5.02	1,839.50	1,022.80	63	6.98	7.4	1644	394	1223	388	48.84
2022/12/26	85.85	13,940.93	3837.04	3,843.49	3,065.56	84.13	5.02	1,898.50	1,022.80	100	6.98	7.41	1925	414	1360	392	48.15
2022/12/27	85.37	13,995.10	3,829.25	3,887.85	3,095.57	84.33	5.09	1,927.50	1,022.80	125	6.95	7.4	1864	422	1181	402	48.14
2022/12/28	83.14	13,925.60	3,783.22	3,871.26	3,087.40	83.26	4.77	1,885.00	1,022.80	166	6.97	7.41	1830	423	1223	447	48.19
2022/12/29	81.59	14,071.72	3,849.28	3,856.70	3,073.70	82.26	4.56	1,871.00	1,022.80	158	6.98	7.42	1787	421	1402	394	48.41
2022/12/30	81.07	13,923.59	3,839.50	3,871.63	3,089.26	85.91	4.43	1,864.50	921	127	6.96	7.42	1740	440	1245	356	48.38
2023/1/3	80.72	14,181.67	3,824.14	3,887.90	3,116.51	82.1	3.67	1,826.50	921	239	6.95	7.41	1847	499	1124	512	48.19
2023/1/4	75.09	14,490.78	3,852.97	3,892.95	3,123.52	77.84	3.77	1,770.00	921	120	6.91	7.29	1870	589	1244	594	48.17
2023/1/5	76.21	14,436.31	3,808.10	3,968.58	3,155.22	78.69	3.47	1,791.00	921	93	6.89	7.32	1926	492	1266	525	48.17
2023/1/6	74.75	14,610.02	3,895.08	3,980.89	3,157.64	78.57	3.45	1,823.00	921	201	6.89	7.25	1955	500	1238	550	48.01
2023/1/9	78.75	14,792.83	3,892.09	4,013.12	3,176.08	79.65	3.54	1,857.50	921	186	6.83	7.27	1987	498	1120	566	48.22
2023/1/10	77.75	14,774.60	3,919.25	4,017.47	3,169.51	80.1	3.26	1,843.00	795.6	209	6.76	7.25	2114	479	1194	583	48.12
2023/1/11	76.17	14,947.91	3,969.61	4,010.03	3,161.84	82.67	3.38	1,882.50	795.6	116	6.78	7.27	2043	450	1119	554	48.09
2023/1/12	77.41	15,058.30	3,983.17	4,017.87	3,163.45	84.03	3.35	1,855.00	795.6	88	6.77	7.29	2190	500	1151	572	47.99
2023/1/13	77.05	15,086.52	3,999.09	4,074.38	3,195.31	85.28	3.23	1,888.00	795.6	68	6.73	7.31	2320	439	1170	535	48.16
2023/1/16	74.79	15,134.04	3995.03	4,137.96	3,227.59	84.46	3.3	1,868.00	795.6	41	6.71	7.27	1609	419	878	433	48.29
2023/1/17	76.79	15,187.07	3,990.97	4,137.24	3,224.24	85.92	3.3	1,857.50	795.6	55	6.72	7.28	1555	384	768	455	47.27
2023/1/18	80.48	15,181.80	3,928.86	4,130.31	3,224.41	84.98	3.1	1,892.00	795.6	77	6.76	7.29	1434	379	741	367	47.96
2023/1/19	81.1	14,920.36	3,898.85	4,156.01	3,240.28	86.16	3.08	1,896.00	795.6	79	6.77	7.3	1279	314	654	323	47.96
2023/1/20	82.28	15,033.56	3,972.61	4,181.53	3,264.81	87.63	3.03	1,886.00	795.6	89	6.77	7.34	1172	251	616	262	48.03
2023/1/30	86.53	15,126.08	4,017.77	4,201.35	3,269.32	84.9	2.69	1,867.00	795.6	102	6.76	7.35	1809	549	1068	578	52.72
2023/1/31	90.05	15,128.27	4,076.60	4,156.86	3,255.67	84.49	2.72	1,832.50	795.6	74	6.76	7.34	1838	581	1084	615	50.78
2023/2/1	92.38	15,180.74	4,119.21	4,195.93	3,284.92	82.84	2.5	1,788.50	795.6	133	6.75	7.33	1835	530	1074	637	50.78
2023/2/2	89.98	15,509.19	4,179.76	4,181.15	3,285.67	82.17	2.45	1,800.50	795.6	65	6.71	7.39	1857	527	1205	628	50.2
2023/2/3	90.24	15,476.43	4,136.48	4,141.63	3,263.41	79.94	2.39	1,812.00	795.6	62	6.74	7.35	1841	538	1126	614	50.34
2023/2/6	87.87	15,345.91	4,111.08	4,086.88	3,238.70	80.99	2.5	1,835.50	795.6	159	6.77	7.31	1839	584	1197	647	50
2023/2/7	87.32	15,320.88	4,164.00	4,094.23	3,248.09	83.69	2.59	1,828.50	795.6	111	6.8	7.29	1860	604	1337	677	50
2023/2/8	87.31	15,412.05	4,117.86	4,076.14	3,232.11	85.09	2.42	1,843.50	801	53	6.78	7.27	1858	626	1358	780	50
2023/2/9	88.01	15,523.42	4,081.50	4,130.86	3,270.38	84.5	2.46	1,845.50	801	45	6.79	7.28	1871	651	1374	719	49.18
2023/2/10	90.02	15,307.98	4,090.46	4,106.31	3,260.67	86.39	2.58	1,840.00	801	43	6.79	7.29	1838	608	1238	628	49.97
2023/2/13	89.22	15,397.34	4,137.29	4,143.57	3,284.16	86.61	2.43	1,789.00	801	29	6.82	7.27	1922	685	1342	750	48.79
2023/2/14	89.07	15,380.56	4,136.13	4,145.29	3,293.28	85.58	2.6	1,813.00	801	54	6.81	7.31	1907	567	1328	688	48.41
2023/2/15	91.29	15,506.34	4,147.60	4,123.69	3,280.49	85.38	2.47	1,825.00	801	85	6.82	7.32	2044	663	1382	802	48
2023/2/16	94.4	15,533.64	4,090.41	4,093.49	3,249.03	85.14	2.39	1,865.50	801	90	6.85	7.32	2025	616	1424	809	47.8
2023/2/17	93.13	15,482.00	4,079.09	4,034.51	3,224.02	83	2.26	1,897.00	801	98	6.87	7.32	2005	563	1346	711	48.37
2023/2/20	95.16	15,477.55	4038.22	4,133.49	3,290.34	84.07	2.23	1,925.00	801	75	6.86	7.33	2162	638	1533	861	47.97
2023/2/21	97.08	15,397.62	3,997.34	4,144.35	3,306.52	83.05	2.19	1,975.00	801	69	6.86	7.33	2068	688	1469	808	47.52
2023/2/22	93.58	15,399.89	3,991.05	4,106.95	3,291.15	80.6	2.3	1,960.00	801	54	6.88	7.32	2131	732	1482	1043	47.84
2023/2/24	94.1	15,209.74	3,970.04	4,061.05	3,267.16	83.16	2.59	2,049.50	801	58	6.89	7.31	1994	632	1442	853	47.54
2023/2/27	96.85	15,381.43	3,982.24	4,043.84	3,258.03	82.45	2.72	2,064.00	801	56	6.96	7.34	2170	598	1432	931	47.97
2023/2/28	96.58	15,365.14	3,970.15	4,069.46	3,279.61	83.89	2.78	2,013.50	801	86	6.95	7.37	2201	671	1381	958	51.33
2023/3/1	93.72	15,305.02	3,951.39	4,126.94	3,312.35	84.31	2.81	2,033.50	801	139	6.94	7.34	2139	718	1371	1020	47.87
2023/3/2	90.23	15,327.64	3,981.35	4,117.74	3,310.65	84.75	2.79	2,018.00	801	124	6.88	7.34	2223	653	1422	1203	47.01
2023/3/3	89.07	15490.61	4,045.64	4,130.55	3,328.39	85.83	3.02	2,004.00	801	101	6.91	7.33	2012	655	1330	914	47.5
2023/3/6	89.9	15,653.58	4,048.42	4,109.01	3,322.03	86.18	2.61	1,980.00	801	72	6.9	7.33	2125	624	1407	968	47.54
2023/3/7	92.59	15,559.53	3,986.37	4,048.85	3,285.10	83.29	2.66	1,973.50	801	93	6.92	7.39	2286	634	1388	928	47.39
2023/3/8	94.7	15,631.87	3,992.01	4,034.11	3,283.25	82.66	2.59	1,984.00	801.4	95	6.95	7.34	2093	677	1343	845	47.5
2023/3/9	95.31	15,633.21	3,918.32	4,019.85	3,276.09	81.59	2.49	1,966.00	801.4	67	6.97	7.35	2326	739	1421	953	47.43
2023/3/10	96.72	15,427.97	3,861.59	3,967.14	3,230.08	82.78	2.44	1,955.50	801.4	78	6.97	7.37	2160	640	1410	822	47.36
2023/3/13	94.26	14,959.47	3,855.76	4,008.69	3,268.70	80.77	2.63	2,020.50	801.4	65	6.94	7.42	2354	699	1467	1002	47.4
2023/3/14	89.8	15,232.83	3,919.29	3,984.70	3,245.31	77.45	2.57	1,968.00	801.4	67	6.89	7.4	2439	704	1456	1018	47.49
2023/3/15	86.6	14,735.26	3,891.93	3,986.90	3,263.31	73.69	2.47	1,913.00	801.4	99	6.87	7.37	2186	668	1434	865	47.2
2023/3/16	84.43	14,967.10	3,960.28	3,939.15	3,226.89	74.7	2.53	1,853.50	801.4	106	6.91	7.32	2481	701	1400	945	47.3
2023/3/17	84.58	14,768.20	3,916.64	3,958.82	3,250.55	72.97	2.35	1,874.50	801.4	20	6.91	7.33	2250	638	1355	813	47.46
2023/3/20	85.11	14,933.38	3,951.57	3,939.08	3,234.91	73.79	2.25	1,863.50	801.4	47	6.87	7.34	2280	623	1478	828	46.99
2023/3/21	86.88	15,195.34	4,002.87	3,982.38	3,255.65	75.32	2.33	1,812.00	801.4	38	6.88	7.37	2250	658	1427	977	47.25
2023/3/22	86.77	15,216.19	3,936.97	3,999.44	3,265.75	76.69	2.22	1,838.00	801.4	56	6.87	7.4	2240	694	1427	913	47.2
2023/3/23	89.69	15,210.39	3,948.72	4,039.09	3,286.65	75.91	2.28	1,818.50	801.4	72	6.87	7.47	2302	690	1445	876	47.2
2023/3/24	85.1	14,957.23	3,970.99	4,027.05	3,265.65	74.99	2.32	1,858.50	801.4	106	6.84	7.41	2233	654	1363	827	47
2023/3/27	84.77	15,127.68	3,977.53	4,012.48	3,251.40	78.12	2.22	1,844.00	801.4	90	6.87	7.4	2435	679	1467	900	47.18
2023/3/28	86.88	15,142.02	3,971.27	3,999.51	3,245.38	78.65	2.16	1,817.50	801.4	93	6.87	7.43	2374	721	1514	972	46.88
2023/3/29	87.81	15,328.78	4,027.81	4,006.14	3,240.06	78.28	2.18	1,832.50	801.4	101	6.88	7.46	2501	737	1436	817	47.29
2023/3/30	88.5	15,522.40	4,050.83	4,038.53	3,261.25	79.27	2.1	1,833.50	801.4	79	6.89	7.47	2641	806	1504	874	47
2023/3/31	89.48	15,628.84	4,109.31	4,050.93	3,272.86	79.77	2.17	1,860.00	801.4	75	6.87	7.49	2319	690	1402	781	47.82
2023/4/3	93.24	15,580.92	4,124.51	4,090.57	3,296.40	84.93	2.12	1,779.50	801.4	72.8	6.88	7.44	2358	593	1398	780	47.63
2023/4/4	92.46	15,603.47	4,100.60	4,103.11	3,312.56	84.94	2.09	1,757.50	801.4	70.5	6.87	7.49	2226	639	1368	690	47.2
2023/4/6	94.15	15,597.89	4,105.02	4,096.64	3,312.63	85.12	2.04	1,740.00	801.4	68.3	6.87	7.5	2289	701	1418	751	47.1
2023/4/7	94.08	15,597.89	4107.07	4,123.28	3,327.65	84.65	2.11	1,768.00	801.4	66	6.88	7.51	2669	655	1683	728	48.35
2023/4/10	94.01	15626.53	4,109.11	4,104.81	3,315.36	84.18	2.18	1,696.50	801.4	63.8	6.88	7.5	2516	678	1485	834	47.04
2023/4/11	94.74	15,655.17	4,108.94	4,100.15	3,313.57	85.61	2.22	1,726.00	801.4	61.5	6.89	7.49	2633	698	1512	825	46.9
2023/4/12	93.3	15,703.60	4,091.95	4,097.29	3,327.18	87.33	2.08	1,559.50	801.4	59.3	6.89	7.52	2529	705	1410	856	46.8
2023/4/13	91.85	15,729.46	4,146.22	4,068.98	3,318.36	86.09	2.01	1,538.00	801.4	57	6.87	7.55	2370	758	1457	757	46.79
2023/4/14	91.28	15,807.50	4,137.64	4,092.00	3,338.15	86.31	2.11	1,550.50	801.4	54.8	6.86	7.58	2125	620	1396	737	46.8
2023/4/17	90.56	15,789.53	4,151.32	4,149.38	3,385.61	84.76	2.3	1,574.00	801.4	52.5	6.87	7.55	2327	663	1371	897	46.49
2023/4/18	92.82	15,882.67	4,154.87	4,162.03	3,393.33	84.77	2.38	1,595.00	801.4	50.3	6.88	7.52	2318	656	1463	903	46
2023/4/19	91.96	15,895.20	4,154.52	4,124.56	3,370.13	83.12	2.18	1,583.50	801.4	48	6.87	7.54	2291	633	1392	1265	46.99
2023/4/20	89.5	15,795.97	4,129.79	4,113.02	3,367.03	81.1	2.19	1,525.50	801.4	45.8	6.9	7.55	2278	722	1377	828	46.5
2023/4/21	87.26	15,881.66	4,133.52	4,032.57	3,301.26	81.66	2.22	1,486.50	801.4	43.5	6.88	7.54	2121	641	1306	720	47.1
2023/4/24	85.94	15,863.95	4,137.04	3,982.64	3,275.41	82.73	2.46	1,487.00	801.4	41.3	6.88	7.56	2332	636	1464	826	46.99
2023/4/25	84.59	15,872.13	4,071.63	3,962.67	3,264.87	80.77	2.39	1,473.50	801.4	39	6.88	7.61	2262	652	1418	839	47.52
2023/4/26	83.3	15,795.73	4,055.99	3,959.23	3,264.10	77.69	2.31	1,442.50	801.4	36.8	6.92	7.6	2251	675	1415	798	47.25
2023/4/27	83.8	15,800.45	4,135.35	3,988.42	3,285.88	78.37	2.35	1,416.50	801.4	34.5	6.92	7.64	2212	648	1344	666	47.76
2023/4/28	85.1	15,922.38	4,169.48	4,029.09	3,323.27	79.54	2.4	1,385.00	801.4	32.3	6.92	7.64	1690	533	1207	638	47.19
2023/5/4	82.57	15,734.24	4,061.22	4,030.25	3,350.46	72.5	2.09	1,325.50	801.4	30	6.91	7.65	1858	558	1243	681	47.17
2023/5/5	82.86	15,961.02	4,136.25	4,016.88	3,334.50	75.3	2.11	1,352.00	801.4	25	6.91	7.62	2080	530	1383	639	47.42
2023/5/8	83.28	15,952.83	4,138.12	4,062.66	3,395.00	77.01	2.25	1,412.50	801.4	46	6.92	7.62	2206	633	1351	761	47
2023/5/9	84.65	15,955.48	4,119.17	4,027.88	3,357.67	77.44	2.26	1,351.50	801.4	47	6.93	7.61	2255	608	1340	819	47
2023/5/10	87.31	15,896.23	4,137.64	3,996.87	3,319.15	76.41	2.18	1,351.50	801.4	38	6.93	7.6	2189	563	1351	751	46.98
2023/5/11	86.22	15,834.91	4,130.62	3,990.66	3,309.55	74.98	2.19	1,337.50	801.4	49	6.91	7.59	2112	591	1340	731	47.09
2023/5/12	86.31	15,913.82	4,124.08	3,937.76	3,272.36	74.17	2.28	1,352.00	801.4	57	6.95	7.59	2617	588	1314	732	47.18
2023/5/15	84.86	15,917.24	4,136.28	3,998.89	3,310.74	75.23	2.37	1,388.50	801.4	61	6.97	7.56	2760	555	1414	720	47.29
2023/5/16	86.46	15,897.93	4,109.90	3,978.21	3,290.99	74.91	2.36	1,383.00	801.4	65	6.95	7.56	2681	599	1332	666	47.35
2023/5/17	86.07	15,951.30	4,158.77	3,960.17	3,284.23	76.96	2.38	1,428.00	801.4	27	6.97	7.58	2920	717	1376	756	47.33
2023/5/18	87.73	16,163.36	4,198.05	3,956.07	3,297.32	75.86	2.62	1,406.50	801.4	59	7	7.59	2854	629	1346	680	48.44
2023/5/19	87.76	16,275.38	4,191.98	3,944.54	3,283.54	75.58	2.59	1,345.00	801.4	65	7.04	7.58	2356	567	1276	660	46.99
2023/5/22	85.65	16,223.99	4,192.63	3,969.33	3,296.47	75.99	2.4	1,311.50	801.4	51	7.02	7.59	2196	495	1173	585	47
2023/5/23	83.41	16,152.86	4,145.58	3,913.19	3,246.24	76.84	2.51	1,325.50	801.4	59	7.03	7.6	2350	538	1242	683	46.99
2023/5/24	83.05	15,842.13	4,115.24	3,859.09	3,204.75	78.36	2.57	1,307.50	801.4	41	7.06	7.6	2543	589	1405	800	47
2023/5/25	80.94	15,793.80	4,151.28	3,850.50	3,201.26	76.26	2.47	1,267.00	801.4	48	7.05	7.58	3097	616	1349	774	47
2023/5/26	80.29	15,983.97	4,205.45	3,850.95	3,212.50	76.95	2.42	1,263.00	801.4	31	7.08	7.59	2988	546	1258	743	46.99
2023/5/29	80.9	15,952.73	4205.49	3,833.94	3,221.45	77.07	2.36	1,253.00	801.4	37	7.06	7.57	2568	560	1396	722	46.95
2023/5/30	78.61	15,908.91	4,205.52	3,837.75	3,224.21	73.54	2.31	1,222.00	801.4	29	7.08	7.58	2519	605	1416	777	46.97
2023/5/31	79.2	15,664.02	4,179.83	3,798.54	3,204.56	72.66	2.25	1,227.50	801.4	29	7.08	7.6	2651	601	1371	735	46.45
2023/6/1	76.98	15,853.66	4,221.02	3,806.87	3,204.63	74.28	2.16	1,259.00	801.4	29.2	7.1	7.59	2528	601	1419	673	46.94
2023/6/2	77.26	16,051.23	4,282.37	3,861.83	3,230.07	76.13	2.18	1,276.00	801.4	29.5	7.09	7.63	2355	590	1321	724	47.76
2023/6/5	80.76	15,963.89	4,273.79	3,844.25	3,232.44	76.71	2.27	1,261.50	801.4	29.7	7.09	7.59	2762	632	1792	792	46.98
2023/6/6	79.94	15,992.44	4,283.85	3,808.16	3,195.34	76.29	2.26	1,273.50	801.4	29.9	7.11	7.61	2491	566	1563	771	47.19
2023/6/7	81.81	15,960.56	4,267.52	3,789.34	3,197.76	76.95	2.33	1,270.00	801.4	30.2	7.12	7.61	2653	637	1417	737	46.93
2023/6/8	82.19	15,989.96	4,293.93	3,820.19	3,213.59	75.96	2.32	1,268.00	801.4	30.4	7.13	7.63	2428	637	1459	741	46.54
2023/6/9	84.93	15,949.84	4,298.86	3,836.70	3,231.41	74.79	2.26	1,289.00	801.4	30.6	7.11	7.67	2404	600	1369	791	47
2023/6/12	85.95	16,097.87	4,338.93	3,844.43	3,228.83	71.84	2.28	1,277.50	801.4	30.9	7.12	7.65	2324	629	1354	710	46.89
2023/6/13	88	16,230.68	4,369.01	3,864.91	3,233.67	74.29	2.33	1,323.50	801.4	31.1	7.15	7.7	2304	600	1390	685	46.88
2023/6/14	91.42	16,310.79	4,372.59	3,864.02	3,228.99	73.2	2.35	1,337.00	801.4	31.3	7.16	7.72	2233	557	1396	677	46.95
2023/6/15	91.33	16,290.12	4,425.84	3,925.50	3,252.98	75.67	2.56	1,379.50	801.4	31.6	7.15	7.75	2143	537	1353	699	46.97
2023/6/16	90.4	16,357.63	4,409.59	3,963.35	3,273.33	76.61	2.62	1,400.50	801.4	31.8	7.13	7.8	1881	541	1263	572	46.85
2023/6/20	92.82	16,111.32	4,388.71	3,924.24	3,240.36	75.9	2.49	1,357.50	801.4	32	7.16	7.82	1842	531	1331	639	46.82
2023/6/21	88.55	16,023.13	4,365.69	3,864.03	3,197.90	77.12	2.59	1,352.50	801.4	32.3	7.18	7.84	1678	465	1254	571	46.82
2023/6/26	84.3	15,813.06	4,328.82	3,809.70	3,150.62	74.18	2.87	1,293.00	801.4	32.5	7.21	7.86	1861	528	1313	646	47.4
2023/6/27	86.87	15,846.86	4,378.41	3,845.43	3,189.44	72.26	2.81	1,333.00	801.4	32.8	7.21	7.88	1845	586	1276	636	46.02
2023/6/28	85.78	15,949.00	4,376.86	3,840.80	3,189.38	74.03	2.66	1,325.50	801.4	33	7.21	7.9	1991	548	1286	614	46.8
2023/6/29	85.94	15,946.72	4,396.44	3,821.84	3,182.38	74.34	2.68	1,328.00	801.4	33.2	7.22	7.92	1901	639	1329	628	46.81
2023/6/30	87.17	16,147.90	4,450.38	3,842.45	3,202.06	74.9	2.77	1,351.00	801.4	33.5	7.23	7.88	1733	553	1194	504	46.66
2023/7/3	85.47	16,081.04	4,455.59	3,892.88	3,243.98	74.65	2.7	1,331.00	801.4	33.7	7.22	7.9	1792	519	1155	614	46.95
2023/7/4	85.45	16,039.17	4451.21	3,899.01	3,245.35	76.25	2.75	1,316.00	801.4	33.9	7.2	7.89	1738	581	1047	631	46.66
2023/7/5	84.08	15,937.58	4,446.82	3,868.81	3,222.95	76.65	2.66	1,309.50	801.4	34.2	7.2	7.85	1787	597	1153	630	46.49
2023/7/6	84.25	15,528.54	4,411.59	3,842.75	3,205.57	76.52	2.64	1,338.00	801.4	34.4	7.21	7.86	1729	503	1145	668	46.05
2023/7/7	84.44	15,603.40	4,398.95	3,825.70	3,196.61	78.47	2.56	1,311.00	801.4	34.6	7.21	7.89	1681	495	1227	653	46.2
2023/7/10	84.6	15,673.16	4,409.53	3,844.33	3,203.70	77.69	2.67	1,316.50	801.4	34.9	7.19	7.9	1831	543	1573	598	46.68
2023/7/11	85.07	15,790.34	4,439.26	3,869.49	3,221.37	79.4	2.73	1,360.00	801.4	35.1	7.19	7.94	1991	608	1598	685	46.95
2023/7/12	84.16	16,023.00	4,472.16	3,843.44	3,196.13	80.11	2.66	1,391.50	801.4	35.3	7.18	7.92	2183	675	1503	720	46.5
2023/7/13	84.19	16,141.03	4,510.04	3,898.42	3,236.48	81.36	2.56	1,395.50	801.4	35.6	7.15	7.97	1899	676	1338	648	46.58
2023/7/14	84.39	16,105.07	4,505.42	3,899.10	3,237.70	79.87	2.55	1,425.50	801.4	35.8	7.13	8.02	1931	591	1378	718	49.09
2023/7/17	84.87	16,068.65	4,522.79	3,867.17	3,209.63	78.5	2.54	1,390.50	801.4	36	7.13	8.02	1776	722	1348	706	48
2023/7/18	85.73	16,125.49	4,554.98	3,854.94	3,197.82	79.63	2.62	1,474.50	801.4	36.3	7.15	8.06	1685	646	1344	610	47.27
2023/7/19	87.56	16,108.93	4,565.72	3,850.87	3,198.84	79.46	2.63	1,487.00	801.4	36.5	7.15	8.06	1789	655	1341	687	46.85
2023/7/20	88.87	16,204.22	4,534.87	3,823.69	3,169.52	79.64	2.75	1,534.00	801.4	36.7	7.15	8.09	1758	648	1366	605	46.8
2023/7/21	89.74	16,177.22	4,536.34	3,821.91	3,167.75	81.07	2.72	1,501.50	801.4	37	7.15	8	1618	575	1160	572	46.98
2023/7/24	89.45	16,190.95	4,554.64	3,805.22	3,164.16	82.74	2.71	1,472.50	801.4	37.2	7.15	7.99	1651	541	1083	622	46.97
2023/7/25	90.25	16,211.59	4,567.46	3,915.12	3,231.52	83.64	2.73	1,484.00	801.4	37.4	7.14	7.96	1661	552	1063	601	46.82
2023/7/26	89.19	16,131.46	4,566.75	3,907.01	3,223.03	82.92	2.68	1,530.00	801.4	37.7	7.13	7.89	1604	496	1123	673	46.82
2023/7/27	89.45	16,406.03	4,537.41	3,902.35	3,216.67	84.24	2.6	1,494.00	801.4	37.9	7.13	7.92	1647	512	1097	534	46.79
2023/7/28	87.12	16,469.75	4,582.23	3,992.74	3,275.93	84.99	2.64	1,485.00	801.4	38.1	7.13	7.86	1527	480	1005	642	46.82
2023/7/31	85.16	16,446.83	4,588.96	4,014.63	3,291.04	85.56	2.64	1,462.00	801.4	38.4	7.13	7.88	1483	497	904	531	46.8
2023/8/1	83.65	16,240.40	4,576.73	3,998.00	3,290.95	84.91	2.58	1,500.50	801.4	38.6	7.13	7.86	1540	517	856	564	46
2023/8/2	82.06	16,020.02	4,513.39	3,969.90	3,261.69	83.2	2.49	1,514.50	801.4	38.8	7.14	7.88	1547	566	955	650	46.6
2023/8/3	83.4	15,893.38	4,501.89	4,004.98	3,280.46	85.14	2.56	1,443.50	801.4	39.1	7.15	7.86	1432	541	897	570	46.8
2023/8/4	82.28	15,951.86	4,478.03	4,020.58	3,288.08	86.24	2.58	1,470.00	801.4	39.3	7.14	7.86	1418	500	913	518	46.75
2023/8/7	81.34	15,950.76	4,518.44	3,990.15	3,268.83	85.34	2.74	1,487.50	801.4	39.5	7.14	7.88	1626	565	897	548	46.35
2023/8/8	83.02	15,774.93	4,499.38	3,979.73	3,260.62	86.17	2.8	1,465.00	801.4	39.8	7.16	7.89	1569	556	870	544	46.59
2023/8/9	82.65	15,852.58	4,467.71	3,967.57	3,244.49	87.55	2.97	1,379.50	801.4	40	7.16	7.9	1607	537	952	536	46.7
2023/8/10	83.61	15,996.52	4,468.83	3,975.72	3,254.56	86.4	2.79	1,373.50	801.4	40.3	7.16	7.9	1524	594	963	499	46.82
2023/8/11	85.43	15,832.17	4,464.05	3,884.25	3,189.25	86.81	2.79	1,409.00	801.4	40.5	7.16	7.92	1517	545	915	500	47.5
2023/8/14	86.43	15,904.25	4,489.72	3,855.91	3,178.43	86.21	2.81	1,379.50	801.4	40.7	7.17	7.9	1582	516	1017	583	46.64
2023/8/15	85.82	15,767.28	4,437.86	3,846.54	3,176.18	84.89	2.66	1,400.00	801.4	41	7.18	7.9	1564	546	1061	550	46.43
2023/8/16	87.15	15,789.45	4,404.33	3,818.33	3,150.13	83.45	2.61	1,367.00	801.4	41.2	7.2	7.92	1613	530	1059	556	46.58
2023/8/17	87.52	15,676.90	4,370.36	3,831.10	3,163.74	84.12	2.62	1,402.00	801.4	41.4	7.21	7.92	1553	563	969	544	47.99
2023/8/18	86.72	15,574.26	4,369.71	3,784.00	3,131.95	84.8	2.57	1,414.00	801.4	41.7	7.2	7.91	1488	469	1011	538	46.87
2023/8/21	86.59	15,603.28	4,399.77	3,729.56	3,092.98	84.46	2.62	1,442.00	801.4	41.9	7.2	7.91	1547	540	948	577	46.7
2023/8/22	88.57	15,705.62	4,387.55	3,758.23	3,120.33	84.03	2.56	1,490.00	801.4	42.1	7.2	7.94	1448	485	970	502	47.64
2023/8/23	86.97	15,728.41	4,436.01	3,696.63	3,078.40	83.21	2.48	1,521.00	801.4	42.4	7.2	7.9	1513	552	924	581	46.49
2023/8/24	84.63	15,621.49	4,376.31	3,723.43	3,082.24	83.36	2.63	1,499.50	801.4	42.6	7.19	7.89	1582	465	1015	560	46.25
2023/8/25	84.21	15,631.82	4,405.71	3,709.15	3,064.07	84.48	2.67	1,509.00	801.4	42.8	7.19	7.85	1480	429	990	514	46.2
2023/8/28	84.53	15,792.61	4,433.31	3,752.62	3,098.64	84.42	2.68	1,497.00	801.4	43.1	7.19	7.84	1583	495	1240	568	45.99
2023/8/29	83.68	15,930.88	4,497.63	3,790.11	3,135.89	85.49	2.68	1,466.00	801.4	43.3	7.19	7.86	1626	579	1272	542	46
2023/8/30	85.11	15,891.93	4,514.87	3,788.51	3,137.14	85.86	2.81	1,519.50	801.4	43.5	7.18	7.9	1691	501	1297	572	45.98
2023/8/31	84.67	15,947.08	4,507.66	3,765.27	3,119.88	86.86	2.76	1,536.50	801.4	43.8	7.18	7.93	1634	549	1205	577	45.01
2023/9/1	84.19	15,840.34	4,515.77	3,791.49	3,133.25	88.55	2.76	1,626.00	801.4	44	7.18	7.88	1411	513	933	459	45.05
2023/9/4	83.13	15,824.85	4506.3	3,848.95	3,177.06	89	2.67	1,675.00	801.4	48	7.18	7.81	1667	582	1199	698	45.27
2023/9/5	82.82	15,771.71	4,496.83	3,820.32	3,154.37	90.04	2.59	1,713.50	801.4	37	7.18	7.81	1768	857	1209	750	45
2023/9/6	82.65	15,741.37	4,465.48	3,812.03	3,158.08	90.6	2.52	1,726.00	801.4	32	7.2	7.81	1662	986	1073	640	44.01
2023/9/7	81.95	15,718.66	4,451.14	3,758.47	3,122.35	89.92	2.58	1,704.50	801.4	36	7.2	7.81	1849	2996	1154	663	44.39
2023/9/8	80.57	15,740.30	4,457.49	3,739.99	3,116.72	90.65	2.62	1,642.00	801.4	48	7.22	7.81	2131	4774	996	736	45
2023/9/11	80.69	15,800.99	4,487.46	3,767.54	3,142.78	90.64	2.62	1,739.50	801.4	47	7.21	7.81	2521	1637	1233	807	43.51
2023/9/12	80.13	15,715.53	4,461.90	3,760.60	3,137.06	92.06	2.74	1,784.50	801.4	32	7.2	7.8	3765	1590	1211	729	43.24
2023/9/13	82.04	15,654.03	4,467.44	3,736.65	3,123.07	91.88	2.72	1,755.00	801.4	32	7.19	7.79	6315	1372	1311	705	43.3
2023/9/14	82.14	15,805.29	4,505.10	3,733.51	3,126.55	93.7	2.71	1,807.50	801.4	27	7.19	7.76	3689	1335	1210	730	43.1
2023/9/15	81.34	15,893.53	4,450.32	3,708.78	3,117.74	93.93	2.64	1,822.50	801.4	42	7.18	7.69	2608	1222	1237	609	42.14
2023/9/18	79.93	15,727.12	4,453.53	3,727.71	3,125.93	94.43	2.73	1,890.00	801.4	45	7.17	7.7	2310	1223	1271	673	42.88
2023/9/19	80.32	15,664.48	4,443.95	3,720.50	3,124.96	94.34	2.84	1,876.50	801.4	38	7.17	7.72	2176	1151	1320	692	44.48
2023/9/20	81.88	15,781.59	4,402.20	3,705.69	3,108.57	93.53	2.74	1,925.00	801.4	22	7.17	7.71	2191	1139	1265	635	42.71
2023/9/21	83.19	15,571.86	4,330.00	3,672.44	3,084.70	93.3	2.84	1,843.00	801.4	26	7.17	7.69	2287	1102	1323	748	43.6
2023/9/22	84.53	15,557.29	4,320.06	3,738.93	3,132.43	93.27	2.89	1,861.00	801.4	27	7.17	7.69	2117	1005	1314	741	44.32
2023/9/25	84.37	15,405.49	4,337.44	3,714.60	3,115.61	93.29	2.9	1,832.00	801.4	20	7.17	7.68	1947	957	1316	722	44.51
2023/9/26	82.03	15,255.87	4,273.53	3,692.89	3,102.27	93.96	2.85	1,771.50	801.4	24	7.17	7.63	1926	890	1296	790	44.84
2023/9/27	81.44	15,217.45	4,274.51	3,700.50	3,107.32	96.55	2.89	1,784.00	801.4	35	7.17	7.63	1890	731	1188	703	44.29
2023/9/28	81.83	15,323.50	4,299.70	3,689.52	3,110.48	95.38	2.95	1,849.00	801.4	38	7.18	7.58	1532	662	888	544	43.98
2023/10/9	81.1	15,128.11	4,335.66	3,684.73	3,096.92	88.15	3.38	1,862.00	801.4	28	7.18	7.62	1815	772	1292	718	44.65
2023/10/10	84.13	15,423.52	4,358.24	3,657.13	3,075.24	87.65	3.4	1,734.00	801.4	31.4	7.18	7.62	1845	726	1285	636	42.5
2023/10/18	81.25	15,094.91	4,314.60	3,610.58	3,058.71	91.5	3.07	1,731.50	801.4	34.8	7.18	7.63	1849	763	1350	666	47.48
2023/10/19	81.18	15,045.23	4,278.00	3,533.54	3,005.39	92.38	2.96	1,720.50	801.4	38.3	7.18	7.61	1837	720	1333	650	44.55
2023/10/20	80.85	14,798.47	4,224.16	3,510.59	2,983.06	92.16	2.92	1,702.00	801.4	41.7	7.18	7.63	1721	539	1180	639	45.66
2023/10/23	79.96	14,800.72	4,217.04	3,474.24	2,939.29	89.83	2.92	1,672.50	801.4	45.1	7.18	7.64	1822	708	1322	640	44.81
2023/10/24	80.05	14,879.94	4,247.68	3,487.13	2,962.24	88.07	3.33	1,727.00	801.4	48.5	7.18	7.69	1740	668	1269	650	45.04
2023/10/25	79.4	14,892.18	4,186.77	3,504.46	2,974.11	90.13	3.4	1,796.00	801.4	51.9	7.18	7.64	1807	594	1267	682	47.5
2023/10/26	79.14	14,731.05	4,137.23	3,514.14	2,988.30	87.93	3.52	1,786.00	801.4	55.3	7.18	7.63	1834	608	1217	615	43.42
2023/10/27	78.84	14,687.41	4,117.37	3,562.39	3,017.78	90.48	3.44	1,821.00	801.4	58.8	7.18	7.62	1720	574	1238	578	44.23
2023/10/30	78.25	14,716.54	4,166.82	3,583.77	3,021.55	87.45	3.33	1,839.00	801.4	62.2	7.18	7.62	1831	629	1295	598	44.47
2023/10/31	78.59	14,810.34	4,193.80	3,572.51	3,018.77	87.41	3.61	1,815.00	801.4	65.6	7.18	7.65	1841	629	1260	699	44.13
2023/11/1	78.1	14,923.27	4,237.86	3,571.03	3,023.08	84.63	3.5	1,814.50	801.4	69	7.18	7.64	1814	627	1305	707	45
2023/11/2	78.2	15,143.60	4,317.78	3,554.19	3,009.41	86.85	3.51	1,805.50	801.4	60	7.18	7.63	1763	552	1202	718	45.39
2023/11/3	77.24	15,189.25	4,358.34	3,584.14	3,030.80	84.89	3.47	1,874.00	801.4	83	7.18	7.66	1684	568	1165	632	47.1
2023/11/6	75.46	15,135.97	4,365.98	3,632.61	3,058.41	85.18	3.27	1,894.50	801.4	25	7.18	7.73	1845	607	1388	598	44.02
2023/11/7	74.88	15,152.64	4,378.38	3,619.76	3,057.27	81.61	3.18	1,911.50	801.4	43	7.18	7.72	1892	573	1801	620	44.33
2023/11/8	75.33	15,229.60	4,382.78	3,611.07	3,052.37	79.54	3.12	1,957.00	801.4	39	7.18	7.71	1897	583	1480	550	44.77
2023/11/9	77.02	15,352.54	4,347.35	3,612.83	3,053.28	80.01	3.04	1,964.00	801.4	44	7.18	7.71	1932	618	1383	576	42.45
2023/11/10	78.33	15,234.39	4,415.24	3,586.49	3,038.97	81.43	3.02	1,999.00	801.4	56	7.18	7.69	1678	598	1334	601	44.48
2023/11/13	77.14	15,345.00	4,411.55	3,579.41	3,046.53	82.52	3.23	2,015.00	801.4	55	7.18	7.7	1815	560	1443	574	44.3
2023/11/14	78.29	15,614.43	4,495.70	3,582.06	3,056.07	82.47	3.1	2,004.50	801.4	65	7.18	7.71	1907	654	1487	690	44.25
2023/11/15	79.42	15,748.17	4,502.88	3,607.25	3,072.83	81.18	3.15	1,989.50	801.4	80	7.18	7.82	1821	588	1403	698	44.76
2023/11/16	76.73	15,786.61	4,508.24	3,572.36	3,050.93	77.42	3.05	2,082.50	801.4	82	7.17	7.8	1939	576	1636	575	44.36
2023/11/17	76.28	15,919.16	4,514.02	3,568.07	3,054.37	80.61	2.96	2,044.50	801.4	96	7.17	7.81	1868	586	1421	583	43.71
2023/11/20	76.35	15,901.33	4,547.38	3,576.32	3,068.32	82.32	2.88	2,064.50	801.4	74	7.16	7.83	1972	638	1471	618	41.6
2023/11/21	75.12	15,900.53	4,538.19	3,581.07	3,067.93	82.45	3	2,005.00	801.4	68	7.14	7.83	2013	590	1486	650	41.62
2023/11/22	74.96	15,957.82	4,556.62	3,544.42	3,043.61	81.96	3.04	2,028.50	801.4	76	7.13	7.79	1916	664	1411	660	41.93
2023/11/23	76.35	15,994.73	4557.98	3,561.52	3,061.86	81.42	3.07	2,015.00	801.4	73	7.12	7.77	1920	616	1437	596	42.77
2023/11/24	76.37	16,029.49	4,559.34	3,538.01	3,040.97	80.58	3	2,092.50	801.4	54	7.12	7.77	1882	611	1345	602	42.99
2023/11/27	73.45	15,966.37	4,550.43	3,511.94	3,031.70	79.98	2.95	2,171.00	801.4	71	7.12	7.79	1870	623	1521	544	41.21
2023/11/28	72.78	15,992.67	4,554.89	3,518.52	3,038.55	81.68	2.79	2,124.00	801.4	85	7.11	7.8	1867	572	1458	586	42.78
2023/11/29	70.87	16,166.45	4,550.58	3,488.31	3,021.69	83.1	2.79	2,085.00	801.4	76	7.1	7.82	1900	597	1440	632	44.04
2023/11/30	70.69	16,215.43	4,567.80	3,496.20	3,029.67	82.83	2.81	2,090.00	801.4	45	7.1	7.8	1875	598	1371	588	43.83
2023/12/1	72.38	16,397.52	4,594.63	3,482.88	3,031.64	78.88	2.78	2,116.50	801.4	40	7.11	7.76	1927	556	1375	563	42.77
2023/12/4	70.26	16,404.76	4,569.78	3,460.14	3,022.91	78.03	2.7	1,995.00	801.4	86	7.1	7.74	2802	503	1411	574	43.15
2023/12/5	68.54	16,533.11	4,567.18	3,394.26	2,972.30	77.2	2.69	1,989.50	801.4	92	7.11	7.72	2401	558	1587	606	42.84
2023/12/6	68.73	16,656.44	4,549.34	3,399.60	2,968.93	74.3	2.57	2,018.00	801.4	94	7.11	7.69	2415	557	1824	629	42.04
2023/12/7	69.58	16,628.99	4,585.59	3,391.28	2,966.21	74.05	2.56	2,037.00	801.4	62	7.12	7.67	2521	574	2954	536	41.37
2023/12/8	68.56	16,759.22	4,604.37	3,399.46	2,969.56	75.84	2.55	1,990.50	801.4	75	7.11	7.68	1882	500	1860	708	41.99
2023/12/11	67.22	16,794.43	4,622.44	3,419.45	2,991.44	76.03	2.44	1,956.00	801.4	20	7.12	7.67	2008	473	1394	532	42.29
2023/12/12	68.15	16,791.74	4,643.70	3,426.80	3,003.44	73.24	2.28	2,022.00	801.4	42	7.12	7.68	1757	498	1399	491	42.17
2023/12/13	68.86	16,766.05	4,707.09	3,369.61	2,968.76	74.26	2.35	1,898.50	801.4	54	7.11	7.69	1787	503	1355	576	42.06
2023/12/14	66.76	16,752.23	4,719.55	3,351.96	2,958.99	76.61	2.42	1,881.00	801.4	14	7.11	7.74	1803	489	1381	473	42.1
2023/12/15	66.33	16,751.44	4,719.19	3,341.55	2,942.56	76.55	2.47	1,907.50	801.4	28	7.1	7.8	1645	463	1343	517	42.1
2023/12/18	69.08	16,650.55	4,740.56	3,329.37	2,930.80	77.95	2.52	1,885.50	801.4	37	7.09	7.74	1793	471	1398	561	41.57
2023/12/19	68.87	16,744.41	4,768.37	3,334.04	2,932.39	79.23	2.56	1,886.50	801.4	45	7.1	7.76	1752	482	1344	593	40.55
2023/12/20	72.57	16,733.05	4,698.35	3,297.50	2,902.11	79.7	2.43	1,907.50	801.4	89	7.1	7.8	1689	531	1290	602	38.73
2023/12/21	74.82	16,687.42	4,746.75	3,330.87	2,918.71	79.39	2.58	1,953.50	801.4	65	7.1	7.78	1809	534	1344	568	38.4
2023/12/22	75.79	16,706.18	4,754.63	3,337.23	2,914.78	79.07	2.48	1,968.50	801.4	58	7.1	7.82	1590	479	1195	441	37.2
2023/12/25	75.79	16,706.18	4764.69	3,347.45	2,918.81	80.07	2.48	1,950.50	801.4	90	7.1	7.82	1639	491	1265	449	38.71
2023/12/26	75.79	16724.13	4,774.75	3,324.79	2,898.88	81.07	2.27	1,943.00	801.4	78	7.1	7.83	1654	462	1307	551	38.96
2023/12/27	76.91	16,742.07	4,781.58	3,336.36	2,914.61	79.65	2.3	1,913.00	801.4	172	7.1	7.85	1689	531	1303	564	39.82
2023/12/28	77.13	16,701.55	4,783.35	3,414.54	2,954.70	78.39	2.37	1,879.00	801.4	235	7.1	7.89	1721	504	1234	486	41.77
2023/12/29	77.25	16,751.64	4,769.83	3,431.11	2,974.93	77.04	2.31	1,887.50	801.4	257	7.08	7.86	1457	413	1128	432	43.41
2024/1/2	73.17	16,769.36	4,742.83	3,386.35	2,962.28	75.89	2.39	1,930.00	801.4	117	7.08	7.82	1534	424	1265	511	42.75
2024/1/3	74.57	16,538.39	4,704.81	3,378.30	2,967.25	78.25	2.47	1,973.00	801.4	71	7.1	7.78	1675	537	1259	517	40.5
2024/1/4	73.05	16,617.29	4,688.68	3,347.05	2,954.35	77.59	2.58	1,885.50	801.4	72	7.1	7.78	1616	580	1332	524	42.7
2024/1/5	73.56	16,594.21	4,697.24	3,329.11	2,929.18	78.76	2.61	1,846.00	801.4	86	7.1	7.79	1470	529	1188	535	40.37
2024/1/8	69.74	16,716.47	4,763.54	3,286.06	2,887.54	76.12	2.56	1,786.50	801.4	176	7.1	7.78	1582	559	1244	595	40.04
2024/1/9	69.3	16,688.36	4,756.50	3,292.50	2,893.25	77.59	2.7	1,786.50	801.4	153	7.1	7.79	1484	479	1106	557	40.51
2024/1/10	67.39	16,689.81	4,783.45	3,277.13	2,877.70	76.8	2.55	1,759.00	801.4	134	7.11	7.78	1324	552	1135	513	39.77
2024/1/11	65.42	16,547.03	4,780.24	3,295.67	2,886.65	77.41	2.56	1,803.50	801.4	132	7.11	7.81	1501	522	1178	453	39.77
2024/1/12	63.44	16,704.56	4,783.83	3,284.17	2,881.98	78.29	2.62	1,788.50	801.4	126	7.11	7.81	1498	550	1192	464	40.79
2024/1/15	64.85	16,622.22	4774.91	3,280.92	2,886.29	78.15	2.51	1,796.00	801.4	123.62	7.11	7.8	1533	596	1127	537	40.81
2024/1/16	63.24	16,571.68	4,765.98	3,300.88	2,893.99	78.29	2.44	1,798.50	801.4	121.24	7.11	7.8	1444	556	977	450	40.25
2024/1/17	60.85	16,431.69	4,739.21	3,229.08	2,833.62	77.88	2.48	1,776.50	801.4	118.86	7.12	7.77	1431	501	1091	479	41.5
2024/1/18	60.69	16,567.35	4,780.94	3,274.73	2,845.78	79.1	2.42	1,816.50	801.4	116.48	7.12	7.77	1468	460	1058	474	41.2
2024/1/19	61.3	16,555.13	4,839.81	3,269.78	2,832.28	78.56	2.24	1,822.50	801.4	114.1	7.12	7.76	1389	465	1016	469	40.62
2024/1/22	59.79	16,683.36	4,850.43	3,218.90	2,756.34	80.06	2.13	1,812.50	801.4	111.72	7.11	7.77	1468	542	852	443	38.66
2024/1/23	60.78	16,627.09	4,864.60	3,231.93	2,770.98	79.55	2.19	1,826.50	801.4	109.34	7.11	7.76	1406	621	1054	546	41.06
2024/1/24	63.48	16,889.92	4,868.55	3,277.11	2,820.77	80.04	2.29	1,853.00	801.4	106.97	7.11	7.74	1412	543	1047	485	38.77
2024/1/25	60.97	16,906.92	4,894.16	3,342.92	2,906.11	82.43	2.19	1,835.00	801.4	104.59	7.1	7.74	1357	457	994	474	40.59
2024/1/26	61.36	16,961.39	4,890.97	3,333.82	2,910.22	83.55	2.18	1,778.50	801.4	102.21	7.11	7.73	1382	455	979	504	40.59
2024/1/29	59.6	16,941.71	4,927.93	3,303.96	2,883.36	82.4	2.06	1,780.00	801.4	99.83	7.11	7.72	1294	431	906	471	39.71
2024/1/30	61.33	16,972.34	4,924.97	3,245.04	2,830.53	82.87	2.09	1,751.00	801.4	97.45	7.11	7.72	1315	421	940	427	41.36
2024/1/31	61.96	16,903.76	4,845.65	3,215.35	2,788.55	81.71	2.13	1,704.00	801.4	95.07	7.1	7.72	1225	433	905	432	39.75
2024/2/1	60.08	16,859.04	4,906.19	3,217.71	2,770.74	78.7	2.05	1,726.00	801.4	92.69	7.1	7.7	1193	464	889	437	40.68
2024/2/2	61.27	16,918.21	4,958.61	3,179.63	2,730.15	77.33	2.09	1,708.50	801.4	90.31	7.1	7.73	1084	388	727	365	39.09
2024/2/5	60.55	16,904.06	4,942.81	3,200.42	2,702.19	77.99	2.07	1,708.00	801.4	87.93	7.11	7.68	1013	597	730	338	41.43
2024/2/6	61.44	17,033.24	4,954.23	3,311.69	2,789.49	78.59	2	1,715.00	801.4	85.55	7.11	7.67	1023	410	780	348	40.01
2024/2/7	60.3	16,921.96	4,995.06	3,343.63	2,829.70	79.21	1.97	1,700.50	801.4	83.17	7.1	7.66	941	374	687	313	39.74
2024/2/8	58.71	16,963.83	4,997.91	3,364.93	2,865.90	81.63	1.89	1,746.00	801.4	80.79	7.11	7.68	704	296	574	226	40.41
2024/2/19	51.76	17,092.26	4986.71	3,403.81	2,910.54	83.56	1.56	1,647.00	801.4	78.41	7.1	7.68	1567	513	889	406	39.9
2024/2/20	52.51	17,068.43	4,975.51	3,410.85	2,922.73	82.34	1.7	1,646.50	801.4	76.03	7.11	7.68	1532	510	853	495	40.67
2024/2/21	52.76	17,118.12	4,981.80	3,456.87	2,950.96	83.03	1.78	1,748.50	801.4	73.66	7.1	7.7	1519	549	812	559	40.19
2024/2/22	51.03	17,370.45	5,087.03	3,486.67	2,988.36	83.67	1.82	1,793.50	801.4	71.28	7.1	7.71	1520	600	920	522	40.71
2024/2/23	50.5	17,419.33	5,088.80	3,489.74	3,004.88	81.62	1.69	1,766.00	801.4	68.9	7.11	7.71	1454	542	861	403	38.31
2024/2/26	52.21	17,423.23	5,069.53	3,453.36	2,977.02	82.53	1.76	1,702.50	801.4	66.52	7.11	7.72	1650	689	1106	539	40.61
2024/2/27	53.9	17,556.49	5,078.18	3,494.79	3,015.48	83.65	1.82	1,770.00	801.4	64.14	7.11	7.73	1633	773	1178	590	38.49
2024/2/28	55.95	17,601.22	5,069.76	3,450.26	2,957.85	83.68	1.87	1,772.50	801.4	61.76	7.11	7.73	1612	632	1111	555	40.78
2024/2/29	54.16	17,678.19	5,096.27	3,516.08	3,015.17	83.62	1.85	1,791.50	801.4	59.38	7.1	7.72	1664	610	1161	570	40.88
2024/3/1	54.54	17,735.00	5,137.08	3,537.80	3,027.02	83.55	1.84	1,780.50	801.4	57	7.11	7.7	1591	552	1077	582	41.03
2024/3/4	55.2	17,710.45	5,130.95	3,540.87	3,039.31	82.8	1.93	1,789.50	801.4	40	7.1	7.72	1735	535	1242	604	40.6
2024/3/5	58.63	17,693.45	5,078.65	3,565.51	3,047.79	82.04	1.95	1,740.00	801.4	104	7.1	7.73	1829	660	1332	631	40.92
2024/3/6	57.36	17,726.65	5,104.76	3,551.05	3,039.93	82.96	1.93	1,720.00	801.4	79	7.1	7.73	1753	593	1286	578	41.37
2024/3/7	57.26	17,868.25	5,157.36	3,529.72	3,027.40	82.96	1.8	1,729.00	801.4	80	7.1	7.76	1733	626	1265	610	40.6
2024/3/8	56.53	17,810.75	5,123.69	3,544.91	3,046.02	82.08	1.81	1,729.50	801.4	77	7.1	7.79	1551	485	1076	486	39.46
2024/3/11	54.42	17,755.45	5,117.94	3,589.26	3,068.46	82.21	1.75	1,670.50	801.4	86	7.1	7.79	1792	605	1219	635	40.56
2024/3/12	54.75	17,942.45	5,175.27	3,597.49	3,055.94	81.92	1.71	1,703.00	801.4	77	7.1	7.78	1776	633	1293	693	40.91
2024/3/13	54.29	17,987.00	5,165.31	3,572.36	3,043.83	84.03	1.66	1,637.50	801.4	58	7.09	7.78	1710	584	1254	619	40.8
2024/3/14	56.66	17,922.45	5,150.48	3,562.22	3,038.23	85.42	1.75	1,599.00	801.4	48	7.1	7.79	1722	604	1278	617	40.99
2024/3/15	57.56	17,923.15	5,117.09	3,569.99	3,054.64	85.34	1.67	1,564.50	801.4	68	7.1	7.76	1597	570	1232	604	38.07
2024/3/18	59.56	17,939.21	5,149.42	3,603.53	3,084.93	86.89	1.72	1,591.00	801.4	57	7.09	7.76	1694	590	1212	641	40.82
2024/3/19	59	17,988.13	5,178.51	3,577.63	3,062.76	87.38	1.75	1,630.50	801.4	62	7.1	7.74	1707	576	1192	612	40.57
2024/3/20	58.8	18,012.93	5,224.62	3,585.38	3,079.69	85.95	1.7	1,638.50	801.4	75	7.1	7.74	1681	540	1089	644	40.57
2024/3/21	57.28	18,173.77	5,241.53	3,581.09	3,077.11	85.78	1.84	1,656.50	801.4	66	7.09	7.78	1575	574	1129	662	40.55
2024/3/22	59.66	18,212.63	5,234.18	3,545.00	3,048.03	85.43	1.81	1,665.50	801.4	60	7.1	7.75	1540	508	1034	506	40.48
2024/3/25	63.08	18,268.29	5,218.19	3,525.76	3,026.31	86.75	1.8	1,647.50	801.4	25	7.1	7.72	1692	527	1205	601	40.17
2024/3/26	60.4	18,399.23	5,203.58	3,543.75	3,031.48	86.25	1.79	1,611.00	801.4	41	7.09	7.72	1693	509	1283	678	40.03
2024/3/27	60.58	18,475.06	5,248.49	3,502.79	2,993.14	86.09	1.71	1,569.00	801.4	48	7.09	7.72	1670	559	1256	618	39.87
2024/3/28	59.98	18,504.51	5,254.35	3,520.96	3,010.66	87.48	1.75	1,570.50	801.4	59	7.09	7.7	1643	547	1244	585	40.84
2024/3/29	60.98	18,504.51	5,255.35	3,537.48	3,041.17	88.48	2.75	1,487.50	801.4	44	7.1	7.68	1658	484	1176	532	40.02
