# Supplementary material for: Dynamic prediction of carbon prices based on the multi-frequency combined model
Source: PeerJ Comput Sci. 2025 Apr 17;11:e2827. doi: 10.7717/peerj-cs.2827 (PMC12190694; doi:10.7717/peerj-cs.2827)
Supplement: Supplemental Information 1 [file peerj-cs-11-2827-s001.zip › Source code/2 lasso/lasso.py]

# -*- coding: utf-8 -*-
"""
Created on Thu May 30 10:09:32 2024

@author: HUAWEI
"""

import pandas as pd
from sklearn.model_selection import train_test_split
from sklearn.preprocessing import StandardScaler
from sklearn.linear_model import Lasso
from sklearn.pipeline import make_pipeline
import matplotlib.pyplot as plt

# Load the data
file_path = 'result.xlsx'  # 确认文件扩展名为 .xlsx
df = pd.read_excel(file_path, engine='openpyxl')

# Drop the date column
df = df.drop(columns=['date'])

# Interpolate missing values
df = df.interpolate()

# Check for remaining missing values
if df.isnull().sum().sum() > 0:
    df = df.fillna(df.mean())

# Split data into features (X) and target (Y)
X = df.drop(columns=['Y'])
y = df['Y']

# Ensure no missing values
assert not X.isnull().values.any(), "Features contain missing values"
assert not y.isnull().values.any(), "Target contains missing values"

# Split the data into training and testing sets
X_train, X_test, y_train, y_test = train_test_split(X, y, test_size=0.2, random_state=42)

# Create a Lasso regression model with standard scaling and smaller alpha
lasso = make_pipeline(StandardScaler(), Lasso(alpha=0.01))

# Fit the model
lasso.fit(X_train, y_train)

# Get the coefficients from the Lasso model
lasso_coefficients = lasso.named_steps['lasso'].coef_

# Create a DataFrame to store the feature names and their corresponding coefficients
feature_importance = pd.DataFrame({
    'Feature': X.columns,
    'Coefficient': lasso_coefficients
})

# Sort the features by their absolute coefficient values in descending order and select the top 10
top_10_features = feature_importance.reindex(feature_importance.Coefficient.abs().sort_values(ascending=False).index).head(10)

# Print the top 10 features
print(top_10_features)

# Plot the top 10 features
plt.figure(figsize=(10, 6))
plt.barh(top_10_features['Feature'], top_10_features['Coefficient'])
plt.xlabel('Coefficient')
plt.title('Top 10 Features by Lasso Coefficients')
plt.gca().invert_yaxis()  # Invert y-axis to show the largest coefficient on top
plt.savefig('top_10_features_importance.png')  # Save the figure
plt.show()
