# Supplementary material for: Dynamic prediction of carbon prices based on the multi-frequency combined model
Source: PeerJ Comput Sci. 2025 Apr 17;11:e2827. doi: 10.7717/peerj-cs.2827 (PMC12190694; doi:10.7717/peerj-cs.2827)
Supplement: Supplemental Information 1 [file peerj-cs-11-2827-s001.zip › Source code/3 PACF/data-monocarbon price-difference.csv]

date	Y
2018/01/03	0.06
2018/01/04	-0.27
2018/01/05	-0.32
2018/01/08	0.31
2018/01/09	0.28
2018/01/10	0.13
2018/01/11	-0.12
2018/01/12	0.03
2018/01/15	-0.14
2018/01/16	0.15
2018/01/17	-0.58
2018/01/18	0.22
2018/01/19	-0.03
2018/01/22	0.19
2018/01/23	-0.07
2018/01/24	-0.08
2018/01/25	0
2018/01/26	-0.42
2018/01/29	0.36
2018/01/30	0.51
2018/01/31	-0.3
2018/02/01	-0.29
2018/02/02	0.12
2018/02/05	-0.33
2018/02/06	0.26
2018/02/07	0.03
2018/02/08	0.06
2018/02/09	0.03
2018/02/12	-0.62
2018/02/13	-0.25
2018/02/14	1.14
2018/02/22	1.06
2018/02/23	-1.63
2018/02/26	-0.42
2018/02/27	0.54
2018/02/28	0.15
2018/03/01	-0.92
2018/03/02	0.92
2018/03/05	-0.01
2018/03/06	0.11
2018/03/07	-0.23
2018/03/08	-0.02
2018/03/09	0.62
2018/03/12	-0.51
2018/03/13	-0.15
2018/03/14	0.18
2018/03/16	0
2018/03/19	-0.12
2018/03/20	-0.08
2018/03/21	0.41
2018/03/22	0.32
2018/03/23	-0.56
2018/03/26	0.29
2018/03/27	-0.3
2018/03/28	0.23
2018/03/29	-0.06
2018/03/30	-0.22
2018/04/02	0.36
2018/04/03	0.23
2018/04/04	0.12
2018/04/09	0.16
2018/04/10	-0.06
2018/04/11	-0.63
2018/04/12	0.43
2018/04/13	0.24
2018/04/16	-1.02
2018/04/17	0.73
2018/04/18	0.02
2018/04/19	0.52
2018/04/20	-0.5
2018/04/23	0.05
2018/04/24	0.04
2018/04/25	-0.01
2018/04/26	0.09
2018/04/27	-0.13
2018/05/02	0.47
2018/05/03	-0.04
2018/05/04	-0.16
2018/05/07	-0.15
2018/05/08	-0.05
2018/05/09	-0.05
2018/05/10	0.03
2018/05/11	0.06
2018/05/14	-0.08
2018/05/15	0
2018/05/16	0.01
2018/05/17	0.02
2018/05/18	-0.12
2018/05/21	0.03
2018/05/22	-0.01
2018/05/23	0.06
2018/05/24	0.55
2018/05/25	1.42
2018/05/28	-0.7
2018/05/29	0.15
2018/05/30	0.42
2018/05/31	-0.39
2018/06/01	-0.25
2018/06/04	0.19
2018/06/05	-0.06
2018/06/06	-0.31
2018/06/07	0.04
2018/06/08	0.15
2018/06/11	-0.19
2018/06/12	-0.07
2018/06/13	-0.02
2018/06/14	0.02
2018/06/15	0.2
2018/06/19	0.1
2018/06/20	-0.1
2018/06/21	0.04
2018/06/22	-0.03
2018/06/25	0.09
2018/06/26	0.05
2018/06/27	0
2018/06/28	0
2018/06/29	0.15
2018/07/02	0.05
2018/07/03	0.24
2018/07/04	-0.46
2018/07/05	0.62
2018/07/06	0.23
2018/07/09	0.47
2018/07/10	0.59
2018/07/11	0.45
2018/07/12	0.05
2018/07/13	0.98
2018/07/16	-0.9
2018/07/17	0.68
2018/07/18	0.09
2018/07/19	0.04
2018/07/20	-0.07
2018/07/23	0.4
2018/07/24	0.33
2018/07/25	1.06
2018/07/26	1.08
2018/07/27	0.07
2018/07/30	1.4
2018/07/31	0.16
2018/08/01	0.82
2018/08/02	0
2018/08/03	-0.35
2018/08/06	0.62
2018/08/07	1.85
2018/08/08	0.65
2018/08/09	0.85
2018/08/10	0.7
2018/08/13	-0.88
2018/08/14	0.48
2018/08/15	0
2018/08/16	0.01
2018/08/17	0.04
2018/08/20	-0.71
2018/08/21	-1.29
2018/08/22	0.31
2018/08/23	-0.11
2018/08/24	0.03
2018/08/27	-0.27
2018/08/28	-0.61
2018/08/29	0.48
2018/08/30	-0.33
2018/08/31	0.93
2018/09/03	-0.39
2018/09/04	-0.09
2018/09/05	0.05
2018/09/06	0.13
2018/09/07	-0.28
2018/09/10	-0.03
2018/09/11	0.56
2018/09/12	-0.65
2018/09/13	0.35
2018/09/14	2.32
2018/09/17	-0.87
2018/09/18	-1.98
2018/09/19	0.58
2018/09/20	1
2018/09/21	-1.18
2018/09/25	0.7
2018/09/26	0.34
2018/09/27	-0.3
2018/09/28	0.16
2018/10/08	0.1
2018/10/09	0
2018/10/10	0.28
2018/10/11	-0.29
2018/10/12	1.69
2018/10/15	-1.66
2018/10/16	0.22
2018/10/17	0.38
2018/10/18	-0.04
2018/10/19	0.53
2018/10/22	-0.07
2018/10/23	0.01
2018/10/24	0.66
2018/10/25	0.37
2018/10/26	1.71
2018/10/29	-3.21
2018/10/30	1.66
2018/10/31	0.38
2018/11/01	-0.95
2018/11/02	-0.07
2018/11/05	-1.32
2018/11/06	0.12
2018/11/07	0.04
2018/11/08	-0.63
2018/11/09	-0.32
2018/11/12	0.46
2018/11/13	0.44
2018/11/14	0.24
2018/11/15	0.46
2018/11/16	-0.18
2018/11/19	0.04
2018/11/20	-1.05
2018/11/21	1.55
2018/11/22	2.96
2018/11/23	-0.83
2018/11/26	-1.71
2018/11/27	-0.4
2018/11/28	1.94
2018/11/29	-1.81
2018/11/30	-0.32
2018/12/03	-0.14
2018/12/04	0.45
2018/12/05	0.94
2018/12/06	0.49
2018/12/07	-0.65
2018/12/10	-0.87
2018/12/11	1.4
2018/12/12	-1.22
2018/12/13	-0.49
2018/12/14	0.2
2018/12/17	0.29
2018/12/18	-0.19
2018/12/19	-0.84
2018/12/20	1.03
2018/12/21	-1.92
2018/12/24	1.91
2018/12/25	-0.28
2018/12/26	0.99
2018/12/27	-1.56
2018/12/28	2.16
2019/01/02	-0.26
2019/01/03	-1.58
2019/01/04	0.54
2019/01/07	-1
2019/01/08	0.11
2019/01/09	-0.23
2019/01/10	0.87
2019/01/11	1.38
2019/01/14	-1.76
2019/01/15	-0.05
2019/01/16	2.72
2019/01/17	-0.98
2019/01/18	-1.74
2019/01/21	0
2019/01/22	-0.32
2019/01/23	1.76
2019/01/24	-2.23
2019/01/25	1.83
2019/01/28	-0.85
2019/01/29	-0.84
2019/01/30	0.34
2019/01/31	0.61
2019/02/01	-0.41
2019/02/11	1.8
2019/02/12	-2.19
2019/02/13	0
2019/02/14	-0.3
2019/02/15	0.47
2019/02/18	-0.23
2019/02/19	-0.03
2019/02/20	2.76
2019/02/21	-3.07
2019/02/22	0.25
2019/02/25	-0.21
2019/02/26	-0.4
2019/02/27	0.79
2019/02/28	0.06
2019/03/01	-0.39
2019/03/04	-0.24
2019/03/05	1.64
2019/03/06	-1.14
2019/03/07	0.03
2019/03/08	0.52
2019/03/11	-0.76
2019/03/12	0.32
2019/03/13	-1.06
2019/03/14	0.98
2019/03/15	-0.29
2019/03/18	0.03
2019/03/19	-0.01
2019/03/20	0.09
2019/03/21	-0.01
2019/03/22	0.1
2019/03/25	-0.31
2019/03/26	0.06
2019/03/27	0.11
2019/03/28	-0.1
2019/03/29	-0.17
2019/04/01	0.7
2019/04/02	-0.44
2019/04/03	-0.04
2019/04/04	0.13
2019/04/08	-0.57
2019/04/09	-0.46
2019/04/10	-0.07
2019/04/11	0.96
2019/04/12	2.83
2019/04/15	-2.75
2019/04/16	0.8
2019/04/17	0.1
2019/04/18	1.48
2019/04/19	-2.46
2019/04/22	0.23
2019/04/23	0.91
2019/04/24	-0.64
2019/04/25	-0.62
2019/04/26	1.32
2019/04/29	0.2
2019/04/30	0.59
2019/05/06	2.39
2019/05/07	0.11
2019/05/08	-0.01
2019/05/09	0.01
2019/05/10	0.96
2019/05/13	-1.36
2019/05/14	0.4
2019/05/15	2.85
2019/05/16	-0.02
2019/05/17	-1.15
2019/05/20	0.78
2019/05/21	0.18
2019/05/22	0.08
2019/05/23	1.23
2019/05/24	-0.06
2019/05/27	1.78
2019/05/28	2.22
2019/05/29	4.02
2019/05/30	2
2019/05/31	4.69
2019/06/03	0.84
2019/06/04	1.42
2019/06/05	-3.13
2019/06/06	-5.07
2019/06/10	-4.56
2019/06/11	-4.11
2019/06/12	-3.2
2019/06/13	-3.23
2019/06/14	-1.9
2019/06/17	2.54
2019/06/18	3.12
2019/06/19	3.43
2019/06/20	-2.95
2019/06/21	1.75
2019/06/24	0.45
2019/06/25	-0.03
2019/06/26	0.66
2019/06/27	-0.89
2019/06/28	1.75
2019/07/01	-0.72
2019/07/02	0.47
2019/07/03	1.19
2019/07/04	-0.41
2019/07/05	0.09
2019/07/08	-0.55
2019/07/09	2.3
2019/07/10	-0.2
2019/07/11	0.16
2019/07/12	-1.28
2019/07/15	0.21
2019/07/16	-0.07
2019/07/17	-0.24
2019/07/18	-0.27
2019/07/19	0.13
2019/07/22	-0.04
2019/07/23	-0.6
2019/07/24	0.25
2019/07/25	0.36
2019/07/26	-0.36
2019/07/29	0.01
2019/07/30	-0.21
2019/07/31	1.96
2019/08/01	-2.06
2019/08/02	-0.53
2019/08/05	0.01
2019/08/06	-0.56
2019/08/07	0.48
2019/08/08	-0.02
2019/08/09	-0.14
2019/08/12	-1.59
2019/08/13	-0.98
2019/08/14	-1.98
2019/08/15	0.24
2019/08/16	-0.92
2019/08/19	0.9
2019/08/20	0.04
2019/08/21	1.62
2019/08/22	1.31
2019/08/23	-0.15
2019/08/26	-1.16
2019/08/27	0.12
2019/08/28	-0.35
2019/08/29	-0.37
2019/08/30	0
2019/09/02	0.36
2019/09/03	-0.15
2019/09/04	0.11
2019/09/05	-0.6
2019/09/06	-0.98
2019/09/09	0.58
2019/09/10	-0.39
2019/09/11	-0.85
2019/09/12	0.34
2019/09/16	-0.01
2019/09/17	-0.03
2019/09/18	-0.58
2019/09/19	0.28
2019/09/20	-0.57
2019/09/23	0.52
2019/09/24	0.28
2019/09/25	0.09
2019/09/26	-0.02
2019/09/27	-0.1
2019/09/30	-0.24
2019/10/08	0.81
2019/10/09	-1.29
2019/10/10	0.3
2019/10/11	-0.31
2019/10/14	0.83
2019/10/15	-0.17
2019/10/16	0.2
2019/10/17	-0.02
2019/10/18	0.26
2019/10/21	-0.24
2019/10/22	-0.68
2019/10/23	0.15
2019/10/24	0
2019/10/25	-0.25
2019/10/28	-1.16
2019/10/29	-0.54
2019/10/30	-0.43
2019/10/31	-0.01
2019/11/01	0.89
2019/11/04	-0.35
2019/11/05	-1
2019/11/06	-0.91
2019/11/07	0.95
2019/11/08	-0.65
2019/11/11	-0.83
2019/11/12	0.71
2019/11/13	1.92
2019/11/14	-0.93
2019/11/15	-1.76
2019/11/18	0.49
2019/11/19	-1.07
2019/11/20	-2.46
2019/11/21	0.7
2019/11/22	-0.19
2019/11/25	-0.27
2019/11/26	0
2019/11/27	-0.15
2019/11/28	-0.2
2019/11/29	-0.21
2019/12/02	0.42
2019/12/03	0.05
2019/12/04	-0.19
2019/12/05	0.15
2019/12/06	0.04
2019/12/09	0.09
2019/12/10	1.03
2019/12/11	0.81
2019/12/12	0.08
2019/12/13	0.07
2019/12/16	0.01
2019/12/17	0.03
2019/12/18	-0.15
2019/12/19	-0.38
2019/12/20	0.29
2019/12/23	-0.09
2019/12/24	0.11
2019/12/25	-0.11
2019/12/26	-0.29
2019/12/27	0.27
2019/12/30	0.88
2019/12/31	-1.2
2020/01/02	1.3
2020/01/03	-1.03
2020/01/06	1.87
2020/01/07	-1.77
2020/01/08	1.1
2020/01/09	-0.25
2020/01/10	-0.04
2020/01/13	-0.38
2020/01/14	0.39
2020/01/15	-0.41
2020/01/16	1.85
2020/01/17	-1.8
2020/01/20	1.28
2020/01/21	-0.37
2020/01/22	-0.89
2020/01/23	-0.17
2020/03/23	-1.75
2020/03/24	0.2
2020/03/25	-0.28
2020/03/26	1.87
2020/03/27	-1.79
2020/03/30	-0.09
2020/03/31	0.46
2020/04/01	-0.07
2020/04/02	-0.2
2020/04/03	0.02
2020/04/07	-0.3
2020/04/08	0.54
2020/04/09	-0.83
2020/04/10	-0.63
2020/04/13	2.11
2020/04/14	-0.63
2020/04/15	0.53
2020/04/16	1.26
2020/04/17	-1.27
2020/04/20	-0.64
2020/04/21	1.04
2020/04/22	-0.65
2020/04/23	-0.31
2020/04/24	-0.37
2020/04/27	0.02
2020/04/28	2
2020/04/29	-1.81
2020/04/30	0.16
2020/05/06	-0.43
2020/05/07	0.45
2020/05/08	-0.57
2020/05/11	0.11
2020/05/12	-0.11
2020/05/13	0.1
2020/05/14	0.12
2020/05/15	0.13
2020/05/18	0.34
2020/05/19	-0.29
2020/05/20	0.51
2020/05/21	-0.51
2020/05/22	-0.09
2020/05/25	-0.46
2020/05/26	-0.18
2020/05/27	0.24
2020/05/28	0
2020/05/29	0
2020/06/01	-0.09
2020/06/02	-0.13
2020/06/03	1.67
2020/06/04	-2.01
2020/06/05	0.46
2020/06/08	-0.09
2020/06/09	0.09
2020/06/10	-0.19
2020/06/11	0.07
2020/06/12	-0.06
2020/06/15	-0.11
2020/06/16	-0.02
2020/06/17	0
2020/06/18	-0.13
2020/06/19	0.01
2020/06/22	-0.01
2020/06/23	0.12
2020/06/24	0.39
2020/06/29	-0.16
2020/06/30	0.01
2020/07/01	1.28
2020/07/02	0.1
2020/07/03	1.51
2020/07/06	-0.1
2020/07/07	-0.21
2020/07/08	-0.12
2020/07/09	-0.15
2020/07/10	-0.32
2020/07/13	0.71
2020/07/14	-0.12
2020/07/15	0.02
2020/07/16	0
2020/07/17	-0.01
2020/07/20	0.01
2020/07/21	0.07
2020/07/22	0
2020/07/23	0.02
2020/07/24	0.05
2020/07/27	-0.01
2020/07/28	-0.04
2020/07/29	0.08
2020/07/30	0
2020/07/31	-0.08
2020/08/03	0
2020/08/04	0.05
2020/08/05	0
2020/08/06	-0.05
2020/08/07	0
2020/08/10	0.04
2020/08/11	-0.07
2020/08/12	0.1
2020/08/13	-0.02
2020/08/14	0
2020/08/17	-0.05
2020/08/18	1.19
2020/08/19	0.46
2020/08/20	-0.1
2020/08/21	0.24
2020/08/24	-0.39
2020/08/25	-0.02
2020/08/26	-0.08
2020/08/27	-0.09
2020/08/28	-0.01
2020/08/31	0
2020/09/01	0
2020/09/02	-0.05
2020/09/03	0
2020/09/04	-0.01
2020/09/07	0.02
2020/09/08	0.03
2020/09/09	0.1
2020/09/10	-0.33
2020/09/11	0.52
2020/09/14	-0.16
2020/09/15	-0.12
2020/09/16	-0.49
2020/09/17	0.47
2020/09/18	0.02
2020/09/21	0
2020/09/22	0.09
2020/09/23	0.1
2020/09/24	0.04
2020/09/25	0.07
2020/09/28	0.11
2020/09/29	0.19
2020/09/30	-0.71
2020/10/09	-1.52
2020/10/12	1.61
2020/10/13	-0.06
2020/10/14	0.07
2020/10/15	0.31
2020/10/16	-0.5
2020/10/19	0.1
2020/10/20	0.2
2020/10/21	0.02
2020/10/22	-0.15
2020/10/23	0.03
2020/10/26	0
2020/10/27	-0.01
2020/10/28	-0.07
2020/10/29	0.48
2020/10/30	0.25
2020/11/02	-0.24
2020/11/03	0.14
2020/11/04	-0.16
2020/11/05	-0.17
2020/11/06	0.46
2020/11/09	-0.12
2020/11/10	-0.17
2020/11/11	-0.66
2020/11/12	0.27
2020/11/13	-0.31
2020/11/16	-0.19
2020/11/17	-0.04
2020/11/18	-0.06
2020/11/19	-0.41
2020/11/20	0
2020/11/23	-0.47
2020/11/24	-0.26
2020/11/25	0.53
2020/11/26	0.25
2020/11/27	0.08
2020/11/30	-0.63
2020/12/01	-0.47
2020/12/02	0.67
2020/12/03	0.01
2020/12/04	0.07
2020/12/07	0.08
2020/12/08	-0.07
2020/12/09	-0.13
2020/12/10	-0.08
2020/12/11	0.13
2020/12/14	0.05
2020/12/15	0
2020/12/16	0.08
2020/12/17	-0.33
2020/12/18	0.28
2020/12/21	-0.51
2020/12/22	0.22
2020/12/23	-1.25
2020/12/24	1.24
2020/12/25	0.36
2020/12/28	0.05
2020/12/29	0.26
2020/12/30	0.13
2020/12/31	-0.29
2021/01/04	0.37
2021/01/05	-0.01
2021/01/06	-0.01
2021/01/07	-0.02
2021/01/08	-0.12
2021/01/11	-0.4
2021/01/12	0.18
2021/01/13	0
2021/01/14	0.01
2021/01/15	0.47
2021/01/18	0.38
2021/01/19	-0.01
2021/01/20	-0.65
2021/01/21	0.68
2021/01/22	-0.77
2021/01/25	0.39
2021/01/26	0.38
2021/01/27	2.8
2021/01/28	-2.7
2021/01/29	-0.03
2021/02/01	2.06
2021/02/02	-1.05
2021/02/03	-0.24
2021/02/04	-0.04
2021/02/05	-2.44
2021/02/08	1.77
2021/02/09	0.45
2021/02/10	-0.09
2021/02/18	2.93
2021/02/19	1.93
2021/02/22	0.71
2021/02/23	1.64
2021/02/24	-0.02
2021/02/26	-6.54
2021/03/01	-0.01
2021/03/02	2.85
2021/03/03	1.43
2021/03/04	-1.58
2021/03/05	-2.69
2021/03/08	0.83
2021/03/09	-0.86
2021/03/10	1.08
2021/03/11	2.37
2021/03/12	1.54
2021/03/15	-1.31
2021/03/16	0.42
2021/03/17	-3.41
2021/03/18	2.69
2021/03/19	0.31
2021/03/22	-1.66
2021/03/23	3.08
2021/03/24	-3.17
2021/03/25	-0.99
2021/03/26	0.8
2021/03/29	-1.45
2021/03/30	-0.53
2021/03/31	-0.85
2021/04/01	0.1
2021/04/02	0.21
2021/04/06	-0.49
2021/04/07	0.99
2021/04/08	2.61
2021/04/09	1.65
2021/04/12	-3.36
2021/04/13	-1.76
2021/04/14	0.76
2021/04/15	1
2021/04/16	-0.48
2021/04/19	-0.62
2021/04/20	-0.04
2021/04/21	0.74
2021/04/22	-1.35
2021/04/23	0.79
2021/04/26	0.12
2021/04/27	0.08
2021/04/28	0.06
2021/04/29	-0.81
2021/04/30	0.91
2021/05/06	0.99
2021/05/07	-0.49
2021/05/10	1.84
2021/05/11	-2.17
2021/05/12	-0.21
2021/05/13	-0.08
2021/05/14	1.14
2021/05/17	-1.03
2021/05/18	-0.22
2021/05/19	1.72
2021/05/20	-1.45
2021/05/21	0.3
2021/05/24	0.19
2021/05/25	-0.16
2021/05/26	-0.36
2021/05/27	0.14
2021/05/28	-0.09
2021/05/31	2.98
2021/06/01	-2.06
2021/06/02	-0.7
2021/06/03	0.55
2021/06/04	-0.05
2021/06/07	-0.62
2021/06/08	-0.03
2021/06/09	0.47
2021/06/10	-0.31
2021/06/11	0.27
2021/06/15	1.5
2021/06/16	-0.57
2021/06/17	0.5
2021/06/18	0.97
2021/06/21	-1.29
2021/06/22	-0.59
2021/06/23	0.9
2021/06/24	-0.69
2021/06/25	0.32
2021/06/28	0.31
2021/06/29	0.21
2021/06/30	-0.9
2021/07/01	1.76
2021/07/02	-1.24
2021/07/05	-0.24
2021/07/06	0.92
2021/07/07	-0.85
2021/07/08	-0.34
2021/07/09	1.15
2021/07/12	-0.09
2021/07/13	-0.21
2021/07/14	-0.4
2021/07/15	0.75
2021/07/16	0.92
2021/07/19	-0.64
2021/07/20	0.83
2021/07/21	-0.07
2021/07/22	1
2021/07/23	0.37
2021/07/26	1.95
2021/07/27	1.19
2021/07/28	3.5
2021/07/29	0.99
2021/07/30	-2.32
2021/08/02	2.12
2021/08/03	0.06
2021/08/04	0.11
2021/08/05	0.45
2021/08/06	0.08
2021/08/09	1.68
2021/08/10	0.04
2021/08/11	-0.23
2021/08/12	-0.31
2021/08/13	-0.59
2021/08/16	0.08
2021/08/17	0.09
2021/08/18	0.21
2021/08/19	-0.95
2021/08/20	-0.2
2021/08/23	0.19
2021/08/24	0.16
2021/08/25	-0.39
2021/08/26	0.05
2021/08/27	-0.33
2021/08/30	0.43
2021/08/31	-2.65
2021/09/01	-0.21
2021/09/02	-0.06
2021/09/03	0.79
2021/09/06	-0.28
2021/09/07	0.47
2021/09/08	0.54
2021/09/09	0.24
2021/09/10	-0.19
2021/09/13	-0.04
2021/09/14	-0.75
2021/09/15	-0.79
2021/09/16	0.01
2021/09/17	0.68
2021/09/22	0.12
2021/09/23	0.61
2021/09/24	0.37
2021/09/27	0.63
2021/09/28	-1.4
2021/09/29	-0.99
2021/09/30	0.49
2021/10/08	0.4
2021/10/11	2
2021/10/12	-0.89
2021/10/13	0.77
2021/10/14	-1.38
2021/10/15	0.9
2021/10/18	-0.02
2021/10/19	-0.74
2021/10/20	-2.49
2021/10/21	2.13
2021/10/22	0.72
2021/10/25	-0.4
2021/10/26	0
2021/10/27	-1.37
2021/10/28	0.6
2021/10/29	0.75
2021/11/01	-0.38
2021/11/02	1.67
2021/11/03	-0.63
2021/11/04	-0.35
2021/11/05	-0.29
2021/11/08	0.77
2021/11/09	-1.27
2021/11/10	0.69
2021/11/11	0.06
2021/11/12	0
2021/11/15	-0.16
2021/11/16	-0.14
2021/11/17	-1.25
2021/11/18	-4.02
2021/11/19	-3.59
2021/11/22	-1.86
2021/11/23	0.98
2021/11/24	0.55
2021/11/25	0.93
2021/11/26	1.28
2021/11/29	-0.28
2021/11/30	-0.69
2021/12/01	-0.4
2021/12/02	-0.54
2021/12/03	-0.26
2021/12/06	0.18
2021/12/07	0.02
2021/12/08	-1.71
2021/12/09	0.42
2021/12/10	3.12
2021/12/13	-2.37
2021/12/14	0.14
2021/12/15	0.4
2021/12/16	0
2021/12/17	-0.06
2021/12/20	3.24
2021/12/21	3.22
2021/12/22	-0.38
2021/12/23	-1.52
2021/12/24	-0.4
2021/12/27	0.18
2021/12/28	0
2021/12/29	0.73
2021/12/30	0.37
2021/12/31	-0.88
2022/01/04	1
2022/01/05	0.7
2022/01/06	0.3
2022/01/07	0.59
2022/01/10	0.89
2022/01/11	-0.33
2022/01/12	0.35
2022/01/13	0.48
2022/01/14	0.18
2022/01/17	-0.43
2022/01/18	-0.26
2022/01/19	0.13
2022/01/20	-0.38
2022/01/21	0.56
2022/01/24	0.49
2022/01/25	0.89
2022/01/26	0.42
2022/01/27	1.19
2022/01/28	3.67
2022/02/07	4.74
2022/02/08	5.22
2022/02/09	4.08
2022/02/10	-6.15
2022/02/11	-5.23
2022/02/14	2.9
2022/02/15	1.01
2022/02/16	-0.69
2022/02/17	-0.55
2022/02/18	0.23
2022/02/21	-0.31
2022/02/22	-0.93
2022/02/23	-0.12
2022/02/24	0.12
2022/02/25	-0.07
2022/02/28	-0.21
2022/03/01	-0.98
2022/03/02	0.04
2022/03/03	-1.43
2022/03/04	0.19
2022/03/07	-1.9
2022/03/08	-0.11
2022/03/09	0.93
2022/03/10	-1.02
2022/03/11	0.7
2022/03/14	-0.3
2022/03/15	0.01
2022/03/16	-0.12
2022/03/17	-0.17
2022/03/18	-0.01
2022/03/21	-0.37
2022/03/22	-0.03
2022/03/23	-0.63
2022/03/24	-0.71
2022/03/25	-0.58
2022/03/28	0.76
2022/03/29	1.24
2022/03/30	-0.28
2022/03/31	0.17
2022/04/01	0.03
2022/04/06	0.09
2022/04/07	0.07
2022/04/08	0.1
2022/04/18	-0.09
2022/04/19	0.01
2022/04/20	-0.09
2022/04/21	0.09
2022/04/22	-0.14
2022/04/25	0.04
2022/04/26	0
2022/04/27	-0.11
2022/04/28	-0.01
2022/04/29	-0.22
2022/05/05	-0.26
2022/05/06	-1.58
2022/05/09	-1.8
2022/05/10	1.15
2022/05/11	0.15
2022/05/12	-0.36
2022/05/13	0.24
2022/05/16	2.35
2022/05/17	0.33
2022/05/18	-0.08
2022/05/19	0.05
2022/05/20	0.04
2022/05/23	0.02
2022/05/24	0.1
2022/05/25	0.28
2022/05/26	-0.08
2022/05/27	-0.02
2022/05/30	0
2022/05/31	-0.04
2022/06/01	-0.12
2022/06/02	0.08
2022/06/06	0.18
2022/06/07	-0.08
2022/06/08	-0.1
2022/06/09	0.38
2022/06/10	-0.04
2022/06/13	0.51
2022/06/14	-0.46
2022/06/15	0.51
2022/06/16	-0.11
2022/06/17	0.04
2022/06/20	-0.04
2022/06/21	0
2022/06/22	0.74
2022/06/23	0.24
2022/06/24	0.62
2022/06/27	-0.14
2022/06/28	0.12
2022/06/29	-0.17
2022/06/30	-0.8
2022/07/01	0.38
2022/07/04	0.21
2022/07/05	0
2022/07/06	0.04
2022/07/07	0.22
2022/07/08	-0.42
2022/07/11	0.36
2022/07/12	0.01
2022/07/13	-0.1
2022/07/14	0.3
2022/07/15	-0.01
2022/07/18	-0.62
2022/07/19	0.33
2022/07/20	-0.02
2022/07/21	-0.03
2022/07/22	-0.15
2022/07/25	-0.01
2022/07/26	-0.52
2022/07/27	-0.02
2022/07/28	-0.01
2022/07/29	-0.44
2022/08/01	0
2022/08/02	-0.12
2022/08/03	-0.11
2022/08/04	-0.88
2022/08/05	-3.37
2022/08/08	1.56
2022/08/09	-0.19
2022/08/10	-0.38
2022/08/11	0.01
2022/08/12	-0.01
2022/08/15	1.41
2022/08/16	1.07
2022/08/17	-0.57
2022/08/18	0.65
2022/08/19	0.05
2022/08/22	0
2022/08/23	0.47
2022/08/24	0.21
2022/08/25	0
2022/08/26	-0.36
2022/08/29	0.01
2022/08/30	0.05
2022/08/31	0.26
2022/09/01	0.09
2022/09/02	-0.17
2022/09/05	0.01
2022/09/06	-0.5
2022/09/07	0.48
2022/09/08	-0.9
2022/09/09	0.91
2022/09/13	0
2022/09/14	0.01
2022/09/15	-0.11
2022/09/16	-0.07
2022/09/19	-0.02
2022/09/20	0.46
2022/09/21	-0.37
2022/09/22	0.08
2022/09/23	-0.06
2022/09/26	0.07
2022/09/27	0.32
2022/09/28	0.51
2022/09/29	0.3
2022/09/30	0.07
2022/10/10	-0.02
2022/10/11	0.55
2022/10/12	-0.01
2022/10/13	0.05
2022/10/14	0
2022/10/17	0.16
2022/10/18	0.58
2022/10/19	0.25
2022/10/20	-0.1
2022/10/21	0.14
2022/10/24	0.41
2022/10/25	-0.28
2022/10/26	-0.09
2022/10/27	0.07
2022/10/28	-0.65
2022/10/31	0.26
2022/11/01	0.01
2022/11/02	0
2022/11/03	0.16
2022/11/04	-0.43
2022/11/07	0.36
2022/11/08	-0.32
2022/11/09	0.02
2022/11/10	0.16
2022/11/11	-0.31
2022/11/14	-0.84
2022/11/15	0.46
2022/11/16	-0.06
2022/11/17	0.06
2022/11/18	-0.38
2022/11/21	-0.11
2022/11/22	-0.05
2022/11/23	0.4
2022/11/24	-0.5
2022/11/25	0.15
2022/11/28	-0.51
2022/11/29	0.96
2022/11/30	-0.57
2022/12/01	-0.17
2022/12/02	-0.38
2022/12/05	-3.29
2022/12/06	-0.19
2022/12/07	-1.57
2022/12/08	-0.15
2022/12/09	1.5
2022/12/12	0.9
2022/12/13	1.79
2022/12/14	0.67
2022/12/15	-0.25
2022/12/16	0.73
2022/12/19	0.06
2022/12/20	-0.26
2022/12/21	0.15
2022/12/22	-0.61
2022/12/23	1.06
2022/12/26	-0.69
2022/12/27	-0.01
2022/12/28	0.05
2022/12/29	0.22
2022/12/30	-0.03
2023/01/03	-0.19
2023/01/04	-0.02
2023/01/05	0
2023/01/06	-0.16
2023/01/09	0.21
2023/01/10	-0.1
2023/01/11	-0.03
2023/01/12	-0.1
2023/01/13	0.17
2023/01/16	0.13
2023/01/17	-1.02
2023/01/18	0.69
2023/01/19	0
2023/01/20	0.07
2023/01/30	4.69
2023/01/31	-1.94
2023/02/01	0
2023/02/02	-0.58
2023/02/03	0.14
2023/02/06	-0.34
2023/02/07	0
2023/02/08	0
2023/02/09	-0.82
2023/02/10	0.79
2023/02/13	-1.18
2023/02/14	-0.38
2023/02/15	-0.41
2023/02/16	-0.2
2023/02/17	0.57
2023/02/20	-0.4
2023/02/21	-0.45
2023/02/22	0.32
2023/02/24	-0.3
2023/02/27	0.43
2023/02/28	3.36
2023/03/01	-3.46
2023/03/02	-0.86
2023/03/03	0.49
2023/03/06	0.04
2023/03/07	-0.15
2023/03/08	0.11
2023/03/09	-0.07
2023/03/10	-0.07
2023/03/13	0.04
2023/03/14	0.09
2023/03/15	-0.29
2023/03/16	0.1
2023/03/17	0.16
2023/03/20	-0.47
2023/03/21	0.26
2023/03/22	-0.05
2023/03/23	0
2023/03/24	-0.2
2023/03/27	0.18
2023/03/28	-0.3
2023/03/29	0.41
2023/03/30	-0.29
2023/03/31	0.82
2023/04/03	-0.19
2023/04/04	-0.43
2023/04/06	-0.1
2023/04/07	1.25
2023/04/10	-1.31
2023/04/11	-0.14
2023/04/12	-0.1
2023/04/13	-0.01
2023/04/14	0.01
2023/04/17	-0.31
2023/04/18	-0.49
2023/04/19	0.99
2023/04/20	-0.49
2023/04/21	0.6
2023/04/24	-0.11
2023/04/25	0.53
2023/04/26	-0.27
2023/04/27	0.51
2023/04/28	-0.57
2023/05/04	-0.02
2023/05/05	0.25
2023/05/08	-0.42
2023/05/09	0
2023/05/10	-0.02
2023/05/11	0.11
2023/05/12	0.09
2023/05/15	0.11
2023/05/16	0.06
2023/05/17	-0.02
2023/05/18	1.11
2023/05/19	-1.45
2023/05/22	0.01
2023/05/23	-0.01
2023/05/24	0.01
2023/05/25	0
2023/05/26	-0.01
2023/05/29	-0.04
2023/05/30	0.02
2023/05/31	-0.52
2023/06/01	0.49
2023/06/02	0.82
2023/06/05	-0.78
2023/06/06	0.21
2023/06/07	-0.26
2023/06/08	-0.39
2023/06/09	0.46
2023/06/12	-0.11
2023/06/13	-0.01
2023/06/14	0.07
2023/06/15	0.02
2023/06/16	-0.12
2023/06/20	-0.03
2023/06/21	0
2023/06/26	0.58
2023/06/27	-1.38
2023/06/28	0.78
2023/06/29	0.01
2023/06/30	-0.15
2023/07/03	0.29
2023/07/04	-0.29
2023/07/05	-0.17
2023/07/06	-0.44
2023/07/07	0.15
2023/07/10	0.48
2023/07/11	0.27
2023/07/12	-0.45
2023/07/13	0.08
2023/07/14	2.51
2023/07/17	-1.09
2023/07/18	-0.73
2023/07/19	-0.42
2023/07/20	-0.05
2023/07/21	0.18
2023/07/24	-0.01
2023/07/25	-0.15
2023/07/26	0
2023/07/27	-0.03
2023/07/28	0.03
2023/07/31	-0.02
2023/08/01	-0.8
2023/08/02	0.6
2023/08/03	0.2
2023/08/04	-0.05
2023/08/07	-0.4
2023/08/08	0.24
2023/08/09	0.11
2023/08/10	0.12
2023/08/11	0.68
2023/08/14	-0.86
2023/08/15	-0.21
2023/08/16	0.15
2023/08/17	1.41
2023/08/18	-1.12
2023/08/21	-0.17
2023/08/22	0.94
2023/08/23	-1.15
2023/08/24	-0.24
2023/08/25	-0.05
2023/08/28	-0.21
2023/08/29	0.01
2023/08/30	-0.02
2023/08/31	-0.97
2023/09/01	0.04
2023/09/04	0.22
2023/09/05	-0.27
2023/09/06	-0.99
2023/09/07	0.38
2023/09/08	0.61
2023/09/11	-1.49
2023/09/12	-0.27
2023/09/13	0.06
2023/09/14	-0.2
2023/09/15	-0.96
2023/09/18	0.74
2023/09/19	1.6
2023/09/20	-1.77
2023/09/21	0.89
2023/09/22	0.72
2023/09/25	0.19
2023/09/26	0.33
2023/09/27	-0.55
2023/09/28	-0.31
2023/10/09	0.67
2023/10/10	-2.15
2023/10/18	4.98
2023/10/19	-2.93
2023/10/20	1.11
2023/10/23	-0.85
2023/10/24	0.23
2023/10/25	2.46
2023/10/26	-4.08
2023/10/27	0.81
2023/10/30	0.24
2023/10/31	-0.34
2023/11/01	0.87
2023/11/02	0.39
2023/11/03	1.71
2023/11/06	-3.08
2023/11/07	0.31
2023/11/08	0.44
2023/11/09	-2.32
2023/11/10	2.03
2023/11/13	-0.18
2023/11/14	-0.05
2023/11/15	0.51
2023/11/16	-0.4
2023/11/17	-0.65
2023/11/20	-2.11
2023/11/21	0.02
2023/11/22	0.31
2023/11/23	0.84
2023/11/24	0.22
2023/11/27	-1.78
2023/11/28	1.57
2023/11/29	1.26
2023/11/30	-0.21
2023/12/01	-1.06
2023/12/04	0.38
2023/12/05	-0.31
2023/12/06	-0.8
2023/12/07	-0.67
2023/12/08	0.62
2023/12/11	0.3
2023/12/12	-0.12
2023/12/13	-0.11
2023/12/14	0.04
2023/12/15	0
2023/12/18	-0.53
2023/12/19	-1.02
2023/12/20	-1.82
2023/12/21	-0.33
2023/12/22	-1.2
2023/12/25	1.51
2023/12/26	0.25
2023/12/27	0.86
2023/12/28	1.95
2023/12/29	1.64
2024/01/02	-0.66
2024/01/03	-2.25
2024/01/04	2.2
2024/01/05	-2.33
2024/01/08	-0.33
2024/01/09	0.47
2024/01/10	-0.74
2024/01/11	0
2024/01/12	1.02
2024/01/15	0.02
2024/01/16	-0.56
2024/01/17	1.25
2024/01/18	-0.3
2024/01/19	-0.58
2024/01/22	-1.96
2024/01/23	2.4
2024/01/24	-2.29
2024/01/25	1.82
2024/01/26	0
2024/01/29	-0.88
2024/01/30	1.65
2024/01/31	-1.61
2024/02/01	0.93
2024/02/02	-1.59
2024/02/05	2.34
2024/02/06	-1.42
2024/02/07	-0.27
2024/02/08	0.67
2024/02/19	-0.51
2024/02/20	0.77
2024/02/21	-0.48
2024/02/22	0.52
2024/02/23	-2.4
2024/02/26	2.3
2024/02/27	-2.12
2024/02/28	2.29
2024/02/29	0.1
2024/03/01	0.15
2024/03/04	-0.43
2024/03/05	0.32
2024/03/06	0.45
2024/03/07	-0.77
2024/03/08	-1.14
2024/03/11	1.1
2024/03/12	0.35
2024/03/13	-0.11
2024/03/14	0.19
2024/03/15	-2.92
2024/03/18	2.75
2024/03/19	-0.25
2024/03/20	0
2024/03/21	-0.02
2024/03/22	-0.07
2024/03/25	-0.31
2024/03/26	-0.14
2024/03/27	-0.16
2024/03/28	0.97
2024/03/29	-0.82
