# Supplementary material for: Dynamic prediction of carbon prices based on the multi-frequency combined model
Source: PeerJ Comput Sci. 2025 Apr 17;11:e2827. doi: 10.7717/peerj-cs.2827 (PMC12190694; doi:10.7717/peerj-cs.2827)
Supplement: Supplemental Information 1 [file peerj-cs-11-2827-s001.zip › Source code/3 PACF/PACF-feature selection.py]

import pandas as pd
import numpy as np
import matplotlib.pyplot as plt
from statsmodels.graphics.tsaplots import plot_pacf
from statsmodels.tsa.stattools import pacf

# 读取数据
data = pd.read_csv('data-monocarbon price-difference.csv', index_col='date', parse_dates=True)

# 绘制时间序列图
plt.figure(figsize=(10, 5))
plt.plot(data)
plt.title('Time Series Plot')
plt.xlabel('Date')
plt.ylabel('Value')
plt.savefig('time_series_plot.png')
plt.show()

# 计算PACF值
pacf_values = pacf(data['Y'], nlags=12)

# 绘制PACF图
plt.figure(figsize=(10, 5))
plot_pacf(data['Y'], lags=8)
plt.title('Partial Autocorrelation Function (PACF)')
plt.savefig('pacf_plot.png')
plt.show()

# 打印PACF值
print('PACF values:', pacf_values)
