# Supplementary material for: Dynamic prediction of carbon prices based on the multi-frequency combined model
Source: PeerJ Comput Sci. 2025 Apr 17;11:e2827. doi: 10.7717/peerj-cs.2827 (PMC12190694; doi:10.7717/peerj-cs.2827)
Supplement: Supplemental Information 1 [file peerj-cs-11-2827-s001.zip › Source code/4 GBDT/data_undifferentiated.csv]

date	SP500-1	CSI300-1	BRENT-1	NYMEX-1	COAL-1	DCOAL-1	AQI-1	EURCNY	�ٶ�ָ��-̼�к�	�ٶ�ָ��-̼����	Xi-1	Xi-6	xi-8	Y
2018/1/15	2781.33	4,225.24	70.26	3.13	1,327.00	629.8	124	7.87	61	349	15.33	14.7	15.29	15.19
2018/1/16	2,776.42	4,258.47	69.15	3.12	1,277.50	633.4	167	7.9	74	368	15.19	15.01	15.02	15.34
2018/1/17	2,802.56	4,248.12	69.38	3.26	1,284.00	635.6	152	7.89	126	312	15.34	15.29	14.7	14.76
2018/1/18	2,798.03	4,271.42	69.31	3.21	1,276.00	646.2	191	7.85	125	340	14.76	15.42	15.01	14.98
2018/1/19	2,810.30	4,285.40	68.61	3.19	1,287.50	646	214	7.86	63	324	14.98	15.3	15.29	14.95
2018/1/22	2,832.97	4,336.60	69.03	3.25	1,271.50	655.6	115	7.85	64	303	14.95	15.33	15.42	15.14
2018/1/23	2,839.13	4,382.61	69.96	3.53	1,284.50	656.8	155	7.85	131	330	15.14	15.19	15.3	15.07
2018/1/24	2,837.54	4,389.89	70.53	3.43	1,289.00	665	69	7.86	0	292	15.07	15.34	15.33	14.99
2018/1/25	2,839.25	4,365.08	70.42	3.45	1,319.00	668.4	49	7.9	70	314	14.99	14.76	15.19	14.99
2018/1/26	2,872.87	4,381.30	70.52	3.17	1,301.00	673	56	7.86	64	288	14.99	14.98	15.34	14.57
2018/1/29	2,853.53	4,302.02	69.46	3.18	1,286.50	678.8	106	7.86	64	275	14.57	14.95	14.76	14.93
2018/1/30	2,822.43	4,256.10	69.02	3.17	1,295.00	666.8	101	7.84	61	292	14.93	15.14	14.98	15.44
2018/1/31	2,823.81	4,275.90	69.05	2.97	1,293.50	664.4	88	7.86	66	298	15.44	15.07	14.95	15.14
2018/2/1	2,821.98	4,245.90	69.65	2.89	1,289.00	666	104	7.82	63	271	15.14	14.99	15.14	14.85
2018/2/2	2,762.13	4,271.23	68.58	2.86	1,331.50	660.4	88	7.86	122	275	14.85	14.99	15.07	14.97
2018/2/5	2,648.94	4,274.15	67.62	2.75	1,369.00	664.2	78	7.84	66	271	14.97	14.57	14.99	14.64
2018/2/6	2,695.14	4,148.89	66.86	2.76	1,359.00	657.4	93	7.8	68	232	14.64	14.93	14.99	14.9
2018/2/7	2,681.66	4,050.50	65.51	2.7	1,368.00	653.6	118	7.78	66	252	14.9	15.44	14.57	14.93
2018/2/8	2,581.00	4,012.05	64.81	2.69	1,364.00	646.4	118	7.7	59	243	14.93	15.14	14.93	14.99
2018/2/9	2,619.55	3,840.65	64.84	2.61	1,356.00	648.4	128	7.74	64	242	14.99	14.85	15.44	15.02
2018/2/12	2,656.00	3,890.10	65.67	2.56	1,364.00	634.4	79	7.72	61	217	15.02	14.97	15.14	14.4
2018/2/13	2,662.94	3,935.63	65.25	2.61	1,364.50	636	89	7.77	61	181	14.4	14.64	14.85	14.15
2018/2/14	2,698.63	3,966.96	65.42	2.6	1,373.50	643.2	114	7.83	0	169	14.15	14.9	14.97	15.29
2018/2/22	2,703.96	4,052.73	66.39	2.62	1,378.00	655	115	7.8	0	214	15.29	14.93	14.64	16.35
2018/2/23	2,747.30	4,071.09	67.31	2.67	1,398.00	651.2	80	7.83	63	236	16.35	14.99	14.9	14.72
2018/2/26	2,779.60	4,118.42	67.5	2.69	1,412.00	641.6	101	7.79	70	275	14.72	15.02	14.93	14.3
2018/2/27	2,744.28	4,058.98	66.63	2.69	1,428.50	640.2	44	7.78	126	271	14.3	14.4	14.99	14.84
2018/2/28	2,713.83	4,023.64	65.78	2.67	1,412.50	636.6	51	7.74	66	253	14.84	14.15	15.02	14.99
2018/3/1	2,677.67	4,049.09	63.83	2.69	1,401.00	632.8	75	7.72	63	277	14.99	15.29	14.4	14.07
2018/3/2	2,691.25	4,016.46	64.37	2.71	1,394.00	632.4	77	7.77	0	241	14.07	16.35	14.15	14.99
2018/3/5	2,720.94	4,018.10	65.54	2.7	1,374.50	624.2	35	7.81	127	292	14.99	14.72	15.29	14.98
2018/3/6	2,728.12	4,066.56	65.79	2.76	1,378.00	621.6	45	7.82	61	306	14.98	14.3	16.35	15.09
2018/3/7	2,726.80	4,036.65	64.34	2.79	1,347.50	620.4	40	7.86	63	296	15.09	14.84	14.72	14.86
2018/3/8	2,738.97	4,077.60	63.61	2.75	1,324.50	622.4	60	7.85	59	259	14.86	14.99	14.3	14.84
2018/3/9	2,786.57	4,108.87	65.49	2.73	1,300.50	613.4	78	7.81	276	244	14.84	14.07	14.84	15.46
2018/3/12	2,783.02	4,127.67	64.95	2.79	1,266.00	607.6	82	7.8	188	301	15.46	14.99	14.99	14.95
2018/3/13	2,765.31	4,091.25	64.64	2.79	1,251.50	607.4	92	7.8	191	293	14.95	14.98	14.07	14.8
2018/3/14	2,749.48	4,073.34	64.89	2.74	1,294.50	610	72	7.83	150	295	14.8	15.09	14.99	14.98
2018/3/16	2,752.01	4,056.42	66.21	2.7	1,288.50	610	49	7.79	218	288	14.98	14.86	14.98	14.98
2018/3/19	2,712.92	4,074.25	66.05	2.66	1,286.00	599.6	64	7.78	180	291	14.98	14.84	15.09	14.86
2018/3/20	2,716.94	4,077.70	67.42	2.68	1,288.50	591.4	60	7.8	192	293	14.86	15.46	14.86	14.78
2018/3/21	2,711.93	4,061.05	69.47	2.65	1,291.50	587.4	65	7.77	152	312	14.78	14.95	14.84	15.19
2018/3/22	2,643.69	4,020.35	68.91	2.62	1,275.50	586.6	90	7.8	138	345	15.19	14.8	15.46	15.51
2018/3/23	2,588.26	3,904.94	70.45	2.59	1,230.00	574.2	96	7.8	148	246	15.51	14.98	14.95	14.95
2018/3/26	2,658.55	3,879.89	70.12	2.63	1,243.50	584.4	72	7.81	180	348	14.95	14.98	14.8	15.24
2018/3/27	2,612.62	3,913.27	70.11	2.7	1,251.50	580.8	75	7.82	171	296	15.24	14.86	14.98	14.94
2018/3/28	2,605.00	3,842.72	69.53	2.7	1,231.50	575.4	86	7.79	160	280	14.94	14.78	14.98	15.17
2018/3/29	2,641.53	3,894.05	70.27	2.73	1,251.00	577.2	95	7.76	161	293	15.17	15.19	14.86	15.11
2018/3/30	2611.71	3,898.50	68.96	2.71	1,281.50	579.6	118	7.74	148	284	15.11	15.51	14.78	14.89
2018/4/2	2,581.88	3,886.92	67.64	2.68	1,281.00	571.6	88	7.73	149	271	14.89	14.95	15.19	15.25
2018/4/3	2,614.45	3,862.48	68.12	2.7	1,286.50	564.2	81	7.73	133	265	15.25	15.24	15.51	15.48
2018/4/4	2,644.69	3,854.86	68.02	2.71	1,300.50	563.6	121	7.72	155	285	15.48	14.94	14.95	15.6
2018/4/9	2,613.16	3,852.93	68.65	2.7	1,291.00	561.8	92	7.74	127	270	15.6	15.17	15.24	15.76
2018/4/10	2,656.87	3,927.17	71.04	2.66	1,169.50	558.6	98	7.77	152	296	15.76	15.11	14.94	15.7
2018/4/11	2,642.19	3,938.34	72.06	2.67	1,149.50	556.8	104	7.78	63	281	15.7	14.89	15.17	15.07
2018/4/12	2,663.99	3,898.64	72.02	2.69	1,124.50	555.8	81	7.77	130	281	15.07	15.25	15.11	15.5
2018/4/13	2,656.30	3,871.14	72.58	2.74	1,132.50	556.4	41	7.75	142	265	15.5	15.48	14.89	15.74
2018/4/16	2,677.84	3,808.86	71.42	2.75	1,102.00	570	246	7.75	78	290	15.74	15.6	15.25	14.72
2018/4/17	2,706.39	3,748.64	71.58	2.74	1,126.50	585.8	141	7.77	143	323	14.72	15.76	15.48	15.45
2018/4/18	2,708.64	3,766.28	73.48	2.74	1,149.00	591.8	112	7.77	64	283	15.45	15.7	15.6	15.47
2018/4/19	2,693.13	3,811.84	73.78	2.68	1,174.50	591.6	93	7.78	148	347	15.47	15.07	15.76	15.99
2018/4/20	2,670.14	3,760.85	74.06	2.75	1,130.50	587.6	88	7.76	125	289	15.99	15.5	15.7	15.49
2018/4/23	2,670.29	3,766.33	74.71	2.74	1,177.50	603.6	34	7.74	135	315	15.49	15.74	15.07	15.54
2018/4/24	2,634.56	3,843.49	73.86	2.78	1,182.00	604.8	59	7.71	129	277	15.54	14.72	15.5	15.58
2018/4/25	2,639.40	3,828.70	74	2.81	1,165.50	593.6	62	7.71	61	271	15.58	15.45	15.74	15.57
2018/4/26	2,666.94	3,755.49	74.74	2.83	1,168.50	593.8	67	7.7	124	293	15.57	15.47	14.72	15.66
2018/4/27	2,669.91	3,756.88	74.64	2.77	1,157.50	597.6	85	7.67	122	269	15.66	15.99	15.45	15.53
2018/5/2	2,635.67	3,763.65	73.36	2.76	1,205.00	596.6	82	7.63	133	291	15.53	15.49	15.47	16
2018/5/3	2,629.73	3,793.00	73.63	2.73	1,199.50	594.4	74	7.61	131	289	16	15.54	15.99	15.96
2018/5/4	2,663.42	3,774.60	74.87	2.71	1,217.50	602.4	68	7.61	135	307	15.96	15.58	15.49	15.8
2018/5/7	2,672.63	3,834.19	76.17	2.74	1,249.50	613.2	51	7.6	128	325	15.8	15.57	15.54	15.65
2018/5/8	2,671.92	3,878.68	74.85	2.74	1,248.00	607.2	48	7.59	127	302	15.65	15.66	15.58	15.6
2018/5/9	2,697.79	3,871.62	77.21	2.74	1,228.50	600.2	83	7.56	127	307	15.6	15.53	15.57	15.55
2018/5/10	2,723.07	3,893.06	77.47	2.81	1,241.00	611.8	69	7.56	129	303	15.55	16	15.66	15.58
2018/5/11	2,727.72	3,872.84	77.12	2.82	1,260.50	620.2	92	7.57	135	254	15.58	15.96	15.53	15.64
2018/5/14	2,730.13	3,909.29	78.23	2.84	1,260.50	629.8	67	7.57	126	269	15.64	15.8	16	15.56
2018/5/15	2,711.45	3,924.10	78.43	2.83	1,270.50	632.6	57	7.57	68	300	15.56	15.65	15.96	15.56
2018/5/16	2,722.46	3,892.84	79.28	2.82	1,271.50	638.4	58	7.54	133	283	15.56	15.6	15.8	15.57
2018/5/17	2,720.13	3,864.05	79.3	2.85	1,247.50	634.8	62	7.52	127	334	15.57	15.55	15.65	15.59
2018/5/18	2,712.97	3,903.06	78.51	2.84	1,230.00	630.4	48	7.52	64	238	15.59	15.58	15.6	15.47
2018/5/21	2,733.01	3,921.24	79.22	2.83	1,232.00	619.6	35	7.51	59	256	15.47	15.64	15.55	15.5
2018/5/22	2,724.44	3,906.21	79.57	2.9	1,221.00	610.2	51	7.52	68	277	15.5	15.56	15.58	15.49
2018/5/23	2,733.29	3,854.58	79.8	2.92	1,175.50	585.4	105	7.51	64	267	15.49	15.56	15.64	15.55
2018/5/24	2,727.76	3,827.22	78.79	2.93	1,190.00	591.8	71	7.47	66	242	15.55	15.57	15.56	16.1
2018/5/25	2,721.33	3,816.50	76.44	2.96	1,175.50	589.8	69	7.48	61	265	16.1	15.59	15.56	17.52
2018/5/28	2705.6	3,833.26	75.3	2.99	1,196.50	611.8	104	7.48	68	315	17.52	15.47	15.57	16.82
2018/5/29	2,689.86	3,804.01	75.39	2.9	1,218.50	623.6	115	7.44	64	300	16.82	15.5	15.59	16.97
2018/5/30	2,724.01	3,723.37	77.5	2.9	1,204.00	623.8	73	7.41	68	312	16.97	15.49	15.47	17.39
2018/5/31	2,705.27	3,802.38	77.59	2.95	1,238.50	624	55	7.48	61	307	17.39	15.55	15.5	17
2018/6/1	2,734.62	3,770.59	76.79	2.98	1,253.00	636.2	79	7.5	72	227	17	16.1	15.49	16.75
2018/6/4	2,746.87	3,807.58	75.29	2.93	1,238.50	632.8	74	7.49	134	312	16.75	17.52	15.55	16.94
2018/6/5	2,748.80	3,845.32	75.38	2.89	1,244.00	632.8	77	7.51	139	293	16.94	16.82	16.1	16.88
2018/6/6	2,772.35	3,837.35	75.36	2.9	1,245.50	629.8	92	7.51	137	282	16.88	16.97	17.52	16.57
2018/6/7	2,770.37	3,831.01	77.32	2.93	1,259.00	637.6	79	7.53	70	283	16.57	17.39	16.82	16.61
2018/6/8	2,779.03	3,779.62	76.46	2.91	1,255.50	639	44	7.55	59	280	16.61	17	16.97	16.76
2018/6/11	2,782.00	3,779.98	76.46	2.95	1,244.00	629.8	80	7.54	68	293	16.76	16.75	17.39	16.57
2018/6/12	2,786.85	3,825.95	75.88	2.94	1,277.50	649.2	90	7.54	125	281	16.57	16.94	17	16.5
2018/6/13	2,775.63	3,788.34	76.74	2.96	1,256.00	646.2	69	7.54	125	300	16.5	16.88	16.75	16.48
2018/6/14	2,782.49	3,773.37	75.94	2.97	1,253.50	643	78	7.55	144	285	16.48	16.57	16.94	16.5
2018/6/15	2,779.66	3,753.43	73.44	3.03	1,264.00	660.4	98	7.44	124	301	16.5	16.61	16.88	16.7
2018/6/19	2,762.59	3,621.12	75.08	2.92	1,199.50	644.2	59	7.47	70	263	16.7	16.76	16.57	16.8
2018/6/20	2,767.32	3,635.44	74.74	2.97	1,209.00	649.6	42	7.5	127	251	16.8	16.57	16.61	16.7
2018/6/21	2,749.76	3,592.97	73.05	2.98	1,184.00	643	71	7.49	139	274	16.7	16.5	16.76	16.74
2018/6/22	2,754.88	3,608.90	75.55	2.94	1,184.00	642	43	7.52	131	255	16.74	16.48	16.57	16.71
2018/6/25	2,717.07	3,560.48	74.73	2.93	1,194.00	642	46	7.57	154	220	16.71	16.5	16.5	16.8
2018/6/26	2,723.06	3,531.11	76.31	2.95	1,176.00	632.6	44	7.63	64	286	16.8	16.7	16.48	16.85
2018/6/27	2,699.63	3,459.26	77.62	2.99	1,170.50	632.6	47	7.64	64	235	16.85	16.8	16.5	16.85
2018/6/28	2,716.31	3,423.53	77.85	2.95	1,183.50	643.6	44	7.64	128	237	16.85	16.7	16.7	16.85
2018/6/29	2,718.37	3,510.98	79.44	2.92	1,200.50	647.4	54	7.65	124	216	16.85	16.74	16.8	17
2018/7/2	2,726.71	3,407.96	77.3	2.86	1,166.50	637.2	49	7.72	129	258	17	16.71	16.7	17.05
2018/7/3	2,713.22	3,409.28	77.76	2.86	1,165.00	637	54	7.74	59	283	17.05	16.8	16.74	17.29
2018/7/4	2724.92	3,363.75	78.24	2.84	1,154.50	642.2	49	7.77	59	259	17.29	16.85	16.71	16.83
2018/7/5	2,736.61	3,342.44	77.39	2.83	1,150.50	633.2	27	7.72	127	226	16.83	16.85	16.8	17.45
2018/7/6	2,759.82	3,365.12	77.11	2.85	1,151.50	627.2	37	7.76	64	209	17.45	16.85	16.85	17.68
2018/7/9	2,784.17	3,459.18	78.07	2.83	1,157.50	629.4	28	7.8	66	230	17.68	17	16.85	18.15
2018/7/10	2,793.84	3,467.52	78.86	2.78	1,142.50	626.2	62	7.79	74	239	18.15	17.05	16.85	18.74
2018/7/11	2,774.02	3,407.53	73.4	2.83	1,146.00	633.6	51	7.77	63	207	18.74	17.29	17	19.19
2018/7/12	2,798.29	3,481.06	74.45	2.8	1,153.50	633.8	44	7.8	146	211	19.19	16.83	17.05	19.24
2018/7/13	2,801.31	3,492.69	75.33	2.76	1,130.00	618.6	37	7.78	129	220	19.24	17.45	17.29	20.22
2018/7/16	2,798.43	3,472.09	71.84	2.77	1,138.50	619.8	62	7.8	0	204	20.22	17.68	16.83	19.32
2018/7/17	2,809.55	3,449.38	72.16	2.74	1,148.00	618.6	66	7.82	134	248	19.32	18.15	17.45	20
2018/7/18	2,815.62	3,431.32	72.9	2.73	1,140.00	611.8	60	7.8	159	253	20	18.74	17.68	20.09
2018/7/19	2,804.49	3,428.34	72.58	2.77	1,160.50	617.6	55	7.81	63	230	20.09	19.19	18.15	20.13
2018/7/20	2,801.83	3,492.89	73.07	2.76	1,166.50	619.6	67	7.88	64	220	20.13	19.24	18.74	20.06
2018/7/23	2,806.98	3,525.75	73.06	2.72	1,168.00	612.8	48	7.93	70	225	20.06	20.22	19.19	20.46
2018/7/24	2,820.40	3,581.71	73.44	2.74	1,178.50	614.2	73	7.94	59	221	20.46	19.32	19.24	20.79
2018/7/25	2,846.07	3,577.75	73.93	2.78	1,197.00	611.4	54	7.95	59	272	20.79	20	20.22	21.85
2018/7/26	2,837.44	3,536.25	74.54	2.76	1,196.00	605	54	7.94	61	257	21.85	20.09	19.32	22.93
2018/7/27	2,818.82	3,521.23	74.29	2.79	1,195.50	602.2	51	7.91	59	207	22.93	20.13	20	23
2018/7/30	2,802.60	3,515.08	74.97	2.8	1,196.50	592.4	74	7.95	129	206	23	20.06	20.09	24.4
2018/7/31	2,816.29	3,517.66	74.25	2.78	1,198.00	586.8	56	7.98	135	234	24.4	20.46	20.13	24.56
2018/8/1	2,813.36	3,447.39	72.39	2.75	1,186.50	581.2	80	7.99	139	225	24.56	20.79	20.06	25.38
2018/8/2	2,827.22	3,370.96	73.45	2.82	1,192.00	573.4	75	7.93	127	208	25.38	21.85	20.46	25.38
2018/8/3	2,840.35	3,315.28	73.21	2.85	1,202.50	585	51	7.92	0	203	25.38	22.93	20.79	25.03
2018/8/6	2,850.40	3,273.27	73.75	2.86	1,231.00	598	67	7.93	122	239	25.03	23	21.85	25.65
2018/8/7	2,858.45	3,368.87	74.65	2.89	1,254.00	615.6	78	7.91	129	230	25.65	24.4	22.93	27.5
2018/8/8	2,857.70	3,314.51	72.28	2.95	1,273.50	617	71	7.93	128	216	27.5	24.56	23	28.15
2018/8/9	2,853.58	3,397.53	72.07	2.95	1,275.50	617	86	7.93	63	225	28.15	25.38	24.4	29
2018/8/10	2,833.28	3,405.02	72.81	2.94	1,237.00	613	79	7.88	128	221	29	25.38	24.56	29.7
2018/8/13	2,821.93	3,390.34	72.61	2.93	1,259.00	628	41	7.83	61	228	29.7	25.03	25.38	28.82
2018/8/14	2,839.96	3,372.91	72.46	2.96	1,248.00	617.4	35	7.84	59	241	28.82	25.65	25.38	29.3
2018/8/15	2,818.37	3,291.98	70.76	2.94	1,271.50	606.8	48	7.81	127	224	29.3	27.5	25.03	29.3
2018/8/16	2834.25	3,276.73	71.43	2.91	1,264.50	600.8	47	7.83	141	244	29.3	28.15	25.65	29.31
2018/8/17	2,850.13	3,229.62	71.83	2.94	1,291.50	601.6	37	7.84	64	218	29.31	29	27.5	29.35
2018/8/20	2,857.05	3,267.25	72.21	2.95	1,328.00	597.2	32	7.87	64	223	29.35	29.7	28.15	28.64
2018/8/21	2,862.96	3,326.65	72.63	2.99	1,289.50	602.4	49	7.87	131	202	28.64	28.82	29	27.35
2018/8/22	2,861.82	3,307.95	74.78	2.96	1,333.00	615.6	59	7.9	68	193	27.35	29.3	29.7	27.66
2018/8/23	2,856.98	3,320.03	74.73	2.97	1,295.50	616.2	69	7.92	129	235	27.66	29.3	28.82	27.55
2018/8/24	2,874.69	3,325.33	75.82	2.91	1,290.00	623.8	56	7.94	68	226	27.55	29.31	29.3	27.58
2018/8/27	2,896.74	3,406.57	76.21	2.87	1,262.00	612.8	43	7.98	59	225	27.58	29.35	29.3	27.31
2018/8/28	2,897.52	3,400.17	75.95	2.85	1,272.50	617.2	48	7.95	130	257	27.31	28.64	29.31	26.7
2018/8/29	2,914.04	3,386.57	77.14	2.87	1,244.50	619.8	53	7.96	0	231	26.7	27.35	29.35	27.18
2018/8/30	2,901.13	3,351.09	77.77	2.88	1,253.50	624.8	47	7.98	61	239	27.18	27.66	28.64	26.85
2018/8/31	2,901.52	3,334.50	77.42	2.92	1,248.00	615.4	41	7.96	133	186	26.85	27.55	27.35	27.78
2018/9/3	2899.12	3,321.82	78.15	2.87	1,223.50	605.4	53	7.93	64	218	27.78	27.58	27.66	27.39
2018/9/4	2,896.72	3,363.90	78.17	2.81	1,227.00	615	78	7.92	68	236	27.39	27.31	27.55	27.3
2018/9/5	2,888.60	3,298.14	77.27	2.79	1,241.00	614	89	7.91	129	238	27.3	26.7	27.58	27.35
2018/9/6	2,878.05	3,262.88	76.5	2.78	1,283.50	622.8	48	7.94	66	250	27.35	27.18	27.31	27.48
2018/9/7	2,871.68	3,277.64	76.83	2.78	1,273.00	626.4	42	7.93	68	202	27.48	26.85	26.7	27.2
2018/9/10	2,877.13	3,230.07	77.37	2.81	1,320.00	636.8	55	7.91	135	231	27.2	27.78	27.18	27.17
2018/9/11	2,887.89	3,224.21	79.06	2.83	1,287.50	625.8	63	7.94	131	247	27.17	27.39	26.85	27.73
2018/9/12	2,888.92	3,202.02	79.74	2.82	1,268.00	629.2	69	7.95	131	243	27.73	27.3	27.78	27.08
2018/9/13	2,904.18	3,236.57	78.18	2.81	1,287.00	623.6	72	7.97	76	235	27.08	27.35	27.39	27.43
2018/9/14	2,904.98	3,242.09	78.09	2.77	1,298.50	631.2	60	7.99	70	213	27.43	27.48	27.3	29.75
2018/9/17	2,888.80	3,204.92	78.05	2.82	1,292.00	625.4	43	7.97	61	229	29.75	27.2	27.35	28.88
2018/9/18	2,904.31	3,269.43	79.03	2.93	1,298.00	627.2	34	8	149	238	28.88	27.17	27.48	26.9
2018/9/19	2,907.95	3,312.48	79.4	2.91	1,306.00	632.2	42	8.01	135	233	26.9	27.73	27.2	27.48
2018/9/20	2,930.75	3,310.13	78.7	2.96	1,276.50	640	41	8	126	221	27.48	27.08	27.17	28.48
2018/9/21	2,929.67	3,410.49	78.8	2.98	1,286.50	636	38	8.05	134	198	28.48	27.43	27.73	27.3
2018/9/25	2,915.56	3,379.80	81.87	3.08	1,277.50	632	58	8.04	145	203	27.3	29.75	27.08	28
2018/9/26	2,905.97	3,417.24	81.34	2.97	1,286.50	634	35	8.07	145	212	28	28.88	27.43	28.34
2018/9/27	2,914.00	3,403.59	81.72	3.06	1,268.50	634	40	8.06	128	226	28.34	26.9	29.75	28.04
2018/9/28	2,913.98	3,438.86	82.72	3	1,272.50	637	55	8.01	134	246	28.04	27.48	28.88	28.2
2018/10/8	2,884.43	3,290.90	83.91	3.28	1,330.00	650.4	95	7.95	67	224	28.2	28.48	26.9	28.3
2018/10/9	2,880.34	3,288.69	85	3.31	1,333.00	663	89	7.93	82	384	28.3	27.3	27.48	28.3
2018/10/10	2,785.68	3,281.60	83.09	3.28	1,363.50	666.8	65	7.94	68	302	28.3	28	28.48	28.58
2018/10/11	2,728.37	3,124.11	80.26	3.24	1,366.50	660	57	7.97	131	226	28.58	28.34	27.3	28.29
2018/10/12	2,767.13	3,170.73	80.43	3.15	1,375.50	666.2	65	8	65	214	28.29	28.04	28	29.98
2018/10/15	2,750.79	3,126.45	80.78	3.26	1,350.50	660	57	7.99	64	250	29.98	28.2	28.34	28.32
2018/10/16	2,809.92	3,100.97	81.41	3.25	1,367.50	662.2	50	8.01	146	246	28.32	28.3	28.04	28.54
2018/10/17	2,809.21	3,118.25	80.05	3.32	1,399.50	664.4	58	8	153	239	28.54	28.3	28.2	28.92
2018/10/18	2,768.78	3,044.39	79.29	3.23	1,384.50	656.6	74	7.97	140	272	28.92	28.58	28.3	28.88
2018/10/19	2,767.78	3,134.95	79.78	3.23	1,356.00	644.6	54	7.95	70	236	28.88	28.29	28.3	29.41
2018/10/22	2,755.88	3,270.27	79.83	3.14	1,361.50	641	52	7.97	143	255	29.41	29.98	28.58	29.34
2018/10/23	2,740.69	3,183.43	76.44	3.22	1,388.50	642	72	7.95	132	274	29.34	28.32	28.29	29.35
2018/10/24	2,656.10	3,188.20	76.17	3.19	1,395.00	644.6	90	7.96	68	252	29.35	28.54	29.98	30.01
2018/10/25	2,705.57	3,194.31	76.89	3.17	1,415.00	638.2	72	7.92	135	275	30.01	28.92	28.32	30.38
2018/10/26	2,658.69	3,173.64	77.62	3.25	1,409.00	632	57	7.9	132	238	30.38	28.88	28.54	32.09
2018/10/29	2,641.25	3,076.89	77.34	3.18	1,388.00	639	64	7.91	129	235	32.09	29.41	28.92	28.88
2018/10/30	2,682.63	3,110.26	75.91	3.21	1,394.00	639.8	80	7.91	135	199	28.88	29.34	28.88	30.54
2018/10/31	2,711.74	3,153.82	75.47	3.28	1,393.00	632.2	76	7.9	72	242	30.54	29.35	29.41	30.92
2018/11/1	2,740.37	3,177.03	72.89	3.24	1,385.00	630.4	81	7.89	128	234	30.92	30.01	29.34	29.97
2018/11/2	2,723.06	3,290.25	72.83	3.3	1,360.50	627.8	63	7.91	78	215	29.97	30.38	29.35	29.9
2018/11/5	2,738.31	3,262.84	73.17	3.56	1,384.00	627.8	85	7.87	139	242	29.9	32.09	30.01	28.58
2018/11/6	2,755.45	3,243.15	72.13	3.53	1,370.00	629	13	7.88	126	238	28.58	28.88	30.38	28.7
2018/11/7	2,813.89	3,221.91	72.07	3.53	1,361.00	619.8	20	7.9	142	261	28.7	30.54	32.09	28.74
2018/11/8	2,806.83	3,212.77	70.65	3.56	1,358.00	623.4	44	7.9	131	216	28.74	30.92	28.88	28.11
2018/11/9	2,781.01	3,167.44	70.18	3.72	1,343.50	627.4	50	7.88	66	232	28.11	29.97	30.54	27.79
2018/11/12	2,726.22	3,205.14	70.12	3.94	1,360.50	617	94	7.87	127	277	27.79	29.9	30.92	28.25
2018/11/13	2,722.18	3,237.38	65.47	4.07	1,333.00	603.2	80	7.82	143	235	28.25	28.58	29.97	28.69
2018/11/14	2,701.58	3,204.94	66.12	4.69	1,360.00	622.8	61	7.85	134	271	28.69	28.7	29.9	28.93
2018/11/15	2,730.20	3,242.37	66.62	3.9	1,382.00	613.6	64	7.85	137	269	28.93	28.74	28.58	29.39
2018/11/16	2,736.27	3,257.67	66.76	4.39	1,385.00	618.4	61	7.86	66	212	29.39	28.11	28.7	29.21
2018/11/19	2,690.73	3,294.60	66.79	4.58	1,382.50	608	73	7.9	61	235	29.21	27.79	28.74	29.25
2018/11/20	2,641.89	3,218.41	62.53	4.52	1,371.50	612	60	7.93	136	263	29.25	28.25	28.11	28.2
2018/11/21	2,649.93	3,226.49	63.48	4.45	1,378.50	618.4	96	7.9	68	250	28.2	28.69	27.79	29.75
2018/11/22	2641.25	3,214.43	62.6	4.24	1,364.00	618.2	113	7.9	66	272	29.75	28.93	28.25	32.71
2018/11/23	2,632.56	3,143.48	58.8	4.36	1,340.50	611	88	7.9	124	231	32.71	29.39	28.69	31.88
2018/11/26	2,673.45	3,141.24	60.48	4.28	1,297.00	597	135	7.88	128	282	31.88	29.21	28.93	30.17
2018/11/27	2,682.20	3,137.24	60.21	4.22	1,306.50	602.8	127	7.87	76	277	30.17	29.25	29.39	29.77
2018/11/28	2,743.78	3,178.93	58.76	4.68	1,330.00	602.8	138	7.85	64	259	29.77	28.2	29.21	31.71
2018/11/29	2,737.76	3,137.65	59.51	4.6	1,338.00	595.2	141	7.88	135	285	31.71	29.75	29.25	29.9
2018/11/30	2,760.17	3,172.69	58.71	4.64	1,329.50	593.6	256	7.9	154	253	29.9	32.71	28.2	29.58
2018/12/3	2,790.37	3,260.95	61.69	4.38	1,383.50	598.8	72	7.87	143	276	29.58	31.88	29.75	29.44
2018/12/4	2,700.06	3,267.71	62.08	4.51	1,394.00	598.4	88	7.83	70	270	29.44	30.17	32.71	29.89
2018/12/5	2,700.06	3,252.00	61.56	4.45	1,412.00	561.4	59	7.78	80	234	29.89	29.77	31.88	30.83
2018/12/6	2,695.95	3,181.67	60.06	4.37	1,423.00	566.8	19	7.78	63	225	30.83	31.71	30.17	31.32
2018/12/7	2,633.08	3,181.56	61.67	4.5	1,455.00	574.4	59	7.81	141	227	31.32	29.9	29.77	30.67
2018/12/10	2,637.72	3,144.76	59.97	4.52	1,444.00	576.8	80	7.83	163	246	30.67	29.58	31.71	29.8
2018/12/11	2,636.78	3,159.82	60.2	4.36	1,193.00	565.6	130	7.84	133	234	29.8	29.44	29.9	31.2
2018/12/12	2,651.07	3,170.61	60.15	4.1	1,204.00	566.2	180	7.82	141	219	31.2	29.89	29.58	29.98
2018/12/13	2,649.38	3,219.69	61.45	4.12	1,245.00	566.6	140	7.82	126	269	29.98	30.83	29.44	29.49
2018/12/14	2,599.95	3,165.91	60.28	3.79	1,256.00	566	112	7.81	142	203	29.49	31.32	29.89	29.69
2018/12/17	2,545.94	3,161.20	59.61	3.57	1,242.00	562.6	130	7.79	0	261	29.69	30.67	30.83	29.98
2018/12/18	2,546.16	3,128.43	55.26	3.83	1,216.00	559.6	117	7.82	126	247	29.98	29.8	31.32	29.79
2018/12/19	2,506.96	3,091.13	57.24	3.73	1,195.50	563	92	7.83	133	234	29.79	31.2	30.67	28.95
2018/12/20	2,467.42	3,067.42	54.35	3.71	1,191.00	560.4	60	7.85	129	275	28.95	29.98	29.8	29.98
2018/12/21	2,416.58	3,029.40	53.82	3.67	1,198.50	561	74	7.88	64	243	29.98	29.49	31.2	28.06
2018/12/24	2,351.10	3,038.20	50.47	3.46	1,199.00	565	70.6	7.85	129	197	28.06	29.69	29.98	29.97
2018/12/25	2409.4	3,017.28	52.47	3.44	1,168.00	555.4	67.2	7.86	63	217	29.97	29.98	29.49	29.69
2018/12/26	2,467.70	3,002.03	54.47	3.42	1,171.50	553.2	63.8	7.86	63	233	29.69	29.79	29.69	30.68
2018/12/27	2,488.83	2,990.51	52.16	3.49	1,172.00	559.8	60.4	7.83	68	236	30.68	28.95	29.98	29.12
2018/12/28	2,485.74	3,010.65	52.2	3.3	1,179.50	561.6	57	7.85	66	200	29.12	29.98	29.79	31.28
2019/1/2	2,510.03	2,969.54	54.91	2.96	1,145.50	563.4	80	7.85	163	207	31.28	28.06	28.95	31.02
2019/1/3	2,447.89	2,964.84	55.95	2.92	1,175.50	561	95	7.78	63	204	31.02	29.97	29.98	29.44
2019/1/4	2,531.94	3,035.87	57.06	3.03	1,185.50	563.4	122	7.82	63	207	29.44	29.69	28.06	29.98
2019/1/7	2,549.69	3,054.30	57.33	2.96	1,195.00	569.4	154	7.82	70	211	29.98	30.68	29.97	28.98
2019/1/8	2,574.41	3,047.70	58.72	3	1,184.00	564.8	120	7.85	61	211	28.98	29.12	29.69	29.09
2019/1/9	2,584.96	3,078.48	61.44	2.99	1,187.50	561.4	55	7.84	70	228	29.09	31.28	30.68	28.86
2019/1/10	2,596.64	3,072.69	61.68	2.97	1,192.00	561	48	7.88	59	219	28.86	31.02	29.12	29.73
2019/1/11	2,596.26	3,094.78	60.48	3.16	1,233.00	561	93	7.81	68	218	29.73	29.44	31.28	31.11
2019/1/14	2,582.61	3,067.78	58.99	3.57	1,245.00	577.2	112	7.74	64	250	31.11	29.98	31.02	29.35
2019/1/15	2,610.30	3,127.99	60.64	3.45	1,237.50	575	147	7.75	70	222	29.35	28.98	29.44	29.3
2019/1/16	2,616.10	3,128.65	61.32	3.41	1,231.50	582.2	81	7.71	68	199	29.3	29.09	29.98	32.02
2019/1/17	2,635.96	3,111.42	61.18	3.42	1,231.50	583.8	127	7.7	68	190	32.02	28.86	28.98	31.04
2019/1/18	2,670.71	3,168.17	62.7	3.42	1,238.00	591.6	130	7.71	129	171	31.04	29.73	29.09	29.3
2019/1/21	2651.81	3,185.64	62.74	3.24	1,214.00	587.8	187	7.7	64	195	29.3	31.11	28.86	29.3
2019/1/22	2,632.90	3,143.32	61.5	3.06	1,215.50	576	149	7.71	64	203	29.3	29.35	29.73	28.98
2019/1/23	2,638.70	3,141.05	61.14	3.03	1,232.00	576.6	105	7.72	61	207	28.98	29.3	31.11	30.74
2019/1/24	2,642.33	3,158.78	61.09	3.13	1,216.00	569	108	7.72	83	190	30.74	32.02	29.35	28.51
2019/1/25	2,664.76	3,184.47	61.64	3.05	1,213.00	574	171	7.68	61	164	28.51	31.04	29.3	30.34
2019/1/28	2,643.85	3,183.78	59.93	2.89	1,222.00	573.8	176	7.7	191	175	30.34	29.3	32.02	29.49
2019/1/29	2,640.00	3,193.97	61.32	2.91	1,209.00	571.6	124	7.7	116	187	29.49	29.3	31.04	28.65
2019/1/30	2,681.05	3,168.48	61.65	2.87	1,204.00	571.2	63	7.7	175	177	28.65	28.98	29.3	28.99
2019/1/31	2,704.10	3,201.63	61.89	2.83	1,269.00	586.2	73	7.7	95	180	28.99	30.74	29.3	29.6
2019/2/1	2,706.53	3,247.40	62.75	2.73	1,288.50	589	106	7.68	70	159	29.6	28.51	28.98	29.19
2019/2/11	2,709.80	3,306.47	61.51	2.65	1,267.50	581.2	97	7.64	59	151	29.19	30.34	30.74	30.99
2019/2/12	2,744.73	3,330.34	62.42	2.67	1,291.50	579.6	57	7.64	137	159	30.99	29.49	28.51	28.8
2019/2/13	2,753.03	3,397.03	63.61	2.59	1,279.00	585	81	7.67	61	182	28.8	28.65	30.34	28.8
2019/2/14	2,745.73	3,402.14	64.57	2.57	1,272.50	586.6	44	7.63	131	177	28.8	28.99	29.49	28.5
2019/2/15	2,775.60	3,338.70	66.25	2.63	1,272.50	588.2	60	7.64	64	163	28.5	29.6	28.65	28.97
2019/2/18	2777.68	3,445.74	66.5	2.65	1,258.50	583.8	67	7.64	70	189	28.97	29.19	28.99	28.74
2019/2/19	2,779.76	3,439.61	66.45	2.66	1,256.00	584	88	7.65	72	193	28.74	30.99	29.6	28.71
2019/2/20	2,784.70	3,451.93	67.1	2.65	1,265.50	588	123	7.66	127	243	28.71	28.8	29.19	31.47
2019/2/21	2,774.88	3,442.71	67.07	2.71	1,285.00	585.6	107	7.63	64	217	31.47	28.8	30.99	28.4
2019/2/22	2,792.67	3,520.12	67.12	2.7	1,295.00	583	63	7.62	64	200	28.4	28.5	28.8	28.65
2019/2/25	2,796.11	3,729.48	64.76	2.81	1,291.00	590.8	100	7.61	141	221	28.65	28.97	28.8	28.44
2019/2/26	2,793.90	3,684.69	65.21	2.77	1,295.00	593	155	7.61	129	226	28.44	28.74	28.5	28.04
2019/2/27	2,792.38	3,678.39	66.39	2.81	1,295.50	602.6	55	7.62	129	258	28.04	28.71	28.97	28.83
2019/2/28	2,784.49	3,669.37	66.03	2.81	1,296.00	604.4	50	7.61	129	216	28.83	31.47	28.74	28.89
2019/3/1	2,803.69	3,749.71	65.07	2.85	1,313.50	620	40	7.61	141	226	28.89	28.4	28.71	28.5
2019/3/4	2,792.81	3,794.10	65.67	2.85	1,282.00	615.4	72	7.62	74	264	28.5	28.65	31.47	28.26
2019/3/5	2,789.65	3,816.01	65.86	2.89	1,278.50	611.2	54	7.6	136	231	28.26	28.44	28.4	29.9
2019/3/6	2,771.45	3,848.09	65.99	2.84	1,266.50	615.6	59	7.58	70	248	29.9	28.04	28.65	28.76
2019/3/7	2,748.93	3,808.85	66.3	2.87	1,272.50	613.2	68	7.59	127	240	28.76	28.83	28.44	28.79
2019/3/8	2,743.07	3,657.58	65.74	2.86	1,237.00	603.4	82	7.53	138	226	28.79	28.89	28.04	29.31
2019/3/11	2,783.30	3,729.95	66.58	2.78	1,226.00	592.8	98	7.55	68	224	29.31	28.5	28.83	28.55
2019/3/12	2,791.52	3,755.35	66.67	2.8	1,228.00	593.8	84	7.56	156	220	28.55	28.26	28.89	28.87
2019/3/13	2,810.92	3,724.19	67.55	2.84	1,232.00	589.2	96	7.58	150	257	28.87	29.9	28.5	27.81
2019/3/14	2,808.48	3,698.49	67.23	2.85	1,234.00	592.6	72	7.59	82	223	27.81	28.76	28.26	28.79
2019/3/15	2,822.48	3,745.01	67.16	2.79	1,237.00	595.6	72	7.59	130	218	28.79	28.79	29.9	28.5
2019/3/18	2,832.94	3,851.75	67.54	2.84	1,231.00	592.8	70	7.6	139	283	28.5	29.31	28.76	28.53
2019/3/19	2,832.57	3,833.96	67.61	2.86	1,227.50	591	74	7.6	139	212	28.53	28.55	28.79	28.52
2019/3/20	2,824.23	3,835.44	68.5	2.83	1,225.00	596.4	60	7.62	144	197	28.52	28.87	29.31	28.61
2019/3/21	2,854.88	3,836.89	67.86	2.82	1,233.50	597.8	71	7.64	146	221	28.61	27.81	28.55	28.6
2019/3/22	2,800.71	3,833.80	67.03	2.75	1,248.50	597.6	44	7.61	63	198	28.6	28.79	28.87	28.7
2019/3/25	2,798.36	3,742.83	67.21	2.78	1,233.00	594.6	49	7.58	152	278	28.7	28.5	27.81	28.39
2019/3/26	2,818.46	3,700.44	67.97	2.75	1,230.00	597.6	72	7.59	140	233	28.39	28.53	28.79	28.45
2019/3/27	2,805.37	3,743.39	67.83	2.73	1,229.50	593.2	65	7.57	165	208	28.45	28.52	28.5	28.56
2019/3/28	2,815.44	3,728.40	67.82	2.72	1,228.50	594.2	76	7.57	134	203	28.56	28.61	28.53	28.46
2019/3/29	2,834.40	3,872.34	68.39	2.67	1,230.50	593.6	82	7.56	127	217	28.46	28.6	28.52	28.29
2019/4/1	2,867.19	3,973.93	69.01	2.7	1,248.50	608.8	74	7.54	147	244	28.29	28.7	28.61	28.99
2019/4/2	2,867.24	3,971.29	69.37	2.69	1,237.50	605.2	55	7.53	134	269	28.99	28.39	28.6	28.55
2019/4/3	2,873.40	4,022.16	69.31	2.67	1,248.00	614.8	50	7.53	146	198	28.55	28.45	28.7	28.51
2019/4/4	2,879.39	4,062.23	69.4	2.64	1,247.50	614.4	70	7.54	129	273	28.51	28.56	28.39	28.64
2019/4/8	2,895.77	4,057.23	71.1	2.71	1,258.50	619	73	7.54	191	244	28.64	28.46	28.45	28.07
2019/4/9	2,878.20	4,075.43	70.61	2.71	1,336.00	616.6	42	7.56	159	257	28.07	28.29	28.56	27.61
2019/4/10	2,888.21	4,085.85	71.73	2.7	1,322.00	618.4	42	7.56	159	255	27.61	28.99	28.46	27.54
2019/4/11	2,888.32	3,997.58	70.83	2.67	1,312.50	619	52	7.56	133	240	27.54	28.55	28.29	28.5
2019/4/12	2,907.41	3,988.62	71.55	2.65	1,317.50	623	56	7.57	122	205	28.5	28.51	28.99	31.33
2019/4/15	2,905.58	3,975.52	71.18	2.59	1,326.00	619.2	68	7.59	132	215	31.33	28.64	28.55	28.58
2019/4/16	2,907.06	4,085.79	71.72	2.57	1,319.50	621.6	52	7.58	141	280	28.58	28.07	28.51	29.38
2019/4/17	2,900.45	4,087.24	71.62	2.51	1,324.50	620.2	65	7.57	135	227	29.38	27.61	28.64	29.48
2019/4/18	2,905.03	4,072.08	71.97	2.49	1,318.00	587.8	71	7.56	135	215	29.48	27.54	28.07	30.96
2019/4/19	2906.5	4,120.61	73.01	2.51	1,336.50	588.2	68	7.53	125	236	30.96	28.5	27.61	28.5
2019/4/22	2,907.97	4,025.61	74.04	2.53	1,330.50	596.8	78	7.54	154	194	28.5	31.33	27.54	28.73
2019/4/23	2,933.68	4,019.01	74.51	2.45	1,337.50	600.2	58	7.55	144	243	28.73	28.58	28.5	29.64
2019/4/24	2,927.25	4,030.09	74.57	2.47	1,350.00	604.4	88	7.54	133	221	29.64	29.38	31.33	29
2019/4/25	2,926.17	3,941.82	74.35	2.51	1,345.00	603.2	80	7.51	145	233	29	29.48	28.58	28.38
2019/4/26	2,939.88	3,889.27	72.15	2.58	1,347.00	607	51	7.5	143	214	28.38	30.96	29.38	29.7
2019/4/29	2,943.03	3,900.33	72.04	2.59	1,354.50	607.4	22	7.5	129	184	29.7	28.5	29.48	29.9
2019/4/30	2,945.83	3,913.21	72.8	2.57	1,352.00	616.2	57	7.53	63	204	29.9	28.73	30.96	30.49
2019/5/6	2,932.47	3,684.62	71.24	2.52	1,362.50	610.8	59	7.53	145	235	30.49	29.64	28.5	32.88
2019/5/7	2,884.05	3,720.67	69.88	2.54	1,373.00	605	54	7.56	140	234	32.88	29	28.73	32.99
2019/5/8	2,879.42	3,667.46	70.37	2.6	1,368.00	599.2	65	7.56	82	212	32.99	28.38	29.64	32.98
2019/5/9	2,870.72	3,599.70	70.39	2.6	1,357.00	598.4	68	7.58	199	223	32.98	29.7	29	32.99
2019/5/10	2,881.40	3,730.45	70.62	2.62	1,362.00	600.8	79	7.62	186	187	32.99	29.9	28.38	33.95
2019/5/13	2,811.87	3,668.73	70.23	2.62	1,350.50	607.2	116	7.63	169	235	33.95	30.49	29.7	32.59
2019/5/14	2,834.41	3,645.15	71.24	2.65	1,337.00	603	116	7.68	182	191	32.59	32.88	29.9	32.99
2019/5/15	2,850.96	3,727.09	71.77	2.61	1,370.00	600.6	42	7.69	282	232	32.99	32.99	30.49	35.84
2019/5/16	2,876.32	3,743.96	72.62	2.64	1,369.00	601.8	59	7.7	216	212	35.84	32.98	32.88	35.82
2019/5/17	2,859.53	3,648.76	72.21	2.62	1,390.00	597.4	56	7.69	216	205	35.82	32.99	32.99	34.67
2019/5/20	2,840.23	3,617.79	71.97	2.67	1,387.00	599.2	79	7.71	166	205	34.67	33.95	32.98	35.45
2019/5/21	2,864.36	3,666.78	72.18	2.62	1,403.50	595.4	77	7.71	154	200	35.45	32.59	32.99	35.63
2019/5/22	2,856.27	3,649.38	70.99	2.55	1,387.50	592.4	96	7.71	156	218	35.63	32.99	33.95	35.71
2019/5/23	2,822.24	3,583.96	67.76	2.58	1,392.00	594	103	7.7	154	200	35.71	35.84	32.59	36.94
2019/5/24	2,826.06	3,593.91	68.69	2.6	1,418.00	589.6	78	7.71	152	208	36.94	35.82	32.99	36.88
2019/5/27	2814.23	3,637.20	70.11	2.59	1,388.00	585.4	66	7.73	137	235	36.88	34.67	35.84	38.66
2019/5/28	2,802.39	3,672.26	70.11	2.58	1,383.00	585.8	63	7.72	132	189	38.66	35.45	35.82	40.88
2019/5/29	2,783.02	3,663.91	69.45	2.62	1,391.50	581	51	7.71	155	208	40.88	35.63	34.67	44.9
2019/5/30	2,788.86	3,641.18	66.87	2.56	1,396.50	579.6	50	7.7	131	185	44.9	35.71	35.45	46.9
2019/5/31	2,752.06	3,629.79	64.49	2.46	1,386.00	570	69	7.68	148	188	46.9	36.94	35.63	51.59
2019/6/3	2,744.45	3,632.01	61.28	2.41	1,369.00	574.8	68	7.7	148	207	51.59	36.88	35.71	52.43
2019/6/4	2,803.27	3,598.47	61.97	2.42	1,380.50	578.2	77	7.74	141	238	52.43	38.66	36.94	53.85
2019/6/5	2,826.15	3,597.11	60.63	2.37	1,378.00	576.8	61	7.76	151	201	53.85	40.88	36.88	50.72
2019/6/6	2,843.49	3,564.68	61.67	2.34	1,388.50	582	56	7.75	141	180	50.72	44.9	38.66	45.65
2019/6/10	2,886.73	3,610.74	62.29	2.36	1,415.00	587	79	7.8	135	177	45.65	46.9	40.88	41.09
2019/6/11	2,885.72	3,719.28	62.29	2.4	1,437.00	593.8	66	7.81	137	211	41.09	51.59	44.9	36.98
2019/6/12	2,879.84	3,691.10	59.97	2.38	1,399.00	593.6	65	7.81	141	235	36.98	52.43	46.9	33.78
2019/6/13	2,891.64	3,685.39	61.31	2.33	1,405.00	589.2	64	7.8	188	189	33.78	53.85	51.59	30.55
2019/6/14	2,886.98	3,654.88	62.01	2.39	1,386.00	589.2	63	7.79	151	186	30.55	50.72	52.43	28.65
2019/6/17	2,889.67	3,654.82	60.94	2.38	1,383.50	591.2	28	7.76	154	180	28.65	45.65	53.85	31.19
2019/6/18	2,917.75	3,667.62	62.14	2.33	1,389.00	597.6	26	7.75	161	178	31.19	41.09	50.72	34.31
2019/6/19	2,926.46	3,715.94	61.82	2.28	1,393.00	596.4	36	7.73	169	210	34.31	36.98	45.65	37.74
2019/6/20	2,954.18	3,828.52	64.45	2.21	1,398.50	600.8	37	7.74	160	190	37.74	33.78	41.09	34.79
2019/6/21	2,950.46	3,833.94	65.2	2.2	1,393.50	604.6	53	7.73	244	175	34.79	30.55	36.98	36.54
2019/6/24	2,945.35	3,841.27	64.86	2.3	1,376.00	606.4	69	7.79	169	219	36.54	28.65	33.78	36.99
2019/6/25	2,917.38	3,801.31	65.05	2.28	1,381.50	605.4	85	7.82	155	205	36.99	31.19	30.55	36.96
2019/6/26	2,913.78	3,794.33	66.49	2.27	1,378.50	595.6	85	7.81	162	193	36.96	34.31	28.65	37.62
2019/6/27	2,924.92	3,834.82	66.55	2.32	1,375.00	596.8	83	7.82	143	190	37.62	37.74	31.19	36.73
2019/6/28	2,941.76	3,825.59	66.55	2.32	1,392.50	603.8	56	7.82	149	195	36.73	34.79	34.31	38.48
2019/7/1	2,964.33	3,935.81	65.06	2.27	1,404.00	598.8	67	7.81	137	192	38.48	36.54	37.74	37.76
2019/7/2	2,973.01	3,937.17	62.4	2.24	1,400.00	599.8	97	7.73	156	181	37.76	36.99	34.79	38.23
2019/7/3	2,995.82	3,893.53	63.82	2.29	1,374.00	589	88	7.75	156	183	38.23	36.96	36.54	39.42
2019/7/4	2993.12	3,873.10	63.3	2.34	1,376.00	585.4	59	7.75	145	161	39.42	37.62	36.99	39.01
2019/7/5	2,990.41	3,893.20	64.23	2.4	1,368.00	589.8	61	7.75	152	200	39.01	36.73	36.96	39.1
2019/7/8	2,975.95	3,802.79	64.11	2.4	1,374.00	586.4	56.2	7.73	161	191	39.1	38.48	37.62	38.55
2019/7/9	2,979.63	3,793.13	64.16	2.43	1,384.00	583	51.4	7.72	152	223	38.55	37.76	36.73	40.85
2019/7/10	2,993.07	3,786.74	67.01	2.45	1,373.00	581.8	46.6	7.71	135	279	40.85	38.23	38.48	40.65
2019/7/11	2,999.91	3,785.22	66.52	2.41	1,394.00	583.2	41.8	7.73	148	319	40.65	39.42	37.76	40.81
2019/7/12	3,013.77	3,808.73	66.72	2.46	1,396.50	582	37	7.73	139	188	40.81	39.01	38.23	39.53
2019/7/15	3,014.30	3,824.19	66.48	2.4	1,398.00	581	49	7.74	83	203	39.53	39.1	39.42	39.74
2019/7/16	3,004.04	3,806.84	64.35	2.32	1,420.50	584	43	7.74	142	208	39.74	38.55	39.01	39.67
2019/7/17	2,984.42	3,804.64	63.66	2.31	1,413.50	576.6	52	7.72	167	222	39.67	40.85	39.1	39.43
2019/7/18	2,995.11	3,768.40	61.93	2.29	1,415.00	579.6	33	7.72	156	206	39.43	40.65	38.55	39.16
2019/7/19	2,976.61	3,807.96	62.47	2.25	1,418.00	586	35	7.73	152	177	39.16	40.81	40.85	39.29
2019/7/22	2,985.03	3,781.68	63.26	2.32	1,395.50	586.2	51	7.71	159	206	39.29	39.53	40.65	39.25
2019/7/23	3,005.47	3,789.91	63.83	2.29	1,393.50	593	39	7.71	152	200	39.25	39.74	40.81	38.65
2019/7/24	3,019.56	3,819.83	63.18	2.23	1,409.00	593.2	36	7.68	74	186	38.65	39.67	39.53	38.9
2019/7/25	3,003.67	3,851.07	63.39	2.24	1,409.00	592.4	40	7.66	85	169	38.9	39.43	39.74	39.26
2019/7/26	3,025.86	3,858.57	63.46	2.15	1,402.00	591	40	7.67	139	173	39.26	39.16	39.67	38.9
2019/7/29	3,020.97	3,854.27	63.71	2.12	1,393.00	591.4	43.4	7.66	141	184	38.9	39.29	39.43	38.91
2019/7/30	3,013.18	3,870.32	64.72	2.14	1,397.50	587.4	46.9	7.67	161	175	38.91	39.25	39.16	38.7
2019/7/31	2,980.38	3,835.36	65.17	2.24	1,399.50	587.8	50.3	7.68	148	184	38.7	38.65	39.29	40.66
2019/8/1	2,953.56	3,803.47	60.5	2.17	1,391.50	583.4	53.7	7.64	145	185	40.66	38.9	39.25	38.6
2019/8/2	2,932.05	3,747.44	61.89	2.14	1,401.50	580.6	57.1	7.64	76	155	38.6	39.26	38.65	38.07
2019/8/5	2,844.74	3,675.69	59.81	2.09	1,400.50	577	60.6	7.68	203	140	38.07	38.9	38.9	38.08
2019/8/6	2,881.77	3,636.33	58.94	2.1	1,406.00	578	64	7.83	150	168	38.08	38.91	39.26	37.52
2019/8/7	2,883.98	3,621.43	56.23	2.09	1,395.50	578.4	57	7.85	139	186	37.52	38.7	38.9	38
2019/8/8	2,938.09	3,669.29	57.38	2.12	1,411.00	577.6	52	7.86	143	150	38	40.66	38.91	37.98
2019/8/9	2,918.65	3,633.53	58.53	2.13	1,416.00	574.4	57	7.85	127	150	37.98	38.6	38.7	37.84
2019/8/12	2,883.09	3,699.10	58.57	2.11	1,409.00	578.4	59.3	7.88	149	149	37.84	38.07	40.66	36.25
2019/8/13	2,926.32	3,665.75	61.3	2.16	1,414.00	573.2	61.5	7.89	78	150	36.25	38.08	38.6	35.27
2019/8/14	2,840.60	3,682.40	59.48	2.16	1,395.00	579	63.8	7.88	154	159	35.27	37.52	38.07	33.29
2019/8/15	2,847.60	3,694.00	58.23	2.22	1,391.50	580.6	66	7.83	152	169	33.29	38	38.08	33.53
2019/8/16	2,888.68	3,710.54	58.64	2.2	1,328.50	583.8	68.3	7.81	135	150	33.53	37.98	37.52	32.61
2019/8/19	2,923.65	3,791.09	59.74	2.2	1,338.50	582.8	70.5	7.81	143	181	32.61	37.84	38	33.51
2019/8/20	2,900.51	3,787.73	60.03	2.22	1,338.00	585	72.8	7.81	148	165	33.51	36.25	37.98	33.55
2019/8/21	2,924.43	3,781.76	60.3	2.17	1,325.50	583.2	75	7.82	82	182	33.55	35.27	37.84	35.17
2019/8/22	2,922.95	3,793.51	59.92	2.15	1,334.00	587	67	7.82	68	171	35.17	33.29	36.25	36.48
2019/8/23	2,847.11	3,820.86	59.34	2.16	1,328.50	585.8	76	7.83	68	149	36.48	33.53	35.27	36.33
2019/8/26	2,878.38	3,765.91	58.7	2.23	1,301.00	586.6	47	7.86	138	179	36.33	32.61	33.29	35.17
2019/8/27	2,869.16	3,816.95	59.51	2.2	1,298.50	590.2	42	7.88	177	180	35.17	33.51	33.53	35.29
2019/8/28	2,887.94	3,802.58	60.49	2.23	1,305.00	581	26	7.89	129	179	35.29	33.55	32.61	34.94
2019/8/29	2,924.58	3,790.19	61.08	2.29	1,290.50	579	35.7	7.89	137	166	34.94	35.17	33.51	34.57
2019/8/30	2,926.46	3,799.59	60.43	2.28	1,308.00	583.4	45.3	7.87	131	153	34.57	36.48	33.55	34.57
2019/9/2	2916.37	3,848.32	58.66	2.32	1,315.50	584.6	55	7.82	68	214	34.57	36.33	35.17	34.93
2019/9/3	2,906.27	3,853.61	58.26	2.35	1,309.00	584.2	42	7.81	125	177	34.93	35.17	36.48	34.78
2019/9/4	2,937.78	3,886.00	60.7	2.44	1,319.00	590.2	48	7.8	147	170	34.78	35.29	36.33	34.89
2019/9/5	2,976.00	3,925.32	60.95	2.44	1,327.50	592.2	57	7.83	66	178	34.89	34.94	35.17	34.29
2019/9/6	2,978.71	3,948.51	61.54	2.49	1,323.00	593.6	49	7.84	127	151	34.29	34.57	35.29	33.31
2019/9/9	2,978.43	3,972.95	62.59	2.61	1,343.50	592	81	7.82	139	174	33.31	34.57	34.94	33.89
2019/9/10	2,979.39	3,959.27	62.38	2.58	1,337.50	590.4	76	7.84	143	187	33.89	34.93	34.57	33.5
2019/9/11	3,000.93	3,930.10	60.81	2.55	1,350.00	591	76	7.84	137	180	33.5	34.78	34.57	32.65
2019/9/12	3,009.57	3,972.38	60.38	2.58	1,358.00	581.6	83	7.82	141	172	32.65	34.89	34.93	32.99
2019/9/16	2,997.96	3,957.72	69.02	2.69	1,357.50	582.6	49	7.83	148	182	32.99	34.29	34.78	32.98
2019/9/17	3,005.70	3,891.22	64.55	2.66	1,346.00	584.8	46	7.78	169	225	32.98	33.31	34.89	32.95
2019/9/18	3,006.73	3,910.08	63.6	2.64	1,334.00	583.8	48	7.83	147	229	32.95	33.89	34.29	32.37
2019/9/19	3,006.79	3,924.38	64.4	2.55	1,319.00	582	64	7.81	158	214	32.37	33.5	33.31	32.65
2019/9/20	2,992.07	3,935.65	64.28	2.54	1,296.00	576.4	43	7.82	145	226	32.65	32.65	33.89	32.08
2019/9/23	2,991.78	3,890.66	64.77	2.53	1,300.00	573	51	7.8	185	227	32.08	32.99	33.5	32.6
2019/9/24	2,966.60	3,901.08	63.1	2.5	1,245.50	572.2	59	7.8	263	220	32.6	32.98	32.65	32.88
2019/9/25	2,984.87	3,870.98	62.39	2.51	1,256.00	576.2	68	7.79	219	219	32.88	32.95	32.99	32.97
2019/9/26	2,977.62	3,841.14	62.74	2.45	1,253.00	573.6	76	7.78	160	183	32.97	32.37	32.98	32.95
2019/9/27	2,961.79	3,852.65	61.91	2.4	1,236.00	568	66	7.75	148	183	32.95	32.65	32.95	32.85
2019/9/30	2,976.74	3,814.53	60.78	2.33	1,244.00	570.2	75	7.75	138	167	32.85	32.08	32.37	32.61
2019/10/8	2,893.06	3,837.68	58.24	2.29	1,260.00	567.2	22	7.78	160	185	32.61	32.6	32.65	33.42
2019/10/9	2,919.40	3,843.24	58.32	2.24	1,251.00	566.8	36	7.77	162	193	33.42	32.88	32.08	32.13
2019/10/10	2,938.13	3,874.64	59.1	2.21	1,253.50	567	60	7.79	174	171	32.13	32.97	32.6	32.43
2019/10/11	2,970.27	3,911.73	60.51	2.22	1,250.00	565.6	32	7.8	182	166	32.43	32.95	32.88	32.12
2019/10/14	2,966.15	3,953.24	59.35	2.28	1,233.00	561.8	54	7.8	166	240	32.12	32.85	32.97	32.95
2019/10/15	2,995.68	3,936.25	58.74	2.34	1,242.00	559	45	7.79	143	229	32.95	32.61	32.95	32.78
2019/10/16	2,989.69	3,922.69	59.42	2.29	1,217.00	557	33	7.81	154	199	32.78	33.42	32.85	32.98
2019/10/17	2,997.95	3,925.22	59.91	2.32	1,236.50	558.4	45	7.84	172	229	32.98	32.13	32.61	32.96
2019/10/18	2,986.20	3,869.38	59.42	2.36	1,239.50	558.8	48	7.86	137	186	32.96	32.43	33.42	33.22
2019/10/21	3,006.72	3,880.84	58.96	2.24	1,236.50	558.8	69	7.88	129	240	33.22	32.12	32.13	32.98
2019/10/22	2,995.99	3,895.88	59.7	2.28	1,240.00	558.8	60	7.88	132	210	32.98	32.95	32.43	32.3
2019/10/23	3,004.52	3,871.08	61.17	2.28	1,252.00	556.8	45	7.87	131	261	32.3	32.78	32.12	32.45
2019/10/24	3,010.29	3,870.67	61.67	2.33	1,256.50	555.4	50	7.87	72	214	32.45	32.98	32.95	32.45
2019/10/25	3,022.55	3,896.79	62.02	2.32	1,257.50	560	43	7.86	172	193	32.45	32.96	32.78	32.2
2019/10/28	3,039.42	3,926.59	61.57	2.56	1,248.00	562.4	49	7.84	185	261	32.2	33.22	32.98	31.04
2019/10/29	3,036.89	3,910.23	61.59	2.63	1,259.00	556.2	73	7.84	141	229	31.04	32.98	32.96	30.5
2019/10/30	3,046.77	3,891.23	60.61	2.69	1,260.50	556.6	95	7.84	166	247	30.5	32.3	33.22	30.07
2019/10/31	3,037.56	3,886.75	60.23	2.64	1,236.00	543.6	94	7.87	149	233	30.07	32.45	32.98	30.06
2019/11/1	3,066.91	3,952.39	61.69	2.7	1,237.00	542	86	7.85	172	214	30.06	32.45	32.3	30.95
2019/11/4	3,078.27	3,978.12	62.13	2.82	1,224.50	545	103	7.85	164	220	30.95	32.2	32.45	30.6
2019/11/5	3,074.62	4,002.81	62.96	2.87	1,247.50	546	85	7.83	153	270	30.6	31.04	32.45	29.6
2019/11/6	3,076.78	3,984.88	61.74	2.83	1,234.00	543.6	69	7.76	138	247	29.6	30.5	32.2	28.69
2019/11/7	3,085.18	3,991.87	62.29	2.79	1,239.00	544.2	67	7.75	178	225	28.69	30.07	31.04	29.64
2019/11/8	3,093.08	3,973.01	62.51	2.79	1,240.00	552.6	74	7.73	149	203	29.64	30.06	30.5	28.99
2019/11/11	3,087.01	3,902.98	62.18	2.64	1,224.50	549.8	77	7.71	148	222	28.99	30.95	30.07	28.16
2019/11/12	3,091.84	3,903.69	62.06	2.62	1,229.50	550.6	66	7.72	178	279	28.16	30.6	30.06	28.87
2019/11/13	3,094.04	3,899.98	62.37	2.67	1,229.50	557	54	7.71	171	214	28.87	29.6	30.95	30.79
2019/11/14	3,096.63	3,905.86	62.28	2.64	1,238.50	556	51	7.71	168	259	30.79	28.69	30.6	29.86
2019/11/15	3,120.46	3,877.09	63.3	2.68	1,228.50	554	60	7.73	173	182	29.86	29.64	29.6	28.1
2019/11/18	3,122.03	3,907.93	62.44	2.54	1,228.50	551.4	55	7.74	162	222	28.1	28.99	28.69	28.59
2019/11/19	3,120.18	3,947.04	60.91	2.51	1,258.50	552.6	72	7.76	155	205	28.59	28.16	29.64	27.52
2019/11/20	3,108.46	3,907.86	62.4	2.56	1,266.00	552.4	68	7.77	192	257	27.52	28.87	28.99	25.06
2019/11/21	3,103.54	3,889.60	63.97	2.63	1,257.50	555.6	79	7.78	162	229	25.06	30.79	28.16	25.76
2019/11/22	3,110.29	3,849.99	63.39	2.7	1,249.50	554.4	93	7.78	180	207	25.76	29.86	28.87	25.57
2019/11/25	3,133.64	3,878.21	63.65	2.58	1,259.00	555.6	26	7.76	147	231	25.57	28.1	30.79	25.3
2019/11/26	3,140.52	3,891.65	64.27	2.53	1,230.50	551.8	36	7.75	163	235	25.3	28.59	29.86	25.3
2019/11/27	3,153.63	3,875.62	64.06	2.49	1,230.50	546	25	7.75	160	296	25.3	27.52	28.1	25.15
2019/11/28	3147.31	3,862.30	63.87	2.4	1,224.50	546.2	90	7.73	152	242	25.15	25.06	28.59	24.95
2019/11/29	3,140.98	3,828.67	62.43	2.31	1,227.00	553.8	55	7.74	167	172	24.95	25.76	27.52	24.74
2019/12/2	3,113.87	3,836.06	60.92	2.34	1,237.50	554	86	7.74	164	228	24.74	25.57	25.06	25.16
2019/12/3	3,093.20	3,851.09	60.82	2.44	1,238.50	551.6	82	7.78	186	188	25.16	25.3	25.76	25.21
2019/12/4	3,112.76	3,849.82	63	2.41	1,229.00	552	87	7.79	154	246	25.21	25.3	25.57	25.02
2019/12/5	3,117.43	3,879.36	63.39	2.42	1,235.00	553.6	65	7.81	175	229	25.02	25.15	25.3	25.17
2019/12/6	3,145.91	3,902.39	64.39	2.35	1,236.00	552.8	130	7.82	153	191	25.17	24.95	25.3	25.21
2019/12/9	3,135.96	3,895.45	64.25	2.25	1,243.50	544.6	85	7.79	153	210	25.21	24.74	25.15	25.3
2019/12/10	3,132.52	3,900.38	64.34	2.26	1,242.00	539	104	7.79	190	203	25.3	25.16	24.95	26.33
2019/12/11	3,141.63	3,902.75	63.72	2.25	1,235.50	535.6	108	7.81	162	223	26.33	25.21	24.74	27.14
2019/12/12	3,168.57	3,891.02	64.2	2.34	1,233.00	535	88	7.82	171	211	27.14	25.02	25.16	27.22
2019/12/13	3,168.80	3,968.22	65.22	2.31	1,233.00	536.4	135	7.85	167	189	27.22	25.17	25.21	27.29
2019/12/16	3,191.45	3,987.55	65.34	2.35	1,244.50	544	77	7.78	173	184	27.29	25.21	25.02	27.3
2019/12/17	3,192.52	4,041.80	66.1	2.32	1,244.50	542	67	7.79	185	196	27.3	25.3	25.17	27.33
2019/12/18	3,191.14	4,032.78	66.17	2.29	1,174.00	544.8	86	7.8	185	196	27.33	26.33	25.21	27.18
2019/12/19	3,205.37	4,027.15	66.54	2.29	1,184.50	547	47	7.78	147	184	27.18	27.14	25.3	26.8
2019/12/20	3,221.22	4,017.25	66.14	2.33	1,184.00	551.6	64	7.79	147	150	26.8	27.22	26.33	27.09
2019/12/23	3,224.01	3,967.10	66.39	2.2	1,168.50	554.2	61	7.77	167	175	27.09	27.29	27.14	27
2019/12/24	3,223.38	3,992.96	67.2	2.2	1,150.50	554	101	7.78	151	184	27	27.3	27.22	27.11
2019/12/25	3231.65	3,990.87	67.56	2.24	1,151.50	552.2	57	7.77	162	173	27.11	27.33	27.29	27
2019/12/26	3,239.91	4,025.99	67.92	2.27	1,142.00	550	96	7.75	152	190	27	27.18	27.3	26.71
2019/12/27	3,240.02	4,022.03	68.16	2.25	1,147.00	552.6	96	7.76	170	161	26.71	26.8	27.33	26.98
2019/12/30	3,221.29	4,081.63	68.47	2.19	1,155.00	557.2	114	7.81	154	173	26.98	27.09	27.18	27.86
2019/12/31	3,230.78	4,096.58	66	2.18	1,164.50	556.8	105	7.82	76	195	27.86	27	26.8	26.66
2020/1/2	3,257.85	4,152.24	66.25	2.13	1,176.50	556.6	104	7.81	145	169	26.66	27.11	27.09	27.96
2020/1/3	3,234.85	4,144.96	68.6	2.11	1,178.50	552.2	130	7.79	138	155	27.96	27	27	26.93
2020/1/6	3,246.28	4,129.30	68.91	2.15	1,178.00	552.8	28	7.78	166	185	26.93	26.71	27.11	28.8
2020/1/7	3,237.18	4,160.23	68.27	2.15	1,191.50	553.8	27	7.8	160	208	28.8	26.98	27	27.03
2020/1/8	3,253.05	4,112.32	65.44	2.15	1,206.50	558.2	54	7.75	155	177	27.03	27.86	26.71	28.13
2020/1/9	3,274.70	4,164.37	65.37	2.17	1,202.50	556.6	25	7.72	158	178	28.13	26.66	26.98	27.88
2020/1/10	3,265.35	4,163.18	64.98	2.21	1,208.00	557.4	41	7.7	161	145	27.88	27.96	27.86	27.84
2020/1/13	3,288.13	4,203.99	64.2	2.19	1,209.00	554.2	65	7.7	151	155	27.84	26.93	26.66	27.46
2020/1/14	3,283.15	4,189.89	64.49	2.18	1,212.00	556.8	143	7.68	145	158	27.46	28.8	27.96	27.85
2020/1/15	3,289.29	4,166.73	64	2.12	1,211.00	550.6	123	7.66	146	175	27.85	27.03	26.93	27.44
2020/1/16	3,316.81	4,149.04	64.62	2.08	1,224.50	550.4	81	7.67	150	164	27.44	28.13	28.8	29.29
2020/1/17	3,329.62	4,154.85	64.85	2	1,220.00	551	61	7.67	157	146	29.29	27.88	27.03	27.49
2020/1/20	3325.21	4,185.83	65.2	1.95	1,228.00	550.4	122	7.62	133	148	27.49	27.84	28.13	28.77
2020/1/21	3,320.79	4,114.31	64.59	1.9	1,226.50	546	120	7.61	139	125	28.77	27.46	27.88	28.4
2020/1/22	3,321.75	4,131.93	63.21	1.91	1,220.00	546.8	99	7.63	78	141	28.4	27.85	27.84	27.51
2020/1/23	3,325.54	4,003.90	62.04	1.91	1,213.50	546.2	108	7.64	130	69	27.51	27.44	27.46	27.34
2020/3/23	2,237.40	3,530.31	27.03	1.59	1,243.50	516.2	65	7.58	201	204	27.34	29.29	27.85	25.59
2020/3/24	2,447.33	3,625.11	27.15	1.68	1,271.00	523	56	7.64	204	189	25.59	27.49	27.44	25.79
2020/3/25	2,475.56	3,722.52	27.39	1.72	1,260.50	521	45	7.64	166	259	25.79	28.77	29.29	25.51
2020/3/26	2,630.07	3,698.05	26.34	1.7	1,250.50	521.8	39	7.7	177	162	25.51	28.4	27.49	27.38
2020/3/27	2,541.47	3,710.06	24.93	1.67	1,254.00	515.6	19	7.77	156	160	27.38	27.51	28.77	25.59
2020/3/30	2,626.65	3,674.11	22.76	1.7	1,242.00	501.6	22	7.83	151	169	25.59	27.34	28.4	25.5
2020/3/31	2,584.59	3,686.16	22.74	1.64	1,260.50	499.6	35	7.81	152	201	25.5	25.59	27.51	25.96
2020/4/1	2,470.50	3,675.08	24.74	1.59	1,243.50	492.6	40	7.81	157	167	25.96	25.79	27.34	25.89
2020/4/2	2,526.90	3,734.53	29.74	1.55	1,119.00	507.4	51	7.77	146	150	25.89	25.51	25.59	25.69
2020/4/3	2,488.65	3,713.22	34.11	1.66	1,075.00	498.8	65	7.71	78	155	25.69	27.38	25.79	25.71
2020/4/7	2,659.41	3,798.02	31.87	1.91	1,088.00	500.2	58	7.66	149	162	25.71	25.59	25.51	25.41
2020/4/8	2,749.98	3,780.34	32.84	1.79	1,096.50	495.2	57	7.68	152	170	25.41	25.5	27.38	25.95
2020/4/9	2,789.82	3,792.81	31.48	1.75	1,103.50	494.8	59	7.66	141	176	25.95	25.96	25.59	25.12
2020/4/10	2775.73	3,769.18	31.61	1.74	1,131.00	499.4	69	7.69	148	162	25.12	25.89	25.5	24.49
2020/4/13	2,761.63	3,753.26	31.74	1.73	1,132.00	488	46	7.69	137	173	24.49	25.69	25.96	26.6
2020/4/14	2,846.06	3,825.70	29.6	1.63	1,130.50	479.8	51	7.68	152	186	26.6	25.71	25.89	25.97
2020/4/15	2,783.36	3,797.36	27.69	1.59	1,124.00	494	48	7.73	151	164	25.97	25.41	25.69	26.5
2020/4/16	2,799.55	3,802.38	27.82	1.69	1,137.00	493	62	7.71	141	164	26.5	25.95	25.71	27.76
2020/4/17	2,874.56	3,839.49	28.08	1.76	1,136.50	498.6	75	7.68	150	140	27.76	25.12	25.41	26.49
2020/4/20	2,823.16	3,853.46	25.57	1.94	1,132.00	499.8	56	7.68	150	141	26.49	24.49	25.95	25.85
2020/4/21	2,736.56	3,808.05	19.33	1.83	1,108.00	496.2	46	7.68	89	163	25.85	26.6	25.12	26.89
2020/4/22	2,799.31	3,839.38	20.37	1.91	1,117.00	489.4	56	7.7	162	171	26.89	25.97	24.49	26.24
2020/4/23	2,797.80	3,829.75	21.33	1.95	1,100.50	492.6	63	7.67	93	204	26.24	26.5	26.6	25.93
2020/4/24	2,836.74	3,796.97	21.44	1.87	1,093.00	493.4	50	7.63	153	190	25.93	27.76	25.97	25.56
2020/4/27	2,878.48	3,822.77	19.99	1.92	1,075.00	487.8	58	7.65	175	165	25.56	26.49	26.5	25.58
2020/4/28	2,863.39	3,849.15	20.46	1.95	1,035.50	488.2	57	7.66	167	200	25.58	25.85	27.76	27.58
2020/4/29	2,939.51	3,867.03	22.54	1.88	1,039.50	492.2	72	7.66	149	182	27.58	26.89	26.49	25.77
2020/4/30	2,912.43	3,912.58	25.27	1.94	1,069.00	499.8	70	7.67	156	159	25.77	26.24	25.85	25.93
2020/5/6	2,848.42	3,936.25	29.72	1.95	1,081.00	500.8	49	7.66	160	150	25.93	25.93	26.89	25.5
2020/5/7	2,881.19	3,924.89	29.46	1.9	1,088.50	500.8	51	7.65	146	154	25.5	25.56	26.24	25.95
2020/5/8	2,929.80	3,963.62	30.97	1.83	1,090.00	506.4	32	7.67	146	173	25.95	25.58	25.93	25.38
2020/5/11	2,930.32	3,960.18	29.63	1.85	1,080.50	509.8	65	7.67	147	202	25.38	27.58	25.56	25.49
2020/5/12	2,870.12	3,960.24	29.98	1.7	1,114.50	518.6	65	7.66	145	233	25.49	25.77	25.58	25.38
2020/5/13	2,820.00	3,968.25	29.19	1.64	1,113.00	520	77	7.69	162	211	25.38	25.93	27.58	25.48
2020/5/14	2,852.50	3,925.22	31.13	1.67	1,127.00	526.4	74	7.68	158	234	25.48	25.5	25.77	25.6
2020/5/15	2,863.70	3,912.82	32.5	1.64	1,124.50	522.4	75	7.67	172	243	25.6	25.95	25.93	25.73
2020/5/18	2,953.91	3,922.91	34.81	1.77	1,139.00	531.6	65	7.69	173	194	25.73	25.38	25.5	26.07
2020/5/19	2,922.94	3,956.25	34.65	1.8	1,170.50	539.8	72	7.74	162	189	26.07	25.49	25.95	25.78
2020/5/20	2,971.61	3,935.22	35.75	1.78	1,160.00	546.8	70	7.76	184	166	25.78	25.38	25.38	26.29
2020/5/21	2,948.51	3,913.79	36.06	1.72	1,165.00	536.2	50	7.78	166	187	26.29	25.48	25.49	25.78
2020/5/22	2,955.45	3,824.06	35.13	1.89	1,150.00	534.8	64	7.77	159	167	25.78	25.6	25.38	25.69
2020/5/25	2973.61	3,829.32	35.53	1.91	1,153.50	536.4	53	7.77	159	185	25.69	25.73	25.48	25.23
2020/5/26	2,991.77	3,872.77	36.17	1.93	1,156.00	529.6	48	7.77	185	178	25.23	26.07	25.6	25.05
2020/5/27	3,036.13	3,845.61	34.74	1.88	1,163.50	522.2	62	7.81	188	174	25.05	25.78	25.73	25.29
2020/5/28	3,029.73	3,856.63	35.29	1.82	1,159.00	528.4	64	7.85	167	156	25.29	26.29	26.07	25.29
2020/5/29	3,044.31	3,867.02	35.33	1.84	1,162.00	528	61	7.9	171	157	25.29	25.78	25.78	25.29
2020/6/1	3,055.73	3,971.34	38.32	1.78	1,170.00	527.4	58	7.93	160	157	25.29	25.69	26.29	25.2
2020/6/2	3,080.82	3,983.57	39.57	1.77	1,177.00	528.2	46	7.92	171	163	25.2	25.23	25.78	25.07
2020/6/3	3,122.87	3,983.65	39.79	1.81	1,174.00	523	41	7.95	169	181	25.07	25.05	25.69	26.74
2020/6/4	3,112.35	3,982.19	39.99	1.82	1,178.00	517.6	40	7.97	153	162	26.74	25.29	25.23	24.73
2020/6/5	3,193.93	4,001.25	42.3	1.8	1,169.00	534	42	8.05	185	184	24.73	25.29	25.05	25.19
2020/6/8	3,232.39	4,021.95	40.8	1.81	1,192.50	544.2	46	8.02	157	182	25.19	25.29	25.29	25.1
2020/6/9	3,207.18	4,047.03	41.18	1.76	1,192.00	544	37	7.98	173	182	25.1	25.2	25.29	25.19
2020/6/10	3,190.14	4,039.71	41.73	1.79	1,185.50	546.2	39	8.02	166	166	25.19	25.07	25.29	25
2020/6/11	3,002.10	3,995.88	38.55	1.82	1,185.50	549.8	36	8.03	138	164	25	26.74	25.2	25.07
2020/6/12	3,041.31	4,003.08	38.73	1.75	1,187.50	544.8	35	8	147	145	25.07	24.73	25.07	25.01
2020/6/15	3,066.59	3,954.99	39.72	1.67	1,162.50	538	36	7.97	158	165	25.01	25.19	26.74	24.9
2020/6/16	3,124.74	4,014.57	40.96	1.61	1,185.50	538	32	8.02	160	173	24.9	25.1	24.73	24.88
2020/6/17	3,113.49	4,017.59	40.71	1.64	1,171.50	541.2	29	7.98	206	174	24.88	25.19	25.19	24.88
2020/6/18	3,115.34	4,044.38	41.51	1.64	1,190.50	544.6	23	7.97	185	152	24.88	25	25.1	24.75
2020/6/19	3,097.74	4,098.71	42.19	1.67	1,190.50	546	36	7.95	156	137	24.75	25.07	25.19	24.76
2020/6/22	3,117.86	4,102.05	43.08	1.66	1,176.50	545.8	23	7.92	208	144	24.76	25.01	25	24.75
2020/6/23	3,131.29	4,121.79	42.63	1.69	1,190.00	542	21	7.96	188	150	24.75	24.9	25.07	24.87
2020/6/24	3,050.33	4,138.99	40.31	1.66	1,190.00	542.4	40	7.98	175	145	24.87	24.88	25.01	25.26
2020/6/29	3,053.24	4,109.72	41.71	1.69	1,172.50	543	21	7.95	183	154	25.26	24.88	24.9	25.1
2020/6/30	3,100.29	4,163.96	41.15	1.76	1,180.50	553.2	35	7.96	162	149	25.1	24.75	24.88	25.11
2020/7/1	3,115.86	4,247.78	42.03	1.7	1,173.00	560.8	47	7.94	160	167	25.11	24.76	24.88	26.39
2020/7/2	3,130.01	4,335.84	43.14	1.73	1,193.00	561.2	43	7.94	181	173	26.39	24.75	24.75	26.49
2020/7/3	3,130.01	4,419.60	42.8	1.75	1,192.00	564.2	28	7.94	182	152	26.49	24.87	24.76	28
2020/7/6	3,179.72	4,670.09	43.1	1.83	1,190.50	557.8	17	7.95	170	159	28	25.26	24.75	27.9
2020/7/7	3,145.32	4,698.13	43.08	1.88	1,186.50	559.8	23	7.95	184	164	27.9	25.1	24.87	27.69
2020/7/8	3,169.94	4,774.00	43.29	1.82	1,196.50	559	19	7.92	194	158	27.69	25.11	25.26	27.57
2020/7/9	3,152.05	4,840.77	42.35	1.77	1,218.00	556.6	42	7.94	183	160	27.57	26.39	25.1	27.42
2020/7/10	3,185.04	4,753.13	43.24	1.82	1,197.00	557	57	7.89	160	180	27.42	26.49	25.11	27.1
2020/7/13	3,155.22	4,852.96	42.72	1.73	1,209.00	561	25	7.91	163	190	27.1	28	26.39	27.81
2020/7/14	3,197.52	4,806.69	42.9	1.74	1,198.00	562.6	32	7.94	174	196	27.81	27.9	26.49	27.69
2020/7/15	3,226.56	4,744.47	43.79	1.78	1,195.50	559.2	20	7.98	173	203	27.69	27.69	28	27.71
2020/7/16	3,215.57	4,516.25	43.37	1.73	1,202.00	558.8	35	7.98	156	189	27.71	27.57	27.9	27.71
2020/7/17	3,224.73	4,544.70	43.14	1.71	1,210.50	555	49	7.97	155	175	27.71	27.42	27.69	27.7
2020/7/20	3,251.84	4,680.30	43.28	1.64	1,207.50	550.4	74	8	156	174	27.7	27.1	27.57	27.71
2020/7/21	3,257.30	4,691.04	44.32	1.67	1,233.50	552.6	55	8	690	181	27.71	27.81	27.42	27.78
2020/7/22	3,276.02	4,714.45	44.29	1.69	1,222.50	546.6	43	8.04	1354	192	27.78	27.69	27.1	27.78
2020/7/23	3,235.66	4,712.44	43.31	1.78	1,229.00	555	42	8.08	474	169	27.78	27.71	27.81	27.8
2020/7/24	3,215.63	4,505.59	43.34	1.86	1,237.00	557.8	49	8.11	246	169	27.8	27.71	27.69	27.85
2020/7/27	3,239.41	4,528.45	43.41	1.79	1,224.00	550.2	21	8.15	213	190	27.85	27.7	27.71	27.84
2020/7/28	3,218.44	4,568.26	43.22	1.86	1,215.00	556.8	27	8.22	244	199	27.84	27.71	27.71	27.8
2020/7/29	3,258.44	4,679.01	43.75	1.92	1,221.00	555.2	45	8.2	225	189	27.8	27.78	27.7	27.88
2020/7/30	3,246.22	4,656.15	42.94	1.84	1,206.50	553.8	45	8.24	244	201	27.88	27.78	27.71	27.88
2020/7/31	3,271.12	4,695.05	43.3	1.82	1,219.50	550.6	42	8.29	188	177	27.88	27.8	27.78	27.8
2020/8/3	3,294.61	4,771.31	44.15	2.1	1,227.50	554.8	42.5	8.24	187	198	27.8	27.85	27.78	27.8
2020/8/4	3,306.51	4,775.80	44.43	2.18	1,207.50	549	43.1	8.21	191	190	27.8	27.84	27.8	27.85
2020/8/5	3,327.77	4,777.11	45.17	2.21	1,211.50	551.6	43.6	8.23	186	169	27.85	27.8	27.85	27.85
2020/8/6	3,349.16	4,762.76	45.09	2.16	1,219.50	556.4	44.2	8.24	206	182	27.85	27.88	27.84	27.8
2020/8/7	3,351.28	4,707.93	44.4	2.24	1,216.50	549.8	44.7	8.24	177	181	27.8	27.88	27.8	27.8
2020/8/10	3,360.47	4,724.87	44.99	2.17	1,210.50	549.4	45.3	8.21	178	191	27.8	27.8	27.88	27.84
2020/8/11	3,333.69	4,681.78	44.5	2.15	1,196.00	559	45.8	8.18	177	197	27.84	27.8	27.88	27.77
2020/8/12	3,380.35	4,647.64	45.43	2.15	1,197.50	564.8	46.4	8.17	157	196	27.77	27.85	27.8	27.87
2020/8/13	3,373.43	4,635.71	44.96	2.19	1,185.50	572.8	46.9	8.19	174	197	27.87	27.85	27.8	27.85
2020/8/14	3,372.85	4,704.63	44.8	2.35	1,194.00	568	47.5	8.2	175	174	27.85	27.8	27.85	27.85
2020/8/17	3,381.99	4,815.23	45.37	2.34	1,194.00	569	48	8.22	160	185	27.85	27.8	27.85	27.8
2020/8/18	3,389.78	4,812.76	45.46	2.41	1,204.50	570	48.5	8.23	160	203	27.8	27.84	27.8	28.99
2020/8/19	3,374.85	4,740.68	45.37	2.43	1,185.00	562.6	49.1	8.26	166	165	28.99	27.77	27.8	29.45
2020/8/20	3,385.51	4,679.15	44.9	2.36	1,200.50	568	49.6	8.21	167	167	29.45	27.87	27.84	29.35
2020/8/21	3,397.16	4,718.84	44.35	2.44	1,198.50	563.8	50.2	8.2	159	174	29.35	27.85	27.77	29.59
2020/8/24	3,431.28	4,755.85	45.13	2.51	1,218.00	556.2	50.7	8.17	158	154	29.59	27.85	27.87	29.2
2020/8/25	3,443.62	4,761.95	45.86	2.58	1,218.50	556	51.3	8.16	170	172	29.2	27.8	27.85	29.18
2020/8/26	3,478.73	4,706.13	45.64	2.53	1,218.00	558.6	51.8	8.18	159	199	29.18	28.99	27.85	29.1
2020/8/27	3,484.55	4,731.35	45.09	2.7	1,223.50	568.6	52.4	8.15	190	221	29.1	29.45	27.8	29.01
2020/8/28	3,508.01	4,844.27	45.05	2.65	1,231.00	574.2	52.9	8.14	173	201	29.01	29.35	28.99	29
2020/8/31	3,500.31	4,816.22	45.28	2.63	1,239.50	574.6	53.5	8.16	177	196	29	29.59	29.45	29
2020/9/1	3,526.65	4,842.12	45.58	2.52	1,263.50	573.8	54	8.18	175	184	29	29.2	29.35	29
2020/9/2	3,580.84	4,843.89	44.43	2.49	1,276.00	577	59	8.15	185	223	29	29.18	29.59	28.95
2020/9/3	3,455.06	4,817.10	44.07	2.48	1,283.50	575	61	8.09	171	194	28.95	29.1	29.2	28.95
2020/9/4	3,426.96	4,770.22	42.66	2.58	1,281.50	577.4	56	8.1	225	185	28.95	29.01	29.18	28.94
2020/9/7	3379.4	4,669.37	42.01	2.47	1,286.00	580.6	60	8.1	205	201	28.94	29	29.1	28.96
2020/9/8	3,331.84	4,694.39	39.78	2.36	1,263.00	585.2	69	8.08	167	188	28.96	29	29.01	28.99
2020/9/9	3,398.96	4,584.59	40.79	2.39	1,258.50	584.6	75	8.05	166	229	28.99	29	29	29.09
2020/9/10	3,339.19	4,581.98	40.06	2.31	1,246.50	593	38	8.07	165	197	29.09	28.95	29	28.76
2020/9/11	3,340.97	4,627.28	39.83	2.25	1,257.00	584.8	38	8.09	166	175	28.76	28.95	29	29.28
2020/9/14	3,383.54	4,651.05	39.61	2.3	1,263.00	590	46	8.09	158	211	29.28	28.94	28.95	29.12
2020/9/15	3,401.20	4,688.48	40.53	2.36	1,255.50	597.8	25	8.1	177	235	29.12	28.96	28.95	29
2020/9/16	3,385.49	4,657.36	42.22	2.25	1,247.00	601	26	8.03	340	210	29	28.99	28.94	28.51
2020/9/17	3,357.01	4,632.71	43.3	1.99	1,260.00	594.2	30	7.99	202	201	28.51	29.09	28.96	28.98
2020/9/18	3,319.47	4,737.09	43.15	2.06	1,277.00	597.2	42	8.01	193	173	28.98	28.76	28.99	29
2020/9/21	3,281.06	4,691.43	41.44	1.88	1,269.50	599.6	22	8.01	202	184	29	29.28	29.09	29
2020/9/22	3,315.57	4,635.76	41.72	1.85	1,271.50	596.8	22	7.98	312	227	29	29.12	28.76	29.09
2020/9/23	3,236.92	4,652.33	41.77	2.82	1,271.50	603.2	41	7.95	1837	246	29.09	29	29.28	29.19
2020/9/24	3,246.59	4,563.07	41.94	2.86	1,258.50	605.8	67	7.93	1786	219	29.19	28.51	29.12	29.23
2020/9/25	3,298.46	4,570.02	41.92	2.8	1,244.00	612.4	71	7.95	1831	197	29.23	28.98	29	29.3
2020/9/28	3,351.60	4,581.91	42.43	2.77	1,264.50	621.8	66	7.94	1226	275	29.3	29	28.51	29.41
2020/9/29	3,335.47	4,591.80	41.03	2.5	1,276.50	629	55	7.96	1231	199	29.41	29	28.98	29.6
2020/9/30	3,363.00	4,587.40	40.95	2.55	1,271.50	614.4	55	7.99	1911	201	29.6	29.09	29	28.89
2020/10/9	3,477.13	4,681.14	42.85	2.76	1,321.00	614.4	51	7.99	1391	199	28.89	29.19	29	27.37
2020/10/12	3,534.22	4,823.16	41.72	2.84	1,343.50	626.4	64	7.92	1091	252	27.37	29.23	29.09	28.98
2020/10/13	3,511.93	4,839.20	42.45	2.76	1,350.00	609.8	70	7.94	1212	237	28.98	29.3	29.19	28.92
2020/10/14	3,488.67	4,807.10	43.32	2.65	1,349.50	607.4	58	7.92	1823	237	28.92	29.41	29.23	28.99
2020/10/15	3,483.34	4,798.74	43.16	2.78	1,342.50	602.6	29	7.91	1770	243	28.99	29.6	29.3	29.3
2020/10/16	3,483.81	4,791.68	42.93	2.69	1,335.00	577.8	21	7.88	1482	229	29.3	28.89	29.41	28.8
2020/10/19	3,426.92	4,755.49	42.62	2.83	1,327.50	584.2	60	7.85	1211	259	28.8	27.37	29.6	28.9
2020/10/20	3,443.12	4,793.47	43.16	2.9	1,348.00	576.4	71	7.88	1046	263	28.9	28.98	28.89	29.1
2020/10/21	3,435.56	4,792.83	41.73	3.03	1,349.00	573.2	40	7.9	996	226	29.1	28.92	27.37	29.12
2020/10/22	3,453.49	4,777.98	42.46	2.98	1,355.00	573.8	66	7.89	1144	252	29.12	28.99	28.98	28.97
2020/10/23	3,465.39	4,718.49	41.77	2.94	1,346.50	573.2	95	7.88	930	248	28.97	29.3	28.92	29
2020/10/26	3,400.97	4,691.24	40.46	3.03	1,343.50	577.6	84	7.9	1268	278	29	28.8	28.99	29
2020/10/27	3,390.68	4,699.28	41.2	3.03	1,348.00	582.2	76	7.91	1464	252	29	28.9	29.3	28.99
2020/10/28	3,271.03	4,737.27	39.12	3.04	1,340.00	582.6	80	7.91	1451	273	28.99	29.1	28.8	28.92
2020/10/29	3,310.11	4,772.92	37.65	3.22	1,357.50	589.2	77	7.9	1551	281	28.92	29.12	28.9	29.4
2020/10/30	3,269.96	4,695.33	37.46	3.39	1,355.50	595.2	76	7.85	1455	234	29.4	28.97	29.1	29.65
2020/11/2	3,310.24	4,720.83	38.97	3.24	1,365.50	608.6	67	7.81	1269	346	29.65	29	29.12	29.41
2020/11/3	3,369.16	4,777.56	39.71	3.06	1,336.00	600.8	65	7.79	1429	328	29.41	29	28.97	29.55
2020/11/4	3,443.44	4,813.66	41.23	3.06	1,310.50	602.4	56	7.84	1012	300	29.55	28.99	29	29.39
2020/11/5	3,510.45	4,885.11	40.93	2.93	1,306.50	605.2	65	7.85	1110	317	29.39	28.92	29	29.22
2020/11/6	3,509.44	4,885.72	39.45	2.89	1,304.00	602.4	67	7.83	975	281	29.22	29.4	28.99	29.68
2020/11/9	3,550.50	4,981.35	42.4	2.86	1,311.00	592.8	81	7.86	1253	328	29.68	29.65	28.92	29.56
2020/11/10	3,545.53	4,953.88	43.61	2.96	1,308.00	600.2	90	7.79	1240	300	29.56	29.41	29.4	29.39
2020/11/11	3,572.66	4,904.90	43.8	3.04	1,354.50	607	61	7.81	1085	257	29.39	29.55	29.65	28.73
2020/11/12	3,537.01	4,908.46	43.53	2.95	1,369.00	601.6	68	7.8	1250	262	28.73	29.39	29.41	29
2020/11/13	3,585.15	4,856.85	42.78	2.98	1,369.00	613.4	72	7.83	1330	248	29	29.22	29.55	28.69
2020/11/16	3,626.91	4,904.17	43.82	2.68	1,332.00	617.6	73	7.82	1170	276	28.69	29.68	29.39	28.5
2020/11/17	3,609.53	4,894.79	43.75	2.69	1,317.00	623	65	7.8	1521	303	28.5	29.56	29.22	28.46
2020/11/18	3,567.79	4,891.67	44.34	2.71	1,321.50	611	38	7.78	1814	269	28.46	29.39	29.68	28.4
2020/11/19	3,581.87	4,927.99	44.2	2.6	1,312.00	607.6	35	7.76	1655	290	28.4	28.73	29.56	27.99
2020/11/20	3,557.54	4,943.29	44.96	2.65	1,321.50	602.4	56	7.81	1346	270	27.99	29	29.39	27.99
2020/11/23	3,577.59	5,005.03	46.06	2.82	1,364.50	605.8	35	7.8	1861	295	27.99	28.69	28.73	27.52
2020/11/24	3,635.41	4,974.29	47.86	2.89	1,405.50	614.4	26	7.79	1830	279	27.52	28.5	29	27.26
2020/11/25	3,629.65	4,910.70	48.61	2.95	1,424.50	625.8	22	7.82	1742	344	27.26	28.46	28.69	27.79
2020/11/26	3634	4,919.59	47.8	2.9	1,426.00	636.8	48	7.84	1737	553	27.79	28.4	28.5	28.04
2020/11/27	3,638.35	4,980.77	48.18	2.85	1,431.50	649.2	93	7.83	1464	414	28.04	27.99	28.46	28.12
2020/11/30	3,621.63	4,960.25	47.59	2.94	1,424.00	659.8	76	7.87	1437	373	28.12	27.99	28.4	27.49
2020/12/1	3,662.45	5,067.10	47.42	2.88	1,474.00	675.2	92	7.87	1409	368	27.49	27.52	27.99	27.02
2020/12/2	3,669.01	5,067.14	48.25	2.75	1,535.00	699.2	65	7.92	1468	365	27.02	27.26	27.99	27.69
2020/12/3	3,666.72	5,057.06	48.71	2.51	1,521.50	682.6	106	7.94	1733	324	27.69	27.79	27.52	27.7
2020/12/4	3,699.12	5,065.92	49.25	2.56	1,520.00	696.6	88	7.96	1719	284	27.7	28.04	27.26	27.77
2020/12/7	3,691.96	5,022.24	48.79	2.43	1,530.50	693.6	63	7.92	1680	335	27.77	28.12	27.79	27.85
2020/12/8	3,702.25	5,009.88	48.84	2.44	1,524.00	702.8	108	7.91	1658	345	27.85	27.49	28.04	27.78
2020/12/9	3,672.82	4,942.70	48.86	2.43	1,619.50	727.8	112	7.91	1738	365	27.78	27.02	28.12	27.65
2020/12/10	3,668.10	4,940.52	50.25	2.57	1,602.00	752.6	107	7.91	1718	284	27.65	27.69	27.49	27.57
2020/12/11	3,663.46	4,889.63	50.27	2.6	1,521.50	744.6	142	7.94	1961	316	27.57	27.7	27.02	27.7
2020/12/14	3,647.49	4,934.84	50.29	2.66	1,505.50	730.2	42	7.93	2744	341	27.7	27.77	27.69	27.75
2020/12/15	3,694.62	4,945.10	50.76	2.67	1,512.00	668.6	52	7.95	1858	339	27.75	27.85	27.7	27.75
2020/12/16	3,701.17	4,953.87	51.08	2.68	1,557.50	670.8	64	7.94	1857	351	27.75	27.78	27.77	27.83
2020/12/17	3,722.48	5,017.48	51.5	2.66	1,567.50	689.8	78	7.97	1863	318	27.83	27.65	27.85	27.5
2020/12/18	3,709.41	4,999.97	52.26	2.71	1,613.00	707.4	87	8.01	2045	336	27.5	27.57	27.78	27.78
2020/12/21	3,694.92	5,046.84	50.91	2.7	1,683.00	710.8	124	8	4448	570	27.78	27.7	27.65	27.27
2020/12/22	3,687.26	4,964.77	50.08	2.76	1,615.50	672.4	120	8	3770	600	27.27	27.75	27.57	27.49
2020/12/23	3,690.01	5,007.12	51.2	2.61	1,627.00	678.8	117	7.98	3256	699	27.49	27.75	27.7	26.24
2020/12/24	3,703.06	5,000.02	51.29	2.54	1,626.00	668.4	131	7.97	2804	729	26.24	27.83	27.75	27.48
2020/12/25	3719.21	5,042.01	51.08	2.45	1,689.00	688.4	125	7.96	2598	717	27.48	27.5	27.75	27.84
2020/12/28	3,735.36	5,064.41	50.86	2.35	1,712.50	689.8	183	7.96	2378	593	27.84	27.78	27.83	27.89
2020/12/29	3,727.04	5,042.94	51.09	2.45	1,661.00	667	84	8	2108	427	27.89	27.27	27.5	28.15
2020/12/30	3,732.04	5,113.71	51.34	2.43	1,640.50	670.8	47	8.01	1985	382	28.15	27.49	27.78	28.28
2020/12/31	3,756.07	5,211.29	51.8	2.53	1,629.00	674	34	8.03	2247	340	28.28	26.24	27.27	27.99
2021/1/4	3,700.65	5,267.72	51.09	2.58	1,688.00	671.4	149	8.01	3111	533	27.99	27.48	27.49	28.36
2021/1/5	3,726.86	5,368.50	53.6	2.67	1,709.50	689.2	203	7.93	2833	871	28.36	27.84	26.24	28.35
2021/1/6	3,748.14	5,417.67	54.3	2.69	1,698.00	684.2	124	7.94	2850	921	28.35	27.89	27.48	28.34
2021/1/7	3,803.79	5,513.66	54.38	2.64	1,729.50	707.4	68	7.97	2761	740	28.34	28.15	27.84	28.32
2021/1/8	3,824.68	5,495.43	55.99	2.66	1,772.00	704.4	52	7.94	2192	577	28.32	28.28	27.89	28.2
2021/1/11	3,799.61	5,441.16	55.66	2.73	1,781.50	716.4	63	7.9	2354	636	28.2	27.99	28.15	27.8
2021/1/12	3,801.19	5,596.35	56.58	2.7	1,734.50	719.4	80	7.88	2259	666	27.8	28.36	28.28	27.98
2021/1/13	3,809.84	5,577.97	56.06	2.7	1,651.50	706.4	78	7.88	2353	620	27.98	28.35	27.99	27.98
2021/1/14	3,795.54	5,470.46	56.42	2.64	1,666.00	702.2	96	7.87	2186	576	27.98	28.34	28.36	27.99
2021/1/15	3,768.25	5,458.08	55.1	2.71	1,727.00	727.2	116	7.85	2046	475	27.99	28.32	28.35	28.46
2021/1/18	3783.58	5,518.52	54.75	2.62	1,707.00	717.2	73	7.83	2157	522	28.46	28.2	28.34	28.84
2021/1/19	3,798.91	5,437.52	55.9	2.53	1,657.50	681.6	79	7.84	2098	482	28.84	27.8	28.32	28.83
2021/1/20	3,851.85	5,476.43	56.08	2.53	1,630.00	673	84	7.87	1953	507	28.83	27.98	28.2	28.18
2021/1/21	3,853.07	5,564.97	56.1	2.51	1,653.50	667.4	117	7.84	1961	478	28.18	27.98	27.8	28.86
2021/1/22	3,841.47	5,569.78	55.41	2.46	1,623.00	650.8	119	7.86	1947	534	28.86	27.99	27.98	28.09
2021/1/25	3,855.36	5,625.92	55.88	2.6	1,631.50	651.2	109	7.88	2701	757	28.09	28.46	27.98	28.48
2021/1/26	3,849.62	5,512.97	55.91	2.64	1,581.50	650.4	161	7.87	2644	641	28.48	28.84	27.99	28.86
2021/1/27	3,750.77	5,528.00	55.81	2.68	1,601.50	656.4	137	7.86	2453	561	28.86	28.83	28.46	31.66
2021/1/28	3,787.38	5,377.14	55.53	2.69	1,565.50	650.2	105	7.84	2294	685	31.66	28.18	28.84	28.96
2021/1/29	3,714.24	5,351.96	55.88	2.57	1,510.00	632.2	100	7.84	2063	868	28.96	28.86	28.83	28.93
2021/2/1	3,773.86	5,417.65	56.35	2.82	1,499.50	632	76	7.83	2658	908	28.93	28.09	28.18	30.99
2021/2/2	3,826.31	5,501.09	57.46	2.84	1,465.50	611.8	77	7.81	2400	691	30.99	28.48	28.86	29.94
2021/2/3	3,830.17	5,485.20	58.46	2.78	1,452.50	608.4	99	7.79	2416	721	29.94	28.86	28.09	29.7
2021/2/4	3,871.74	5,473.95	58.84	2.96	1,509.50	613.2	101	7.78	2030	654	29.7	31.66	28.48	29.66
2021/2/5	3,886.83	5,483.41	59.34	2.87	1,513.00	609.4	75	7.74	1992	605	29.66	28.96	28.86	27.22
2021/2/8	3,915.59	5,564.56	60.56	2.89	1,528.00	610.2	83	7.79	1880	435	27.22	28.93	31.66	28.99
2021/2/9	3,911.23	5,686.25	61.09	2.82	1,553.50	619.4	62	7.78	1869	380	28.99	30.99	28.96	29.44
2021/2/10	3,909.88	5,807.72	61.47	2.98	1,547.00	630.4	81	7.8	1551	293	29.44	29.94	28.93	29.35
2021/2/18	3,913.97	5,768.38	63.93	2.94	1,608.50	602	71	7.77	2167	434	29.35	29.7	30.99	32.28
2021/2/19	3,906.71	5,778.84	62.91	2.99	1,567.50	603.8	58	7.82	2320	492	32.28	29.66	29.94	34.21
2021/2/22	3,876.50	5,597.33	65.24	2.94	1,505.00	601.8	81	7.82	3232	539	34.21	27.22	29.7	34.92
2021/2/23	3,881.37	5,579.67	65.37	2.89	1,461.50	605	96	7.85	3432	629	34.92	28.99	29.66	36.56
2021/2/24	3,925.43	5,437.57	67.04	2.83	1,483.00	610.2	56	7.85	3551	531	36.56	29.44	27.22	36.54
2021/2/26	3,811.15	5,336.76	66.13	2.81	1,474.00	608.8	29	7.87	3260	496	36.54	29.35	28.99	30
2021/3/1	3,901.82	5,418.78	63.69	2.82	1,402.00	631.4	17	7.83	8057	885	30	32.28	29.44	29.99
2021/3/2	3,870.29	5,349.63	62.7	2.88	1,490.00	639.8	38	7.79	16296	1728	29.99	34.21	29.35	32.84
2021/3/3	3,819.72	5,452.21	64.07	2.84	1,524.50	645.6	57	7.8	16528	1354	32.84	34.92	32.28	34.27
2021/3/4	3,768.47	5,280.71	66.74	2.78	1,503.00	654.8	56	7.8	13792	1190	34.27	36.56	34.21	32.69
2021/3/5	3,841.94	5,262.80	69.36	2.73	1,481.50	630.8	46	7.76	10594	990	32.69	36.54	34.92	30
2021/3/8	3,821.35	5,080.02	68.24	2.7	1,509.50	651	91	7.72	10628	994	30	30	36.56	30.83
2021/3/9	3,875.44	4,971.00	67.52	2.68	1,467.00	648	58	7.74	9003	1624	30.83	29.99	36.54	29.97
2021/3/10	3,898.81	5,003.61	67.9	2.72	1,516.50	626.4	47	7.75	13091	1820	29.97	32.84	30	31.05
2021/3/11	3,939.34	5,128.22	69.63	2.71	1,543.50	640.8	35	7.75	19026	2777	31.05	34.27	29.99	33.42
2021/3/12	3,943.34	5,146.38	69.22	2.64	1,505.00	645.8	49	7.77	21612	2917	33.42	32.69	32.84	34.96
2021/3/15	3,968.94	5,035.54	68.88	2.54	1,485.50	633.4	69	7.77	16260	1786	34.96	30	34.27	33.65
2021/3/16	3,962.71	5,079.36	68.39	2.6	1,537.50	643.4	67	7.75	25245	1874	33.65	30.83	32.69	34.07
2021/3/17	3,974.12	5,100.86	68	2.55	1,602.50	676.2	103	7.73	17676	1800	34.07	29.97	30	30.66
2021/3/18	3,915.46	5,141.77	63.28	2.52	1,587.50	671.4	47	7.77	14793	1803	30.66	31.05	30.83	33.35
2021/3/19	3,913.10	5,007.09	64.53	2.58	1,598.00	671.8	30	7.76	15170	1610	33.35	33.42	29.97	33.66
2021/3/22	3,940.59	5,057.15	64.62	2.61	1,547.50	676.4	71	7.75	24742	1780	33.66	34.96	31.05	32
2021/3/23	3,910.52	5,009.25	60.79	2.56	1,548.00	680.8	76	7.76	20020	1686	32	33.65	33.42	35.08
2021/3/24	3,889.14	4,928.69	64.41	2.56	1,539.50	692.2	69	7.73	15475	1720	35.08	34.07	34.96	31.91
2021/3/25	3,909.52	4,926.35	61.95	2.62	1,549.00	695.8	74	7.71	12692	1613	31.91	30.66	33.65	30.92
2021/3/26	3,974.54	5,037.99	64.57	2.62	1,560.00	698	65	7.7	11132	1176	30.92	33.35	34.07	31.72
2021/3/29	3,971.09	5,046.88	64.98	2.64	1,645.50	731.8	72	7.71	10700	1204	31.72	33.66	30.66	30.27
2021/3/30	3,958.55	5,094.73	64.14	2.62	1,648.00	738.8	104	7.72	11564	1533	30.27	32	33.35	29.74
2021/3/31	3,972.89	5,048.36	63.54	2.6	1,659.00	730	43	7.7	9307	1317	29.74	35.08	33.66	28.89
2021/4/1	4,019.87	5,110.78	64.86	2.63	1,591.00	734.2	22	7.69	8709	1178	28.89	31.91	32	28.99
2021/4/2	4046.9	5,161.56	63.8	2.52	1,570.00	740.4	21	7.73	7261	1128	28.99	30.92	35.08	29.2
2021/4/6	4,073.94	5,140.34	62.74	2.46	1,594.00	734.8	57	7.74	8366	1369	29.2	31.72	31.91	28.71
2021/4/7	4,079.95	5,103.74	63.16	2.51	1,585.00	689.8	48	7.76	8527	1224	28.71	30.27	30.92	29.7
2021/4/8	4,097.17	5,112.21	63.2	2.52	1,556.50	689.4	49	7.77	8387	1145	29.7	29.74	31.72	32.31
2021/4/9	4,128.80	5,035.34	62.95	2.52	1,573.00	676.8	59	7.79	7138	1028	32.31	28.89	30.27	33.96
2021/4/12	4,127.99	4,947.75	63.28	2.56	1,599.00	709.2	58	7.8	8619	1130	33.96	28.99	29.74	30.6
2021/4/13	4,141.59	4,939.64	63.67	2.62	1,602.00	728	75	7.8	7570	1067	30.6	29.2	28.89	28.84
2021/4/14	4,124.66	4,980.63	66.58	2.62	1,603.00	739.4	73	7.81	7208	1036	28.84	28.71	28.99	29.6
2021/4/15	4,170.42	4,948.97	66.94	2.66	1,600.50	754.4	72	7.82	9161	1001	29.6	29.7	29.2	30.6
2021/4/16	4,185.47	4,966.18	66.77	2.69	1,740.00	761.2	90	7.81	8950	970	30.6	32.31	28.71	30.12
2021/4/19	4,163.26	5,087.02	67.05	2.74	1,731.00	788	69	7.81	9117	1344	30.12	33.96	29.7	29.5
2021/4/20	4,134.94	5,083.37	66.57	2.72	1,739.50	782.2	77	7.84	9463	1326	29.5	30.6	32.31	29.46
2021/4/21	4,173.42	5,098.74	65.32	2.7	1,710.50	722	59	7.83	9368	1333	29.46	28.84	33.96	30.2
2021/4/22	4,134.98	5,089.24	65.4	2.75	1,752.00	750.2	29	7.81	11570	1384	30.2	29.6	30.6	28.85
2021/4/23	4,180.17	5,135.45	66.11	2.8	1,744.50	745.4	33	7.8	26383	1580	28.85	30.6	28.84	29.64
2021/4/26	4,187.62	5,077.24	65.65	2.87	1,789.00	738.6	45	7.85	8229	1287	29.64	30.12	29.6	29.76
2021/4/27	4,186.72	5,090.52	66.42	2.94	1,784.00	740	55	7.84	7995	1222	29.76	29.5	30.6	29.84
2021/4/28	4,183.18	5,119.24	67.27	2.95	1,757.00	758	71	7.84	7362	1173	29.84	29.46	30.12	29.9
2021/4/29	4,211.47	5,164.17	68.56	2.91	1,766.50	785.6	64	7.85	6737	1463	29.9	30.2	29.5	29.09
2021/4/30	4,181.17	5,123.49	67.25	2.94	1,773.00	788.6	56	7.84	5867	1372	29.09	28.85	29.46	30
2021/5/6	4,201.62	5,061.12	68.09	2.93	1,912.00	849.8	56.2	7.79	7407	1636	30	29.64	30.2	30.99
2021/5/7	4,232.60	4,996.05	68.28	2.97	1,939.50	863.4	56.3	7.8	8132	1544	30.99	29.76	28.85	30.5
2021/5/10	4,188.43	4,992.42	68.32	2.92	2,062.00	892	56.5	7.84	7904	1432	30.5	29.84	29.64	32.34
2021/5/11	4,152.10	5,023.06	68.55	2.95	2,027.50	900.2	56.6	7.79	7561	1543	32.34	29.9	29.76	30.17
2021/5/12	4,063.04	5,044.55	69.32	2.98	2,111.50	943.8	56.8	7.8	6942	1535	30.17	29.09	29.84	29.96
2021/5/13	4,112.50	4,992.97	67.05	2.97	1,988.00	883	56.9	7.8	7036	1648	29.96	30	29.9	29.88
2021/5/14	4,173.85	5,110.59	68.71	2.97	1,922.00	847.8	57.1	7.79	6646	1532	29.88	30.99	29.09	31.02
2021/5/17	4,163.29	5,184.99	69.46	3.12	1,967.00	833.2	57.3	7.81	6597	1624	31.02	30.5	30	29.99
2021/5/18	4,127.83	5,187.60	68.71	3.01	1,967.50	841.8	57.4	7.82	6849	1561	29.99	32.34	30.99	29.77
2021/5/19	4,115.68	5,172.27	66.66	2.96	1,927.00	850.8	57.6	7.85	8290	1738	29.77	30.17	30.5	31.49
2021/5/20	4,159.12	5,186.41	65.11	2.95	1,782.50	779.4	57.7	7.85	7899	1811	31.49	29.96	32.34	30.04
2021/5/21	4,155.86	5,134.15	66.44	2.97	1,701.00	713	57.9	7.86	8266	1767	30.04	29.88	30.17	30.34
2021/5/24	4,197.05	5,155.59	68.46	2.96	1,723.00	726.6	58.1	7.85	9080	1842	30.34	31.02	29.96	30.53
2021/5/25	4,188.13	5,318.48	68.65	2.99	1,758.00	731.8	58.2	7.85	7186	1783	30.53	29.99	29.88	30.37
2021/5/26	4,195.99	5,320.59	68.87	3.02	1,744.50	726	58.4	7.85	7745	1828	30.37	29.77	31.02	30.01
2021/5/27	4,200.88	5,338.23	69.46	2.96	1,787.50	744.4	58.5	7.81	8175	1786	30.01	31.49	29.99	30.15
2021/5/28	4,204.11	5,321.09	69.63	3.01	1,801.00	751	58.7	7.78	7764	1803	30.15	30.04	29.77	30.06
2021/5/31	4203.08	5,331.57	69.32	3.04	1,767.00	775.2	58.8	7.76	7413	1748	30.06	30.34	31.49	33.04
2021/6/1	4,202.04	5,341.68	70.25	3.09	1,872.00	804.4	59	7.77	6325	1686	33.04	30.53	30.04	30.98
2021/6/2	4,208.12	5,289.97	71.35	3.07	1,859.00	818.4	67	7.79	6579	1794	30.98	30.37	30.34	30.28
2021/6/3	4,192.85	5,255.29	71.31	3.07	1,878.50	835.4	41	7.79	6716	1769	30.28	30.01	30.53	30.83
2021/6/4	4,229.89	5,282.28	71.89	3.1	1,850.00	790	40	7.77	6897	1780	30.83	30.15	30.37	30.78
2021/6/7	4,226.52	5,277.63	71.49	3.09	1,803.00	800.2	55	7.78	6547	1740	30.78	30.06	30.01	30.16
2021/6/8	4,227.26	5,232.12	72.22	3.13	1,852.50	819.2	60	7.79	7227	1703	30.16	33.04	30.15	30.13
2021/6/9	4,219.55	5,236.45	72.22	3.16	1,871.00	818.2	68	7.78	7774	1749	30.13	30.98	30.06	30.6
2021/6/10	4,239.18	5,271.47	72.52	3.15	1,865.00	803.4	50	7.79	7094	1595	30.6	30.28	33.04	30.29
2021/6/11	4,247.44	5,224.70	72.69	3.28	1,982.50	827.2	65	7.77	6099	1548	30.29	30.83	30.98	30.56
2021/6/15	4,246.59	5,166.56	73.99	3.23	1,955.50	861.4	26	7.76	6103	1769	30.56	30.78	30.28	32.06
2021/6/16	4,223.70	5,080.49	74.39	3.25	1,952.50	849.6	36	7.77	5901	1828	32.06	30.16	30.83	31.49
2021/6/17	4,221.86	5,101.89	73.08	3.21	2,009.50	863.2	33	7.71	5632	1787	31.49	30.13	30.78	31.99
2021/6/18	4,166.45	5,102.47	73.51	3.23	1,955.00	835	29	7.67	5282	1819	31.99	30.6	30.16	32.96
2021/6/21	4,224.79	5,090.39	74.9	3.2	1,937.50	843.8	53	7.66	6037	1877	32.96	30.29	30.13	31.67
2021/6/22	4,246.44	5,122.16	74.81	3.26	1,968.50	850.6	69	7.7	7451	4316	31.67	30.56	30.6	31.08
2021/6/23	4,241.84	5,147.39	75.19	3.32	2,037.00	860.2	66	7.71	7605	3813	31.08	32.06	30.29	31.98
2021/6/24	4,266.49	5,155.97	75.56	3.44	2,045.50	856.8	62	7.73	5778	4484	31.98	31.49	30.56	31.29
2021/6/25	4,280.70	5,239.97	76.18	3.54	2,045.00	848	59	7.72	5129	4486	31.29	31.99	32.06	31.61
2021/6/28	4,290.61	5,251.76	74.68	3.59	1,978.00	790.2	31	7.71	8126	5088	31.61	32.96	31.49	31.92
2021/6/29	4,291.80	5,190.54	74.76	3.66	1,943.50	780	58	7.7	6937	5494	31.92	31.67	31.99	32.13
2021/6/30	4,297.50	5,224.04	75.13	3.74	1,944.50	793	43	7.69	6369	5606	32.13	31.08	32.96	31.23
2021/7/1	4,319.94	5,229.66	75.84	3.66	1,910.00	782.6	27	7.67	6567	4043	31.23	31.98	31.67	32.99
2021/7/2	4,352.34	5,081.12	76.17	3.7	1,942.50	790.4	18	7.66	5425	3356	32.99	31.29	31.08	31.75
2021/7/5	4347.94	5,085.79	77.16	3.78	1,970.50	831	34	7.67	5479	2940	31.75	31.61	31.98	31.51
2021/7/6	4,343.54	5,083.10	74.53	3.64	1,949.00	820.6	49	7.67	6686	2977	31.51	31.92	31.29	32.43
2021/7/7	4,358.13	5,140.49	73.43	3.56	1,932.00	829.4	48	7.65	6528	2776	32.43	32.13	31.61	31.58
2021/7/8	4,320.82	5,088.26	74.12	3.66	1,830.50	824.6	32	7.63	6913	3003	31.58	31.23	31.92	31.24
2021/7/9	4,369.55	5,069.44	75.55	3.66	1,856.50	844	26	7.67	5788	2254	31.24	32.99	32.13	32.39
2021/7/12	4,384.63	5,132.71	75.16	3.73	1,882.50	855.6	36	7.69	6965	2716	32.39	31.75	31.23	32.3
2021/7/13	4,369.21	5,142.10	76.49	3.68	1,959.50	882.8	31	7.68	8735	4207	32.3	31.51	32.99	32.09
2021/7/14	4,374.30	5,083.08	74.76	3.66	1,996.50	896.4	38	7.63	10507	6853	32.09	32.43	31.75	31.69
2021/7/15	4,360.03	5,151.46	73.47	3.6	1,986.50	873	40	7.65	9273	6124	31.69	31.58	31.51	32.44
2021/7/16	4,327.16	5,094.77	73.59	3.66	2,035.00	882.6	50	7.64	11050	15750	32.44	31.24	32.43	33.36
2021/7/19	4,258.49	5,113.49	68.62	3.75	2,040.50	913.8	31	7.64	7344	4602	33.36	32.39	31.58	32.72
2021/7/20	4,323.06	5,108.99	69.35	3.9	2,074.00	918.4	45	7.65	6179	2730	32.72	32.3	31.24	33.55
2021/7/21	4,358.69	5,144.04	72.23	3.9	2,090.00	911.6	42	7.64	5973	2376	33.55	32.09	32.39	33.48
2021/7/22	4,367.48	5,151.75	73.79	3.98	2,085.00	908.8	43	7.62	6108	2265	33.48	31.69	32.3	34.48
2021/7/23	4,411.79	5,089.23	74.1	4.03	2,115.50	911.2	39	7.61	5158	1914	34.48	32.44	32.09	34.85
2021/7/26	4,422.30	4,925.30	74.5	4.08	2,153.50	897	26	7.62	5014	1791	34.85	33.36	31.69	36.8
2021/7/27	4,401.46	4,751.31	74.48	3.92	2,135.00	892.4	21	7.64	5450	1756	36.8	32.72	32.44	37.99
2021/7/28	4,400.64	4,760.48	74.74	3.94	2,199.00	902.4	17	7.67	4890	1663	37.99	33.55	33.36	41.49
2021/7/29	4,419.15	4,850.27	76.05	4.06	2,256.00	918.6	37	7.69	4604	1608	41.49	33.48	32.72	42.48
2021/7/30	4,395.26	4,811.17	76.33	3.91	2,317.00	927.2	61	7.68	5155	1525	42.48	34.48	33.55	40.16
2021/8/2	4,387.16	4,933.74	72.89	3.96	2,289.00	865.2	64	7.67	5320	1541	40.16	34.85	33.48	42.28
2021/8/3	4,423.15	4,934.46	72.41	4.06	2,222.00	867.8	54	7.67	5061	1669	42.28	36.8	34.48	42.34
2021/8/4	4,402.66	4,978.85	70.38	4.15	2,313.50	889.8	32	7.67	6683	3250	42.34	37.99	34.85	42.45
2021/8/5	4,429.10	4,948.67	71.29	4.16	2,325.50	883.2	30	7.66	4994	1764	42.45	41.49	36.8	42.9
2021/8/6	4,436.52	4,921.56	70.7	4.13	2,374.50	882.6	31	7.65	5182	1558	42.9	42.48	37.99	42.98
2021/8/9	4,432.35	4,985.56	69.04	4.04	2,371.50	879.6	45	7.62	5185	1697	42.98	40.16	41.49	44.66
2021/8/10	4,436.75	5,043.15	70.63	4.11	2,198.00	882.4	30	7.61	5412	1607	44.66	42.28	42.48	44.7
2021/8/11	4,447.70	5,015.34	71.44	4.06	2,261.00	896	28	7.6	6454	1776	44.7	42.34	40.16	44.47
2021/8/12	4,460.83	4,973.35	71.31	3.91	2,205.50	766.8	17	7.6	5717	1649	44.47	42.45	42.28	44.16
2021/8/13	4,468.00	4,945.98	70.59	3.85	2,184.50	778.6	24	7.61	5862	1542	44.16	42.9	42.34	43.57
2021/8/16	4,479.71	4,941.07	69.51	3.94	2,180.00	762	33	7.63	4965	1473	43.57	42.98	42.45	43.65
2021/8/17	4,448.08	4,837.40	69.03	3.83	2,239.00	770.8	35	7.63	4773	1438	43.65	44.66	42.9	43.74
2021/8/18	4,400.27	4,894.24	68.23	3.82	2,195.50	776.8	35	7.6	5032	1553	43.74	44.7	42.98	43.95
2021/8/19	4,405.80	4,862.14	66.45	3.86	2,287.00	777.6	39	7.59	5353	1457	43.95	44.47	44.66	43
2021/8/20	4,441.67	4,769.27	65.18	3.84	2,238.00	793	27	7.59	4980	1150	43	44.16	44.7	42.8
2021/8/23	4,479.53	4,835.88	68.75	3.93	2,421.00	850.2	40	7.6	6201	1254	42.8	43.57	44.47	42.99
2021/8/24	4,486.23	4,888.39	71.05	3.92	2,465.00	856.2	26	7.61	6368	1337	42.99	43.65	44.16	43.15
2021/8/25	4,496.19	4,898.16	72.25	3.95	2,589.00	880.2	32	7.61	7129	1501	43.15	43.74	43.57	42.76
2021/8/26	4,470.00	4,801.61	71.07	4.25	2,536.50	860.4	35	7.62	6433	1547	42.76	43.95	43.65	42.81
2021/8/27	4,509.37	4,827.04	72.7	4.41	2,523.00	855.6	20	7.62	5747	1378	42.81	43	43.74	42.48
2021/8/30	4,528.79	4,813.27	73.41	4.32	2,495.00	864	37	7.63	5476	1286	42.48	42.8	43.95	42.91
2021/8/31	4,522.68	4,805.61	72.99	4.41	2,460.00	872	44	7.63	5272	1148	42.91	42.99	43	40.26
2021/9/1	4,524.09	4,869.46	71.59	4.64	2,511.50	874.8	52	7.64	5396	1327	40.26	43.15	42.8	40.05
2021/9/2	4,536.95	4,869.41	73.03	4.63	2,669.00	906	39	7.65	5535	1189	40.05	42.76	42.99	39.99
2021/9/3	4,535.43	4,843.06	72.61	4.7	2,615.00	896	41	7.67	5958	1000	39.99	42.81	43.15	40.78
2021/9/6	4527.73	4,933.73	72.22	4.69	2,778.00	949	25	7.67	6418	1235	40.78	42.48	42.76	40.5
2021/9/7	4,520.03	4,992.83	71.69	4.6	2,907.50	985.6	30	7.66	6598	1237	40.5	42.91	42.81	40.97
2021/9/8	4,514.07	4,972.13	72.6	4.92	2,855.00	977	46	7.66	6263	1281	40.97	40.26	42.48	41.51
2021/9/9	4,493.28	4,970.01	71.45	5	3,049.50	990.4	58	7.64	6161	1158	41.51	40.05	42.91	41.75
2021/9/10	4,458.58	5,013.52	72.92	4.96	2,826.50	945.2	77	7.63	4918	954	41.75	39.99	40.26	41.56
2021/9/13	4,468.73	4,991.66	73.51	5.19	2,764.00	988	37	7.62	5882	1388	41.56	40.78	40.05	41.52
2021/9/14	4,443.05	4,917.16	73.6	5.28	2,702.50	994	37	7.62	6114	1347	41.52	40.5	39.99	40.77
2021/9/15	4,480.70	4,867.32	75.46	5.4	2,743.50	1,029.60	49	7.61	5877	1398	40.77	40.97	40.78	39.98
2021/9/16	4,473.75	4,807.70	75.67	5.27	2,683.50	1,053.20	69	7.6	5929	1135	39.98	41.51	40.5	39.99
2021/9/17	4,432.99	4,855.94	75.34	5.05	2,693.00	1,057.80	67	7.59	5330	1244	39.99	41.75	40.97	40.67
2021/9/22	4,395.64	4,821.77	76.19	4.76	2,928.00	1,141.80	47	7.58	9392	1265	40.67	41.56	41.51	40.79
2021/9/23	4,448.98	4,853.20	77.25	5.03	3,002.00	1,237.80	58	7.57	10581	1387	40.79	41.52	41.75	41.4
2021/9/24	4,455.48	4,849.43	78.09	5.24	2,800.00	1,188.00	47	7.59	13712	1399	41.4	40.77	41.56	41.77
2021/9/27	4,443.11	4,877.37	79.53	5.86	2,854.00	1,253.80	35	7.58	19411	1488	41.77	39.98	41.52	42.4
2021/9/28	4,352.63	4,883.83	79.09	5.85	2,992.00	1,328.80	50	7.56	13571	1372	42.4	39.99	40.77	41
2021/9/29	4,359.46	4,833.93	78.64	5.46	3,012.00	1,308.80	24	7.55	10492	1199	41	40.67	39.98	40.01
2021/9/30	4,307.54	4,866.38	78.52	5.97	3,290.50	1,393.60	39	7.52	6590	910	40.01	40.79	39.99	40.5
2021/10/8	4,391.34	4,929.94	82.39	5.61	3,157.00	1,262.00	27	7.46	5802	1003	40.5	41.4	40.67	40.9
2021/10/11	4,361.19	4,936.19	83.65	5.4	3,409.00	1,408.20	30	7.46	7218	1189	40.9	41.77	40.79	42.9
2021/10/12	4,350.65	4,883.84	83.42	5.46	3,465.50	1,507.80	34	7.44	7293	1207	42.9	42.4	41.4	42.01
2021/10/13	4,363.80	4,940.11	83.18	5.68	3,475.00	1,562.80	32	7.45	6812	1131	42.01	41	41.77	42.78
2021/10/14	4,438.26	4,913.61	84	5.65	3,471.50	1,615.80	55	7.47	6275	1064	42.78	40.01	42.4	41.4
2021/10/15	4,471.37	4,932.11	84.86	5.42	3,614.00	1,692.00	40	7.47	7780	913	41.4	40.5	41	42.3
2021/10/18	4,486.46	4,874.78	84.33	4.98	3,847.00	1,829.00	42	7.46	6591	1319	42.3	40.9	40.01	42.28
2021/10/19	4,519.63	4,922.72	85.08	5.06	3,729.00	1,835.60	50	7.47	6416	1155	42.28	42.9	40.5	41.54
2021/10/20	4,536.19	4,910.18	85.82	5.16	3,441.50	1,755.40	38	7.45	6134	1363	41.54	42.01	40.9	39.05
2021/10/21	4,549.78	4,928.02	84.61	5.2	3,109.00	1,587.40	26	7.44	6403	1381	39.05	42.78	42.9	41.18
2021/10/22	4,544.90	4,959.73	85.53	5.31	2,875.00	1,365.00	53	7.44	5930	1157	41.18	41.4	42.01	41.9
2021/10/25	4,566.48	4,979.52	85.99	5.97	2,970.50	1,305.60	72	7.44	9422	1201	41.9	42.3	42.78	41.5
2021/10/26	4,574.79	4,963.10	86.4	5.83	2,950.50	1,237.00	74	7.41	7560	1148	41.5	42.28	41.4	41.5
2021/10/27	4,551.68	4,898.16	84.58	6.22	2,703.50	1,144.60	67	7.4	10560	1745	41.5	41.54	42.3	40.13
2021/10/28	4,596.42	4,864.14	84.32	6.22	2,503.00	1,051.80	86	7.42	17422	2033	40.13	39.05	42.28	40.73
2021/10/29	4,605.38	4,908.77	84.38	5.57	2,268.00	973	98	7.46	9508	1384	40.73	41.18	41.54	41.48
2021/11/1	4,613.67	4,890.69	84.71	5.21	2,164.50	917.6	73	7.42	8195	1392	41.48	41.9	39.05	41.1
2021/11/2	4,630.65	4,839.85	84.72	5.55	2,205.00	891.8	101	7.42	8851	1408	41.1	41.5	41.18	42.77
2021/11/3	4,660.57	4,821.11	81.99	5.86	2,477.00	978	80	7.42	8234	1263	42.77	41.5	41.9	42.14
2021/11/4	4,680.06	4,868.74	80.54	5.66	2,378.00	934.4	79	7.42	7715	1381	42.14	40.13	41.5	41.79
2021/11/5	4,697.53	4,842.35	82.74	5.62	2,390.00	945.2	64	7.39	6618	1181	41.79	40.73	41.5	41.5
2021/11/8	4,701.70	4,848.18	83.43	5.41	2,380.00	916.2	33	7.39	6528	1426	41.5	41.48	40.13	42.27
2021/11/9	4,685.25	4,846.74	84.78	4.97	2,310.00	870.4	43	7.4	7310	1438	42.27	41.1	40.73	41
2021/11/10	4,646.71	4,821.19	82.64	4.92	2,240.50	883.8	44	7.41	6853	1441	41	42.77	41.48	41.69
2021/11/11	4,649.27	4,898.65	82.87	5.13	2,358.00	905.4	55	7.37	6326	1365	41.69	42.14	41.1	41.75
2021/11/12	4,682.85	4,888.37	82.17	4.78	2,199.50	864	47	7.33	6062	1269	41.75	41.79	42.77	41.75
2021/11/15	4,682.80	4,882.38	82.05	5.05	1,958.50	809.6	64	7.31	6642	1440	41.75	41.5	42.14	41.59
2021/11/16	4,700.90	4,883.32	82.43	5.15	1,873.50	817.8	77	7.27	6660	1459	41.59	42.27	41.79	41.45
2021/11/17	4,688.67	4,885.75	80.28	4.89	1,900.00	825	156	7.24	6480	1454	41.45	41	41.5	40.2
2021/11/18	4,704.54	4,837.62	81.24	4.9	1,845.50	823.2	132	7.22	6753	1370	40.2	41.69	42.27	36.18
2021/11/19	4,697.96	4,890.06	78.89	5.08	1,855.50	852.4	102	7.26	6192	1228	36.18	41.75	41	32.59
2021/11/22	4,682.94	4,912.40	79.7	4.79	1,855.50	862.2	62	7.21	6209	1453	32.59	41.75	41.69	30.73
2021/11/23	4,690.70	4,913.35	82.31	5.07	1,919.00	871.2	62	7.18	6309	1369	30.73	41.59	41.75	31.71
2021/11/24	4,701.46	4,916.66	82.25	5.08	2,149.00	921	60	7.19	6361	1490	31.71	41.45	41.75	32.26
2021/11/25	4648.04	4,896.44	82.22	5.12	2,178.00	912.6	77	7.17	6143	1388	32.26	40.2	41.59	33.19
2021/11/26	4,594.62	4,860.13	72.72	5.49	2,010.00	840.8	91	7.17	6032	1343	33.19	36.18	41.45	34.47
2021/11/29	4,655.27	4,851.42	73.44	4.88	2,048.00	810.2	84	7.21	6449	1355	34.47	32.59	40.2	34.19
2021/11/30	4,567.00	4,832.03	70.57	4.61	2,110.50	840.4	31	7.21	5914	1382	34.19	30.73	36.18	33.5
2021/12/1	4,513.04	4,843.85	68.87	4.27	2,111.00	842.8	53	7.22	5731	1359	33.5	31.71	32.59	33.1
2021/12/2	4,577.10	4,856.16	69.67	4.11	1,877.50	679.2	66	7.21	5512	1312	33.1	32.26	30.73	32.56
2021/12/3	4,538.43	4,901.02	69.88	4.09	1,986.00	708.8	77	7.2	5096	1242	32.56	33.19	31.71	32.3
2021/12/6	4,591.67	4,892.62	73.08	3.68	1,930.00	676	85	7.2	5909	1399	32.3	34.47	32.26	32.48
2021/12/7	4,686.75	4,922.10	75.44	3.73	2,040.00	686.6	116	7.19	5733	1312	32.48	34.19	33.19	32.5
2021/12/8	4,701.21	4,995.93	75.82	3.82	2,055.50	671	158	7.18	5772	1190	32.5	33.5	34.47	30.79
2021/12/9	4,667.45	5,078.69	74.42	3.79	2,044.00	675.8	156	7.2	6011	1309	30.79	33.1	34.19	31.21
2021/12/10	4,712.02	5,055.12	75.15	3.89	1,934.50	676.8	145	7.17	5673	1145	31.21	32.56	33.5	34.33
2021/12/13	4,668.97	5,083.80	74.39	3.83	2,034.50	727.2	149	7.2	6210	1208	34.33	32.3	33.1	31.96
2021/12/14	4,634.09	5,049.70	73.7	3.79	2,015.00	712	67	7.18	6215	1291	31.96	32.48	32.56	32.1
2021/12/15	4,709.85	5,005.90	73.88	3.82	2,036.00	713.2	79	7.17	5970	1256	32.1	32.5	32.3	32.5
2021/12/16	4,668.67	5,034.73	75.02	3.78	2,139.50	722.4	78	7.18	6038	1194	32.5	30.79	32.48	32.5
2021/12/17	4,620.64	4,954.76	73.52	3.67	2,168.00	740.6	58	7.21	4925	1055	32.5	31.21	32.5	32.44
2021/12/20	4,568.02	4,880.42	71.52	3.84	2,174.00	709.8	78	7.18	5307	1059	32.44	34.33	30.79	35.68
2021/12/21	4,649.23	4,913.49	73.98	3.87	2,228.00	707.2	103	7.18	4413	1102	35.68	31.96	31.21	38.9
2021/12/22	4,696.56	4,914.45	75.29	3.97	2,219.00	699.6	135	7.19	5019	1096	38.9	32.1	34.33	38.52
2021/12/23	4,725.78	4,948.74	76.85	3.73	2,250.00	702.6	115	7.2	4952	1151	38.52	32.5	31.96	37
2021/12/24	4758.49	4,921.34	76.14	3.89	2,327.00	707.8	142	7.21	4768	904	37	32.5	32.1	36.6
2021/12/27	4,791.19	4,919.32	78.6	4.05	2,189.50	689.2	66	7.21	7342	1215	36.6	32.44	32.5	36.78
2021/12/28	4,786.35	4,955.96	78.94	4.07	2,166.00	674	83	7.22	7576	1072	36.78	35.68	32.5	36.78
2021/12/29	4,793.06	4,883.48	79.23	3.99	2,186.00	681.6	87	7.21	5621	1131	36.78	38.9	32.44	37.51
2021/12/30	4,778.73	4,921.51	79.32	3.99	2,194.00	678.2	88	7.22	4831	987	37.51	38.52	35.68	37.88
2021/12/31	4,766.18	4,940.37	77.78	3.76	2,228.50	672.2	93	7.22	7402	822	37.88	37	38.9	37
2022/1/4	4,793.54	4,917.77	80	3.75	2,337.00	713.8	159	7.21	4772	1126	37	36.6	38.52	38
2022/1/5	4,700.58	4,868.12	80.8	3.84	2,354.00	702.6	52	7.2	4695	1042	38	36.78	37	38.7
2022/1/6	4,696.05	4,818.23	81.99	3.85	2,334.00	697.2	27	7.21	4681	1013	38.7	36.78	36.6	39
2022/1/7	4,677.03	4,822.37	81.75	3.94	2,277.50	713.2	57	7.2	4434	940	39	37.51	36.78	39.59
2022/1/10	4,670.29	4,844.05	80.87	4.11	2,285.50	700	97	7.23	4372	1028	39.59	37.88	36.78	40.48
2022/1/11	4,713.07	4,797.77	83.72	4.22	2,295.00	683	161	7.22	4455	942	40.48	37	37.51	40.15
2022/1/12	4,726.35	4,845.58	84.67	4.78	2,350.50	692.8	142	7.24	4318	955	40.15	38	37.88	40.5
2022/1/13	4,659.03	4,765.92	84.47	4.26	2,304.50	689	123	7.26	3665	922	40.5	38.7	37	40.98
2022/1/14	4,662.85	4,726.73	86.06	4.23	2,299.50	692.4	106	7.29	3706	814	40.98	39	38	41.16
2022/1/17	4619.98	4,767.28	86.48	4.25	2,197.00	714.8	156	7.26	4430	1021	41.16	39.59	38.7	40.73
2022/1/18	4,577.11	4,813.35	87.51	4.33	2,312.00	749.4	227	7.25	7391	1086	40.73	40.48	39	40.47
2022/1/19	4,532.76	4,780.38	88.44	4.02	2,257.00	774.8	189	7.21	6929	1125	40.47	40.15	39.59	40.6
2022/1/20	4,482.73	4,823.51	88.38	3.84	2,312.00	774.8	191	7.2	4230	845	40.6	40.5	40.48	40.22
2022/1/21	4,397.94	4,779.31	87.89	3.96	2,206.50	767.2	98	7.18	3494	800	40.22	40.98	40.15	40.78
2022/1/24	4,410.13	4,786.74	86.27	3.82	2,166.00	739.6	57	7.19	3100	746	40.78	41.16	40.5	41.27
2022/1/25	4,356.45	4,678.45	88.2	3.88	2,211.00	778	93	7.18	3851	843	41.27	40.73	40.98	42.16
2022/1/26	4,349.93	4,712.31	89.96	4	2,204.00	788	61	7.15	3858	798	42.16	40.47	41.16	42.58
2022/1/27	4,326.51	4,619.88	89.34	4.34	2,278.00	808	45	7.12	3200	681	42.58	40.6	40.73	43.77
2022/1/28	4,431.85	4,563.77	90.03	4.69	2,281.50	756.2	57	7.1	3609	620	43.77	40.22	40.47	47.44
2022/2/7	4,483.87	4,634.09	92.69	4.28	2,311.50	822.6	30	7.25	3709	879	47.44	40.78	40.6	52.18
2022/2/8	4,521.54	4,608.77	90.78	4.21	2,470.00	876.8	33	7.27	4061	997	52.18	41.27	40.22	57.4
2022/2/9	4,587.18	4,652.06	91.55	4.03	2,320.00	836.6	47	7.27	6048	1261	57.4	42.16	40.78	61.48
2022/2/10	4,504.08	4,639.86	91.41	3.94	2,341.50	843.6	52	7.26	5442	1201	61.48	42.58	41.27	55.33
2022/2/11	4,418.64	4,601.40	94.44	4	2,352.00	822.6	67	7.26	5153	1038	55.33	43.77	42.16	50.1
2022/2/14	4,401.67	4,551.69	96.48	4.18	2,425.50	819.2	63	7.23	4016	911	50.1	47.44	42.58	53
2022/2/15	4,471.07	4,600.10	93.28	4.39	2,413.50	775	90	7.19	3775	926	53	52.18	43.77	54.01
2022/2/16	4,475.01	4,617.99	94.81	4.63	2,437.50	780.6	107	7.21	4186	919	54.01	57.4	47.44	53.32
2022/2/17	4,380.26	4,629.16	92.97	4.51	2,438.50	770.6	42	7.21	4481	1093	53.32	61.48	52.18	52.77
2022/2/18	4,348.87	4,651.24	93.54	4.45	2,558.00	812	31	7.2	4398	1256	52.77	55.33	57.4	53
2022/2/21	4326.82	4,634.31	95.39	4.76	2,646.50	841.2	62	7.17	4969	1157	53	50.1	61.48	52.69
2022/2/22	4,304.76	4,574.15	96.84	4.5	2,593.00	810	87	7.18	4742	1152	52.69	53	55.33	51.76
2022/2/23	4,225.50	4,623.05	96.84	4.59	2,682.00	831	75	7.17	4404	1169	51.76	54.01	50.1	51.64
2022/2/24	4,288.70	4,529.32	99.08	4.67	2,635.00	811	96	7.15	4469	1046	51.64	53.32	53	51.76
2022/2/25	4,384.65	4,573.42	97.93	4.67	2,511.50	745	86	7.09	3740	872	51.76	52.77	54.01	51.69
2022/2/28	4,373.94	4,581.65	100.99	4.41	2,614.50	771.4	88	7.07	4540	1087	51.69	53	53.32	51.48
2022/3/1	4,306.26	4,619.69	104.97	4.6	2,724.00	815	97	7.06	4492	1061	51.48	52.69	52.77	50.5
2022/3/2	4,386.54	4,578.60	112.93	4.79	2,778.00	857.8	91	7.05	5315	1119	50.5	51.76	53	50.54
2022/3/3	4,363.49	4,551.63	110.46	4.73	2,882.50	846	98	7	5238	1136	50.54	51.64	52.69	49.11
2022/3/4	4,328.87	4,496.43	118.11	4.92	2,868.50	852.2	87	6.99	4191	1031	49.11	51.76	51.76	49.3
2022/3/7	4,201.09	4,352.78	123.21	4.81	3,136.00	919	47	6.9	4896	1071	49.3	51.69	51.64	47.4
2022/3/8	4,170.70	4,265.39	127.98	4.58	3,057.00	901.4	62	6.86	4292	944	47.4	51.48	51.76	47.29
2022/3/9	4,277.88	4,226.35	111.14	4.53	3,106.00	852	56	6.88	4952	1087	47.29	50.5	51.69	48.22
2022/3/10	4,259.52	4,292.84	109.33	4.65	3,080.00	841	64	6.98	5133	1142	48.22	50.54	51.48	47.2
2022/3/11	4,204.31	4,306.52	112.67	4.77	3,038.00	818	77	6.96	4072	841	47.2	49.11	50.5	47.9
2022/3/14	4,173.11	4,174.76	106.9	4.67	2,798.50	810	115	6.93	4169	987	47.9	49.3	50.54	47.6
2022/3/15	4,262.45	3,983.81	99.91	4.62	2,776.50	802	148	6.96	4199	1017	47.6	47.4	49.11	47.61
2022/3/16	4,357.86	4,156.08	98.02	4.75	2,917.00	815	80	6.99	4336	952	47.61	47.29	49.3	47.49
2022/3/17	4,411.67	4,237.70	106.64	4.94	2,895.00	816.6	22	6.98	4256	940	47.49	48.22	47.4	47.32
2022/3/18	4,463.12	4,265.90	107.93	4.91	3,051.00	829	34	7.03	3900	1016	47.32	47.2	47.29	47.31
2022/3/21	4,461.18	4,258.75	115.62	4.95	3,019.00	834	13	7.03	3929	971	47.31	47.9	48.22	46.94
2022/3/22	4,511.61	4,255.30	115.48	5.14	2,922.00	855	18	7.01	4121	1023	46.94	47.6	47.2	46.91
2022/3/23	4,456.24	4,276.52	121.6	5.13	2,940.00	878.6	23	7.01	4235	1022	46.91	47.61	47.9	46.28
2022/3/24	4,520.16	4,251.31	119.03	5.41	2,997.50	870	32	7	4412	1037	46.28	47.49	47.6	45.57
2022/3/25	4,543.06	4,174.57	120.65	5.58	3,106.00	865.6	20	7.02	4047	970	45.57	47.32	47.61	44.99
2022/3/28	4,575.52	4,148.47	112.48	5.48	3,100.50	847.4	69	7	4286	958	44.99	47.31	47.49	45.75
2022/3/29	4,631.60	4,134.14	110.23	5.33	3,193.50	840.6	42	7	4437	1036	45.75	46.94	47.32	46.99
2022/3/30	4,602.45	4,254.10	113.45	5.57	3,172.00	814	60	7.05	3834	1085	46.99	46.91	47.31	46.71
2022/3/31	4,530.41	4,222.60	107.91	5.63	3,186.00	805	68	7.08	3522	1001	46.71	46.28	46.94	46.88
2022/4/1	4,545.86	4,276.16	104.39	5.72	3,244.00	809.2	47	7.03	3087	899	46.88	45.57	46.91	46.91
2022/4/6	4,481.15	4,263.84	101.07	6.09	3,240.50	806.4	54	6.96	4068	931	46.91	44.99	46.28	47
2022/4/7	4,500.21	4,209.10	100.58	6.39	3,200.00	802	69	6.94	4234	928	47	45.75	45.57	47.07
2022/4/8	4,488.28	4,230.77	102.78	6.32	3,214.00	803.2	67	6.92	3991	904	47.07	46.99	44.99	47.17
2022/4/18	4,391.69	4,166.38	113.16	7.99	3,157.00	816	53	6.9	4225	1033	47.17	46.71	45.75	47.08
2022/4/19	4,462.21	4,134.90	107.25	7.42	3,015.00	829	58	6.87	4302	1034	47.08	46.88	46.99	47.09
2022/4/20	4,459.45	4,070.79	106.8	7.05	3,008.00	812.4	62	6.89	4945	1030	47.09	46.91	46.71	47
2022/4/21	4,393.66	3,995.83	108.33	7.16	3,063.00	825.8	50	6.95	4819	963	47	47	46.88	47.09
2022/4/22	4,271.78	4,013.25	106.65	6.68	3,000.50	822	55	7.01	4884	978	47.09	47.07	46.91	46.95
2022/4/25	4,296.12	3,814.91	102.32	7.04	2,860.00	815	28	7.02	4297	960	46.95	47.17	47	46.99
2022/4/26	4,175.20	3,784.12	104.99	7.1	2,911.00	815	34	7.03	4315	1040	46.99	47.08	47.07	46.99
2022/4/27	4,183.96	3,895.54	105.32	7.5	2,839.00	815.4	35	6.98	4333	1026	46.99	47.09	47.17	46.88
2022/4/28	4,287.50	3,921.11	107.59	7.06	2,843.00	825	37	6.93	4341	961	46.88	47	47.08	46.87
2022/4/29	4,131.93	4,016.24	109.34	7.37	2,852.50	823.6	31	6.95	3679	861	46.87	47.09	47.09	46.65
2022/5/5	4,146.87	4,010.21	110.9	8.86	2,779.00	856	31.3	6.97	5053	1105	46.65	46.95	47	46.39
2022/5/6	4,123.34	3,908.82	112.39	8.04	2,725.00	848	31.5	7	4407	1081	46.39	46.99	47.09	44.81
2022/5/9	3,991.24	3,877.44	105.94	7.12	2,651.50	837	31.8	7.05	4459	1114	44.81	46.99	46.95	43.01
2022/5/10	4,001.05	3,919.87	102.46	7.39	2,610.00	818.2	32.1	7.09	4717	1180	43.01	46.88	46.99	44.16
2022/5/11	3,935.18	3,976.42	107.51	7.74	2,663.00	829.2	32.3	7.09	4618	1130	44.16	46.87	46.99	44.31
2022/5/12	3,930.08	3,958.74	107.45	7.75	2,543.50	831.2	32.6	7.08	5092	1199	44.31	46.65	46.88	43.95
2022/5/13	4,023.89	3,988.60	111.55	7.72	2,574.00	843.4	32.9	7.06	4408	1012	43.95	46.39	46.87	44.19
2022/5/16	4,008.01	3,956.54	114.24	8.07	2,700.00	841.4	33.1	7.06	4634	1002	44.19	44.81	46.65	46.54
2022/5/17	4,088.85	4,005.89	111.93	8.4	2,711.50	841.2	33.4	7.08	4937	1197	46.54	43.01	46.39	46.87
2022/5/18	3,923.68	3,991.91	109.11	8.35	2,586.00	842	33.7	7.11	4886	972	46.87	44.16	44.81	46.79
2022/5/19	3,900.79	3,999.60	112.04	8.2	2,616.00	826	34	7.07	4881	1084	46.79	44.31	43.01	46.84
2022/5/20	3,901.36	4,077.60	112.55	8.15	2,670.00	830	34.2	7.14	4287	997	46.84	43.95	44.16	46.88
2022/5/23	3,973.75	4,053.98	113.42	8.82	2,567.00	852	34.5	7.06	4417	928	46.88	44.19	44.31	46.9
2022/5/24	3,941.48	3,959.15	113.56	8.88	2,478.50	852	34.8	7.11	4747	1025	46.9	46.54	43.95	47
2022/5/25	3,978.73	3,983.18	114.03	8.99	2,492.00	858.2	35	7.14	4818	1030	47	46.87	44.19	47.28
2022/5/26	4,057.84	3,993.04	117.4	8.83	2,472.50	856.4	35.3	7.14	4669	994	47.28	46.79	46.54	47.2
2022/5/27	4,158.24	4,001.30	119.43	8.71	2,559.00	870.6	35.6	7.23	4483	951	47.2	46.84	46.87	47.18
2022/5/30	4145.2	4,029.02	121.67	8.7	2,644.50	852.6	35.8	7.19	4790	1085	47.18	46.88	46.79	47.18
2022/5/31	4,132.15	4,091.52	122.84	8.28	2,695.00	880	36.1	7.17	4756	1030	47.18	46.9	46.84	47.14
2022/6/1	4,101.23	4,083.18	116.29	8.77	2,780.00	856	36.4	7.15	4089	796	47.14	47	46.88	47.02
2022/6/2	4,176.82	4,089.57	117.61	8.42	2,813.00	879	36.6	7.15	4177	763	47.02	47.28	46.9	47.1
2022/6/6	4,121.43	4,166.09	119.51	9.33	2,876.00	870	36.9	7.16	4718	994	47.1	47.2	47	47.28
2022/6/7	4,160.68	4,179.13	120.57	9.34	2,856.50	873.2	37.2	7.12	4565	965	47.28	47.18	47.28	47.2
2022/6/8	4,115.77	4,219.81	123.58	8.61	2,944.50	880.4	37.4	7.13	4702	1146	47.2	47.18	47.2	47.1
2022/6/9	4,017.82	4,175.67	123.07	9	2,872.50	882	37.7	7.16	4705	1079	47.1	47.14	47.18	47.48
2022/6/10	3,900.86	4,238.99	122.01	8.76	2,863.50	867	38	7.11	4079	926	47.48	47.02	47.18	47.44
2022/6/13	3,749.63	4,189.35	122.27	8.67	2,869.50	858.8	38.2	7.05	4852	1169	47.44	47.1	47.14	47.95
2022/6/14	3,735.48	4,222.31	121.17	7.26	2,843.00	848.4	38.5	7.03	5203	1159	47.95	47.28	47.02	47.49
2022/6/15	3,789.99	4,278.22	118.51	7.54	2,671.00	845	38.8	7.04	5551	1264	47.49	47.2	47.1	48
2022/6/16	3,666.77	4,250.06	119.81	7.43	2,609.00	845.2	39	7.01	4975	1147	48	47.1	47.28	47.89
2022/6/17	3,674.84	4,309.04	113.12	7.01	2,576.50	866	39.3	7.06	4527	941	47.89	47.48	47.2	47.93
2022/6/20	3719.82	4,330.43	114.13	6.69	2,322.00	833	39.6	7.04	3970	921	47.93	47.44	47.1	47.89
2022/6/21	3,764.79	4,325.57	114.65	6.83	2,338.50	844	39.9	7.03	4546	972	47.89	47.95	47.48	47.89
2022/6/22	3,759.89	4,270.62	111.74	6.83	2,291.50	844.2	40.1	7.06	4011	817	47.89	47.49	47.44	48.63
2022/6/23	3,795.73	4,343.88	110.05	6.21	2,388.50	855.8	40.4	7.09	3795	889	48.63	48	47.95	48.87
2022/6/24	3,911.74	4,394.77	113.12	6.27	2,288.00	843	40.7	7.05	3509	825	48.87	47.89	47.49	49.49
2022/6/27	3,900.11	4,444.26	115.09	6.46	2,392.00	844.4	40.9	7.06	3300	759	49.49	47.93	48	49.35
2022/6/28	3,821.55	4,490.52	117.98	6.65	2,515.50	840.4	41.2	7.08	3899	829	49.35	47.89	47.89	49.47
2022/6/29	3,818.83	4,421.36	116.26	6.42	2,490.50	859.8	41.5	7.05	3731	787	49.47	47.89	47.93	49.3
2022/6/30	3,785.38	4,485.01	114.81	5.51	2,343.50	836.4	41.7	7.01	3706	815	49.3	48.63	47.89	48.5
2022/7/1	3,825.33	4,466.72	111.63	5.62	2,280.50	866.6	42	7.01	3648	709	48.5	48.87	47.89	48.88
2022/7/4	3828.36	4,496.03	113.5	5.88	2,207.50	869	32	7	4749	832	48.88	49.49	48.63	49.09
2022/7/5	3,831.39	4,489.54	102.77	5.46	2,262.00	869.4	16	6.99	4510	878	49.09	49.35	48.87	49.09
2022/7/6	3,845.08	4,423.97	100.69	5.55	2,276.00	845.4	22	6.9	4082	769	49.09	49.47	49.49	49.13
2022/7/7	3,902.62	4,443.47	104.65	6.19	2,275.00	866.6	46	6.84	3653	722	49.13	49.3	49.35	49.35
2022/7/8	3,899.38	4,428.78	107.02	6.07	2,206.00	859.6	22	6.82	3331	772	49.35	48.5	49.47	48.93
2022/7/11	3,854.43	4,354.62	107.1	6.52	2,193.00	859.6	28	6.81	4470	776	48.93	48.88	49.3	49.29
2022/7/12	3,818.80	4,313.62	99.49	6.27	2,101.50	844	29	6.76	4519	770	49.29	49.09	48.5	49.3
2022/7/13	3,801.78	4,321.46	99.57	6.6	2,118.00	857	31	6.75	3573	759	49.3	49.09	48.88	49.2
2022/7/14	3,790.38	4,322.07	99.1	6.66	2,088.50	840	36	6.75	3359	767	49.2	49.13	49.09	49.5
2022/7/15	3,863.16	4,248.53	101.16	7.12	1,964.50	835.2	39	6.76	3103	822	49.5	49.35	49.09	49.49
2022/7/18	3,830.85	4,292.59	106.27	7.44	2,095.50	875.4	52	6.8	4489	994	49.49	48.93	49.13	48.87
2022/7/19	3,936.69	4,269.34	107.35	7.3	1,974.50	855.2	40	6.84	4300	962	48.87	49.29	49.35	49.2
2022/7/20	3,959.90	4,283.80	106.92	7.87	1,922.50	833.8	23	6.9	4141	994	49.2	49.3	48.93	49.18
2022/7/21	3,998.95	4,236.06	103.86	7.88	1,862.50	841.8	37	6.88	3967	942	49.18	49.2	49.29	49.15
2022/7/22	3,961.63	4,238.23	103.2	8.31	1,924.50	852	31	6.9	3523	875	49.15	49.5	49.3	49
2022/7/25	3,966.84	4,212.64	105.15	8.64	1,956.00	850	44	6.89	3062	824	49	49.49	49.2	48.99
2022/7/26	3,921.05	4,245.98	104.4	8.71	1,977.50	850	48	6.9	3179	803	48.99	48.87	49.5	48.47
2022/7/27	4,023.61	4,225.04	106.62	8.58	1,987.00	842	46	6.86	3184	790	48.47	49.2	49.49	48.45
2022/7/28	4,072.43	4,225.67	107.14	8.16	2,173.00	870	38	6.88	3321	764	48.45	49.18	48.87	48.44
2022/7/29	4,130.29	4,170.10	110.01	8.29	2,133.50	859	33	6.87	3007	800	48.44	49.15	49.2	48
2022/8/1	4,118.63	4,188.68	100.03	8.21	2,162.50	842.6	69	6.89	2613	801	48	49	49.18	48
2022/8/2	4,091.19	4,107.02	100.54	7.69	2,256.50	856	61	6.93	2596	755	48	48.99	49.15	47.88
2022/8/3	4,155.17	4,066.98	96.78	8.3	2,212.50	859	57	6.89	2406	706	47.88	48.47	49	47.77
2022/8/4	4,151.94	4,101.54	94.12	8.14	2,133.50	860	53	6.87	2377	673	47.77	48.45	48.99	46.89
2022/8/5	4,145.19	4,156.91	94.92	8.01	2,088.00	845	33	6.91	2488	693	46.89	48.44	48.47	43.52
2022/8/8	4,140.06	4,148.07	96.65	7.66	2,183.00	864.6	32	6.88	2356	723	43.52	48	48.45	45.08
2022/8/9	4,122.47	4,156.29	96.31	7.84	2,182.00	860	35	6.89	2352	783	45.08	48	48.44	44.89
2022/8/10	4,210.24	4,109.74	97.4	8.22	2,128.00	859.8	52	6.9	2406	785	44.89	47.88	48	44.51
2022/8/11	4,207.27	4,193.54	99.6	8.71	2,135.00	858.4	30	6.93	2414	765	44.51	47.77	48	44.52
2022/8/12	4,280.15	4,191.15	98.15	8.78	2,189.50	850.2	30	6.96	2442	737	44.52	46.89	47.88	44.51
2022/8/15	4,297.14	4,185.68	95.1	8.81	2,151.50	860	34	6.92	2777	803	44.51	43.52	47.77	45.92
2022/8/16	4,305.20	4,177.84	92.34	9.35	2,196.00	860	56	6.88	2618	760	45.92	45.08	46.89	46.99
2022/8/17	4,274.04	4,216.96	93.65	9.18	1,913.50	858.8	42	6.9	2603	769	46.99	44.89	43.52	46.42
2022/8/18	4,283.74	4,180.10	96.59	9.18	1,888.50	850	39	6.9	2864	762	46.42	44.51	45.08	47.07
2022/8/19	4,228.48	4,151.07	96.72	9.28	1,871.50	840.6	37	6.87	2653	740	47.07	44.52	44.89	47.12
2022/8/22	4,137.99	4,181.40	96.48	9.76	1,961.00	826	25	6.84	2962	739	47.12	44.51	44.51	47.12
2022/8/23	4,128.73	4,161.08	100.22	9.25	1,958.50	830	41	6.81	2990	773	47.12	45.92	44.52	47.59
2022/8/24	4,140.77	4,082.42	101.22	9.24	1,948.00	870	28	6.82	2914	648	47.59	46.99	44.51	47.8
2022/8/25	4,199.12	4,116.24	99.34	9.33	1,960.50	880	49	6.84	4049	737	47.8	46.42	45.92	47.8
2022/8/26	4,057.66	4,107.55	100.99	9.31	2,050.00	831.4	40	6.83	3256	812	47.8	47.07	46.99	47.44
2022/8/29	4,030.61	4,089.52	105.09	9.26	1,963.50	822.2	23	6.83	3104	745	47.44	47.12	46.42	47.45
2022/8/30	3,986.16	4,075.79	99.31	9.08	1,868.00	820.6	21	6.9	3028	725	47.45	47.12	47.07	47.5
2022/8/31	3,955.00	4,078.84	96.49	9.14	1,869.00	820.6	24	6.92	2769	640	47.5	47.59	47.12	47.76
2022/9/1	3,966.85	4,043.74	92.36	9.17	1,818.00	820.6	27	6.92	2619	616	47.76	47.8	47.12	47.85
2022/9/2	3,924.26	4,023.61	93.02	8.9	1,850.00	986.4	39	6.88	2658	611	47.85	47.8	47.59	47.68
2022/9/5	3916.23	4,015.43	95.74	8.76	1,872.50	986.4	56	6.85	2753	680	47.68	47.44	47.8	47.69
2022/9/6	3,908.19	4,052.28	92.83	8.02	1,856.00	1,030.00	72	6.89	2741	688	47.69	47.45	47.8	47.19
2022/9/7	3,979.87	4,054.98	88	7.86	1,822.50	1,070.00	68	6.88	2809	686	47.19	47.5	47.44	47.67
2022/9/8	4,006.18	4,037.68	89.15	7.97	1,865.50	1,084.80	67	6.94	2904	721	47.67	47.76	47.45	46.77
2022/9/9	4,067.36	4,093.79	92.84	8.04	1,903.00	1,084.80	46	6.95	2487	581	46.77	47.85	47.5	47.68
2022/9/13	3,932.69	4,111.11	93.17	8.4	1,968.50	1,084.80	47	7	2717	724	47.68	47.68	47.76	47.68
2022/9/14	3,946.01	4,065.36	94.1	9.09	1,955.50	1,018.80	34	6.92	2700	726	47.68	47.69	47.85	47.69
2022/9/15	3,901.35	4,027.12	90.84	8.29	2,012.50	1,055.40	50	6.92	2879	742	47.69	47.19	47.68	47.58
2022/9/16	3,873.33	3,932.68	91.35	7.82	2,013.00	1,055.40	44	6.94	3381	621	47.58	47.67	47.69	47.51
2022/9/19	3,899.89	3,928.00	92	7.87	2,036.00	1,055.40	58	6.97	3167	858	47.51	46.77	47.19	47.49
2022/9/20	3,855.93	3,932.84	90.62	7.74	2,015.00	1,014.00	35	6.99	3297	784	47.49	47.68	47.67	47.95
2022/9/21	3,789.93	3,903.73	89.83	7.74	2,056.00	1,045.40	45	6.96	3107	685	47.95	47.68	46.77	47.58
2022/9/22	3,757.99	3,869.34	90.46	7.19	2,082.50	1,045.40	41	6.9	2990	741	47.58	47.69	47.68	47.66
2022/9/23	3,693.23	3,856.02	86.15	6.84	2,080.50	1,043.80	64	6.91	2800	617	47.66	47.58	47.68	47.6
2022/9/26	3,655.04	3,836.68	84.06	7.04	2,077.00	1,030.00	66	6.84	2916	644	47.6	47.51	47.69	47.67
2022/9/27	3,647.29	3,892.30	86.27	6.77	2,132.00	1,014.00	72	6.83	2877	666	47.67	47.49	47.58	47.99
2022/9/28	3,719.04	3,828.71	89.32	7.02	2,097.00	1,000.00	54	6.83	2783	744	47.99	47.95	47.51	48.5
2022/9/29	3,640.47	3,827.14	88.49	6.89	2,106.00	973.2	85	6.93	2690	750	48.5	47.58	47.49	48.8
2022/9/30	3,585.62	3,804.89	87.96	6.83	2,107.00	901	88	6.99	2307	519	48.8	47.66	47.95	48.87
2022/10/10	3,612.39	3,720.94	96.19	6.52	2,218.50	831	86	6.92	3040	731	48.87	47.6	47.58	48.85
2022/10/11	3,588.84	3,727.69	94.29	6.59	2,176.00	895.2	84	6.91	3006	721	48.85	47.67	47.66	49.4
2022/10/12	3,577.03	3,784.31	92.45	6.44	2,143.00	833.8	82	6.92	3050	739	49.4	47.99	47.6	49.39
2022/10/13	3,669.91	3,752.67	94.57	6.69	2,117.50	858.8	80	6.92	2933	709	49.39	48.5	47.67	49.44
2022/10/14	3,583.07	3,842.47	91.63	6.48	2,169.00	888.4	78	6.96	2825	668	49.44	48.8	47.99	49.44
2022/10/17	3,677.95	3,846.41	91.62	5.99	2,063.50	888.4	76	6.95	3809	734	49.44	48.87	48.5	49.6
2022/10/18	3,719.98	3,838.27	90.03	5.69	2,037.50	888.4	74	7.01	3123	806	49.6	48.85	48.8	50.18
2022/10/19	3,695.16	3,776.53	92.41	5.44	2,042.50	858.8	72	7.03	3204	784	50.18	49.4	48.87	50.43
2022/10/20	3,665.78	3,754.93	92.38	5.32	2,004.00	840.6	70	6.99	3116	812	50.43	49.39	48.85	50.33
2022/10/21	3,752.75	3,742.89	93.5	4.99	2,030.00	840.6	68	6.99	3042	743	50.33	49.44	49.4	50.47
2022/10/24	3,797.34	3,633.37	93.26	5.17	2,050.00	840.6	66	7.04	2958	743	50.47	49.44	49.39	50.88
2022/10/25	3,859.11	3,627.45	93.52	6.28	1,966.00	840.6	64	7.09	3196	722	50.88	49.6	49.44	50.6
2022/10/26	3,830.60	3,656.90	95.69	6.2	1,957.50	840.6	62	7.16	3035	749	50.6	50.18	49.44	50.51
2022/10/27	3,807.30	3,631.14	96.96	5.84	1,943.00	840.6	60	7.22	3082	748	50.51	50.43	49.6	50.58
2022/10/28	3,901.06	3,541.33	95.77	5.8	1,925.00	840.6	58	7.16	2858	674	50.58	50.33	50.18	49.93
2022/10/31	3,871.98	3,508.70	94.83	6.29	1,865.00	899	56	7.17	2848	742	49.93	50.47	50.43	50.19
2022/11/1	3,856.10	3,634.17	94.65	5.83	1,941.50	899	54	7.13	2942	686	50.19	50.88	50.33	50.2
2022/11/2	3,759.69	3,677.81	96.16	6.2	1,961.50	899	49	7.14	2978	752	50.2	50.6	50.47	50.2
2022/11/3	3,719.89	3,647.90	94.67	5.93	1,974.00	899	53	7.12	2818	713	50.2	50.51	50.88	50.36
2022/11/4	3,770.55	3,767.17	98.57	6.46	2,065.00	899	81	7.1	2637	646	50.36	50.58	50.6	49.93
2022/11/7	3,806.80	3,775.30	97.92	6.7	2,067.50	899	67	7.18	2970	654	49.93	49.93	50.51	50.29
2022/11/8	3,828.11	3,749.33	95.36	6.2	2,089.00	899	61	7.23	2990	691	50.29	50.19	50.58	49.97
2022/11/9	3,748.57	3,714.27	92.65	5.95	2,094.00	899	68	7.26	3065	693	49.97	50.2	49.93	49.99
2022/11/10	3,956.37	3,685.69	93.67	6.16	2,032.00	899	72	7.25	2842	681	49.99	50.2	50.19	50.15
2022/11/11	3,992.93	3,788.44	95.99	5.9	2,126.50	899	66	7.33	2550	678	50.15	50.36	50.2	49.84
2022/11/14	3,957.25	3,794.02	93.14	6.07	2,122.50	899	26	7.33	2917	709	49.84	49.93	50.2	49
2022/11/15	3,991.73	3,865.97	93.86	6.16	2,160.00	899	43	7.27	2867	702	49	50.29	50.36	49.46
2022/11/16	3,958.79	3,834.39	92.86	6.2	2,167.00	899	52	7.28	2974	802	49.46	49.97	49.93	49.4
2022/11/17	3,946.56	3,818.66	89.78	6.4	2,170.00	899	55	7.34	2972	646	49.4	49.99	50.29	49.46
2022/11/18	3,965.34	3,801.57	87.62	6.37	2,193.50	899	73	7.36	2821	664	49.46	50.15	49.97	49.08
2022/11/21	3,949.94	3,769.13	87.45	6.69	2,129.00	899	41	7.36	2794	682	49.08	49.84	49.99	48.97
2022/11/22	4,003.58	3,769.57	88.36	6.91	2,084.50	899	21	7.34	2655	736	48.97	49	50.15	48.92
2022/11/23	4,027.26	3,773.53	85.41	7.76	2,137.00	899	44	7.35	2720	583	48.92	49.46	49.84	49.32
2022/11/24	4026.69	3,756.81	85.34	7.65	2,157.50	899	43	7.41	2692	620	49.32	49.4	49	48.82
2022/11/25	4,026.12	3,775.78	83.63	7.22	2,203.00	899	56	7.42	2530	544	48.82	49.46	49.46	48.97
2022/11/28	3,963.94	3,733.24	83.19	7.33	2,187.50	899	21	7.43	2572	623	48.97	49.08	49.4	48.46
2022/11/29	3,957.63	3,848.42	83.03	7.27	2,246.00	899	39	7.45	2626	580	48.46	48.97	49.46	49.42
2022/11/30	4,080.11	3,853.04	85.43	6.97	2,233.00	988.8	39	7.41	2663	604	49.42	48.92	49.08	48.85
2022/12/1	4,076.57	3,894.77	86.88	6.83	2,172.00	988.6	26	7.42	2781	593	48.85	49.32	48.97	48.68
2022/12/2	4,071.70	3,870.95	85.57	6.22	2,200.00	988.6	43	7.43	2472	529	48.68	48.82	48.92	48.3
2022/12/5	3,998.84	3,946.88	82.68	5.62	1,815.00	988.6	44	7.42	2565	581	48.3	48.97	49.32	45.01
2022/12/6	3,941.26	3,968.20	79.35	5.37	1,809.00	988.6	66	7.33	2686	671	45.01	48.46	48.82	44.82
2022/12/7	3,933.92	3,958.44	77.17	5.81	1,781.50	988.6	69	7.32	2619	598	44.82	49.42	48.97	43.25
2022/12/8	3,963.51	3,959.18	76.15	5.94	1,822.00	988.6	68	7.32	2574	590	43.25	48.85	48.46	43.1
2022/12/9	3,934.38	3,998.24	76.1	6.31	1,868.00	988.6	73	7.35	2347	592	43.1	48.68	49.42	44.6
2022/12/12	3,990.56	3,953.44	77.99	6.52	1,930.00	988.6	82	7.32	2516	493	44.6	48.3	48.85	45.5
2022/12/13	4,019.65	3,945.68	80.68	6.97	1,938.00	988.6	98	7.35	2274	495	45.5	45.01	48.68	47.29
2022/12/14	3,995.32	3,954.89	82.7	6.36	1,984.50	988.6	73	7.39	2198	477	47.29	44.82	48.3	47.96
2022/12/15	3,895.75	3,951.99	81.21	6.87	1,997.50	988.6	82	7.41	2432	388	47.96	43.25	45.01	47.71
2022/12/16	3,852.36	3,954.23	79.04	6.61	1,969.00	1,022.80	106	7.42	2236	569	47.71	43.1	44.82	48.44
2022/12/19	3,817.66	3,893.22	79.82	5.84	1,855.50	1,022.80	63	7.39	2029	451	48.44	44.6	43.25	48.5
2022/12/20	3,821.62	3,829.02	79.99	5.35	1,841.50	1,022.80	79	7.41	1942	412	48.5	45.5	43.1	48.24
2022/12/21	3,878.44	3,830.54	82.2	5.48	1,908.50	1,022.80	120	7.4	1890	440	48.24	47.29	44.6	48.39
2022/12/22	3,822.39	3,836.03	80.98	5.06	1,835.50	1,022.80	67	7.4	2016	379	48.39	47.96	45.5	47.78
2022/12/23	3,844.82	3,828.22	83.92	5.02	1,839.50	1,022.80	63	7.4	1644	394	47.78	47.71	47.29	48.84
2022/12/26	3837.04	3,843.49	84.13	5.02	1,898.50	1,022.80	100	7.41	1925	414	48.84	48.44	47.96	48.15
2022/12/27	3,829.25	3,887.85	84.33	5.09	1,927.50	1,022.80	125	7.4	1864	422	48.15	48.5	47.71	48.14
2022/12/28	3,783.22	3,871.26	83.26	4.77	1,885.00	1,022.80	166	7.41	1830	423	48.14	48.24	48.44	48.19
2022/12/29	3,849.28	3,856.70	82.26	4.56	1,871.00	1,022.80	158	7.42	1787	421	48.19	48.39	48.5	48.41
2022/12/30	3,839.50	3,871.63	85.91	4.43	1,864.50	921	127	7.42	1740	440	48.41	47.78	48.24	48.38
2023/1/3	3,824.14	3,887.90	82.1	3.67	1,826.50	921	239	7.41	1847	499	48.38	48.84	48.39	48.19
2023/1/4	3,852.97	3,892.95	77.84	3.77	1,770.00	921	120	7.29	1870	589	48.19	48.15	47.78	48.17
2023/1/5	3,808.10	3,968.58	78.69	3.47	1,791.00	921	93	7.32	1926	492	48.17	48.14	48.84	48.17
2023/1/6	3,895.08	3,980.89	78.57	3.45	1,823.00	921	201	7.25	1955	500	48.17	48.19	48.15	48.01
2023/1/9	3,892.09	4,013.12	79.65	3.54	1,857.50	921	186	7.27	1987	498	48.01	48.41	48.14	48.22
2023/1/10	3,919.25	4,017.47	80.1	3.26	1,843.00	795.6	209	7.25	2114	479	48.22	48.38	48.19	48.12
2023/1/11	3,969.61	4,010.03	82.67	3.38	1,882.50	795.6	116	7.27	2043	450	48.12	48.19	48.41	48.09
2023/1/12	3,983.17	4,017.87	84.03	3.35	1,855.00	795.6	88	7.29	2190	500	48.09	48.17	48.38	47.99
2023/1/13	3,999.09	4,074.38	85.28	3.23	1,888.00	795.6	68	7.31	2320	439	47.99	48.17	48.19	48.16
2023/1/16	3995.03	4,137.96	84.46	3.3	1,868.00	795.6	41	7.27	1609	419	48.16	48.01	48.17	48.29
2023/1/17	3,990.97	4,137.24	85.92	3.3	1,857.50	795.6	55	7.28	1555	384	48.29	48.22	48.17	47.27
2023/1/18	3,928.86	4,130.31	84.98	3.1	1,892.00	795.6	77	7.29	1434	379	47.27	48.12	48.01	47.96
2023/1/19	3,898.85	4,156.01	86.16	3.08	1,896.00	795.6	79	7.3	1279	314	47.96	48.09	48.22	47.96
2023/1/20	3,972.61	4,181.53	87.63	3.03	1,886.00	795.6	89	7.34	1172	251	47.96	47.99	48.12	48.03
2023/1/30	4,017.77	4,201.35	84.9	2.69	1,867.00	795.6	102	7.35	1809	549	48.03	48.16	48.09	52.72
2023/1/31	4,076.60	4,156.86	84.49	2.72	1,832.50	795.6	74	7.34	1838	581	52.72	48.29	47.99	50.78
2023/2/1	4,119.21	4,195.93	82.84	2.5	1,788.50	795.6	133	7.33	1835	530	50.78	47.27	48.16	50.78
2023/2/2	4,179.76	4,181.15	82.17	2.45	1,800.50	795.6	65	7.39	1857	527	50.78	47.96	48.29	50.2
2023/2/3	4,136.48	4,141.63	79.94	2.39	1,812.00	795.6	62	7.35	1841	538	50.2	47.96	47.27	50.34
2023/2/6	4,111.08	4,086.88	80.99	2.5	1,835.50	795.6	159	7.31	1839	584	50.34	48.03	47.96	50
2023/2/7	4,164.00	4,094.23	83.69	2.59	1,828.50	795.6	111	7.29	1860	604	50	52.72	47.96	50
2023/2/8	4,117.86	4,076.14	85.09	2.42	1,843.50	801	53	7.27	1858	626	50	50.78	48.03	50
2023/2/9	4,081.50	4,130.86	84.5	2.46	1,845.50	801	45	7.28	1871	651	50	50.78	52.72	49.18
2023/2/10	4,090.46	4,106.31	86.39	2.58	1,840.00	801	43	7.29	1838	608	49.18	50.2	50.78	49.97
2023/2/13	4,137.29	4,143.57	86.61	2.43	1,789.00	801	29	7.27	1922	685	49.97	50.34	50.78	48.79
2023/2/14	4,136.13	4,145.29	85.58	2.6	1,813.00	801	54	7.31	1907	567	48.79	50	50.2	48.41
2023/2/15	4,147.60	4,123.69	85.38	2.47	1,825.00	801	85	7.32	2044	663	48.41	50	50.34	48
2023/2/16	4,090.41	4,093.49	85.14	2.39	1,865.50	801	90	7.32	2025	616	48	50	50	47.8
2023/2/17	4,079.09	4,034.51	83	2.26	1,897.00	801	98	7.32	2005	563	47.8	49.18	50	48.37
2023/2/20	4038.22	4,133.49	84.07	2.23	1,925.00	801	75	7.33	2162	638	48.37	49.97	50	47.97
2023/2/21	3,997.34	4,144.35	83.05	2.19	1,975.00	801	69	7.33	2068	688	47.97	48.79	49.18	47.52
2023/2/22	3,991.05	4,106.95	80.6	2.3	1,960.00	801	54	7.32	2131	732	47.52	48.41	49.97	47.84
2023/2/24	3,970.04	4,061.05	83.16	2.59	2,049.50	801	58	7.31	1994	632	47.84	48	48.79	47.54
2023/2/27	3,982.24	4,043.84	82.45	2.72	2,064.00	801	56	7.34	2170	598	47.54	47.8	48.41	47.97
2023/2/28	3,970.15	4,069.46	83.89	2.78	2,013.50	801	86	7.37	2201	671	47.97	48.37	48	51.33
2023/3/1	3,951.39	4,126.94	84.31	2.81	2,033.50	801	139	7.34	2139	718	51.33	47.97	47.8	47.87
2023/3/2	3,981.35	4,117.74	84.75	2.79	2,018.00	801	124	7.34	2223	653	47.87	47.52	48.37	47.01
2023/3/3	4,045.64	4,130.55	85.83	3.02	2,004.00	801	101	7.33	2012	655	47.01	47.84	47.97	47.5
2023/3/6	4,048.42	4,109.01	86.18	2.61	1,980.00	801	72	7.33	2125	624	47.5	47.54	47.52	47.54
2023/3/7	3,986.37	4,048.85	83.29	2.66	1,973.50	801	93	7.39	2286	634	47.54	47.97	47.84	47.39
2023/3/8	3,992.01	4,034.11	82.66	2.59	1,984.00	801.4	95	7.34	2093	677	47.39	51.33	47.54	47.5
2023/3/9	3,918.32	4,019.85	81.59	2.49	1,966.00	801.4	67	7.35	2326	739	47.5	47.87	47.97	47.43
2023/3/10	3,861.59	3,967.14	82.78	2.44	1,955.50	801.4	78	7.37	2160	640	47.43	47.01	51.33	47.36
2023/3/13	3,855.76	4,008.69	80.77	2.63	2,020.50	801.4	65	7.42	2354	699	47.36	47.5	47.87	47.4
2023/3/14	3,919.29	3,984.70	77.45	2.57	1,968.00	801.4	67	7.4	2439	704	47.4	47.54	47.01	47.49
2023/3/15	3,891.93	3,986.90	73.69	2.47	1,913.00	801.4	99	7.37	2186	668	47.49	47.39	47.5	47.2
2023/3/16	3,960.28	3,939.15	74.7	2.53	1,853.50	801.4	106	7.32	2481	701	47.2	47.5	47.54	47.3
2023/3/17	3,916.64	3,958.82	72.97	2.35	1,874.50	801.4	20	7.33	2250	638	47.3	47.43	47.39	47.46
2023/3/20	3,951.57	3,939.08	73.79	2.25	1,863.50	801.4	47	7.34	2280	623	47.46	47.36	47.5	46.99
2023/3/21	4,002.87	3,982.38	75.32	2.33	1,812.00	801.4	38	7.37	2250	658	46.99	47.4	47.43	47.25
2023/3/22	3,936.97	3,999.44	76.69	2.22	1,838.00	801.4	56	7.4	2240	694	47.25	47.49	47.36	47.2
2023/3/23	3,948.72	4,039.09	75.91	2.28	1,818.50	801.4	72	7.47	2302	690	47.2	47.2	47.4	47.2
2023/3/24	3,970.99	4,027.05	74.99	2.32	1,858.50	801.4	106	7.41	2233	654	47.2	47.3	47.49	47
2023/3/27	3,977.53	4,012.48	78.12	2.22	1,844.00	801.4	90	7.4	2435	679	47	47.46	47.2	47.18
2023/3/28	3,971.27	3,999.51	78.65	2.16	1,817.50	801.4	93	7.43	2374	721	47.18	46.99	47.3	46.88
2023/3/29	4,027.81	4,006.14	78.28	2.18	1,832.50	801.4	101	7.46	2501	737	46.88	47.25	47.46	47.29
2023/3/30	4,050.83	4,038.53	79.27	2.1	1,833.50	801.4	79	7.47	2641	806	47.29	47.2	46.99	47
2023/3/31	4,109.31	4,050.93	79.77	2.17	1,860.00	801.4	75	7.49	2319	690	47	47.2	47.25	47.82
2023/4/3	4,124.51	4,090.57	84.93	2.12	1,779.50	801.4	72.8	7.44	2358	593	47.82	47	47.2	47.63
2023/4/4	4,100.60	4,103.11	84.94	2.09	1,757.50	801.4	70.5	7.49	2226	639	47.63	47.18	47.2	47.2
2023/4/6	4,105.02	4,096.64	85.12	2.04	1,740.00	801.4	68.3	7.5	2289	701	47.2	46.88	47	47.1
2023/4/7	4107.07	4,123.28	84.65	2.11	1,768.00	801.4	66	7.51	2669	655	47.1	47.29	47.18	48.35
2023/4/10	4,109.11	4,104.81	84.18	2.18	1,696.50	801.4	63.8	7.5	2516	678	48.35	47	46.88	47.04
2023/4/11	4,108.94	4,100.15	85.61	2.22	1,726.00	801.4	61.5	7.49	2633	698	47.04	47.82	47.29	46.9
2023/4/12	4,091.95	4,097.29	87.33	2.08	1,559.50	801.4	59.3	7.52	2529	705	46.9	47.63	47	46.8
2023/4/13	4,146.22	4,068.98	86.09	2.01	1,538.00	801.4	57	7.55	2370	758	46.8	47.2	47.82	46.79
2023/4/14	4,137.64	4,092.00	86.31	2.11	1,550.50	801.4	54.8	7.58	2125	620	46.79	47.1	47.63	46.8
2023/4/17	4,151.32	4,149.38	84.76	2.3	1,574.00	801.4	52.5	7.55	2327	663	46.8	48.35	47.2	46.49
2023/4/18	4,154.87	4,162.03	84.77	2.38	1,595.00	801.4	50.3	7.52	2318	656	46.49	47.04	47.1	46
2023/4/19	4,154.52	4,124.56	83.12	2.18	1,583.50	801.4	48	7.54	2291	633	46	46.9	48.35	46.99
2023/4/20	4,129.79	4,113.02	81.1	2.19	1,525.50	801.4	45.8	7.55	2278	722	46.99	46.8	47.04	46.5
2023/4/21	4,133.52	4,032.57	81.66	2.22	1,486.50	801.4	43.5	7.54	2121	641	46.5	46.79	46.9	47.1
2023/4/24	4,137.04	3,982.64	82.73	2.46	1,487.00	801.4	41.3	7.56	2332	636	47.1	46.8	46.8	46.99
2023/4/25	4,071.63	3,962.67	80.77	2.39	1,473.50	801.4	39	7.61	2262	652	46.99	46.49	46.79	47.52
2023/4/26	4,055.99	3,959.23	77.69	2.31	1,442.50	801.4	36.8	7.6	2251	675	47.52	46	46.8	47.25
2023/4/27	4,135.35	3,988.42	78.37	2.35	1,416.50	801.4	34.5	7.64	2212	648	47.25	46.99	46.49	47.76
2023/4/28	4,169.48	4,029.09	79.54	2.4	1,385.00	801.4	32.3	7.64	1690	533	47.76	46.5	46	47.19
2023/5/4	4,061.22	4,030.25	72.5	2.09	1,325.50	801.4	30	7.65	1858	558	47.19	47.1	46.99	47.17
2023/5/5	4,136.25	4,016.88	75.3	2.11	1,352.00	801.4	25	7.62	2080	530	47.17	46.99	46.5	47.42
2023/5/8	4,138.12	4,062.66	77.01	2.25	1,412.50	801.4	46	7.62	2206	633	47.42	47.52	47.1	47
2023/5/9	4,119.17	4,027.88	77.44	2.26	1,351.50	801.4	47	7.61	2255	608	47	47.25	46.99	47
2023/5/10	4,137.64	3,996.87	76.41	2.18	1,351.50	801.4	38	7.6	2189	563	47	47.76	47.52	46.98
2023/5/11	4,130.62	3,990.66	74.98	2.19	1,337.50	801.4	49	7.59	2112	591	46.98	47.19	47.25	47.09
2023/5/12	4,124.08	3,937.76	74.17	2.28	1,352.00	801.4	57	7.59	2617	588	47.09	47.17	47.76	47.18
2023/5/15	4,136.28	3,998.89	75.23	2.37	1,388.50	801.4	61	7.56	2760	555	47.18	47.42	47.19	47.29
2023/5/16	4,109.90	3,978.21	74.91	2.36	1,383.00	801.4	65	7.56	2681	599	47.29	47	47.17	47.35
2023/5/17	4,158.77	3,960.17	76.96	2.38	1,428.00	801.4	27	7.58	2920	717	47.35	47	47.42	47.33
2023/5/18	4,198.05	3,956.07	75.86	2.62	1,406.50	801.4	59	7.59	2854	629	47.33	46.98	47	48.44
2023/5/19	4,191.98	3,944.54	75.58	2.59	1,345.00	801.4	65	7.58	2356	567	48.44	47.09	47	46.99
2023/5/22	4,192.63	3,969.33	75.99	2.4	1,311.50	801.4	51	7.59	2196	495	46.99	47.18	46.98	47
2023/5/23	4,145.58	3,913.19	76.84	2.51	1,325.50	801.4	59	7.6	2350	538	47	47.29	47.09	46.99
2023/5/24	4,115.24	3,859.09	78.36	2.57	1,307.50	801.4	41	7.6	2543	589	46.99	47.35	47.18	47
2023/5/25	4,151.28	3,850.50	76.26	2.47	1,267.00	801.4	48	7.58	3097	616	47	47.33	47.29	47
2023/5/26	4,205.45	3,850.95	76.95	2.42	1,263.00	801.4	31	7.59	2988	546	47	48.44	47.35	46.99
2023/5/29	4205.49	3,833.94	77.07	2.36	1,253.00	801.4	37	7.57	2568	560	46.99	46.99	47.33	46.95
2023/5/30	4,205.52	3,837.75	73.54	2.31	1,222.00	801.4	29	7.58	2519	605	46.95	47	48.44	46.97
2023/5/31	4,179.83	3,798.54	72.66	2.25	1,227.50	801.4	29	7.6	2651	601	46.97	46.99	46.99	46.45
2023/6/1	4,221.02	3,806.87	74.28	2.16	1,259.00	801.4	29.2	7.59	2528	601	46.45	47	47	46.94
2023/6/2	4,282.37	3,861.83	76.13	2.18	1,276.00	801.4	29.5	7.63	2355	590	46.94	47	46.99	47.76
2023/6/5	4,273.79	3,844.25	76.71	2.27	1,261.50	801.4	29.7	7.59	2762	632	47.76	46.99	47	46.98
2023/6/6	4,283.85	3,808.16	76.29	2.26	1,273.50	801.4	29.9	7.61	2491	566	46.98	46.95	47	47.19
2023/6/7	4,267.52	3,789.34	76.95	2.33	1,270.00	801.4	30.2	7.61	2653	637	47.19	46.97	46.99	46.93
2023/6/8	4,293.93	3,820.19	75.96	2.32	1,268.00	801.4	30.4	7.63	2428	637	46.93	46.45	46.95	46.54
2023/6/9	4,298.86	3,836.70	74.79	2.26	1,289.00	801.4	30.6	7.67	2404	600	46.54	46.94	46.97	47
2023/6/12	4,338.93	3,844.43	71.84	2.28	1,277.50	801.4	30.9	7.65	2324	629	47	47.76	46.45	46.89
2023/6/13	4,369.01	3,864.91	74.29	2.33	1,323.50	801.4	31.1	7.7	2304	600	46.89	46.98	46.94	46.88
2023/6/14	4,372.59	3,864.02	73.2	2.35	1,337.00	801.4	31.3	7.72	2233	557	46.88	47.19	47.76	46.95
2023/6/15	4,425.84	3,925.50	75.67	2.56	1,379.50	801.4	31.6	7.75	2143	537	46.95	46.93	46.98	46.97
2023/6/16	4,409.59	3,963.35	76.61	2.62	1,400.50	801.4	31.8	7.8	1881	541	46.97	46.54	47.19	46.85
2023/6/20	4,388.71	3,924.24	75.9	2.49	1,357.50	801.4	32	7.82	1842	531	46.85	47	46.93	46.82
2023/6/21	4,365.69	3,864.03	77.12	2.59	1,352.50	801.4	32.3	7.84	1678	465	46.82	46.89	46.54	46.82
2023/6/26	4,328.82	3,809.70	74.18	2.87	1,293.00	801.4	32.5	7.86	1861	528	46.82	46.88	47	47.4
2023/6/27	4,378.41	3,845.43	72.26	2.81	1,333.00	801.4	32.8	7.88	1845	586	47.4	46.95	46.89	46.02
2023/6/28	4,376.86	3,840.80	74.03	2.66	1,325.50	801.4	33	7.9	1991	548	46.02	46.97	46.88	46.8
2023/6/29	4,396.44	3,821.84	74.34	2.68	1,328.00	801.4	33.2	7.92	1901	639	46.8	46.85	46.95	46.81
2023/6/30	4,450.38	3,842.45	74.9	2.77	1,351.00	801.4	33.5	7.88	1733	553	46.81	46.82	46.97	46.66
2023/7/3	4,455.59	3,892.88	74.65	2.7	1,331.00	801.4	33.7	7.9	1792	519	46.66	46.82	46.85	46.95
2023/7/4	4451.21	3,899.01	76.25	2.75	1,316.00	801.4	33.9	7.89	1738	581	46.95	47.4	46.82	46.66
2023/7/5	4,446.82	3,868.81	76.65	2.66	1,309.50	801.4	34.2	7.85	1787	597	46.66	46.02	46.82	46.49
2023/7/6	4,411.59	3,842.75	76.52	2.64	1,338.00	801.4	34.4	7.86	1729	503	46.49	46.8	47.4	46.05
2023/7/7	4,398.95	3,825.70	78.47	2.56	1,311.00	801.4	34.6	7.89	1681	495	46.05	46.81	46.02	46.2
2023/7/10	4,409.53	3,844.33	77.69	2.67	1,316.50	801.4	34.9	7.9	1831	543	46.2	46.66	46.8	46.68
2023/7/11	4,439.26	3,869.49	79.4	2.73	1,360.00	801.4	35.1	7.94	1991	608	46.68	46.95	46.81	46.95
2023/7/12	4,472.16	3,843.44	80.11	2.66	1,391.50	801.4	35.3	7.92	2183	675	46.95	46.66	46.66	46.5
2023/7/13	4,510.04	3,898.42	81.36	2.56	1,395.50	801.4	35.6	7.97	1899	676	46.5	46.49	46.95	46.58
2023/7/14	4,505.42	3,899.10	79.87	2.55	1,425.50	801.4	35.8	8.02	1931	591	46.58	46.05	46.66	49.09
2023/7/17	4,522.79	3,867.17	78.5	2.54	1,390.50	801.4	36	8.02	1776	722	49.09	46.2	46.49	48
2023/7/18	4,554.98	3,854.94	79.63	2.62	1,474.50	801.4	36.3	8.06	1685	646	48	46.68	46.05	47.27
2023/7/19	4,565.72	3,850.87	79.46	2.63	1,487.00	801.4	36.5	8.06	1789	655	47.27	46.95	46.2	46.85
2023/7/20	4,534.87	3,823.69	79.64	2.75	1,534.00	801.4	36.7	8.09	1758	648	46.85	46.5	46.68	46.8
2023/7/21	4,536.34	3,821.91	81.07	2.72	1,501.50	801.4	37	8	1618	575	46.8	46.58	46.95	46.98
2023/7/24	4,554.64	3,805.22	82.74	2.71	1,472.50	801.4	37.2	7.99	1651	541	46.98	49.09	46.5	46.97
2023/7/25	4,567.46	3,915.12	83.64	2.73	1,484.00	801.4	37.4	7.96	1661	552	46.97	48	46.58	46.82
2023/7/26	4,566.75	3,907.01	82.92	2.68	1,530.00	801.4	37.7	7.89	1604	496	46.82	47.27	49.09	46.82
2023/7/27	4,537.41	3,902.35	84.24	2.6	1,494.00	801.4	37.9	7.92	1647	512	46.82	46.85	48	46.79
2023/7/28	4,582.23	3,992.74	84.99	2.64	1,485.00	801.4	38.1	7.86	1527	480	46.79	46.8	47.27	46.82
2023/7/31	4,588.96	4,014.63	85.56	2.64	1,462.00	801.4	38.4	7.88	1483	497	46.82	46.98	46.85	46.8
2023/8/1	4,576.73	3,998.00	84.91	2.58	1,500.50	801.4	38.6	7.86	1540	517	46.8	46.97	46.8	46
2023/8/2	4,513.39	3,969.90	83.2	2.49	1,514.50	801.4	38.8	7.88	1547	566	46	46.82	46.98	46.6
2023/8/3	4,501.89	4,004.98	85.14	2.56	1,443.50	801.4	39.1	7.86	1432	541	46.6	46.82	46.97	46.8
2023/8/4	4,478.03	4,020.58	86.24	2.58	1,470.00	801.4	39.3	7.86	1418	500	46.8	46.79	46.82	46.75
2023/8/7	4,518.44	3,990.15	85.34	2.74	1,487.50	801.4	39.5	7.88	1626	565	46.75	46.82	46.82	46.35
2023/8/8	4,499.38	3,979.73	86.17	2.8	1,465.00	801.4	39.8	7.89	1569	556	46.35	46.8	46.79	46.59
2023/8/9	4,467.71	3,967.57	87.55	2.97	1,379.50	801.4	40	7.9	1607	537	46.59	46	46.82	46.7
2023/8/10	4,468.83	3,975.72	86.4	2.79	1,373.50	801.4	40.3	7.9	1524	594	46.7	46.6	46.8	46.82
2023/8/11	4,464.05	3,884.25	86.81	2.79	1,409.00	801.4	40.5	7.92	1517	545	46.82	46.8	46	47.5
2023/8/14	4,489.72	3,855.91	86.21	2.81	1,379.50	801.4	40.7	7.9	1582	516	47.5	46.75	46.6	46.64
2023/8/15	4,437.86	3,846.54	84.89	2.66	1,400.00	801.4	41	7.9	1564	546	46.64	46.35	46.8	46.43
2023/8/16	4,404.33	3,818.33	83.45	2.61	1,367.00	801.4	41.2	7.92	1613	530	46.43	46.59	46.75	46.58
2023/8/17	4,370.36	3,831.10	84.12	2.62	1,402.00	801.4	41.4	7.92	1553	563	46.58	46.7	46.35	47.99
2023/8/18	4,369.71	3,784.00	84.8	2.57	1,414.00	801.4	41.7	7.91	1488	469	47.99	46.82	46.59	46.87
2023/8/21	4,399.77	3,729.56	84.46	2.62	1,442.00	801.4	41.9	7.91	1547	540	46.87	47.5	46.7	46.7
2023/8/22	4,387.55	3,758.23	84.03	2.56	1,490.00	801.4	42.1	7.94	1448	485	46.7	46.64	46.82	47.64
2023/8/23	4,436.01	3,696.63	83.21	2.48	1,521.00	801.4	42.4	7.9	1513	552	47.64	46.43	47.5	46.49
2023/8/24	4,376.31	3,723.43	83.36	2.63	1,499.50	801.4	42.6	7.89	1582	465	46.49	46.58	46.64	46.25
2023/8/25	4,405.71	3,709.15	84.48	2.67	1,509.00	801.4	42.8	7.85	1480	429	46.25	47.99	46.43	46.2
2023/8/28	4,433.31	3,752.62	84.42	2.68	1,497.00	801.4	43.1	7.84	1583	495	46.2	46.87	46.58	45.99
2023/8/29	4,497.63	3,790.11	85.49	2.68	1,466.00	801.4	43.3	7.86	1626	579	45.99	46.7	47.99	46
2023/8/30	4,514.87	3,788.51	85.86	2.81	1,519.50	801.4	43.5	7.9	1691	501	46	47.64	46.87	45.98
2023/8/31	4,507.66	3,765.27	86.86	2.76	1,536.50	801.4	43.8	7.93	1634	549	45.98	46.49	46.7	45.01
2023/9/1	4,515.77	3,791.49	88.55	2.76	1,626.00	801.4	44	7.88	1411	513	45.01	46.25	47.64	45.05
2023/9/4	4506.3	3,848.95	89	2.67	1,675.00	801.4	48	7.81	1667	582	45.05	46.2	46.49	45.27
2023/9/5	4,496.83	3,820.32	90.04	2.59	1,713.50	801.4	37	7.81	1768	857	45.27	45.99	46.25	45
2023/9/6	4,465.48	3,812.03	90.6	2.52	1,726.00	801.4	32	7.81	1662	986	45	46	46.2	44.01
2023/9/7	4,451.14	3,758.47	89.92	2.58	1,704.50	801.4	36	7.81	1849	2996	44.01	45.98	45.99	44.39
2023/9/8	4,457.49	3,739.99	90.65	2.62	1,642.00	801.4	48	7.81	2131	4774	44.39	45.01	46	45
2023/9/11	4,487.46	3,767.54	90.64	2.62	1,739.50	801.4	47	7.81	2521	1637	45	45.05	45.98	43.51
2023/9/12	4,461.90	3,760.60	92.06	2.74	1,784.50	801.4	32	7.8	3765	1590	43.51	45.27	45.01	43.24
2023/9/13	4,467.44	3,736.65	91.88	2.72	1,755.00	801.4	32	7.79	6315	1372	43.24	45	45.05	43.3
2023/9/14	4,505.10	3,733.51	93.7	2.71	1,807.50	801.4	27	7.76	3689	1335	43.3	44.01	45.27	43.1
2023/9/15	4,450.32	3,708.78	93.93	2.64	1,822.50	801.4	42	7.69	2608	1222	43.1	44.39	45	42.14
2023/9/18	4,453.53	3,727.71	94.43	2.73	1,890.00	801.4	45	7.7	2310	1223	42.14	45	44.01	42.88
2023/9/19	4,443.95	3,720.50	94.34	2.84	1,876.50	801.4	38	7.72	2176	1151	42.88	43.51	44.39	44.48
2023/9/20	4,402.20	3,705.69	93.53	2.74	1,925.00	801.4	22	7.71	2191	1139	44.48	43.24	45	42.71
2023/9/21	4,330.00	3,672.44	93.3	2.84	1,843.00	801.4	26	7.69	2287	1102	42.71	43.3	43.51	43.6
2023/9/22	4,320.06	3,738.93	93.27	2.89	1,861.00	801.4	27	7.69	2117	1005	43.6	43.1	43.24	44.32
2023/9/25	4,337.44	3,714.60	93.29	2.9	1,832.00	801.4	20	7.68	1947	957	44.32	42.14	43.3	44.51
2023/9/26	4,273.53	3,692.89	93.96	2.85	1,771.50	801.4	24	7.63	1926	890	44.51	42.88	43.1	44.84
2023/9/27	4,274.51	3,700.50	96.55	2.89	1,784.00	801.4	35	7.63	1890	731	44.84	44.48	42.14	44.29
2023/9/28	4,299.70	3,689.52	95.38	2.95	1,849.00	801.4	38	7.58	1532	662	44.29	42.71	42.88	43.98
2023/10/9	4,335.66	3,684.73	88.15	3.38	1,862.00	801.4	28	7.62	1815	772	43.98	43.6	44.48	44.65
2023/10/10	4,358.24	3,657.13	87.65	3.4	1,734.00	801.4	31.4	7.62	1845	726	44.65	44.32	42.71	42.5
2023/10/18	4,314.60	3,610.58	91.5	3.07	1,731.50	801.4	34.8	7.63	1849	763	42.5	44.51	43.6	47.48
2023/10/19	4,278.00	3,533.54	92.38	2.96	1,720.50	801.4	38.3	7.61	1837	720	47.48	44.84	44.32	44.55
2023/10/20	4,224.16	3,510.59	92.16	2.92	1,702.00	801.4	41.7	7.63	1721	539	44.55	44.29	44.51	45.66
2023/10/23	4,217.04	3,474.24	89.83	2.92	1,672.50	801.4	45.1	7.64	1822	708	45.66	43.98	44.84	44.81
2023/10/24	4,247.68	3,487.13	88.07	3.33	1,727.00	801.4	48.5	7.69	1740	668	44.81	44.65	44.29	45.04
2023/10/25	4,186.77	3,504.46	90.13	3.4	1,796.00	801.4	51.9	7.64	1807	594	45.04	42.5	43.98	47.5
2023/10/26	4,137.23	3,514.14	87.93	3.52	1,786.00	801.4	55.3	7.63	1834	608	47.5	47.48	44.65	43.42
2023/10/27	4,117.37	3,562.39	90.48	3.44	1,821.00	801.4	58.8	7.62	1720	574	43.42	44.55	42.5	44.23
2023/10/30	4,166.82	3,583.77	87.45	3.33	1,839.00	801.4	62.2	7.62	1831	629	44.23	45.66	47.48	44.47
2023/10/31	4,193.80	3,572.51	87.41	3.61	1,815.00	801.4	65.6	7.65	1841	629	44.47	44.81	44.55	44.13
2023/11/1	4,237.86	3,571.03	84.63	3.5	1,814.50	801.4	69	7.64	1814	627	44.13	45.04	45.66	45
2023/11/2	4,317.78	3,554.19	86.85	3.51	1,805.50	801.4	60	7.63	1763	552	45	47.5	44.81	45.39
2023/11/3	4,358.34	3,584.14	84.89	3.47	1,874.00	801.4	83	7.66	1684	568	45.39	43.42	45.04	47.1
2023/11/6	4,365.98	3,632.61	85.18	3.27	1,894.50	801.4	25	7.73	1845	607	47.1	44.23	47.5	44.02
2023/11/7	4,378.38	3,619.76	81.61	3.18	1,911.50	801.4	43	7.72	1892	573	44.02	44.47	43.42	44.33
2023/11/8	4,382.78	3,611.07	79.54	3.12	1,957.00	801.4	39	7.71	1897	583	44.33	44.13	44.23	44.77
2023/11/9	4,347.35	3,612.83	80.01	3.04	1,964.00	801.4	44	7.71	1932	618	44.77	45	44.47	42.45
2023/11/10	4,415.24	3,586.49	81.43	3.02	1,999.00	801.4	56	7.69	1678	598	42.45	45.39	44.13	44.48
2023/11/13	4,411.55	3,579.41	82.52	3.23	2,015.00	801.4	55	7.7	1815	560	44.48	47.1	45	44.3
2023/11/14	4,495.70	3,582.06	82.47	3.1	2,004.50	801.4	65	7.71	1907	654	44.3	44.02	45.39	44.25
2023/11/15	4,502.88	3,607.25	81.18	3.15	1,989.50	801.4	80	7.82	1821	588	44.25	44.33	47.1	44.76
2023/11/16	4,508.24	3,572.36	77.42	3.05	2,082.50	801.4	82	7.8	1939	576	44.76	44.77	44.02	44.36
2023/11/17	4,514.02	3,568.07	80.61	2.96	2,044.50	801.4	96	7.81	1868	586	44.36	42.45	44.33	43.71
2023/11/20	4,547.38	3,576.32	82.32	2.88	2,064.50	801.4	74	7.83	1972	638	43.71	44.48	44.77	41.6
2023/11/21	4,538.19	3,581.07	82.45	3	2,005.00	801.4	68	7.83	2013	590	41.6	44.3	42.45	41.62
2023/11/22	4,556.62	3,544.42	81.96	3.04	2,028.50	801.4	76	7.79	1916	664	41.62	44.25	44.48	41.93
2023/11/23	4557.98	3,561.52	81.42	3.07	2,015.00	801.4	73	7.77	1920	616	41.93	44.76	44.3	42.77
2023/11/24	4,559.34	3,538.01	80.58	3	2,092.50	801.4	54	7.77	1882	611	42.77	44.36	44.25	42.99
2023/11/27	4,550.43	3,511.94	79.98	2.95	2,171.00	801.4	71	7.79	1870	623	42.99	43.71	44.76	41.21
2023/11/28	4,554.89	3,518.52	81.68	2.79	2,124.00	801.4	85	7.8	1867	572	41.21	41.6	44.36	42.78
2023/11/29	4,550.58	3,488.31	83.1	2.79	2,085.00	801.4	76	7.82	1900	597	42.78	41.62	43.71	44.04
2023/11/30	4,567.80	3,496.20	82.83	2.81	2,090.00	801.4	45	7.8	1875	598	44.04	41.93	41.6	43.83
2023/12/1	4,594.63	3,482.88	78.88	2.78	2,116.50	801.4	40	7.76	1927	556	43.83	42.77	41.62	42.77
2023/12/4	4,569.78	3,460.14	78.03	2.7	1,995.00	801.4	86	7.74	2802	503	42.77	42.99	41.93	43.15
2023/12/5	4,567.18	3,394.26	77.2	2.69	1,989.50	801.4	92	7.72	2401	558	43.15	41.21	42.77	42.84
2023/12/6	4,549.34	3,399.60	74.3	2.57	2,018.00	801.4	94	7.69	2415	557	42.84	42.78	42.99	42.04
2023/12/7	4,585.59	3,391.28	74.05	2.56	2,037.00	801.4	62	7.67	2521	574	42.04	44.04	41.21	41.37
2023/12/8	4,604.37	3,399.46	75.84	2.55	1,990.50	801.4	75	7.68	1882	500	41.37	43.83	42.78	41.99
2023/12/11	4,622.44	3,419.45	76.03	2.44	1,956.00	801.4	20	7.67	2008	473	41.99	42.77	44.04	42.29
2023/12/12	4,643.70	3,426.80	73.24	2.28	2,022.00	801.4	42	7.68	1757	498	42.29	43.15	43.83	42.17
2023/12/13	4,707.09	3,369.61	74.26	2.35	1,898.50	801.4	54	7.69	1787	503	42.17	42.84	42.77	42.06
2023/12/14	4,719.55	3,351.96	76.61	2.42	1,881.00	801.4	14	7.74	1803	489	42.06	42.04	43.15	42.1
2023/12/15	4,719.19	3,341.55	76.55	2.47	1,907.50	801.4	28	7.8	1645	463	42.1	41.37	42.84	42.1
2023/12/18	4,740.56	3,329.37	77.95	2.52	1,885.50	801.4	37	7.74	1793	471	42.1	41.99	42.04	41.57
2023/12/19	4,768.37	3,334.04	79.23	2.56	1,886.50	801.4	45	7.76	1752	482	41.57	42.29	41.37	40.55
2023/12/20	4,698.35	3,297.50	79.7	2.43	1,907.50	801.4	89	7.8	1689	531	40.55	42.17	41.99	38.73
2023/12/21	4,746.75	3,330.87	79.39	2.58	1,953.50	801.4	65	7.78	1809	534	38.73	42.06	42.29	38.4
2023/12/22	4,754.63	3,337.23	79.07	2.48	1,968.50	801.4	58	7.82	1590	479	38.4	42.1	42.17	37.2
2023/12/25	4764.69	3,347.45	80.07	2.48	1,950.50	801.4	90	7.82	1639	491	37.2	42.1	42.06	38.71
2023/12/26	4,774.75	3,324.79	81.07	2.27	1,943.00	801.4	78	7.83	1654	462	38.71	41.57	42.1	38.96
2023/12/27	4,781.58	3,336.36	79.65	2.3	1,913.00	801.4	172	7.85	1689	531	38.96	40.55	42.1	39.82
2023/12/28	4,783.35	3,414.54	78.39	2.37	1,879.00	801.4	235	7.89	1721	504	39.82	38.73	41.57	41.77
2023/12/29	4,769.83	3,431.11	77.04	2.31	1,887.50	801.4	257	7.86	1457	413	41.77	38.4	40.55	43.41
2024/1/2	4,742.83	3,386.35	75.89	2.39	1,930.00	801.4	117	7.82	1534	424	43.41	37.2	38.73	42.75
2024/1/3	4,704.81	3,378.30	78.25	2.47	1,973.00	801.4	71	7.78	1675	537	42.75	38.71	38.4	40.5
2024/1/4	4,688.68	3,347.05	77.59	2.58	1,885.50	801.4	72	7.78	1616	580	40.5	38.96	37.2	42.7
2024/1/5	4,697.24	3,329.11	78.76	2.61	1,846.00	801.4	86	7.79	1470	529	42.7	39.82	38.71	40.37
2024/1/8	4,763.54	3,286.06	76.12	2.56	1,786.50	801.4	176	7.78	1582	559	40.37	41.77	38.96	40.04
2024/1/9	4,756.50	3,292.50	77.59	2.7	1,786.50	801.4	153	7.79	1484	479	40.04	43.41	39.82	40.51
2024/1/10	4,783.45	3,277.13	76.8	2.55	1,759.00	801.4	134	7.78	1324	552	40.51	42.75	41.77	39.77
2024/1/11	4,780.24	3,295.67	77.41	2.56	1,803.50	801.4	132	7.81	1501	522	39.77	40.5	43.41	39.77
2024/1/12	4,783.83	3,284.17	78.29	2.62	1,788.50	801.4	126	7.81	1498	550	39.77	42.7	42.75	40.79
2024/1/15	4774.91	3,280.92	78.15	2.51	1,796.00	801.4	123.62	7.8	1533	596	40.79	40.37	40.5	40.81
2024/1/16	4,765.98	3,300.88	78.29	2.44	1,798.50	801.4	121.24	7.8	1444	556	40.81	40.04	42.7	40.25
2024/1/17	4,739.21	3,229.08	77.88	2.48	1,776.50	801.4	118.86	7.77	1431	501	40.25	40.51	40.37	41.5
2024/1/18	4,780.94	3,274.73	79.1	2.42	1,816.50	801.4	116.48	7.77	1468	460	41.5	39.77	40.04	41.2
2024/1/19	4,839.81	3,269.78	78.56	2.24	1,822.50	801.4	114.1	7.76	1389	465	41.2	39.77	40.51	40.62
2024/1/22	4,850.43	3,218.90	80.06	2.13	1,812.50	801.4	111.72	7.77	1468	542	40.62	40.79	39.77	38.66
2024/1/23	4,864.60	3,231.93	79.55	2.19	1,826.50	801.4	109.34	7.76	1406	621	38.66	40.81	39.77	41.06
2024/1/24	4,868.55	3,277.11	80.04	2.29	1,853.00	801.4	106.97	7.74	1412	543	41.06	40.25	40.79	38.77
2024/1/25	4,894.16	3,342.92	82.43	2.19	1,835.00	801.4	104.59	7.74	1357	457	38.77	41.5	40.81	40.59
2024/1/26	4,890.97	3,333.82	83.55	2.18	1,778.50	801.4	102.21	7.73	1382	455	40.59	41.2	40.25	40.59
2024/1/29	4,927.93	3,303.96	82.4	2.06	1,780.00	801.4	99.83	7.72	1294	431	40.59	40.62	41.5	39.71
2024/1/30	4,924.97	3,245.04	82.87	2.09	1,751.00	801.4	97.45	7.72	1315	421	39.71	38.66	41.2	41.36
2024/1/31	4,845.65	3,215.35	81.71	2.13	1,704.00	801.4	95.07	7.72	1225	433	41.36	41.06	40.62	39.75
2024/2/1	4,906.19	3,217.71	78.7	2.05	1,726.00	801.4	92.69	7.7	1193	464	39.75	38.77	38.66	40.68
2024/2/2	4,958.61	3,179.63	77.33	2.09	1,708.50	801.4	90.31	7.73	1084	388	40.68	40.59	41.06	39.09
2024/2/5	4,942.81	3,200.42	77.99	2.07	1,708.00	801.4	87.93	7.68	1013	597	39.09	40.59	38.77	41.43
2024/2/6	4,954.23	3,311.69	78.59	2	1,715.00	801.4	85.55	7.67	1023	410	41.43	39.71	40.59	40.01
2024/2/7	4,995.06	3,343.63	79.21	1.97	1,700.50	801.4	83.17	7.66	941	374	40.01	41.36	40.59	39.74
2024/2/8	4,997.91	3,364.93	81.63	1.89	1,746.00	801.4	80.79	7.68	704	296	39.74	39.75	39.71	40.41
2024/2/19	4986.71	3,403.81	83.56	1.56	1,647.00	801.4	78.41	7.68	1567	513	40.41	40.68	41.36	39.9
2024/2/20	4,975.51	3,410.85	82.34	1.7	1,646.50	801.4	76.03	7.68	1532	510	39.9	39.09	39.75	40.67
2024/2/21	4,981.80	3,456.87	83.03	1.78	1,748.50	801.4	73.66	7.7	1519	549	40.67	41.43	40.68	40.19
2024/2/22	5,087.03	3,486.67	83.67	1.82	1,793.50	801.4	71.28	7.71	1520	600	40.19	40.01	39.09	40.71
2024/2/23	5,088.80	3,489.74	81.62	1.69	1,766.00	801.4	68.9	7.71	1454	542	40.71	39.74	41.43	38.31
2024/2/26	5,069.53	3,453.36	82.53	1.76	1,702.50	801.4	66.52	7.72	1650	689	38.31	40.41	40.01	40.61
2024/2/27	5,078.18	3,494.79	83.65	1.82	1,770.00	801.4	64.14	7.73	1633	773	40.61	39.9	39.74	38.49
2024/2/28	5,069.76	3,450.26	83.68	1.87	1,772.50	801.4	61.76	7.73	1612	632	38.49	40.67	40.41	40.78
2024/2/29	5,096.27	3,516.08	83.62	1.85	1,791.50	801.4	59.38	7.72	1664	610	40.78	40.19	39.9	40.88
2024/3/1	5,137.08	3,537.80	83.55	1.84	1,780.50	801.4	57	7.7	1591	552	40.88	40.71	40.67	41.03
2024/3/4	5,130.95	3,540.87	82.8	1.93	1,789.50	801.4	40	7.72	1735	535	41.03	38.31	40.19	40.6
2024/3/5	5,078.65	3,565.51	82.04	1.95	1,740.00	801.4	104	7.73	1829	660	40.6	40.61	40.71	40.92
2024/3/6	5,104.76	3,551.05	82.96	1.93	1,720.00	801.4	79	7.73	1753	593	40.92	38.49	38.31	41.37
2024/3/7	5,157.36	3,529.72	82.96	1.8	1,729.00	801.4	80	7.76	1733	626	41.37	40.78	40.61	40.6
2024/3/8	5,123.69	3,544.91	82.08	1.81	1,729.50	801.4	77	7.79	1551	485	40.6	40.88	38.49	39.46
2024/3/11	5,117.94	3,589.26	82.21	1.75	1,670.50	801.4	86	7.79	1792	605	39.46	41.03	40.78	40.56
2024/3/12	5,175.27	3,597.49	81.92	1.71	1,703.00	801.4	77	7.78	1776	633	40.56	40.6	40.88	40.91
2024/3/13	5,165.31	3,572.36	84.03	1.66	1,637.50	801.4	58	7.78	1710	584	40.91	40.92	41.03	40.8
2024/3/14	5,150.48	3,562.22	85.42	1.75	1,599.00	801.4	48	7.79	1722	604	40.8	41.37	40.6	40.99
2024/3/15	5,117.09	3,569.99	85.34	1.67	1,564.50	801.4	68	7.76	1597	570	40.99	40.6	40.92	38.07
2024/3/18	5,149.42	3,603.53	86.89	1.72	1,591.00	801.4	57	7.76	1694	590	38.07	39.46	41.37	40.82
2024/3/19	5,178.51	3,577.63	87.38	1.75	1,630.50	801.4	62	7.74	1707	576	40.82	40.56	40.6	40.57
2024/3/20	5,224.62	3,585.38	85.95	1.7	1,638.50	801.4	75	7.74	1681	540	40.57	40.91	39.46	40.57
2024/3/21	5,241.53	3,581.09	85.78	1.84	1,656.50	801.4	66	7.78	1575	574	40.57	40.8	40.56	40.55
2024/3/22	5,234.18	3,545.00	85.43	1.81	1,665.50	801.4	60	7.75	1540	508	40.55	40.99	40.91	40.48
2024/3/25	5,218.19	3,525.76	86.75	1.8	1,647.50	801.4	25	7.72	1692	527	40.48	38.07	40.8	40.17
2024/3/26	5,203.58	3,543.75	86.25	1.79	1,611.00	801.4	41	7.72	1693	509	40.17	40.82	40.99	40.03
2024/3/27	5,248.49	3,502.79	86.09	1.71	1,569.00	801.4	48	7.72	1670	559	40.03	40.57	38.07	39.87
2024/3/28	5,254.35	3,520.96	87.48	1.75	1,570.50	801.4	59	7.7	1643	547	39.87	40.57	40.82	40.84
2024/3/29	5,255.35	3,537.48	88.48	2.75	1,487.50	801.4	44	7.68	1658	484	40.84	40.55	40.57	40.02
