# Supplementary material for: Dynamic prediction of carbon prices based on the multi-frequency combined model
Source: PeerJ Comput Sci. 2025 Apr 17;11:e2827. doi: 10.7717/peerj-cs.2827 (PMC12190694; doi:10.7717/peerj-cs.2827)
Supplement: Supplemental Information 1 [file peerj-cs-11-2827-s001.zip › Source code/4 XGBoost/xgb.py]

import pandas as pd
import numpy as np
import random
import warnings
import matplotlib.pyplot as plt
from xgboost import XGBRegressor
from sklearn.metrics import mean_squared_error, mean_absolute_error, r2_score
from datetime import timedelta
import matplotlib.pyplot as plt
from matplotlib import pyplot
warnings.filterwarnings("ignore")

# Load the dataset
data_path = 'data_undifferentiated.csv'
data = pd.read_csv(data_path, encoding='ISO-8859-1')

# Ensure all columns except the date are numeric
data = data.apply(pd.to_numeric, errors='ignore')

# Drop non-numeric columns
data_numeric = data.select_dtypes(include=[np.number])

# Function to reverse the differencing process
def anti_difference(dataset1, dataset2):
    real = []
    for i in range(len(dataset1)):
        real_value = dataset1[i] + dataset2[i]
        real.append(real_value)
    return real

# Function to transform data for model input
def data_transform(t, df):
    a = df.shape[1] * t
    b = len(df) - t
    if b <= 0:
        return np.empty((0, a + 1))  # Return empty array if insufficient data
    x = np.zeros((b, a + 1))
    for i in range(len(df) - t):
        result = np.array(df.iloc[i:i + t, :]).flatten()
        pr = np.array(df.iloc[i + t, -1])
        x[i, :-1] = result
        x[i, -1] = pr
    return x

# Function to calculate Mean Absolute Percentage Error (MAPE)
def mape(y_true, y_pred):
    y_true, y_pred = np.array(y_true), np.array(y_pred)
    nonzero_mask = y_true != 0
    return np.mean(np.abs((y_pred[nonzero_mask] - y_true[nonzero_mask]) / y_true[nonzero_mask])) * 100

# Function to calculate Root Mean Squared Percentage Error (RMSPE)
def rmspe(y, y_head):
    y, y_head = np.array(y), np.array(y_head)
    nonzero_mask = y != 0
    result = []
    for i in range(len(y)):
        if y[i] != 0:
            pr = ((y[i] - y_head[i]) / y[i]) ** 2
            result.append(pr)
    result_final = 100 * np.sqrt(sum(result) / len(result))
    return float(result_final)


# Seed initialization for reproducibility
seed = 200
random.seed(seed)
np.random.seed(seed)

# Example parameters for the initial XGBoost model
params = {
    'learning_rate': 0.1,
    'subsample': 0.8,
    'colsample_bytree': 0.8,
    'max_depth': 5,
    'alpha': 0
}

# Split data into training and testing sets
train_data = data_transform(10, data_numeric)
X_train, y_train = train_data[:, :-1], train_data[:, -1]

# Initial model training
model = XGBRegressor(
    learning_rate=params['learning_rate'],
    subsample=params['subsample'],
    colsample_bytree=params['colsample_bytree'],
    max_depth=params['max_depth'],
    alpha=params['alpha'],
    random_state=seed
)
model.fit(X_train, y_train)

# Making predictions on the training set
train_predictions = model.predict(X_train)

# Placeholder for actuals and predictions
all_dates = data['date'].iloc[10:].tolist()
all_actuals = list(y_train)
all_results = list(train_predictions)

# Parameters for rolling predictions
window_size = timedelta(days=30)  # example window size
step_size = timedelta(days=1)     # example step size
current_start_date = pd.to_datetime(data['date'].iloc[0])
current_end_date = current_start_date + window_size

while current_end_date <= pd.to_datetime(data['date'].iloc[-1]):
    # Extract the training window
    train_window = data[(pd.to_datetime(data['date']) >= current_start_date) & 
                        (pd.to_datetime(data['date']) < current_end_date)]
    train_window_numeric = train_window.select_dtypes(include=[np.number])
    train_data = data_transform(10, train_window_numeric)
    
    if len(train_data) > 0:
        X_train, y_train = train_data[:, :-1], train_data[:, -1]
        model.fit(X_train, y_train)
        
        # Extract the test data
        test_data = data[(pd.to_datetime(data['date']) == current_end_date)]
        test_data_numeric = test_data.select_dtypes(include=[np.number])
        test_data_transformed = data_transform(10, test_data_numeric)
        
        if len(test_data_transformed) > 0:
            X_test = test_data_transformed[:, :-1]
            y_test = test_data_transformed[:, -1]
            
            test_predictions = model.predict(X_test)
            
            all_dates.extend(data['date'].loc[test_data.index].tolist())
            all_actuals.extend(y_test)
            all_results.extend(test_predictions)
    
    # Update the window
    current_start_date += step_size
    current_end_date = current_start_date + window_size

act = all_actuals[359:]
pred = all_results[359:]
# Calculate performance metrics
MSE = mean_squared_error(act, pred)
MAE = mean_absolute_error(act, pred)
Rsquared = r2_score(act, pred)
RMSPE = rmspe(act, pred)
MAPE = mape(act, pred)

print('MSE =', MSE)
print('MAE =', MAE)
print('RSquared =', Rsquared)
print('RMSPE =', RMSPE)
print('MAPE =', MAPE)

# Create a DataFrame to store the actual and predicted values with dates
results_df = pd.DataFrame({
    'Date': all_dates,
    'Actual': all_actuals,
    'Predicted': all_results
})

# Calculate the residuals
results_df['Residual'] = results_df['Actual'] - results_df['Predicted']

# Save the results to a CSV file
results_df.to_csv('predicted_results_initial1.csv', index=False)

importance = model.feature_importances_
#pd.DataFrame(importance).to_csv('./importance.csv')
for i,v in enumerate(importance):
    print('Feature: %0d, Score: %.5f' % (i,v))
# plot feature importance
pyplot.bar([x for x in range(len(importance))], importance)
pyplot.show()


# Plotting the results
plt.figure(figsize=(10, 6))
plt.plot(results_df['Date'], results_df['Actual'], label='Actual')
plt.plot(results_df['Date'], results_df['Predicted'], label='XGboost', linestyle='--')
plt.xlabel('Date', fontsize=12)
plt.ylabel('Value', fontsize=12)
plt.legend(loc='best', fontsize=12)
plt.xticks(rotation=45)
plt.show()

'''
MSE = 0.1536580750846733
MAE = 0.27881618121091056
RSquared = 0.9979130503180249
RMSPE = 1.0845116722037247
MAPE = 0.7580745866167993'''
