# Supplementary material for: Dynamic prediction of carbon prices based on the multi-frequency combined model
Source: PeerJ Comput Sci. 2025 Apr 17;11:e2827. doi: 10.7717/peerj-cs.2827 (PMC12190694; doi:10.7717/peerj-cs.2827)
Supplement: Supplemental Information 1 [file peerj-cs-11-2827-s001.zip › Source code/6COA-XGBoost-CEEMDAN/all_residuals.csv]

Date	Actual	Predicted	Residual
2018/1/17	14.76	14.758981	0.0010192489624021306
2018/1/18	14.98	14.980031	-3.1013488769104924e-05
2018/1/19	14.95	14.950266	-0.00026588439941477304
2018/1/22	15.14	15.139963	3.6849975586505934e-05
2018/1/23	15.07	15.070143	-0.00014274597167940328
2018/1/24	14.99	14.992049	-0.0020492172241208806
2018/1/25	14.99	14.988155	0.0018446350097658382
2018/1/26	14.57	14.570669	-0.0006691741943356533
2018/1/29	14.93	14.931594	-0.001593894958496378
2018/1/30	15.44	15.438635	0.0013651275634760651
2018/1/31	15.14	15.140996	-0.0009959793090814628
2018/2/1	14.85	14.850324	-0.0003236770629886365
2018/2/2	14.97	14.969303	0.0006968688964850145
2018/2/5	14.64	14.641652	-0.0016521072387689628
2018/2/6	14.9	14.899766	0.00023403167724644902
2018/2/7	14.93	14.930195	-0.00019485473632840922
2018/2/8	14.99	14.989894	0.00010608673095724441
2018/2/9	15.02	15.020028	-2.8114318848082576e-05
2018/2/12	14.4	14.400756	-0.0007558822631832385
2018/2/13	14.15	14.151474	-0.0014739990234371447
2018/2/14	15.29	15.2908	-0.0008000946044930402
2018/2/22	16.35	16.346146	0.003854370117188921
2018/2/23	14.72	14.720313	-0.00031307220458920426
2018/2/26	14.3	14.299597	0.00040321350097727304
2018/2/27	14.84	14.840271	-0.0002709960937501421
2018/2/28	14.99	14.98843	0.0015699768066408382
2018/3/1	14.07	14.071403	-0.0014025497436520595
2018/3/2	14.99	14.991043	-0.0010430908203122868
2018/3/5	14.98	14.980018	-1.7662048339417424e-05
2018/3/6	15.09	15.089556	0.0004442596435545454
2018/3/7	14.86	14.85868	0.0013202285766595878
2018/3/8	14.84	14.841315	-0.0013152694702149859
2018/3/9	15.46	15.4594345	0.0005654907226571027
2018/3/12	14.95	14.94983	0.0001699447631828832
2018/3/13	14.8	14.798843	0.0011566162109382105
2018/3/14	14.98	14.9806185	-0.0006184768676753549
2018/3/16	14.98	14.979114	0.0008864212036137076
2018/3/19	14.86	14.859449	0.0005506134033197441
2018/3/20	14.78	14.780041	-4.074096679751449e-05
2018/3/21	15.19	15.189355	0.0006451034545893464
2018/3/22	15.51	15.51071	-0.0007097625732424007
2018/3/23	14.95	14.949656	0.00034446716308522696
2018/3/26	15.24	15.240657	-0.0006568527221677556
2018/3/27	14.94	14.939485	0.0005154037475580964
2018/3/28	15.17	15.1690235	0.0009764862060546164
2018/3/29	15.11	15.109085	0.0009149169921869316
2018/3/30	14.89	14.893407	-0.003406867980956463
2018/4/2	15.25	15.248632	0.0013675689697265625
2018/4/3	15.48	15.479737	0.0002627182006840201
2018/4/4	15.6	15.598391	0.0016094207763668322
2018/4/9	15.76	15.760042	-4.219055175802566e-05
2018/4/10	15.7	15.700184	-0.00018386840820383554
2018/4/11	15.07	15.069928	7.183074951200297e-05
2018/4/12	15.5	15.501311	-0.0013113021850585938
2018/4/13	15.74	15.73803	0.001969566345215057
2018/4/16	14.72	14.720021	-2.124786376889176e-05
2018/4/17	15.45	15.449005	0.0009948730468742895
2018/4/18	15.47	15.469898	0.00010177612304751449
2018/4/19	15.99	15.989825	0.0001747512817384944
2018/4/20	15.49	15.490104	-0.00010372161865213059
2018/4/23	15.54	15.539589	0.00041107177734289735
2018/4/24	15.58	15.579674	0.00032623291015632105
2018/4/25	15.57	15.570309	-0.0003086853027340908
2018/4/26	15.66	15.659996	3.9672851563921085e-06
2018/4/27	15.53	15.529721	0.00027873992919857926
2018/5/2	16.0	16.000431	-0.000431060791015625
2018/5/3	15.96	15.961157	-0.0011568450927725848
2018/5/4	15.8	15.798486	0.0015142440795905543
2018/5/7	15.65	15.649437	0.0005630493164066053
2018/5/8	15.6	15.599322	0.000677680969237926
2018/5/9	15.55	15.550285	-0.00028533935546803946
2018/5/10	15.58	15.580392	-0.0003918838500975852
2018/5/11	15.64	15.639226	0.0007740402221685372
2018/5/14	15.56	15.559667	0.00033336639404346613
2018/5/15	15.56	15.564468	-0.004468383789062003
2018/5/16	15.57	15.569112	0.000888175964355753
2018/5/17	15.59	15.5899315	6.851196289048289e-05
2018/5/18	15.47	15.473053	-0.0030529785156243605
2018/5/21	15.5	15.5001335	-0.000133514404296875
2018/5/22	15.49	15.490506	-0.0005061721801755681
2018/5/23	15.55	15.550842	-0.0008422851562492895
2018/5/24	16.1	16.099056	0.0009437561035170461
2018/5/25	17.52	17.516773	0.0032267761230464487
2018/5/28	16.82	16.819979	2.1286010742471717e-05
2018/5/29	16.97	16.97029	-0.00028923034668082437
2018/5/30	17.39	17.389591	0.00040878295898494343
2018/5/31	17.0	17.001251	-0.001251220703125
2018/6/1	16.75	16.748478	0.001522064208984375
2018/6/4	16.94	16.940746	-0.000746307373045596
2018/6/5	16.88	16.878273	0.0017269897460927552
2018/6/6	16.57	16.572245	-0.0022446441650387783
2018/6/7	16.61	16.609869	0.00013099670410099407
2018/6/8	16.76	16.759388	0.0006120300292984382
2018/6/11	16.57	16.571291	-0.0012909698486325283
2018/6/12	16.5	16.500689	-0.0006885528564453125
2018/6/13	16.48	16.479824	0.00017593383789105133
2018/6/14	16.5	16.498426	0.0015735626220703125
2018/6/15	16.7	16.69905	0.0009490966796867895
2018/6/19	16.8	16.800499	-0.0004989624023430395
2018/6/20	16.7	16.70101	-0.001009750366211648
2018/6/21	16.74	16.736864	0.0031359100341781243
2018/6/22	16.71	16.710016	-1.625061035070985e-05
2018/6/25	16.8	16.800829	-0.000828933715819602
2018/6/26	16.85	16.850811	-0.0008110046386704539
2018/6/27	16.85	16.849	0.0009990692138686086
2018/6/28	16.85	16.848942	0.001058197021485796
2018/6/29	17.0	16.999983	1.71661376953125e-05
2018/7/2	17.05	17.050331	-0.00033111572265553946
2018/7/3	17.29	17.29059	-0.0005902862548836652
2018/7/4	16.83	16.830873	-0.0008734893798845178
2018/7/5	17.45	17.45003	-2.9373168946023043e-05
2018/7/6	17.68	17.678211	0.0017887878417965908
2018/7/9	18.15	18.14909	0.0009101867675767039
2018/7/10	18.74	18.740658	-0.0006578063964859382
2018/7/11	19.19	19.190577	-0.0005765533447252835
2018/7/12	19.24	19.24069	-0.0006902313232437507
2018/7/13	20.22	20.219955	4.455566406136313e-05
2018/7/16	19.32	19.320911	-0.0009114074707028408
2018/7/17	20.0	20.000504	-0.0005035400390625
2018/7/18	20.09	20.089573	0.0004270935058592329
2018/7/19	20.13	20.129858	0.00014198303222556774
2018/7/20	20.06	20.059803	0.00019699096679559602
2018/7/23	20.46	20.45975	0.00025077819824304015
2018/7/24	20.79	20.789608	0.00039199829101477235
2018/7/25	21.85	21.85035	-0.0003494262695298289
2018/7/26	22.93	22.930847	-0.0008471679687502842
2018/7/27	23.0	23.002604	-0.0026035308837890625
2018/7/30	24.4	24.398119	0.0018810272216782664
2018/7/31	24.56	24.560192	-0.00019210815429815398
2018/8/1	25.38	25.380407	-0.00040733337402443226
2018/8/2	25.38	25.375395	0.004605178833006818
2018/8/3	25.03	25.031294	-0.0012938690185535506
2018/8/6	25.65	25.649544	0.0004562377929673289
2018/8/7	27.5	27.49978	0.0002193450927734375
2018/8/8	28.15	28.150343	-0.0003429412841811086
2018/8/9	29.0	29.000616	-0.0006160736083984375
2018/8/10	29.7	29.699781	0.00021858215331960196
2018/8/13	28.82	28.819796	0.00020439147949247172
2018/8/14	29.3	29.29957	0.00042991638183664804
2018/8/15	29.3	29.299837	0.00016288757324289804
2018/8/16	29.31	29.310957	-0.0009569549560559665
2018/8/17	29.35	29.349556	0.0004440307617201711
2018/8/20	28.64	28.639423	0.0005766296386724434
2018/8/21	27.35	27.352846	-0.0028461456298813914
2018/8/22	27.66	27.66058	-0.0005796813964842329
2018/8/23	27.55	27.549505	0.000494766235352273
2018/8/24	27.58	27.581997	-0.0019969177246110803
2018/8/27	27.31	27.310196	-0.00019592285156377898
2018/8/28	26.7	26.700462	-0.00046234130859446054
2018/8/29	27.18	27.176247	0.0037533569335934658
2018/8/30	26.85	26.853046	-0.003046417236326704
2018/8/31	27.78	27.778713	0.0012867736816417619
2018/9/3	27.39	27.38943	0.0005709075927740059
2018/9/4	27.3	27.301104	-0.001103591918944602
2018/9/5	27.35	27.350712	-0.0007118225097642039
2018/9/6	27.48	27.47961	0.0003895568847660513
2018/9/7	27.2	27.199677	0.00032348632812428946
2018/9/10	27.17	27.169796	0.0002040100097673303
2018/9/11	27.73	27.729443	0.0005574035644535513
2018/9/12	27.08	27.07989	0.0001107025146467322
2018/9/13	27.43	27.430727	-0.0007270050048830967
2018/9/14	29.75	29.748207	0.00179290771484375
2018/9/17	28.88	28.880167	-0.00016700744629005726
2018/9/18	26.9	26.902449	-0.0024486541748061086
2018/9/19	27.48	27.481474	-0.0014739227294917612
2018/9/20	28.48	28.478148	0.0018524932861332388
2018/9/21	27.3	27.30038	-0.00038070678710866446
2018/9/25	28.0	27.997854	0.0021457672119140625
2018/9/26	28.34	28.340164	-0.0001641845703126421
2018/9/27	28.04	28.039894	0.00010589599609289735
2018/9/28	28.2	28.199192	0.0008079528808586645
2018/10/8	28.3	28.300365	-0.00036544799804616446
2018/10/9	28.3	28.3	7.629394538355427e-07
2018/10/10	28.58	28.578592	0.0014076995849592322
2018/10/11	28.29	28.291508	-0.0015077209472664777
2018/10/12	29.98	29.978676	0.0013241577148441763
2018/10/15	28.32	28.321848	-0.0018479156494137783
2018/10/16	28.54	28.539677	0.00032333374023352235
2018/10/17	28.92	28.91843	0.0015696716308610803
2018/10/18	28.88	28.880476	-0.00047599792480568226
2018/10/19	29.41	29.411358	-0.0013578796386717329
2018/10/22	29.34	29.339588	0.0004118347167967329
2018/10/23	29.35	29.349905	9.498596191548359e-05
2018/10/24	30.01	30.010569	-0.0005686187744124993
2018/10/25	30.38	30.378538	0.0014618682861318177
2018/10/26	32.09	32.08904	0.0009611511230502856
2018/10/29	28.88	28.880236	-0.00023567199707130726
2018/10/30	30.54	30.539234	0.0007658386230460223
2018/10/31	30.92	30.919813	0.0001868438720720178
2018/11/1	29.97	29.97034	-0.00034072875976676187
2018/11/2	29.9	29.899897	0.00010337829589701641
2018/11/5	28.58	28.587364	-0.007364196777345455
2018/11/6	28.7	28.69828	0.0017196655273430395
2018/11/7	28.74	28.738483	0.0015165710449203118
2018/11/8	28.11	28.110477	-0.00047744750976619343
2018/11/9	27.79	27.789597	0.00040344238281164735
2018/11/12	28.25	28.250149	-0.000148773193359375
2018/11/13	28.69	28.689798	0.00020164489746221648
2018/11/14	28.93	28.928946	0.0010544586181637783
2018/11/15	29.39	29.389854	0.00014556884765681843
2018/11/16	29.21	29.211498	-0.0014982604980460223
2018/11/19	29.25	29.2488	0.0011997222900390625
2018/11/20	28.2	28.20038	-0.00038032531738352304
2018/11/21	29.75	29.74894	0.00106048583984375
2018/11/22	32.71	32.708447	0.0015534973144539777
2018/11/23	31.88	31.880133	-0.00013267517089943226
2018/11/26	30.17	30.169756	0.0002440643310563928
2018/11/27	29.77	29.772505	-0.002504806518555114
2018/11/28	31.71	31.709373	0.0006265258789071027
2018/11/29	29.9	29.899828	0.00017204284667826641
2018/11/30	29.58	29.580479	-0.0004786682128923303
2018/12/3	29.44	29.439325	0.0006746673583997165
2018/12/4	29.89	29.889938	6.164550781306843e-05
2018/12/5	30.83	30.828852	0.0011483001708967322
2018/12/6	31.32	31.318914	0.0010855865478518467
2018/12/7	30.67	30.670433	-0.0004330444335920447
2018/12/10	29.8	29.799997	2.6702880866480427e-06
2018/12/11	31.2	31.199818	0.00018234252929616446
2018/12/12	29.98	29.980564	-0.0005641174316401987
2018/12/13	29.49	29.490604	-0.0006044006347671882
2018/12/14	29.69	29.689907	9.292602539190398e-05
2018/12/17	29.98	29.979393	0.0006069946289066763
2018/12/18	29.79	29.78919	0.0008097076416007098
2018/12/19	28.95	28.95038	-0.00038032531738352304
2018/12/20	29.98	29.979328	0.0006718444824223013
2018/12/21	28.06	28.063187	-0.003186645507813779
2018/12/24	29.97	29.970285	-0.00028541564941519937
2018/12/25	29.69	29.69025	-0.000250396728514346
2018/12/26	30.68	30.68044	-0.0004409027099612217
2018/12/27	29.12	29.120094	-9.429931640525524e-05
2018/12/28	31.28	31.280182	-0.00018188476562386313
2019/1/2	31.02	31.018423	0.0015769195556636362
2019/1/3	29.44	29.439074	0.0009264373779309665
2019/1/4	29.98	29.98028	-0.0002799224853511362
2019/1/7	28.98	28.97953	0.0004696655273441763
2019/1/8	29.09	29.08968	0.0003202819824217329
2019/1/9	28.86	28.862665	-0.002665176391602131
2019/1/10	29.73	29.729746	0.0002541351318363638
2019/1/11	31.11	31.109377	0.0006230926513666191
2019/1/14	29.35	29.351107	-0.0011066436767563914
2019/1/15	29.3	29.2996	0.00039939880371164804
2019/1/16	32.02	32.018288	0.0017123413085968764
2019/1/17	31.04	31.040827	-0.0008267974853524152
2019/1/18	29.3	29.299831	0.00016860961914133554
2019/1/21	29.3	29.299702	0.00029830932617258554
2019/1/22	28.98	28.980747	-0.0007472229003901987
2019/1/23	30.74	30.73865	0.0013506317138656243
2019/1/24	28.51	28.50972	0.0002801513671890632
2019/1/25	30.34	30.339321	0.0006788635253904829
2019/1/28	29.49	29.492046	-0.002046356201173438
2019/1/29	28.65	28.649668	0.0003322601318345164
2019/1/30	28.99	28.992826	-0.0028264617919937507
2019/1/31	29.6	29.599699	0.0003009796142592336
2019/2/1	29.19	29.189327	0.000672760009766904
2019/2/11	30.99	30.989737	0.0002634429931624993
2019/2/12	28.8	28.799883	0.00011711120605539804
2019/2/13	28.8	28.800236	-0.00023574829101491446
2019/2/14	28.5	28.498976	0.0010242462158203125
2019/2/15	28.97	28.970215	-0.00021484375000113687
2019/2/18	28.74	28.739862	0.0001375579833968743
2019/2/19	28.71	28.709906	9.437561035241515e-05
2019/2/20	31.47	31.467882	0.0021178436279285506
2019/2/21	28.4	28.40057	-0.0005699157714857961
2019/2/22	28.65	28.649403	0.0005973815917954539
2019/2/25	28.44	28.440634	-0.0006337738037096585
2019/2/26	28.04	28.041183	-0.0011834716796883527
2019/2/27	28.83	28.829891	0.0001087951660139197
2019/2/28	28.89	28.889368	0.0006319427490240059
2019/3/1	28.5	28.500051	-5.14984130859375e-05
2019/3/4	28.26	28.26003	-3.0746459959374306e-05
2019/3/5	29.9	29.899378	0.0006221771240220164
2019/3/6	28.76	28.760382	-0.0003816986083968743
2019/3/7	28.79	28.790728	-0.0007276153564461652
2019/3/8	29.31	29.30747	0.0025296783447252835
2019/3/11	28.55	28.550919	-0.0009185791015617895
2019/3/12	28.87	28.86958	0.00042068481445411976
2019/3/13	27.81	27.811956	-0.0019564056396497165
2019/3/14	28.79	28.790419	-0.00041862487793054015
2019/3/15	28.5	28.500214	-0.000213623046875
2019/3/18	28.53	28.529566	0.00043418884277457437
2019/3/19	28.52	28.519146	0.0008540344238276987
2019/3/20	28.61	28.61003	-2.9220581055255934e-05
2019/3/21	28.6	28.599783	0.00021705627441548359
2019/3/22	28.7	28.700262	-0.00026206970214914804
2019/3/25	28.39	28.391577	-0.001576766967772869
2019/3/26	28.45	28.449644	0.00035591125488210196
2019/3/27	28.56	28.559958	4.249572753778352e-05
2019/3/28	28.46	28.459726	0.00027366638183679015
2019/3/29	28.29	28.290451	-0.00045104980468835265
2019/4/1	28.99	28.987486	0.0025141143798812493
2019/4/2	28.55	28.550747	-0.0007469177246086645
2019/4/3	28.51	28.509842	0.0001580810546890632
2019/4/4	28.64	28.639874	0.00012649536132869343
2019/4/8	28.07	28.071198	-0.0011975097656247158
2019/4/9	27.61	27.611286	-0.0012861633300786934
2019/4/10	27.54	27.540377	-0.00037666320800866515
2019/4/11	28.5	28.498953	0.0010471343994140625
2019/4/12	31.33	31.331064	-0.0010642242431657678
2019/4/15	28.58	28.581467	-0.0014666748046892053
2019/4/16	29.38	29.379152	0.0008477020263661927
2019/4/17	29.48	29.481579	-0.0015788269042964487
2019/4/18	30.96	30.957438	0.00256248474121179
2019/4/19	28.5	28.500189	-0.0001888275146484375
2019/4/22	28.73	28.730059	-5.8670043944886174e-05
2019/4/23	29.64	29.638607	0.0013929748535161934
2019/4/24	29.0	28.999983	1.71661376953125e-05
2019/4/25	28.38	28.381763	-0.0017634582519541198
2019/4/26	29.7	29.698599	0.001401138305663352
2019/4/29	29.9	29.899666	0.0003341674804673289
2019/4/30	30.49	30.49023	-0.0002305603027359382
2019/5/6	32.88	32.879913	8.666992187755795e-05
2019/5/7	32.99	32.990322	-0.0003221130371073855
2019/5/8	32.98	32.97953	0.0004696655273406236
2019/5/9	32.99	32.990166	-0.00016571044921676048
2019/5/10	33.95	33.950928	-0.0009277343749971578
2019/5/13	32.59	32.590813	-0.0008126831054653394
2019/5/14	32.99	32.990818	-0.0008180236816386355
2019/5/15	35.84	35.840954	-0.0009538269042934644
2019/5/16	35.82	35.820004	-3.509521484090783e-06
2019/5/17	34.67	34.670578	-0.0005780029296857947
2019/5/20	35.45	35.449978	2.212524414346717e-05
2019/5/21	35.63	35.62905	0.000948791503908808
2019/5/22	35.71	35.709652	0.00034805297851647765
2019/5/23	36.94	36.940594	-0.0005937194824241487
2019/5/24	36.88	36.880905	-0.000905151367184942
2019/5/27	38.66	38.65949	0.0005113220214809644
2019/5/28	40.88	40.880466	-0.00046646118163806705
2019/5/29	44.9	44.897568	0.002432250976561079
2019/5/30	46.9	46.900032	-3.2043457032671085e-05
2019/5/31	51.59	51.58994	6.0882568362785605e-05
2019/6/3	52.43	52.431187	-0.0011866760253909092
2019/6/4	53.85	53.848164	0.001836395263673296
2019/6/5	50.72	50.721485	-0.0014851379394542619
2019/6/6	45.65	45.648838	0.001161956787107954
2019/6/10	41.09	41.090782	-0.0007821655273403394
2019/6/11	36.98	36.97828	0.0017208862304656236
2019/6/12	33.78	33.781116	-0.0011164855957019881
2019/6/13	30.55	30.549927	7.324218750071054e-05
2019/6/14	28.65	28.65308	-0.003079986572267046
2019/6/17	31.19	31.189917	8.338928222784148e-05
2019/6/18	34.31	34.30975	0.00025039672851789874
2019/6/19	37.74	37.739445	0.0005552673339863645
2019/6/20	34.79	34.789474	0.0005255126953116473
2019/6/21	36.54	36.539173	0.0008268737792960223
2019/6/24	36.99	36.989975	2.502441406448952e-05
2019/6/25	36.96	36.96068	-0.0006781005859366473
2019/6/26	37.62	37.618572	0.001427764892575567
2019/6/27	36.73	36.729717	0.0002827453613249986
2019/6/28	38.48	38.47967	0.0003285217285124986
2019/7/1	37.76	37.760025	-2.502441406448952e-05
2019/7/2	38.23	38.2312	-0.0012011718750031264
2019/7/3	39.42	39.419796	0.0002040100097673303
2019/7/4	39.01	39.009163	0.0008370971679667605
2019/7/5	39.1	39.100174	-0.00017395019531107891
2019/7/8	38.55	38.551605	-0.0016052246093778422
2019/7/9	40.85	40.849316	0.0006843566894545461
2019/7/10	40.65	40.64969	0.0003112792968735789
2019/7/11	40.81	40.809315	0.0006852722167991487
2019/7/12	39.53	39.529877	0.00012329101562613687
2019/7/15	39.74	39.740627	-0.0006272888183573855
2019/7/16	39.67	39.669933	6.66809082048303e-05
2019/7/17	39.43	39.43058	-0.0005801391601565342
2019/7/18	39.16	39.16195	-0.0019491577148471606
2019/7/19	39.29	39.288433	0.0015669250488272723
2019/7/22	39.25	39.251766	-0.001766204833984375
2019/7/23	38.65	38.64191	0.008089447021482954
2019/7/24	38.9	38.899906	9.384155273295391e-05
2019/7/25	39.26	39.26095	-0.0009481811523457395
2019/7/26	38.9	38.89881	0.001188659667967329
2019/7/29	38.91	38.91202	-0.0020216369628940356
2019/7/30	38.7	38.701946	-0.0019462585449190328
2019/7/31	40.66	40.65893	0.0010682678222622144
2019/8/1	38.6	38.60204	-0.002039337158201704
2019/8/2	38.07	38.070236	-0.00023620605468721578
2019/8/5	38.08	38.079815	0.0001850891113264197
2019/8/6	37.52	37.520443	-0.0004429626464812486
2019/8/7	38.0	37.998074	0.001926422119140625
2019/8/8	37.98	37.980312	-0.0003123474121125014
2019/8/9	37.84	37.839443	0.0005567932128940356
2019/8/12	36.25	36.250732	-0.000732421875
2019/8/13	35.27	35.269745	0.0002551269531281264
2019/8/14	33.29	33.290184	-0.00018402099609460265
2019/8/15	33.53	33.528877	0.0011227416992198869
2019/8/16	32.61	32.612373	-0.0023733520507818184
2019/8/19	33.51	33.504833	0.0051667785644511355
2019/8/20	33.55	33.5505	-0.0004989624023465922
2019/8/21	35.17	35.16955	0.0004481506347673303
2019/8/22	36.48	36.478924	0.0010762023925749986
2019/8/23	36.33	36.330917	-0.0009173583984392053
2019/8/26	35.17	35.171352	-0.0013523864746076697
2019/8/27	35.29	35.28804	0.0019598388671866473
2019/8/28	34.94	34.93976	0.00024169921874772626
2019/8/29	34.57	34.572018	-0.0020176696777340908
2019/8/30	34.57	34.568546	0.0014537048339846592
2019/9/2	34.93	34.930084	-8.422851562528422e-05
2019/9/3	34.78	34.780396	-0.00039550781249886313
2019/9/4	34.89	34.889694	0.00030578613281306843
2019/9/5	34.29	34.290836	-0.0008363342285164777
2019/9/6	33.31	33.31042	-0.00042098999023210126
2019/9/9	33.89	33.88835	0.0016485595703130684
2019/9/10	33.5	33.49958	0.00041961669921875
2019/9/11	32.65	32.650585	-0.0005851745605482961
2019/9/12	32.99	32.98978	0.00021957397461136452
2019/9/16	32.98	32.97996	3.860473632499861e-05
2019/9/17	32.95	32.949776	0.00022430419922159217
2019/9/18	32.37	32.37255	-0.002550964355471308
2019/9/19	32.65	32.649776	0.00022354125976420391
2019/9/20	32.08	32.08009	-8.95690917985803e-05
2019/9/23	32.6	32.5995	0.0005012512207045461
2019/9/24	32.88	32.879925	7.522583008068295e-05
2019/9/25	32.97	32.968155	0.0018450927734363631
2019/9/26	32.95	32.94984	0.00015945434570596717
2019/9/27	32.85	32.850807	-0.0008071899414048289
2019/9/30	32.61	32.61125	-0.0012518310546880684
2019/10/8	33.42	33.417423	0.0025767517089860803
2019/10/9	32.13	32.129944	5.6152343752557954e-05
2019/10/10	32.43	32.43055	-0.0005496215820315342
2019/10/11	32.12	32.119347	0.000653381347653692
2019/10/14	32.95	32.950096	-9.613037109090783e-05
2019/10/15	32.78	32.77885	0.0011494445800792619
2019/10/16	32.98	32.980446	-0.0004458618164093764
2019/10/17	32.96	32.96101	-0.0010099792480460223
2019/10/18	33.22	33.219112	0.0008876037597644881
2019/10/21	32.98	32.97829	0.0017094421386687486
2019/10/22	32.3	32.300617	-0.0006172180175809672
2019/10/23	32.45	32.449764	0.00023574829101846717
2019/10/24	32.45	32.45104	-0.0010383605957002828
2019/10/25	32.2	32.199944	5.645751953409217e-05
2019/10/28	31.04	31.040066	-6.576538086022765e-05
2019/10/29	30.5	30.498844	0.001155853271484375
2019/10/30	30.07	30.069944	5.561828613309672e-05
2019/10/31	30.06	30.058994	0.001005706787108096
2019/11/1	30.95	30.94948	0.000519943237303977
2019/11/4	30.6	30.599852	0.00014839172363423359
2019/11/5	29.6	29.59922	0.0007797241210951711
2019/11/6	28.69	28.694006	-0.0040059661865221585
2019/11/7	29.64	29.639355	0.0006452941894536934
2019/11/8	28.99	28.988928	0.0010721588134749993
2019/11/11	28.16	28.161125	-0.0011251831054686079
2019/11/12	28.87	28.870108	-0.00010765075683494274
2019/11/13	30.79	30.789793	0.00020698547363195985
2019/11/14	29.86	29.858335	0.001664505004882244
2019/11/15	28.1	28.101791	-0.001791381835936079
2019/11/18	28.59	28.58994	6.088256835923289e-05
2019/11/19	27.52	27.520447	-0.0004467773437504263
2019/11/20	25.06	25.067636	-0.0076364898681653415
2019/11/21	25.76	25.758284	0.0017163848876968757
2019/11/22	25.57	25.570137	-0.00013702392578096578
2019/11/25	25.3	25.30046	-0.00046081542968678946
2019/11/26	25.3	25.299469	0.0005310058593757105
2019/11/27	25.15	25.15081	-0.0008102416992201711
2019/11/28	24.95	24.948217	0.001782608032225852
2019/11/29	24.74	24.739912	8.79669189437493e-05
2019/12/2	25.16	25.160965	-0.0009649658203123579
2019/12/3	25.21	25.210356	-0.00035575866699133485
2019/12/4	25.02	25.0202	-0.00020072937011761383
2019/12/5	25.17	25.169765	0.0002345275878923303
2019/12/6	25.21	25.210724	-0.0007238769531241473
2019/12/9	25.3	25.299997	2.6702880866480427e-06
2019/12/10	26.33	26.330118	-0.0001181793212907678
2019/12/11	27.14	27.139318	0.0006815338134771309
2019/12/12	27.22	27.219748	0.00025245666503792563
2019/12/13	27.29	27.289461	0.0005388641357413348
2019/12/16	27.3	27.300074	-7.362365722585196e-05
2019/12/17	27.33	27.331139	-0.0011386108398454553
2019/12/18	27.18	27.178905	0.0010945129394528408
2019/12/19	26.8	26.800177	-0.00017662048339772696
2019/12/20	27.09	27.08871	0.0012892150878904829
2019/12/23	27.0	26.999949	5.14984130859375e-05
2019/12/24	27.11	27.109928	7.186889648380657e-05
2019/12/25	27.0	27.00106	-0.00106048583984375
2019/12/26	26.71	26.710165	-0.00016502380371008485
2019/12/27	26.98	26.978298	0.0017018127441410513
2019/12/30	27.86	27.857464	0.0025361633300775566
2019/12/31	26.66	26.661646	-0.0016458892822264204
2020/1/2	27.96	27.961126	-0.0011263275146475848
2020/1/3	26.93	26.930668	-0.0006678771972659092
2020/1/6	28.8	28.798595	0.0014045715332038355
2020/1/7	27.03	27.030077	-7.698059081917563e-05
2020/1/8	28.13	28.131191	-0.0011912536621103698
2020/1/9	27.88	27.877504	0.0024956512451161927
2020/1/10	27.84	27.840277	-0.0002767181396485796
2020/1/13	27.46	27.46079	-0.0007906341552725848
2020/1/14	27.85	27.850065	-6.523132324076641e-05
2020/1/15	27.44	27.439281	0.000718536376954404
2020/1/16	29.29	29.28911	0.0008898162841788348
2020/1/17	27.49	27.490646	-0.0006463623046890632
2020/1/20	28.77	28.770567	-0.0005669403076176138
2020/1/21	28.4	28.400276	-0.0002761840820326711
2020/1/22	27.51	27.509874	0.0001256561279312507
2020/1/23	27.34	27.339481	0.0005186462402342329
2020/3/23	25.59	25.591553	-0.0015527343750001421
2020/3/24	25.79	25.789812	0.00018791198730383485
2020/3/25	25.51	25.509146	0.0008542633056656257
2020/3/26	27.38	27.379671	0.00032890319824119274
2020/3/27	25.59	25.591173	-0.0011731719970704546
2020/3/30	25.5	25.5004	-0.000400543212890625
2020/3/31	25.96	25.960348	-0.00034812927246008485
2020/4/1	25.89	25.888878	0.0011221313476568184
2020/4/2	25.69	25.690205	-0.00020462036132684602
2020/4/3	25.71	25.70921	0.0007905578613289777
2020/4/7	25.41	25.410027	-2.655029296860789e-05
2020/4/8	25.95	25.949797	0.00020332336425710196
2020/4/9	25.12	25.1201	-0.00010002136230369274
2020/4/10	24.49	24.49175	-0.0017507171630875007
2020/4/13	26.6	26.599516	0.0004840850830092336
2020/4/14	25.97	25.969458	0.0005423736572254256
2020/4/15	26.5	26.49912	0.0008792877197265625
2020/4/16	27.76	27.760668	-0.0006678009033187493
2020/4/17	26.49	26.490602	-0.0006024932861343757
2020/4/20	25.85	25.850471	-0.0004714965820298289
2020/4/21	26.89	26.888872	0.001127853393555256
2020/4/22	26.24	26.239742	0.0002577209472640618
2020/4/23	25.93	25.93061	-0.0006106567382815342
2020/4/24	25.56	25.559475	0.000525054931639346
2020/4/27	25.58	25.580294	-0.0002936553955095178
2020/4/28	27.58	27.57614	0.003860549926756107
2020/4/29	25.77	25.769917	8.346557617144867e-05
2020/4/30	25.93	25.92952	0.0004803466796872158
2020/5/6	25.5	25.501326	-0.0013256072998046875
2020/5/7	25.95	25.950848	-0.0008476257324225855
2020/5/8	25.38	25.37979	0.00021064758300681774
2020/5/11	25.49	25.48804	0.001959075927732812
2020/5/12	25.38	25.380781	-0.0007811737060556823
2020/5/13	25.48	25.480013	-1.2893676757386174e-05
2020/5/14	25.6	25.602028	-0.002027893066404829
2020/5/15	25.73	25.73135	-0.0013499450683589487
2020/5/18	26.07	26.06908	0.0009196472167971592
2020/5/19	25.78	25.78073	-0.0007292938232410506
2020/5/20	26.29	26.28713	0.00286964416503821
2020/5/21	25.78	25.780302	-0.00030204772949105063
2020/5/22	25.69	25.689512	0.0004877471923840915
2020/5/25	25.23	25.231327	-0.0013270568847651987
2020/5/26	25.05	25.05166	-0.001660537719725852
2020/5/27	25.29	25.289724	0.00027565002441320985
2020/5/28	25.29	25.289192	0.0008078002929678973
2020/5/29	25.29	25.290358	-0.00035758972168054015
2020/6/1	25.2	25.20068	-0.0006797790527350855
2020/6/2	25.07	25.07094	-0.0009400177001950283
2020/6/3	26.74	26.736942	0.003057708740232812
2020/6/4	24.73	24.735031	-0.005031127929687074
2020/6/5	25.19	25.18997	2.9983520509091477e-05
2020/6/8	25.1	25.099855	0.00014457702636860859
2020/6/9	25.19	25.189482	0.0005182647705090915
2020/6/10	25.0	25.000446	-0.000446319580078125
2020/6/11	25.07	25.066427	0.0035727691650393467
2020/6/12	25.01	25.010378	-0.0003778839111312493
2020/6/15	24.9	24.899471	0.0005287170410142039
2020/6/16	24.88	24.87946	0.0005406188964833802
2020/6/17	24.88	24.879171	0.0008286285400380677
2020/6/18	24.75	24.750225	-0.000225067138671875
2020/6/19	24.76	24.76146	-0.0014593505859359368
2020/6/22	24.75	24.750141	-0.000141143798828125
2020/6/23	24.87	24.870691	-0.0006912994384755677
2020/6/24	25.26	25.259027	0.0009725189209000007
2020/6/29	25.1	25.100443	-0.0004428863525376414
2020/6/30	25.11	25.11113	-0.0011297607421880684
2020/7/1	26.39	26.387949	0.002051010131836506
2020/7/2	26.49	26.492046	-0.002046356201173438
2020/7/3	28.0	27.998922	0.0010776519775390625
2020/7/6	27.9	27.898636	0.001364135742186079
2020/7/7	27.69	27.690538	-0.0005384063720690335
2020/7/8	27.57	27.570505	-0.0005051422119137783
2020/7/9	27.42	27.420546	-0.0005455780029279822
2020/7/10	27.1	27.101133	-0.0011333465576157664
2020/7/13	27.81	27.807793	0.002207336425779971
2020/7/14	27.69	27.688898	0.0011019134521497165
2020/7/15	27.71	27.711235	-0.0012350463867178973
2020/7/16	27.71	27.709675	0.00032516479492272765
2020/7/17	27.7	27.701738	-0.001738357543946023
2020/7/20	27.71	27.709566	0.00043388366699304015
2020/7/21	27.78	27.780403	-0.00040313720703011313
2020/7/22	27.78	27.782291	-0.002291412353514488
2020/7/23	27.8	27.799393	0.0006072998046882105
2020/7/24	27.85	27.849432	0.0005680084228529836
2020/7/27	27.84	27.839216	0.0007837677001951704
2020/7/28	27.8	27.799498	0.000502395629883523
2020/7/29	27.88	27.881428	-0.0014277648925791198
2020/7/30	27.88	27.880157	-0.00015747070312599476
2020/7/31	27.8	27.800367	-0.00036735534667897696
2020/8/3	27.8	27.7987	0.001299667358399148
2020/8/4	27.85	27.851175	-0.0011753082275376414
2020/8/5	27.85	27.849125	0.0008750915527357961
2020/8/6	27.8	27.800495	-0.0004951477050774145
2020/8/7	27.8	27.800596	-0.000596237182616477
2020/8/10	27.84	27.838837	0.0011633300781248579
2020/8/11	27.77	27.771217	-0.0012173461914066763
2020/8/12	27.87	27.869526	0.00047409057617286976
2020/8/13	27.85	27.854326	-0.004326248168943891
2020/8/14	27.85	27.849394	0.0006061553955092336
2020/8/17	27.8	27.800135	-0.00013465881347585196
2020/8/18	28.99	28.984041	0.005958786010740624
2020/8/19	29.45	29.449896	0.00010414123535085196
2020/8/20	29.35	29.350134	-0.00013389587402201641
2020/8/21	29.59	29.589783	0.0002172851562498579
2020/8/24	29.2	29.200684	-0.0006835937500007105
2020/8/25	29.18	29.17923	0.0007702636718747158
2020/8/26	29.1	29.101828	-0.0018276214599595164
2020/8/27	29.01	29.009508	0.0004918670654312507
2020/8/28	29.0	28.999197	0.0008029937744140625
2020/8/31	29.0	29.0006	-0.0006008148193359375
2020/9/1	29.0	28.997509	0.002490997314453125
2020/9/2	28.95	28.951477	-0.0014770507812507105
2020/9/3	28.95	28.949905	9.460449218678946e-05
2020/9/4	28.94	28.940859	-0.0008588409423815335
2020/9/7	28.96	28.958784	0.0012158966064461652
2020/9/8	28.99	28.990791	-0.0007913208007828132
2020/9/9	29.09	29.087719	0.002281036376952983
2020/9/10	28.76	28.762636	-0.0026361846923812493
2020/9/11	29.28	29.279251	0.0007489013671886369
2020/9/14	29.12	29.120398	-0.00039756774902244274
2020/9/15	29.0	28.99866	0.0013408660888671875
2020/9/16	28.51	28.514393	-0.004392852783201562
2020/9/17	28.98	28.979176	0.0008244323730473013
2020/9/18	29.0	28.9996	0.000400543212890625
2020/9/21	29.0	28.999079	0.0009212493896484375
2020/9/22	29.09	29.09153	-0.0015298461914063921
2020/9/23	29.19	29.189291	0.0007089996337903415
2020/9/24	29.23	29.229881	0.00011871337890667633
2020/9/25	29.3	29.29848	0.001520919799805398
2020/9/28	29.41	29.410433	-0.0004328155517576704
2020/9/29	29.6	29.599096	0.0009037017822279836
2020/9/30	28.89	28.889463	0.0005365753173833809
2020/10/9	27.37	27.371555	-0.0015553283691396302
2020/10/12	28.98	28.97928	0.0007195281982426138
2020/10/13	28.92	28.920622	-0.0006218719482404822
2020/10/14	28.99	28.988981	0.0010187530517562493
2020/10/15	29.3	29.298979	0.001021194458008523
2020/10/16	28.8	28.800722	-0.000722122192382102
2020/10/19	28.9	28.900576	-0.0005756378173842336
2020/10/20	29.1	29.098288	0.0017124176025404836
2020/10/21	29.12	29.119947	5.256652832130726e-05
2020/10/22	28.97	28.970106	-0.00010612487793082437
2020/10/23	29.0	28.9995	0.000499725341796875
2020/10/26	29.0	29.000996	-0.000995635986328125
2020/10/27	28.99	28.988869	0.0011312866210921868
2020/10/28	28.92	28.921087	-0.0010872650146467322
2020/10/29	29.4	29.40028	-0.0002799987792982961
2020/10/30	29.65	29.649904	9.574890136576641e-05
2020/11/2	29.41	29.410435	-0.0004347229003904829
2020/11/3	29.55	29.549143	0.000857162475586648
2020/11/4	29.39	29.391468	-0.0014680480957025566
2020/11/5	29.22	29.220932	-0.0009320068359386369
2020/11/6	29.68	29.676336	0.0036637115478512783
2020/11/9	29.56	29.558672	0.0013280487060534085
2020/11/10	29.39	29.391518	-0.0015176391601556816
2020/11/11	28.73	28.730463	-0.0004630279541011362
2020/11/12	29.0	28.998892	0.0011081695556640625
2020/11/13	28.69	28.690634	-0.0006337738037096585
2020/11/16	28.5	28.498453	0.0015468597412109375
2020/11/17	28.46	28.465502	-0.00550178527831946
2020/11/18	28.4	28.395384	0.004616165161131391
2020/11/19	27.99	27.990866	-0.0008657073974625007
2020/11/20	27.99	27.989595	0.0004045867919906243
2020/11/23	27.52	27.521759	-0.0017590332031254263
2020/11/24	27.26	27.25975	0.0002496337890640632
2020/11/25	27.79	27.789345	0.0006552124023428973
2020/11/26	28.04	28.038961	0.0010385894775382098
2020/11/27	28.12	28.12075	-0.0007504272460927552
2020/11/30	27.49	27.490202	-0.0002019500732437507
2020/12/1	27.02	27.021976	-0.0019764709472660513
2020/12/2	27.69	27.69	-5.340576159085231e-07
2020/12/3	27.7	27.699665	0.00033493041992116446
2020/12/4	27.77	27.770641	-0.0006413269042973013
2020/12/7	27.85	27.850061	-6.141662597514141e-05
2020/12/8	27.78	27.779387	0.0006134796142589494
2020/12/9	27.65	27.649565	0.0004352569580063914
2020/12/10	27.57	27.571232	-0.0012318420410153408
2020/12/11	27.7	27.698923	0.001076889038085227
2020/12/14	27.75	27.750986	-0.0009860992431640625
2020/12/15	27.75	27.750217	-0.000217437744140625
2020/12/16	27.83	27.82532	0.004680709838865482
2020/12/17	27.5	27.50137	-0.001369476318359375
2020/12/18	27.78	27.779865	0.00013473510742301187
2020/12/21	27.27	27.26907	0.0009303283691401987
2020/12/22	27.49	27.490122	-0.0001218414306656257
2020/12/23	26.24	26.240952	-0.0009515380859390632
2020/12/24	27.48	27.479475	0.0005249786376957388
2020/12/25	27.84	27.838932	0.0010679626464842329
2020/12/28	27.89	27.890465	-0.00046478271484318157
2020/12/29	28.15	28.151583	-0.0015827178955092336
2020/12/30	28.28	28.277382	0.002618103027344887
2020/12/31	27.99	27.990957	-0.0009572601318375007
2021/1/4	28.36	28.359425	0.0005754089355463066
2021/1/5	28.35	28.350805	-0.0008052825927720164
2021/1/6	28.34	28.340496	-0.0004960632324220171
2021/1/7	28.32	28.318213	0.0017874908447268467
2021/1/8	28.2	28.201786	-0.0017860412597663355
2021/1/11	27.8	27.801476	-0.0014755249023430395
2021/1/12	27.98	27.979654	0.0003456878662113638
2021/1/13	27.98	27.98038	-0.0003791046142573862
2021/1/14	27.99	27.990883	-0.0008828735351578132
2021/1/15	28.46	28.459593	0.00040718078613366515
2021/1/18	28.84	28.83922	0.0007799530029295454
2021/1/19	28.83	28.829067	0.0009327697753889197
2021/1/20	28.18	28.180546	-0.0005458068847659092
2021/1/21	28.86	28.858534	0.001466140747069744
2021/1/22	28.09	28.093204	-0.003204498291015767
2021/1/25	28.48	28.479958	4.2419433594176326e-05
2021/1/26	28.86	28.860106	-0.00010551452636775593
2021/1/27	31.66	31.652798	0.007202301025390767
2021/1/28	28.96	28.961338	-0.0013380432128897723
2021/1/29	28.93	28.930693	-0.0006926727294924717
2021/2/1	30.99	30.988808	0.0011923217773421868
2021/2/2	29.94	29.942204	-0.002203521728514346
2021/2/3	29.7	29.698595	0.001404953002928977
2021/2/4	29.66	29.66017	-0.0001696014404295454
2021/2/5	27.22	27.220491	-0.0004914093017589494
2021/2/8	28.99	28.989128	0.0008718872070296868
2021/2/9	29.44	29.440174	-0.00017410278320184602
2021/2/10	29.35	29.349516	0.0004840850830092336
2021/2/18	32.28	32.27847	0.0015309143066417619
2021/2/19	34.21	34.21016	-0.00015930175781164735
2021/2/22	34.92	34.91864	0.0013598632812517053
2021/2/23	36.56	36.560448	-0.00044769287109147626
2021/2/24	36.54	36.539623	0.00037673950195227235
2021/2/26	30.0	30.005665	-0.005664825439453125
2021/3/1	29.99	29.989077	0.0009233856201156243
2021/3/2	32.84	32.838547	0.0014532470703159106
2021/3/3	34.27	34.270615	-0.0006146240234343736
2021/3/4	32.69	32.688614	0.0013861083984352263
2021/3/5	30.0	29.998928	0.001071929931640625
2021/3/8	30.83	30.83074	-0.0007399749755876428
2021/3/9	29.97	29.96981	0.00018951416015511313
2021/3/10	31.05	31.049032	0.000967788696289773
2021/3/11	33.42	33.421314	-0.0013142395019514197
2021/3/12	34.96	34.959324	0.0006761169433602277
2021/3/15	33.65	33.650715	-0.0007148742675795461
2021/3/16	34.07	34.068928	0.0010722351074221592
2021/3/17	30.66	30.661623	-0.0016230010986326704
2021/3/18	33.35	33.349434	0.0005661010742201711
2021/3/19	33.66	33.66006	-6.0882568362785605e-05
2021/3/22	32.0	31.999294	0.000705718994140625
2021/3/23	35.08	35.079067	0.0009327697753889197
2021/3/24	31.91	31.908646	0.0013543701171876421
2021/3/25	30.92	30.92212	-0.0021191406249982947
2021/3/26	31.72	31.721508	-0.0015080261230480119
2021/3/29	30.27	30.269796	0.00020362854003863617
2021/3/30	29.74	29.739794	0.0002062225341781243
2021/3/31	28.89	28.890455	-0.00045524597167911907
2021/4/1	28.99	28.98924	0.0007593536376937493
2021/4/2	29.2	29.198952	0.0010482788085930395
2021/4/6	28.71	28.710566	-0.0005655670166007098
2021/4/7	29.7	29.700573	-0.0005729675292975855
2021/4/8	32.31	32.308914	0.0010858154296897737
2021/4/9	33.96	33.960026	-2.578735351477235e-05
2021/4/12	30.6	30.598766	0.001233673095704546
2021/4/13	28.84	28.841242	-0.0012418365478517046
2021/4/14	29.6	29.601334	-0.001333618164061079
2021/4/15	30.6	30.599577	0.0004230499267592336
2021/4/16	30.12	30.12005	-5.043029785056774e-05
2021/4/19	29.5	29.500153	-0.000152587890625
2021/4/20	29.46	29.461588	-0.0015879058837882098
2021/4/21	30.2	30.196665	0.003335189819335227
2021/4/22	28.85	28.850664	-0.0006641387939438914
2021/4/23	29.64	29.637861	0.002138748168945881
2021/4/26	29.76	29.759716	0.0002839660644546882
2021/4/27	29.84	29.842062	-0.0020619964599610796
2021/4/28	29.9	29.89944	0.0005592346191392039
2021/4/29	29.09	29.092478	-0.0024777984619142046
2021/4/30	30.0	29.999714	0.000286102294921875
2021/5/6	30.99	30.99037	-0.0003697967529312507
2021/5/7	30.5	30.499306	0.00069427490234375
2021/5/10	32.34	32.33934	0.0006597900390659106
2021/5/11	30.17	30.168282	0.0017184448242204553
2021/5/12	29.96	29.961386	-0.0013857269287100848
2021/5/13	29.88	29.880133	-0.00013267517089943226
2021/5/14	31.02	31.019312	0.0006880950927730112
2021/5/17	29.99	29.989094	0.0009062194824203118
2021/5/18	29.77	29.775522	-0.005522232055664489
2021/5/19	31.49	31.490107	-0.0001065826416031257
2021/5/20	30.04	30.041067	-0.0010671234130867902
2021/5/21	30.34	30.336767	0.0032328033447264204
2021/5/24	30.53	30.530764	-0.0007636260986316756
2021/5/25	30.37	30.369354	0.0006457519531259948
2021/5/26	30.01	30.00985	0.0001504516601578132
2021/5/27	30.15	30.15282	-0.002820587158204546
2021/5/28	30.06	30.059898	0.00010162353515497102
2021/5/31	33.04	33.036297	0.0037031555175772723
2021/6/1	30.98	30.981106	-0.0011058044433589487
2021/6/2	30.28	30.279612	0.00038841247558707437
2021/6/3	30.83	30.830805	-0.0008048248291032678
2021/6/4	30.78	30.7787	0.0013001251220714494
2021/6/7	30.16	30.161581	-0.0015810394287107954
2021/6/8	30.13	30.133286	-0.0032855224609384948
2021/6/9	30.6	30.592852	0.007148361206056109
2021/6/10	30.29	30.291624	-0.0016240692138680402
2021/6/11	30.56	30.560152	-0.00015205383300909148
2021/6/15	32.06	32.05959	0.00041061401367414874
2021/6/16	31.49	31.489449	0.0005514526367171868
2021/6/17	31.99	31.989187	0.0008127593994124993
2021/6/18	32.96	32.958286	0.0017137145996102277
2021/6/21	31.67	31.673006	-0.003006057739256107
2021/6/22	31.08	31.080671	-0.0006713104248063928
2021/6/23	31.98	31.978603	0.0013966369628910513
2021/6/24	31.29	31.290064	-6.385803222741515e-05
2021/6/25	31.61	31.609339	0.0006612396240228691
2021/6/28	31.92	31.91985	0.0001506042480485803
2021/6/29	32.13	32.130424	-0.00042449951171619205
2021/6/30	31.23	31.233702	-0.003701705932616761
2021/7/1	32.99	32.988514	0.0014860534667988645
2021/7/2	31.75	31.749481	0.000518798828125
2021/7/5	31.51	31.510479	-0.0004789733886703118
2021/7/6	32.43	32.42794	0.0020596313476559658
2021/7/7	31.58	31.579834	0.0001660156249982947
2021/7/8	31.24	31.238981	0.0010187530517562493
2021/7/9	32.39	32.392303	-0.0023034667968744316
2021/7/12	32.3	32.30005	-4.882812500284217e-05
2021/7/13	32.09	32.09034	-0.0003396606445278394
2021/7/14	31.69	31.690231	-0.00023132324218622102
2021/7/15	32.44	32.439198	0.0008024597167946013
2021/7/16	33.36	33.35882	0.0011781311035150566
2021/7/19	32.72	32.719658	0.00034210205078011313
2021/7/20	33.55	33.54993	6.942749023153283e-05
2021/7/21	33.48	33.481556	-0.0015559387207062514
2021/7/22	34.48	34.47959	0.0004086303710906236
2021/7/23	34.85	34.85	1.5258789076710855e-06
2021/7/26	36.8	36.798763	0.0012367248535127828
2021/7/27	37.99	37.99028	-0.0002801513671855105
2021/7/28	41.49	41.49005	-5.126953124801048e-05
2021/7/29	42.48	42.47997	3.097534179374861e-05
2021/7/30	40.16	40.161255	-0.0012548828125034106
2021/8/2	42.28	42.2789	0.0010998535156261369
2021/8/3	42.34	42.340176	-0.0001756286621059644
2021/8/4	42.45	42.451477	-0.0014770507812471578
2021/8/5	42.9	42.89791	0.002088928222654829
2021/8/6	42.98	42.980183	-0.0001826477050812514
2021/8/9	44.66	44.65591	0.004089508056637214
2021/8/10	44.7	44.69943	0.0005714416503934672
2021/8/11	44.47	44.47033	-0.00032928466796988687
2021/8/12	44.16	44.15884	0.0011598205566372144
2021/8/13	43.57	43.57115	-0.0011517333984372158
2021/8/16	43.65	43.65063	-0.0006309509277357961
2021/8/17	43.74	43.739117	0.0008833312988301145
2021/8/18	43.95	43.95047	-0.00046997070312215783
2021/8/19	43.0	42.99918	0.000820159912109375
2021/8/20	42.8	42.80242	-0.002421569824221592
2021/8/23	42.99	42.98847	0.0015318298339863645
2021/8/24	43.15	43.150414	-0.0004135131835951711
2021/8/25	42.76	42.76201	-0.0020086669921894895
2021/8/26	42.81	42.810852	-0.0008520507812477263
2021/8/27	42.48	42.479225	0.0007748413085906236
2021/8/30	42.91	42.909576	0.0004235839843715894
2021/8/31	40.26	40.259888	0.00011230468749801048
2021/9/1	40.05	40.05038	-0.00038070678711221717
2021/9/2	39.99	39.990242	-0.00024200439452926048
2021/9/3	40.78	40.777378	0.002621917724610512
2021/9/6	40.5	40.50519	-0.005191802978515625
2021/9/7	40.97	40.969185	0.0008151245117176131
2021/9/8	41.51	41.51056	-0.0005590820312519895
2021/9/9	41.75	41.747795	0.00220489501953125
2021/9/10	41.56	41.565254	-0.005254211425778976
2021/9/13	41.52	41.51625	0.0037493896484406264
2021/9/14	40.77	40.77073	-0.0007290649414031236
2021/9/15	39.98	39.977867	0.0021328735351531236
2021/9/16	39.99	39.991398	-0.0013978576660136355
2021/9/17	40.67	40.66926	0.0007418823242204553
2021/9/22	40.79	40.79087	-0.0008706665039071027
2021/9/23	41.4	41.400528	-0.0005279541015639211
2021/9/24	41.77	41.76897	0.0010295104980500014
2021/9/27	42.4	42.400078	-7.781982422017109e-05
2021/9/28	41.0	40.998928	0.001071929931640625
2021/9/29	40.01	40.010273	-0.0002729797363301145
2021/9/30	40.5	40.501183	-0.00118255615234375
2021/10/8	40.9	40.899612	0.0003875732421860789
2021/10/11	42.9	42.897976	0.002024078369139204
2021/10/12	42.01	42.01009	-8.987426758011452e-05
2021/10/13	42.78	42.77998	2.029418945426187e-05
2021/10/14	41.4	41.401634	-0.001634216308595171
2021/10/15	42.3	42.300148	-0.00014801025390909217
2021/10/18	42.28	42.27772	0.002278594970704262
2021/10/19	41.54	41.53968	0.00031951904296789735
2021/10/20	39.05	39.051044	-0.0010444641113309672
2021/10/21	41.18	41.180473	-0.0004733276367190342
2021/10/22	41.9	41.898308	0.001692199707029829
2021/10/25	41.5	41.498775	0.001224517822265625
2021/10/26	41.5	41.500557	-0.00055694580078125
2021/10/27	40.13	40.129864	0.00013626098633068295
2021/10/28	40.73	40.730343	-0.0003428649902375014
2021/10/29	41.48	41.47927	0.0007290649414031236
2021/11/1	41.1	41.101486	-0.001486206054686079
2021/11/2	42.77	42.766823	0.0031771850585968764
2021/11/3	42.14	42.139217	0.0007826232910161934
2021/11/4	41.79	41.791763	-0.0017633056640633527
2021/11/5	41.5	41.500885	-0.000885009765625
2021/11/8	42.27	42.26844	0.0015597534179718764
2021/11/9	41.0	41.000977	-0.0009765625
2021/11/10	41.69	41.691124	-0.0011239624023460237
2021/11/11	41.75	41.748737	0.001262664794921875
2021/11/12	41.75	41.750237	-0.00023651123046875
2021/11/15	41.59	41.590042	-4.2114257809089395e-05
2021/11/16	41.45	41.45004	-3.890991210653283e-05
2021/11/17	40.2	40.202187	-0.002186584472653408
2021/11/18	36.18	36.18004	-3.845214843778422e-05
2021/11/19	32.59	32.59042	-0.0004197692871059644
2021/11/22	30.73	30.729801	0.00019882202148480133
2021/11/23	31.71	31.710344	-0.00034431457519445985
2021/11/24	32.26	32.261456	-0.0014555358886738645
2021/11/25	33.19	33.188747	0.0012525939941383513
2021/11/26	34.47	34.46728	0.002718658447264488
2021/11/29	34.19	34.19259	-0.0025888061523460237
2021/11/30	33.5	33.5002	-0.0001983642578125
2021/12/1	33.1	33.097763	0.002236938476563921
2021/12/2	32.56	32.560486	-0.00048583984374772626
2021/12/3	32.3	32.30111	-0.0011093139648465922
2021/12/6	32.48	32.48006	-6.057739258125139e-05
2021/12/7	32.5	32.49655	0.003448486328125
2021/12/8	30.79	30.791685	-0.0016851043701180402
2021/12/9	31.21	31.208715	0.0012845611572274152
2021/12/10	34.33	34.32879	0.0012112426757795447
2021/12/13	31.96	31.960922	-0.0009222412109366473
2021/12/14	32.1	32.098743	0.001256561279298296
2021/12/15	32.5	32.50037	-0.000370025634765625
2021/12/16	32.5	32.499557	0.0004425048828125
2021/12/17	32.44	32.441998	-0.0019975280761741487
2021/12/20	35.68	35.679737	0.0002629089355465908
2021/12/21	38.9	38.899284	0.0007156372070298289
2021/12/22	38.52	38.52065	-0.0006489562988249986
2021/12/23	37.0	36.999374	0.0006256103515625
2021/12/24	36.6	36.600533	-0.0005325317382798289
2021/12/27	36.78	36.780354	-0.00035354614257698813
2021/12/28	36.78	36.78057	-0.0005709838867176131
2021/12/29	37.51	37.509212	0.0007875061035136355
2021/12/30	37.88	37.87725	0.002749328613283808
2021/12/31	37.0	37.000305	-0.00030517578125
2022/1/4	38.0	38.00164	-0.00164031982421875
2022/1/5	38.7	38.69931	0.0006896972656278422
2022/1/6	39.0	38.999866	0.000133514404296875
2022/1/7	39.59	39.591354	-0.0013543701171840894
2022/1/10	40.48	40.47979	0.0002102661132781236
2022/1/11	40.15	40.15158	-0.001580810546876421
2022/1/12	40.5	40.499454	0.000545501708984375
2022/1/13	40.98	40.977913	0.0020870971679656236
2022/1/14	41.16	41.16068	-0.0006788635253940356
2022/1/17	40.73	40.729702	0.0002980041503874986
2022/1/18	40.47	40.47118	-0.0011799621582042619
2022/1/19	40.6	40.59939	0.0006118774414076711
2022/1/20	40.22	40.227093	-0.007092742919923012
2022/1/21	40.78	40.78024	-0.00023910522460823813
2022/1/24	41.27	41.266727	0.0032725524902375014
2022/1/25	42.16	42.160267	-0.0002668762207065356
2022/1/26	42.58	42.581585	-0.0015849304199235803
2022/1/27	43.77	43.769264	0.0007357788085968764
2022/1/28	47.44	47.43958	0.00042098999023210126
2022/2/7	52.18	52.180706	-0.0007060241699221592
2022/2/8	57.4	57.40238	-0.002381896972657671
2022/2/9	61.48	61.476383	0.0036167907714812486
2022/2/10	55.33	55.33014	-0.0001391601562517053
2022/2/11	50.1	50.10066	-0.0006584167480454539
2022/2/14	53.0	52.999695	0.00030517578125
2022/2/15	54.01	54.010242	-0.00024246215820511452
2022/2/16	53.32	53.320946	-0.0009457397460934658
2022/2/17	52.77	52.77027	-0.0002713012695281236
2022/2/18	53.0	52.999718	0.00028228759765625
2022/2/21	52.69	52.689888	0.00011199951171647626
2022/2/22	51.76	51.76148	-0.0014784240722676145
2022/2/23	51.64	51.63949	0.0005117797851568184
2022/2/24	51.76	51.759533	0.0004670715332011355
2022/2/25	51.69	51.68959	0.00040954589843522626
2022/2/28	51.48	51.47889	0.0011105346679656236
2022/3/1	50.5	50.505714	-0.00571441650390625
2022/3/2	50.54	50.53877	0.0012312316894522723
2022/3/3	49.11	49.111526	-0.0015264892578130684
2022/3/4	49.3	49.29775	0.002251434326169033
2022/3/7	47.4	47.400166	-0.00016555786132954609
2022/3/8	47.29	47.289898	0.00010208129882727235
2022/3/9	48.22	48.218586	0.0014140319824207381
2022/3/10	47.2	47.198887	0.0011131286621122172
2022/3/11	47.9	47.90153	-0.001531219482423296
2022/3/14	47.6	47.6007	-0.0007003784179673289
2022/3/15	47.61	47.608532	0.0014680480957025566
2022/3/16	47.49	47.490818	-0.0008180236816386355
2022/3/17	47.32	47.32056	-0.0005604553222653408
2022/3/18	47.31	47.30985	0.00015121459961164874
2022/3/21	46.94	46.940983	-0.0009828186035178987
2022/3/22	46.91	46.90983	0.0001718139648403394
2022/3/23	46.28	46.28	1.2207031261368684e-06
2022/3/24	45.57	45.570095	-9.506225585909078e-05
2022/3/25	44.99	44.990128	-0.00012756347656051048
2022/3/28	45.75	45.74983	0.000171661376953125
2022/3/29	46.99	46.989113	0.0008871459960957395
2022/3/30	46.71	46.710827	-0.0008268737792960223
2022/3/31	46.88	46.879925	7.522583008068295e-05
2022/4/1	46.91	46.909584	0.0004159545898403394
2022/4/6	47.0	46.999348	0.000652313232421875
2022/4/7	47.07	47.07137	-0.0013691711425778408
2022/4/8	47.17	47.169518	0.0004824829101579553
2022/4/18	47.08	47.080307	-0.0003070068359392053
2022/4/19	47.09	47.089764	0.0002363586425815356
2022/4/20	47.0	47.000473	-0.0004730224609375
2022/4/21	47.09	47.088898	0.0011022949218784106
2022/4/22	46.95	46.95129	-0.0012901306152315328
2022/4/25	46.99	46.989754	0.0002462768554707395
2022/4/26	46.99	46.985783	0.0042173767089863645
2022/4/27	46.88	46.882137	-0.002137298583981817
2022/4/28	46.87	46.87014	-0.00014007568359630795
2022/4/29	46.65	46.65076	-0.0007606506347670461
2022/5/5	46.39	46.389023	0.0009771728515630684
2022/5/6	44.81	44.811634	-0.0016340637207008513
2022/5/9	43.01	43.009098	0.0009019470214823855
2022/5/10	44.16	44.161644	-0.0016439819335971606
2022/5/11	44.31	44.309086	0.0009141540527366487
2022/5/12	43.95	43.951164	-0.0011642456054659078
2022/5/13	44.19	44.1903	-0.00029998779297102374
2022/5/16	46.54	46.540718	-0.0007180786132821027
2022/5/17	46.87	46.86595	0.004048461914059942
2022/5/18	46.79	46.791546	-0.0015458679199227277
2022/5/19	46.84	46.841885	-0.0018846130371059644
2022/5/20	46.88	46.87967	0.00033081054687755795
2022/5/23	46.9	46.90119	-0.001191711425782671
2022/5/24	47.0	47.00014	-0.000141143798828125
2022/5/25	47.28	47.275745	0.004254608154298012
2022/5/26	47.2	47.20034	-0.00034027099609090783
2022/5/27	47.18	47.179047	0.0009533691406247158
2022/5/30	47.18	47.183548	-0.0035479736328127842
2022/5/31	47.14	47.138885	0.0011145019531255684
2022/6/1	47.02	47.02078	-0.0007786560058562486
2022/6/2	47.1	47.10088	-0.0008796691894517039
2022/6/6	47.28	47.279293	0.0007069396972667619
2022/6/7	47.2	47.201065	-0.0010650634765596578
2022/6/8	47.1	47.100174	-0.00017395019531107891
2022/6/9	47.48	47.478428	0.0015721130371062486
2022/6/10	47.44	47.441467	-0.0014672851562522737
2022/6/13	47.95	47.946568	0.003432464599612217
2022/6/14	47.49	47.492283	-0.0022828674316386355
2022/6/15	48.0	47.9991	0.0009002685546875
2022/6/16	47.89	47.88986	0.00014175415039119343
2022/6/17	47.93	47.930843	-0.0008433532714846592
2022/6/20	47.89	47.889545	0.00045455932617244343
2022/6/21	47.89	47.891724	-0.0017236328124994316
2022/6/22	48.63	48.62865	0.001349334716799433
2022/6/23	48.87	48.87001	-1.0375976565057954e-05
2022/6/24	49.49	49.489605	0.0003950500488301145
2022/6/27	49.35	49.351463	-0.001463317871092329
2022/6/28	49.47	49.469196	0.0008036804199207381
2022/6/29	49.3	49.29928	0.0007217407226534078
2022/6/30	48.5	48.500984	-0.00098419189453125
2022/7/1	48.88	48.887035	-0.007035369873044317
2022/7/4	49.09	49.08165	0.00835021972656591
2022/7/5	49.09	49.090076	-7.64465331997144e-05
2022/7/6	49.13	49.132114	-0.002114410400388067
2022/7/7	49.35	49.349377	0.0006233215332045461
2022/7/8	48.93	48.92991	9.124755859346578e-05
2022/7/11	49.29	49.289	0.0009985351562491473
2022/7/12	49.3	49.299343	0.0006568908691377828
2022/7/13	49.2	49.20039	-0.00038986206054403283
2022/7/14	49.5	49.50005	-4.9591064453125e-05
2022/7/15	49.49	49.489334	0.0006658935546894895
2022/7/18	48.87	48.871254	-0.001253967285158808
2022/7/19	49.2	49.200184	-0.00018386840820028283
2022/7/20	49.18	49.179466	0.0005337524414059658
2022/7/21	49.15	49.14981	0.00018920898437357891
2022/7/22	49.0	49.00189	-0.001888275146484375
2022/7/25	48.99	48.98935	0.0006506347656269895
2022/7/26	48.47	48.470383	-0.00038269042968863687
2022/7/27	48.45	48.45072	-0.0007217407226534078
2022/7/28	48.44	48.435814	0.004186096191403976
2022/7/29	48.0	48.001095	-0.001094818115234375
2022/8/1	48.0	48.001045	-0.00104522705078125
2022/8/2	47.88	47.879356	0.000643615722658808
2022/8/3	47.77	47.770462	-0.0004620361328093736
2022/8/4	46.89	46.892982	-0.0029824829101556816
2022/8/5	43.52	43.519497	0.0005030822753937514
2022/8/8	45.08	45.076817	0.0031834411621076697
2022/8/9	44.89	44.89055	-0.0005487060546869316
2022/8/10	44.51	44.511463	-0.0014631652832051145
2022/8/11	44.52	44.51812	0.0018801879882843764
2022/8/12	44.51	44.51526	-0.0052587890625019895
2022/8/15	45.92	45.921017	-0.0010166931152326697
2022/8/16	46.99	46.989292	0.0007078552246113645
2022/8/17	46.42	46.420162	-0.0001622009277326697
2022/8/18	47.07	47.06962	0.0003817749023440342
2022/8/19	47.12	47.119587	0.00041305541991931705
2022/8/22	47.12	47.11986	0.00013839721679431705
2022/8/23	47.59	47.589905	9.52148437534106e-05
2022/8/24	47.8	47.801003	-0.0010025024414090922
2022/8/25	47.8	47.797234	0.002766418457028408
2022/8/26	47.44	47.44223	-0.0022302246093772737
2022/8/29	47.45	47.450905	-0.0009048461914034078
2022/8/30	47.5	47.500214	-0.000213623046875
2022/8/31	47.76	47.759693	0.0003068542480448855
2022/9/1	47.85	47.848812	0.001187896728517046
2022/9/2	47.68	47.68097	-0.0009692382812502842
2022/9/5	47.69	47.68933	0.0006689453124977263
2022/9/6	47.19	47.191227	-0.0012269592285178987
2022/9/7	47.67	47.670555	-0.0005551147460920447
2022/9/8	46.77	46.77229	-0.0022892761230437486
2022/9/9	47.68	47.678547	0.0014530944824215908
2022/9/13	47.68	47.680737	-0.0007365417480471592
2022/9/14	47.69	47.688984	0.0010160827636696013
2022/9/15	47.58	47.580437	-0.0004367065429704553
2022/9/16	47.51	47.510296	-0.0002958679199238645
2022/9/19	47.49	47.49002	-2.075195312301048e-05
2022/9/20	47.95	47.948296	0.0017044067382840922
2022/9/21	47.58	47.581276	-0.0012759399414079553
2022/9/22	47.66	47.658413	0.0015870666503872144
2022/9/23	47.6	47.599834	0.00016555786132954609
2022/9/26	47.67	47.67334	-0.0033398437499982947
2022/9/27	47.99	47.988155	0.0018446350097676145
2022/9/28	48.5	48.49953	0.000469207763671875
2022/9/29	48.8	48.798767	0.0012329101562471578
2022/9/30	48.87	48.870354	-0.00035369873047130795
2022/10/10	48.85	48.84863	0.001371002197267046
2022/10/11	49.4	49.400196	-0.00019607543945454609
2022/10/12	49.39	49.3902	-0.00020156860351505657
2022/10/13	49.44	49.439854	0.00014633178710710126
2022/10/14	49.44	49.439278	0.0007223510742164763
2022/10/17	49.6	49.59947	0.0005317687988295461
2022/10/18	50.18	50.17938	0.0006214904785153408
2022/10/19	50.43	50.43048	-0.0004809570312502842
2022/10/20	50.33	50.33003	-2.8533935548580303e-05
2022/10/21	50.47	50.47081	-0.0008099365234386369
2022/10/24	50.88	50.875645	0.004355316162111933
2022/10/25	50.6	50.601166	-0.001165771484373579
2022/10/26	50.51	50.5134	-0.0034010314941426145
2022/10/27	50.58	50.57806	0.0019398498535139197
2022/10/28	49.93	49.933407	-0.0034068298339846592
2022/10/31	50.19	50.190266	-0.00026565551758039874
2022/11/1	50.2	50.1991	0.0008995056152372172
2022/11/2	50.2	50.199486	0.0005142211914090922
2022/11/3	50.36	50.35622	0.0037797546386713066
2022/11/4	49.93	49.931828	-0.0018275451660159092
2022/11/7	50.29	50.289944	5.630493163977235e-05
2022/11/8	49.97	49.970963	-0.0009625244140636369
2022/11/9	49.99	49.990322	-0.0003221130371073855
2022/11/10	50.15	50.14777	0.002230072021482954
2022/11/11	49.84	49.84027	-0.0002709960937465894
2022/11/14	49.0	49.00462	-0.004619598388671875
2022/11/15	49.46	49.45874	0.0012597656250008527
2022/11/16	49.4	49.39989	0.00010910034179545391
2022/11/17	49.46	49.460487	-0.00048736572265539735
2022/11/18	49.08	49.07604	0.00396163940429517
2022/11/21	48.97	48.97076	-0.0007603454589855119
2022/11/22	48.92	48.922615	-0.0026150512695295447
2022/11/23	49.32	49.319992	7.934570312784217e-06
2022/11/24	48.82	48.81988	0.00011856079101590922
2022/11/25	48.97	48.97002	-2.029418945426187e-05
2022/11/28	48.46	48.459877	0.00012298583984460265
2022/11/29	49.42	49.418133	0.0018672180175798303
2022/11/30	48.85	48.849636	0.0003639221191420461
2022/12/1	48.68	48.68009	-9.185791015653422e-05
2022/12/2	48.3	48.29893	0.0010688781738252828
2022/12/5	45.01	45.01129	-0.0012915039062519895
2022/12/6	44.82	44.819683	0.0003169250488284092
2022/12/7	43.25	43.248924	0.00107574462890625
2022/12/8	43.1	43.101162	-0.001161956787107954
2022/12/9	44.6	44.5992	0.0007987976074232961
2022/12/12	45.5	45.499844	0.000156402587890625
2022/12/13	47.29	47.289772	0.00022796630859289735
2022/12/14	47.96	47.9589	0.0010995483398446027
2022/12/15	47.71	47.711197	-0.0011968994140616473
2022/12/16	48.44	48.440517	-0.0005174255371116487
2022/12/19	48.5	48.497746	0.002254486083984375
2022/12/20	48.24	48.24099	-0.0009896850585917605
2022/12/21	48.39	48.387802	0.0021978759765630684
2022/12/22	47.78	47.78493	-0.004931182861326988
2022/12/23	48.84	48.83856	0.0014418029785190356
2022/12/26	48.15	48.152103	-0.002103424072267046
2022/12/27	48.14	48.14054	-0.0005410766601556816
2022/12/28	48.19	48.19022	-0.00021987915039289874
2022/12/29	48.41	48.408485	0.0015145874023403394
2022/12/30	48.38	48.380802	-0.000802154541013067
2023/1/3	48.19	48.191723	-0.0017228698730491487
2023/1/4	48.17	48.170235	-0.0002346801757795447
2023/1/5	48.17	48.168514	0.0014857482910173303
2023/1/6	48.01	48.01032	-0.0003187561035176145
2023/1/9	48.22	48.21987	0.00012847900390511313
2023/1/10	48.12	48.120445	-0.00044525146484630795
2023/1/11	48.09	48.089825	0.0001753234863315356
2023/1/12	47.99	47.990707	-0.0007073974609355105
2023/1/13	48.16	48.159348	0.0006524658203090894
2023/1/16	48.29	48.290936	-0.0009355163574227277
2023/1/17	47.27	47.26979	0.0002093505859406264
2023/1/18	47.96	47.96045	-0.00044921874999914735
2023/1/19	47.96	47.959618	0.00038238525390710265
2023/1/20	48.03	48.03228	-0.002279968261717613
2023/1/30	52.72	52.7184	0.0016009521484363631
2023/1/31	50.78	50.780575	-0.0005747985839832381
2023/2/1	50.78	50.779312	0.0006878662109386369
2023/2/2	50.2	50.200195	-0.00019531249999715783
2023/2/3	50.34	50.33902	0.0009802246093784106
2023/2/6	50.0	50.002014	-0.00201416015625
2023/2/7	50.0	49.999634	0.0003662109375
2023/2/8	50.0	50.000336	-0.000335693359375
2023/2/9	49.18	49.180477	-0.0004771423339846592
2023/2/10	49.97	49.96982	0.00018188476562386313
2023/2/13	48.79	48.789234	0.0007658386230460223
2023/2/14	48.41	48.410534	-0.0005339050293002856
2023/2/15	48.0	47.99832	0.001678466796875
2023/2/16	47.8	47.800735	-0.0007354736328153422
2023/2/17	48.37	48.36898	0.001019592285153692
2023/2/20	47.97	47.97067	-0.0006687927246105119
2023/2/21	47.52	47.520237	-0.0002369689941374986
2023/2/22	47.84	47.840305	-0.0003053283691372144
2023/2/24	47.54	47.540108	-0.00010772705078210265
2023/2/27	47.97	47.96968	0.00031921386718636313
2023/2/28	51.33	51.328655	0.0013447570800764197
2023/3/1	47.87	47.869167	0.000832672119138067
2023/3/2	47.01	47.012177	-0.0021765136718769895
2023/3/3	47.5	47.499184	0.00081634521484375
2023/3/6	47.54	47.53962	0.00038055419921789735
2023/3/7	47.39	47.389202	0.0007978820800786934
2023/3/8	47.5	47.499165	0.000835418701171875
2023/3/9	47.43	47.43118	-0.0011790466308596592
2023/3/10	47.36	47.35982	0.00017868041992130657
2023/3/13	47.4	47.401	-0.001000976562501421
2023/3/14	47.49	47.489304	0.0006964111328144895
2023/3/15	47.2	47.200077	-7.705688476278283e-05
2023/3/16	47.3	47.299507	0.0004928588867159078
2023/3/17	47.46	47.460194	-0.00019363403320227235
2023/3/20	46.99	46.99071	-0.0007112121582011355
2023/3/21	47.25	47.250523	-0.000522613525390625
2023/3/22	47.2	47.199047	0.0009529113769559672
2023/3/23	47.2	47.199684	0.00031585693359659217
2023/3/24	47.0	47.003166	-0.00316619873046875
2023/3/27	47.18	47.177895	0.0021054077148434658
2023/3/28	46.88	46.88003	-3.1585693356817046e-05
2023/3/29	47.29	47.28943	0.0005712890624991473
2023/3/30	47.0	47.00066	-0.000659942626953125
2023/3/31	47.82	47.819885	0.00011474609375028422
2023/4/3	47.63	47.630375	-0.00037490844726306705
2023/4/4	47.2	47.198643	0.0013572692871122172
2023/4/6	47.1	47.099625	0.0003753662109389211
2023/4/7	48.35	48.347683	0.002317047119142046
2023/4/10	47.04	47.039497	0.0005026245117178973
2023/4/11	46.9	46.900444	-0.0004440307617201711
2023/4/12	46.8	46.799347	0.0006530761718721578
2023/4/13	46.79	46.78943	0.0005712890624991473
2023/4/14	46.8	46.79974	0.00026016235351278283
2023/4/17	46.49	46.492443	-0.0024430847167948855
2023/4/18	46.0	46.000134	-0.000133514404296875
2023/4/19	46.99	46.98873	0.0012686157226582395
2023/4/20	46.5	46.5001	-9.918212890625e-05
2023/4/21	47.1	47.098793	0.001206970214845171
2023/4/24	46.99	46.990955	-0.0009553527832011355
2023/4/25	47.52	47.515194	0.004806060791018751
2023/4/26	47.25	47.253086	-0.003086090087890625
2023/4/27	47.76	47.758686	0.0013139343261698855
2023/4/28	47.19	47.190586	-0.0005860900878928987
2023/5/4	47.17	47.17122	-0.0012188720703107947
2023/5/5	47.42	47.419468	0.0005320739746110803
2023/5/8	47.0	47.00118	-0.001178741455078125
2023/5/9	47.0	46.999557	0.0004425048828125
2023/5/10	46.98	46.9799	9.963989257499861e-05
2023/5/11	47.09	47.090397	-0.0003968811035122144
2023/5/12	47.18	47.17861	0.0013882446289059658
2023/5/15	47.29	47.28981	0.00018981933593664735
2023/5/16	47.35	47.34838	0.001618957519532671
2023/5/17	47.33	47.330585	-0.0005854797363298303
2023/5/18	48.44	48.440083	-8.255004883039874e-05
2023/5/19	46.99	46.992912	-0.0029122924804667605
2023/5/22	47.0	46.99936	0.000640869140625
2023/5/23	46.99	46.989727	0.0002729797363301145
2023/5/24	47.0	46.99995	4.9591064453125e-05
2023/5/25	47.0	47.000805	-0.000804901123046875
2023/5/26	46.99	46.990604	-0.0006044006347636355
2023/5/29	46.95	46.949345	0.0006553649902372172
2023/5/30	46.97	46.97087	-0.0008709716796886369
2023/5/31	46.45	46.450287	-0.00028686523437215783
2023/6/1	46.94	46.94026	-0.00026184082031477374
2023/6/2	47.76	47.757755	0.0022447204589823855
2023/6/5	46.98	46.981018	-0.0010180664062531264
2023/6/6	47.19	47.18919	0.0008100891113258513
2023/6/7	46.93	46.929966	3.402709960909078e-05
2023/6/8	46.54	46.546288	-0.006287536621094603
2023/6/9	47.0	46.999012	0.000988006591796875
2023/6/12	46.89	46.890892	-0.0008920288085931816
2023/6/13	46.88	46.88167	-0.001671905517575567
2023/6/14	46.95	46.950493	-0.0004928588867159078
2023/6/15	46.97	46.967903	0.002096862792967613
2023/6/16	46.85	46.850914	-0.0009140014648423289
2023/6/20	46.82	46.82162	-0.0016209411621090908
2023/6/21	46.82	46.820255	-0.0002552795410153408
2023/6/26	47.4	47.395264	0.004736328124998579
2023/6/27	46.02	46.020245	-0.0002445983886687486
2023/6/28	46.8	46.798946	0.0010536193847627828
2023/6/29	46.81	46.810993	-0.0009931945800758513
2023/6/30	46.66	46.66108	-0.0010794067382846606
2023/7/3	46.95	46.950817	-0.0008171081542940328
2023/7/4	46.66	46.658985	0.0010148620605434644
2023/7/5	46.49	46.490097	-9.704589843551048e-05
2023/7/6	46.05	46.049595	0.00040512084960653283
2023/7/7	46.2	46.203102	-0.003102111816403408
2023/7/10	46.68	46.67711	0.0028912353515622158
2023/7/11	46.95	46.950535	-0.0005348205566377828
2023/7/12	46.5	46.499966	3.4332275390625e-05
2023/7/13	46.58	46.58483	-0.004831237792970455
2023/7/14	49.09	49.084656	0.005344238281253411
2023/7/17	48.0	47.999634	0.0003662109375
2023/7/18	47.27	47.266777	0.0032229614257843764
2023/7/19	46.85	46.85039	-0.0003913879394517039
2023/7/20	46.8	46.800644	-0.0006439208984403422
2023/7/21	46.98	46.979996	4.272460934373612e-06
2023/7/24	46.97	46.9719	-0.0019009399414073869
2023/7/25	46.82	46.82099	-0.0009915161132809658
2023/7/26	46.82	46.819862	0.00013763427734403422
2023/7/27	46.79	46.78966	0.00033859252929602235
2023/7/28	46.82	46.82011	-0.00011032104492159078
2023/7/31	46.8	46.79835	0.0016487121582002828
2023/8/1	46.0	46.002445	-0.002445220947265625
2023/8/2	46.6	46.59984	0.00016174316406392109
2023/8/3	46.8	46.80074	-0.0007392883300809672
2023/8/4	46.75	46.748253	0.00174713134765625
2023/8/7	46.35	46.351078	-0.001078033447264204
2023/8/8	46.59	46.590046	-4.5928955074714395e-05
2023/8/9	46.7	46.70323	-0.003231811523434658
2023/8/10	46.82	46.818962	0.0010379028320315342
2023/8/11	47.5	47.497444	0.00255584716796875
2023/8/14	46.64	46.640045	-4.5166015624431566e-05
2023/8/15	46.43	46.430653	-0.0006526184082034092
2023/8/16	46.58	46.58111	-0.0011080932617204553
2023/8/17	47.99	47.989857	0.00014328002929886452
2023/8/18	46.87	46.869637	0.00036346435546619205
2023/8/21	46.7	46.70185	-0.0018508911132784078
2023/8/22	47.64	47.638374	0.0016256713867193184
2023/8/23	46.49	46.489822	0.00017761230468948952
2023/8/24	46.25	46.24971	0.0002899169921875
2023/8/25	46.2	46.201466	-0.0014656066894502828
2023/8/28	45.99	45.990105	-0.00010467529296676048
2023/8/29	46.0	46.00032	-0.0003204345703125
2023/8/30	45.98	45.978306	0.0016941833496062486
2023/8/31	45.01	45.00824	0.0017602539062480105
2023/9/1	45.05	45.05139	-0.0013916015625028422
2023/9/4	45.27	45.26969	0.0003085327148468764
2023/9/5	45.0	45.00233	-0.002330780029296875
2023/9/6	44.01	44.00929	0.0007112121582011355
2023/9/7	44.39	44.390125	-0.00012527465820255657
2023/9/8	45.0	45.00036	-0.00035858154296875
2023/9/11	43.51	43.50877	0.0012300109863261355
2023/9/12	43.24	43.241337	-0.0013368225097636355
2023/9/13	43.3	43.299664	0.00033645629882528283
2023/9/14	43.1	43.099136	0.0008636474609389211
2023/9/15	42.14	42.14009	-9.094238281193157e-05
2023/9/18	42.88	42.882717	-0.002717132568356817
2023/9/19	44.48	44.477924	0.0020756530761687486
2023/9/20	42.71	42.70951	0.0004891967773446027
2023/9/21	43.6	43.60166	-0.001661682128904829
2023/9/22	44.32	44.319267	0.0007327270507815342
2023/9/25	44.51	44.510498	-0.0004980468750019895
2023/9/26	44.84	44.836643	0.0033567810058627856
2023/9/27	44.29	44.28926	0.0007391357421866473
2023/9/28	43.98	43.982056	-0.0020556640625031264
2023/10/9	44.65	44.648415	0.001585388183592329
2023/10/10	42.5	42.502922	-0.00292205810546875
2023/10/18	47.48	47.47768	0.0023197937011687486
2023/10/19	44.55	44.55022	-0.00022048950195596717
2023/10/20	45.66	45.66065	-0.0006483459472690356
2023/10/23	44.81	44.811543	-0.0015425109863258513
2023/10/24	45.04	45.03759	0.0024099731445303973
2023/10/25	47.5	47.498947	0.0010528564453125
2023/10/26	43.42	43.419857	0.0001429748535173303
2023/10/27	44.23	44.23119	-0.0011897277832062514
2023/10/30	44.47	44.46933	0.0006701660156238631
2023/10/31	44.13	44.131084	-0.001084442138669317
2023/11/1	45.0	45.0008	-0.00080108642578125
2023/11/2	45.39	45.390114	-0.00011383056640568157
2023/11/3	47.1	47.093983	0.006017303466798296
2023/11/6	44.02	44.024582	-0.004581909179684374
2023/11/7	44.33	44.33114	-0.0011386108398454553
2023/11/8	44.77	44.768368	0.0016322326660187514
2023/11/9	42.45	42.452076	-0.002075958251950283
2023/11/10	44.48	44.480213	-0.0002131652832062514
2023/11/13	44.3	44.29941	0.0005882263183565328
2023/11/14	44.25	44.2506	-0.000598907470703125
2023/11/15	44.76	44.76161	-0.0016081237792988645
2023/11/16	44.36	44.358852	0.0011476135253900566
2023/11/17	43.71	43.710476	-0.00047592163085852235
2023/11/20	41.6	41.599815	0.00018463134765767109
2023/11/21	41.62	41.61966	0.00034057617187244205
2023/11/22	41.93	41.93133	-0.0013316345214846592
2023/11/23	42.77	42.769436	0.0005641174316437514
2023/11/24	42.99	42.989273	0.0007269287109394895
2023/11/27	41.21	41.210766	-0.0007658386230460223
2023/11/28	42.78	42.77958	0.00042083740234488687
2023/11/29	44.04	44.03325	0.006751098632811647
2023/11/30	43.83	43.830597	-0.0005969238281267053
2023/12/1	42.77	42.771988	-0.0019879150390593736
2023/12/4	43.15	43.151787	-0.001786804199220171
2023/12/5	42.84	42.838936	0.0010641479492221606
2023/12/6	42.04	42.04031	-0.00030990600586022765
2023/12/7	41.37	41.370293	-0.00029266357422130795
2023/12/8	41.99	41.988045	0.0019552612304707395
2023/12/11	42.29	42.289284	0.0007162475585928973
2023/12/12	42.17	42.170322	-0.0003224182128889197
2023/12/13	42.06	42.06084	-0.0008406066894508513
2023/12/14	42.1	42.099842	0.00015792846679829609
2023/12/15	42.1	42.10004	-4.0435791014203915e-05
2023/12/18	41.57	41.569145	0.0008547973632815342
2023/12/19	40.55	40.550163	-0.00016326904297159217
2023/12/20	38.73	38.73013	-0.0001292419433625014
2023/12/21	38.4	38.403706	-0.003705596923829546
2023/12/22	37.2	37.198692	0.0013076782226590922
2023/12/25	38.71	38.70947	0.0005311584472664777
2023/12/26	38.96	38.960094	-9.445190429602235e-05
2023/12/27	39.82	39.82065	-0.0006481933593747158
2023/12/28	41.77	41.769897	0.00010253906250312639
2023/12/29	43.41	43.408894	0.0011064147949184644
2024/1/2	42.75	42.750484	-0.000484466552734375
2024/1/3	40.5	40.501133	-0.001132965087890625
2024/1/4	42.7	42.696552	0.003447723388674717
2024/1/5	40.37	40.374466	-0.004465942382815058
2024/1/8	40.04	40.039326	0.0006742858886710223
2024/1/9	40.51	40.509136	0.0008638000488261355
2024/1/10	39.77	39.77049	-0.0004887390136687486
2024/1/11	39.77	39.77071	-0.0007099914550749986
2024/1/12	40.79	40.78984	0.00015930175781164735
2024/1/15	40.81	40.809578	0.00042205810547102374
2024/1/16	40.25	40.250183	-0.00018310546875
2024/1/17	41.5	41.499718	0.00028228759765625
2024/1/18	41.2	41.200294	-0.00029449462890340783
2024/1/19	40.62	40.620052	-5.2337646486932954e-05
2024/1/22	38.66	38.659317	0.0006829833984340894
2024/1/23	41.06	41.06019	-0.00018829345702897626
2024/1/24	38.77	38.77079	-0.0007901000976531236
2024/1/25	40.59	40.58932	0.0006788635253940356
2024/1/26	40.59	40.59038	-0.0003816223144497144
2024/1/29	39.71	39.711033	-0.0010328674316397723
2024/1/30	41.36	41.35937	0.0006288146972650566
2024/1/31	39.75	39.750595	-0.0005950927734375
2024/2/1	40.68	40.678978	0.0010220336914059658
2024/2/2	39.09	39.09745	-0.007450256347652839
2024/2/5	41.43	41.425385	0.004615478515624716
2024/2/6	40.01	40.009907	9.323120116988548e-05
2024/2/7	39.74	39.74114	-0.0011384582519511355
2024/2/8	40.41	40.41054	-0.0005415344238315356
2024/2/19	39.9	39.901196	-0.001195526123048296
2024/2/20	40.67	40.66875	0.0012492370605485803
2024/2/21	40.19	40.189003	0.0009970092773414763
2024/2/22	40.71	40.712086	-0.0020857238769522723
2024/2/23	38.31	38.30925	0.0007501220703147737
2024/2/26	40.61	40.612415	-0.0024153137207036934
2024/2/27	38.49	38.49148	-0.0014817810058573855
2024/2/28	40.78	40.779797	0.00020339965820426187
2024/2/29	40.88	40.877663	0.002337341308596308
2024/3/1	41.03	41.030514	-0.0005137634277332381
2024/3/4	40.6	40.602314	-0.002313995361326704
2024/3/5	40.92	40.916546	0.0034541320800798303
2024/3/6	41.37	41.36969	0.00031005859374744205
2024/3/7	40.6	40.601032	-0.001032257080076704
2024/3/8	39.46	39.46241	-0.0024099731445303973
2024/3/11	40.56	40.560066	-6.622314452897626e-05
2024/3/12	40.91	40.90857	0.0014306640624965894
2024/3/13	40.8	40.798965	0.0010345458984346578
2024/3/14	40.99	40.989296	0.0007040405273457395
2024/3/15	38.07	38.070198	-0.00019805908203096578
2024/3/18	40.82	40.821087	-0.0010868835449215908
2024/3/19	40.57	40.569683	0.0003169250488284092
2024/3/20	40.57	40.56939	0.0006106567382815342
2024/3/21	40.55	40.54951	0.0004890441894502828
2024/3/22	40.48	40.480595	-0.0005946350097687514
2024/3/25	40.17	40.169895	0.0001048278808610803
2024/3/26	40.03	40.02995	5.081176757926187e-05
2024/3/27	39.87	39.87056	-0.000559692382815058
2024/3/28	40.84	40.84063	-0.0006295776367153394
2024/3/29	40.02	40.019367	0.0006327819824250014
