# Supplementary material for: Dynamic prediction of carbon prices based on the multi-frequency combined model
Source: PeerJ Comput Sci. 2025 Apr 17;11:e2827. doi: 10.7717/peerj-cs.2827 (PMC12190694; doi:10.7717/peerj-cs.2827)
Supplement: Supplemental Information 1 [file peerj-cs-11-2827-s001.zip › Source code/6COA-XGBoost-CEEMDAN/CEEMDAN.py]

from PyEMD import CEEMDAN, EEMD, EMD, Visualisation  # 导入PyEMD库中的CEEMDAN、EEMD、EMD和Visualisation模块。
import pandas as pd  # 导入pandas库，用于处理数据和创建DataFrame。
import numpy as np  # 导入NumPy库，用于处理数值计算。
import matplotlib.pyplot as plt  # 导入matplotlib库，用于绘制图表。
from sklearn.svm import SVR  # 导入sklearn库中的SVR模型，用于支持向量回归。
from sklearn import preprocessing  # 导入sklearn库中的preprocessing模块，用于数据预处理。
import random  # 导入random模块，用于生成随机数。
import warnings  # 导入warnings模块，用于控制警告信息的显示。

warnings.filterwarnings("ignore")  # 忽略警告信息，将警告信息的显示关闭。

random.seed(2022)  # 设置随机数种子，保证实验的可重复性。
np.random.seed(2022)

data = pd.read_csv("all_residuals_fan.csv")
data_ = np.array(data['Residual']).T  # 将data中名为'Residual'的列转换为NumPy数组，并使用.T进行转置，将行向量转换为列向量，存储到名为data_的变量中。

# 定义名为ceemdan_decompose_res的函数，用于进行CEEMDAN分解。
def ceemdan_decompose_res(data):
    random.seed(200)
    np.random.seed(200)  # 在函数内部设置NumPy随机数种子，保证函数的可重复性。

    ceemdan = CEEMDAN()  # 创建CEEMDAN对象。
    ceemdan.random.seed(0)  # 设置CEEMDAN对象的随机数种子。
    ceemdan.ceemdan(data)  # 对输入数据data进行CEEMDAN分解。
    IImfs = []  # 创建一个空列表，用于存储每个IMF分量。
    imfs, res = ceemdan.get_imfs_and_residue()  # 获取CEEMDAN分解的IMF分量和残差项。

    plt.figure(figsize=(13, 10))  # 图像尺寸。
    plt.subplots_adjust(hspace=0.1)  # subplots子图，hspace用于设置图片与文本左右的距离。
    plt.subplot(imfs.shape[0] + 2, 1, 1)  # plt.subplot(行数，列数，标号)nrows, ncols, index。
    plt.plot(data, 'r')  # x轴 y轴 线条颜色为红色。

    print(imfs.shape[0])  # 输出IMF的数量。

    for i in range(imfs.shape[0]):  # 遍历IMF分量的数量。
        plt.subplot(imfs.shape[0] + 2, 1, i + 2)
        plt.plot(imfs[i], 'g')  # 绘制第i个IMF分量的图像，线条颜色为绿色。
        plt.ylabel("IMF %i" % (i + 1))  # 添加y轴标签，标签显示为"IMF i"，其中i为当前IMF的索引加1。
        plt.locator_params(axis='x', nbins=8)  # 设置x轴刻度的数量为8，以控制x轴刻度的显示数量。
        IImfs.append(imfs[i])  # 在函数前必须设置一个全局变量IImfs=[]。
    plt.subplot(imfs.shape[0] + 2, 1, imfs.shape[0] + 2)
    plt.plot(res, 'b')  # 绘制残差项的图像，线条颜色为蓝色。res表示残差项的数据。
    plt.savefig('wl_res.png')  # 保存图像。
    plt.show()  # 显示图像。

    return IImfs, res

# 调用CEEMDAN分解函数
IImfs, res = ceemdan_decompose_res(data_)

# 创建空的DataFrame
df1 = pd.DataFrame()

# 将每个IMF分量添加到DataFrame中
for i in range(len(IImfs)):
    line = pd.Series(IImfs[i])  # 创建一个Series对象。
    df1 = pd.concat([df1, line.to_frame().T], ignore_index=True)  # 使用pd.concat添加到DataFrame中，忽略原始索引。

# 将残差项转换为Series对象，并添加到DataFrame中
df1 = pd.concat([df1, pd.Series(res).to_frame().T], ignore_index=True)

# 创建df2 DataFrame，转置df1的值，并设置正确的索引和列名
df2 = pd.DataFrame(df1.values.T, index=df1.columns, columns=df1.index)

# 设置列名，确保列名的数量与DataFrame的列数相匹配
column_names = ['Imf{}'.format(i + 1) for i in range(df2.shape[1])]
df2.columns = column_names

# 将df2保存到CSV文件
df2.to_csv('CEEMDAN分解_fan.csv', sep=',', index=False, header=True)

# 设置matplotlib参数，以确保负号能够正确显示
plt.rcParams['axes.unicode_minus'] = False
