# Supplementary material for: Dynamic prediction of carbon prices based on the multi-frequency combined model
Source: PeerJ Comput Sci. 2025 Apr 17;11:e2827. doi: 10.7717/peerj-cs.2827 (PMC12190694; doi:10.7717/peerj-cs.2827)
Supplement: Supplemental Information 1 [file peerj-cs-11-2827-s001.zip › Source code/6COA-XGBoost-CEEMDAN/SVR -low frequency/SVR.py]

import random
import numpy as np
import pandas as pd
from sklearn.metrics import mean_squared_error, mean_absolute_error, r2_score
from sklearn import preprocessing
from sklearn.svm import SVR
import warnings
import matplotlib.pyplot as plt
from datetime import timedelta

warnings.filterwarnings("ignore")

seed = 200
random.seed(seed)
np.random.seed(seed)

# Function to reverse the differencing process
def anti_difference(dataset1, dataset2):
    real = [] 
    for i in range(len(dataset1)):
        real_value = dataset1[i] + dataset2[i]
        real.append(real_value)
    return real

# Function to transform data for model input
def data_transform(t, df):
    a = df.shape[1] * t
    b = len(df) - t
    if b <= 0:
        return np.empty((0, a + 1))  # Return empty array if insufficient data
    x = np.zeros((b, a + 1))
    for i in range(len(df) - t):
        result = np.array(df.iloc[i:i + t, :]).flatten()
        pr = np.array(df.iloc[i + t, -1])
        x[i, :-1] = result
        x[i, -1] = pr
    return x

# Function to calculate Mean Absolute Percentage Error (MAPE)
def mape(y_true, y_pred):
    y_true, y_pred = np.array(y_true), np.array(y_pred)
    nonzero_mask = y_true != 0
    return np.mean(np.abs((y_pred[nonzero_mask] - y_true[nonzero_mask]) / y_true[nonzero_mask])) * 100

# Function to calculate Root Mean Squared Percentage Error (RMSPE)
def rmspe(y, y_head):
    y, y_head = np.array(y), np.array(y_head)
    nonzero_mask = y != 0
    result = []
    for i in range(len(y)):
        if y[i] != 0:
            pr = ((y[i] - y_head[i]) / y[i]) ** 2
            result.append(pr)
    result_final = 100 * np.sqrt(sum(result) / len(result))
    return float(result_final)

# Load the provided data with thousands parameter to handle commas
df = pd.read_csv('data_S2.csv', index_col='date', encoding='ISO-8859-1', parse_dates=True, thousands=',')

# Drop rows with any NaN values resulting from conversion
df.dropna(inplace=True)

# Log basic data information
print("Initial data shape:", df.shape)
print("Initial data head:\n", df.head())

# Differencing the data to make it stationary
data_diff = df.diff().dropna()
print("Differenced data shape:", data_diff.shape)
print("Differenced data head:\n", data_diff.head())

# Initialize lists to store results
all_results = []
all_predictions = []
all_actuals = []
all_dates = []  # List to store dates

# Set the rolling window parameters
start_date = pd.to_datetime('2018-01-01')
end_date = pd.to_datetime('2024-03-31')
window_size = timedelta(days=365*1.5)  # 1.5 years window
step_size = timedelta(days=365*0.5)  # 0.5 year step

current_start_date = start_date
current_end_date = current_start_date + window_size

# Loop through the data in rolling windows
while current_end_date <= end_date:
    # Create the training and test sets
    train_data = data_diff.loc[current_start_date:current_end_date]
    test_data = data_diff.loc[current_end_date:current_end_date + step_size]
    
    if len(train_data) < 2 or len(test_data) < 1:
        print(f"Insufficient data for window starting {current_start_date} to {current_end_date}")
        current_start_date += step_size
        current_end_date = current_start_date + window_size
        continue
    
    print(f"Training window: {current_start_date} to {current_end_date}")
    print(f"Testing window: {current_end_date} to {current_end_date + step_size}")

    # Transform the data for model input
    df_tr = data_transform(1, train_data)
    if df_tr.shape[0] == 0:
        print(f"Insufficient data after transformation for window starting {current_start_date}")
        current_start_date += step_size
        current_end_date = current_start_date + window_size
        continue
    
    # Scaling the features
    scale_x = preprocessing.MinMaxScaler(feature_range=(0, 1))
    scale_y = preprocessing.MinMaxScaler(feature_range=(0, 1))
    X_ = scale_x.fit_transform(df_tr[:, :-1])
    y = scale_y.fit_transform(df_tr[:, -1].reshape(-1, 1))
    
    # Check if there are sufficient training samples
    if X_.shape[0] == 0 or y.shape[0] == 0:
        print(f"Insufficient training samples for window starting {current_start_date}")
        current_start_date += step_size
        current_end_date = current_start_date + window_size
        continue
    
    x_train = X_
    y_train = y
    df_te = data_transform(1, test_data)
    
    # Check if there are sufficient test samples
    if df_te.shape[0] == 0:
        print(f"Insufficient test samples for window starting {current_start_date}")
        current_start_date += step_size
        current_end_date = current_start_date + window_size
        continue
    
    x_test = df_te[:, :-1]
    
    if x_test.shape[0] == 0:
        print(f"Insufficient transformed test samples for window starting {current_start_date}")
        current_start_date += step_size
        current_end_date = current_start_date + window_size
        continue

    x_test = scale_x.transform(x_test)
    
    # Training the SVR model
    model = SVR(kernel='rbf', C=1.0, epsilon=0.01)
    model.fit(x_train, y_train.ravel())
    
    # Predicting and reversing the scaling
    pr = model.predict(x_test)
    pr = scale_y.inverse_transform(pr.reshape(-1, 1))
    
    # Reversing the differencing process to get the actual predicted values
    actual_values = df.loc[current_end_date:current_end_date + step_size - timedelta(days=1)].iloc[:, -1].values
    if len(pr.flatten()) > len(actual_values):
        result = anti_difference(pr.flatten()[:len(actual_values)], actual_values)
    else:
        result = anti_difference(pr.flatten(), actual_values[:len(pr.flatten())])
    
    all_results.extend(result)
    all_predictions.extend(pr.flatten())
    all_actuals.extend(actual_values[:len(result)])  # Ensuring matching lengths
    
    # Adding the dates to the list
    dates = df.loc[current_end_date:current_end_date + step_size - timedelta(days=1)].index
    all_dates.extend(dates[:len(result)])  # Ensuring matching lengths

    # Update the window
    current_start_date += step_size
    current_end_date = current_start_date + window_size

# Calculating performance metrics
MSE = mean_squared_error(all_actuals, all_results)
MAE = mean_absolute_error(all_actuals, all_results)
Rsquared = r2_score(all_actuals, all_results)
RMSPE = rmspe(all_actuals, all_results)
MAPE = mape(all_actuals, all_results)

print('MSE =', MSE)
print('MAE =', MAE)
print('RSquared =', Rsquared)
print('RMSPE =', RMSPE)
print('MAPE =', MAPE)

# Create a DataFrame to store the actual, predicted values, and dates
results_df = pd.DataFrame({
    'Date': all_dates,
    'Actual': all_actuals,
    'Predicted': all_results
})

# Save the results to a CSV file
results_df.to_csv('predicted_results_SUR.csv', index=False)

# Plotting the results
plt.figure(figsize=(10, 6))
plt.plot(all_actuals, label='Actual')
plt.plot(all_results, label='SVR', linestyle='--')
plt.xlabel('Sample Number', fontsize=12)
plt.ylabel('Carbon Price', fontsize=12)
plt.legend(loc='best', fontsize=12)
plt.show()

'''
MSE = 0.19603407026467878
MAE = 0.30732353377703214
RSquared = 0.9996091591821792
RMSPE = 0.8093954774711748
MAPE = 0.5964980179784088'''
