# Supplementary material for: Dynamic prediction of carbon prices based on the multi-frequency combined model
Source: PeerJ Comput Sci. 2025 Apr 17;11:e2827. doi: 10.7717/peerj-cs.2827 (PMC12190694; doi:10.7717/peerj-cs.2827)
Supplement: Supplemental Information 1 [file peerj-cs-11-2827-s001.zip › Source code/6COA-XGBoost-VMD/coa-xgboost -high frequency/coa-xgb.py]

import pandas as pd
import numpy as np
import random
import warnings
import matplotlib.pyplot as plt
from xgboost import XGBRegressor
from sklearn.metrics import mean_squared_error, mean_absolute_error, r2_score
from datetime import timedelta

warnings.filterwarnings("ignore")

# Load the dataset
data_path = 'data_S1.csv'
data = pd.read_csv(data_path, encoding='ISO-8859-1')

# Ensure all columns except the date are numeric
data = data.apply(pd.to_numeric, errors='ignore')

# Drop non-numeric columns
data_numeric = data.select_dtypes(include=[np.number])

# Function to transform data for model input
def data_transform(t, df):
    a = df.shape[1] * t
    b = len(df) - t
    if b <= 0:
        return np.empty((0, a + 1))  # Return empty array if insufficient data
    x = np.zeros((b, a + 1))
    for i in range(len(df) - t):
        result = np.array(df.iloc[i:i + t, :]).flatten()
        pr = np.array(df.iloc[i + t, -1])
        x[i, :-1] = result
        x[i, -1] = pr
    return x

# Improved MAPE function to handle small values
def mape(y_true, y_pred):
    epsilon = 1e-5  # Small constant to avoid division by zero
    y_true, y_pred = np.array(y_true), np.array(y_pred)
    return np.mean(np.abs((y_pred - y_true) / (y_true + epsilon))) * 100

# Function to calculate RMSPE
def rmspe(y, y_head):
    y, y_head = np.array(y), np.array(y_head)
    epsilon = 1e-5  # Small constant to avoid division by zero
    return np.sqrt(np.mean(np.square((y - y_head) / (y + epsilon)))) * 100

# Seed initialization for reproducibility
seed = 200
random.seed(seed)
np.random.seed(seed)

# Split data into training and testing sets
train_data = data_transform(10, data_numeric)
X_train, y_train = train_data[:, :-1], train_data[:, -1]

# Define the fitness function for COA (negated MSE for minimization)
def fitness_func(data, params):
    model = XGBRegressor(
        learning_rate=params[0],
        subsample=params[1],
        colsample_bytree=params[2],
        max_depth=int(params[3]),
        alpha=params[4],
        random_state=seed
    )
    model.fit(X_train, y_train)
    predictions = model.predict(X_train)
    mse = mean_squared_error(y_train, predictions)
    return mse

# Cheetah Optimization Algorithm (COA) implementation
def coa(data, noclus, max_iterations, noposs):
    lb = [0.01, 0.5, 0.5, 3, 0]  # Lower bounds for parameters
    ub = [0.3, 1, 1, 10, 1]     # Upper bounds for parameters
    X = np.zeros((noposs, noclus))
    X_best = np.zeros((noclus,))
    global_fitness = np.inf
    T = max_iterations
    for i in range(noposs):
        for j in range(noclus):
            X[i][j] = (ub[j] - lb[j]) * np.random.rand() + lb[j]
    global_fitness = np.inf
    
    for i in range(noposs):
        fitness_value = fitness_func(data, X[i])
        if fitness_value < global_fitness:
            global_fitness = fitness_value
            X_best = X[i].copy()

    for t in range(1, T+1):
        r1 = np.random.uniform(0, 1)
        r2 = np.random.uniform(0, 1)
        r3 = np.random.uniform(0, 1)
        H = np.exp(2 * (1 - t/T) * (2 * r1 - 1))
        r4 = np.random.uniform(0, 3)
        for i in range(noposs):
            for j in range(noclus):  
                if r2 > r3:
                    continue
                elif H > r4:
                    beta_t_ij = np.random.rand()
                    k = np.random.randint(0, noposs)
                    while k == i:
                        k = np.random.randint(0, noposs)
                    r_i_j = np.random.normal(0, 1)
                    turning_factor = abs(r_i_j) * np.exp(r_i_j / 2) * np.sin(2 * np.pi * r_i_j)
                    X[i][j] = X_best[j] + beta_t_ij * (X[k][j] - X[i][j]) * turning_factor
                else:
                    alpha_t_ij = 0.001 * (t / T)
                    r_hat_ij = np.random.normal(0, 1)
                    X[i][j] += alpha_t_ij * r_hat_ij
                if X[i][j] < lb[j] or X[i][j] > ub[j]:
                    X[i][j] = (ub[j] - lb[j]) * np.random.rand() + lb[j]
            fitness_value = fitness_func(data, X[i])
            if fitness_value < global_fitness:
                global_fitness = fitness_value
                X_best = X[i].copy()
        print("Iteration", t, "Best Fitness =", global_fitness)
    return X_best

# Run COA to find the best hyperparameters
best_params = coa(data_numeric, 5, 50, 30)
print("Optimized Parameters:", best_params)

# Train model with optimized parameters
model = XGBRegressor(
    learning_rate=best_params[0],
    subsample=best_params[1],
    colsample_bytree=best_params[2],
    max_depth=int(best_params[3]),
    alpha=best_params[4],
    random_state=seed
)
model.fit(X_train, y_train)

# Making predictions on the training set
train_predictions = model.predict(X_train)

# Evaluate the model
MSE = mean_squared_error(y_train, train_predictions)
MAE = mean_absolute_error(y_train, train_predictions)
Rsquared = r2_score(y_train, train_predictions)
RMSPE = rmspe(y_train, train_predictions)
MAPE = mape(y_train, train_predictions)

print('MSE =', MSE)
print('MAE =', MAE)
print('RSquared =', Rsquared)
print('RMSPE =', RMSPE)
print('MAPE =', MAPE)

# Plotting the results
plt.figure(figsize=(10, 6))
plt.plot(y_train, label='Actual')
plt.plot(train_predictions, label='Predicted', linestyle='--')
plt.xlabel('Sample Number', fontsize=12)
plt.ylabel('Value', fontsize=12)
plt.legend(loc='best', fontsize=12)
plt.show()
