# Supplementary material for: Dynamic prediction of carbon prices based on the multi-frequency combined model
Source: PeerJ Comput Sci. 2025 Apr 17;11:e2827. doi: 10.7717/peerj-cs.2827 (PMC12190694; doi:10.7717/peerj-cs.2827)
Supplement: Supplemental Information 1 [file peerj-cs-11-2827-s001.zip › Source code/6COA-XGBoost-VMD/coa-xgboost -high frequency/data_S1.csv]

date	SP500-1	CSI300-1	BRENT-1	NYMEX-1	COAL-1	DCOAL-1	AQI-1	EURCNY	�ٶ�ָ��-̼�к�	�ٶ�ָ��-̼����	Xi-1	Xi-6	xi-8	S1
2018/1/17	2802.56	4248.12	69.38	3.26	1284.00	635.60	152.00	7.89	126.00	312.00	15.34	15.29	14.70	-0.00000632
2018/1/18	2798.03	4271.42	69.31	3.21	1276.00	646.20	191.00	7.85	125.00	340.00	14.76	15.42	15.01	0.00000041
2018/1/19	2810.30	4285.40	68.61	3.19	1287.50	646.00	214.00	7.86	63.00	324.00	14.98	15.30	15.29	0.00000683
2018/1/22	2832.97	4336.60	69.03	3.25	1271.50	655.60	115.00	7.85	64.00	303.00	14.95	15.33	15.42	-0.00000378
2018/1/23	2839.13	4382.61	69.96	3.53	1284.50	656.80	155.00	7.85	131.00	330.00	15.14	15.19	15.30	-0.00000048
2018/1/24	2837.54	4389.89	70.53	3.43	1289.00	665.00	69.00	7.86	0.00	292.00	15.07	15.34	15.33	-0.00000056
2018/1/25	2839.25	4365.08	70.42	3.45	1319.00	668.40	49.00	7.90	70.00	314.00	14.99	14.76	15.19	-0.00000143
2018/1/26	2872.87	4381.30	70.52	3.17	1301.00	673.00	56.00	7.86	64.00	288.00	14.99	14.98	15.34	0.00000209
2018/1/29	2853.53	4302.02	69.46	3.18	1286.50	678.80	106.00	7.86	64.00	275.00	14.57	14.95	14.76	0.00000079
2018/1/30	2822.43	4256.10	69.02	3.17	1295.00	666.80	101.00	7.84	61.00	292.00	14.93	15.14	14.98	-0.00000157
2018/1/31	2823.81	4275.90	69.05	2.97	1293.50	664.40	88.00	7.86	66.00	298.00	15.44	15.07	14.95	0.00000358
2018/2/1	2821.98	4245.90	69.65	2.89	1289.00	666.00	104.00	7.82	63.00	271.00	15.14	14.99	15.14	-0.00000495
2018/2/2	2762.13	4271.23	68.58	2.86	1331.50	660.40	88.00	7.86	122.00	275.00	14.85	14.99	15.07	-0.00000036
2018/2/5	2648.94	4274.15	67.62	2.75	1369.00	664.20	78.00	7.84	66.00	271.00	14.97	14.57	14.99	0.00000745
2018/2/6	2695.14	4148.89	66.86	2.76	1359.00	657.40	93.00	7.80	68.00	232.00	14.64	14.93	14.99	-0.00000506
2018/2/7	2681.66	4050.50	65.51	2.70	1368.00	653.60	118.00	7.78	66.00	252.00	14.90	15.44	14.57	-0.00000429
2018/2/8	2581.00	4012.05	64.81	2.69	1364.00	646.40	118.00	7.70	59.00	243.00	14.93	15.14	14.93	0.00000252
2018/2/9	2619.55	3840.65	64.84	2.61	1356.00	648.40	128.00	7.74	64.00	242.00	14.99	14.85	15.44	0.00000103
2018/2/12	2656.00	3890.10	65.67	2.56	1364.00	634.40	79.00	7.72	61.00	217.00	15.02	14.97	15.14	0.00000591
2018/2/13	2662.94	3935.63	65.25	2.61	1364.50	636.00	89.00	7.77	61.00	181.00	14.40	14.64	14.85	-0.00000191
2018/2/14	2698.63	3966.96	65.42	2.60	1373.50	643.20	114.00	7.83	0.00	169.00	14.15	14.90	14.97	-0.00000744
2018/2/22	2703.96	4052.73	66.39	2.62	1378.00	655.00	115.00	7.80	0.00	214.00	15.29	14.93	14.64	0.00000740
2018/2/23	2747.30	4071.09	67.31	2.67	1398.00	651.20	80.00	7.83	63.00	236.00	16.35	14.99	14.90	-0.00000319
2018/2/26	2779.60	4118.42	67.50	2.69	1412.00	641.60	101.00	7.79	70.00	275.00	14.72	15.02	14.93	-0.00000432
2018/2/27	2744.28	4058.98	66.63	2.69	1428.50	640.20	44.00	7.78	126.00	271.00	14.30	14.40	14.99	0.00000583
2018/2/28	2713.83	4023.64	65.78	2.67	1412.50	636.60	51.00	7.74	66.00	253.00	14.84	14.15	15.02	-0.00000217
2018/3/1	2677.67	4049.09	63.83	2.69	1401.00	632.80	75.00	7.72	63.00	277.00	14.99	15.29	14.40	-0.00000192
2018/3/2	2691.25	4016.46	64.37	2.71	1394.00	632.40	77.00	7.77	0.00	241.00	14.07	16.35	14.15	0.00000781
2018/3/5	2720.94	4018.10	65.54	2.70	1374.50	624.20	35.00	7.81	127.00	292.00	14.99	14.72	15.29	-0.00000256
2018/3/6	2728.12	4066.56	65.79	2.76	1378.00	621.60	45.00	7.82	61.00	306.00	14.98	14.30	16.35	0.00000189
2018/3/7	2726.80	4036.65	64.34	2.79	1347.50	620.40	40.00	7.86	63.00	296.00	15.09	14.84	14.72	-0.00000702
2018/3/8	2738.97	4077.60	63.61	2.75	1324.50	622.40	60.00	7.85	59.00	259.00	14.86	14.99	14.30	-0.00000520
2018/3/9	2786.57	4108.87	65.49	2.73	1300.50	613.40	78.00	7.81	276.00	244.00	14.84	14.07	14.84	0.00000969
2018/3/12	2783.02	4127.67	64.95	2.79	1266.00	607.60	82.00	7.80	188.00	301.00	15.46	14.99	14.99	0.00000044
2018/3/13	2765.31	4091.25	64.64	2.79	1251.50	607.40	92.00	7.80	191.00	293.00	14.95	14.98	14.07	-0.00000620
2018/3/14	2749.48	4073.34	64.89	2.74	1294.50	610.00	72.00	7.83	150.00	295.00	14.80	15.09	14.99	0.00000625
2018/3/16	2752.01	4056.42	66.21	2.70	1288.50	610.00	49.00	7.79	218.00	288.00	14.98	14.86	14.98	-0.00000130
2018/3/19	2712.92	4074.25	66.05	2.66	1286.00	599.60	64.00	7.78	180.00	291.00	14.98	14.84	15.09	0.00000305
2018/3/20	2716.94	4077.70	67.42	2.68	1288.50	591.40	60.00	7.80	192.00	293.00	14.86	15.46	14.86	-0.00000207
2018/3/21	2711.93	4061.05	69.47	2.65	1291.50	587.40	65.00	7.77	152.00	312.00	14.78	14.95	14.84	-0.00000486
2018/3/22	2643.69	4020.35	68.91	2.62	1275.50	586.60	90.00	7.80	138.00	345.00	15.19	14.80	15.46	0.00000101
2018/3/23	2588.26	3904.94	70.45	2.59	1230.00	574.20	96.00	7.80	148.00	246.00	15.51	14.98	14.95	-0.00000125
2018/3/26	2658.55	3879.89	70.12	2.63	1243.50	584.40	72.00	7.81	180.00	348.00	14.95	14.98	14.80	0.00000135
2018/3/27	2612.62	3913.27	70.11	2.70	1251.50	580.80	75.00	7.82	171.00	296.00	15.24	14.86	14.98	0.00000725
2018/3/28	2605.00	3842.72	69.53	2.70	1231.50	575.40	86.00	7.79	160.00	280.00	14.94	14.78	14.98	-0.00000361
2018/3/29	2641.53	3894.05	70.27	2.73	1251.00	577.20	95.00	7.76	161.00	293.00	15.17	15.19	14.86	-0.00000492
2018/3/30	2611.71	3898.50	68.96	2.71	1281.50	579.60	118.00	7.74	148.00	284.00	15.11	15.51	14.78	0.00000576
2018/4/2	2581.88	3886.92	67.64	2.68	1281.00	571.60	88.00	7.73	149.00	271.00	14.89	14.95	15.19	0.00000122
2018/4/3	2614.45	3862.48	68.12	2.70	1286.50	564.20	81.00	7.73	133.00	265.00	15.25	15.24	15.51	-0.00000565
2018/4/4	2644.69	3854.86	68.02	2.71	1300.50	563.60	121.00	7.72	155.00	285.00	15.48	14.94	14.95	-0.00000470
2018/4/9	2613.16	3852.93	68.65	2.70	1291.00	561.80	92.00	7.74	127.00	270.00	15.60	15.17	15.24	0.00000460
2018/4/10	2656.87	3927.17	71.04	2.66	1169.50	558.60	98.00	7.77	152.00	296.00	15.76	15.11	14.94	0.00000021
2018/4/11	2642.19	3938.34	72.06	2.67	1149.50	556.80	104.00	7.78	63.00	281.00	15.70	14.89	15.17	0.00000432
2018/4/12	2663.99	3898.64	72.02	2.69	1124.50	555.80	81.00	7.77	130.00	281.00	15.07	15.25	15.11	-0.00000095
2018/4/13	2656.30	3871.14	72.58	2.74	1132.50	556.40	41.00	7.75	142.00	265.00	15.50	15.48	14.89	-0.00000118
2018/4/16	2677.84	3808.86	71.42	2.75	1102.00	570.00	246.00	7.75	78.00	290.00	15.74	15.60	15.25	0.00000005
2018/4/17	2706.39	3748.64	71.58	2.74	1126.50	585.80	141.00	7.77	143.00	323.00	14.72	15.76	15.48	0.00000075
2018/4/18	2708.64	3766.28	73.48	2.74	1149.00	591.80	112.00	7.77	64.00	283.00	15.45	15.70	15.60	-0.00000257
2018/4/19	2693.13	3811.84	73.78	2.68	1174.50	591.60	93.00	7.78	148.00	347.00	15.47	15.07	15.76	0.00000317
2018/4/20	2670.14	3760.85	74.06	2.75	1130.50	587.60	88.00	7.76	125.00	289.00	15.99	15.50	15.70	-0.00000950
2018/4/23	2670.29	3766.33	74.71	2.74	1177.50	603.60	34.00	7.74	135.00	315.00	15.49	15.74	15.07	0.00000476
2018/4/24	2634.56	3843.49	73.86	2.78	1182.00	604.80	59.00	7.71	129.00	277.00	15.54	14.72	15.50	0.00000483
2018/4/25	2639.40	3828.70	74.00	2.81	1165.50	593.60	62.00	7.71	61.00	271.00	15.58	15.45	15.74	0.00000042
2018/4/26	2666.94	3755.49	74.74	2.83	1168.50	593.80	67.00	7.70	124.00	293.00	15.57	15.47	14.72	0.00000213
2018/4/27	2669.91	3756.88	74.64	2.77	1157.50	597.60	85.00	7.67	122.00	269.00	15.66	15.99	15.45	-0.00000432
2018/5/2	2635.67	3763.65	73.36	2.76	1205.00	596.60	82.00	7.63	133.00	291.00	15.53	15.49	15.47	-0.00000487
2018/5/3	2629.73	3793.00	73.63	2.73	1199.50	594.40	74.00	7.61	131.00	289.00	16.00	15.54	15.99	0.00001014
2018/5/4	2663.42	3774.60	74.87	2.71	1217.50	602.40	68.00	7.61	135.00	307.00	15.96	15.58	15.49	-0.00000943
2018/5/7	2672.63	3834.19	76.17	2.74	1249.50	613.20	51.00	7.60	128.00	325.00	15.80	15.57	15.54	-0.00000260
2018/5/8	2671.92	3878.68	74.85	2.74	1248.00	607.20	48.00	7.59	127.00	302.00	15.65	15.66	15.58	0.00000510
2018/5/9	2697.79	3871.62	77.21	2.74	1228.50	600.20	83.00	7.56	127.00	307.00	15.60	15.53	15.57	0.00000013
2018/5/10	2723.07	3893.06	77.47	2.81	1241.00	611.80	69.00	7.56	129.00	303.00	15.55	16.00	15.66	0.00000529
2018/5/11	2727.72	3872.84	77.12	2.82	1260.50	620.20	92.00	7.57	135.00	254.00	15.58	15.96	15.53	0.00000387
2018/5/14	2730.13	3909.29	78.23	2.84	1260.50	629.80	67.00	7.57	126.00	269.00	15.64	15.80	16.00	-0.00001001
2018/5/15	2711.45	3924.10	78.43	2.83	1270.50	632.60	57.00	7.57	68.00	300.00	15.56	15.65	15.96	0.00000398
2018/5/16	2722.46	3892.84	79.28	2.82	1271.50	638.40	58.00	7.54	133.00	283.00	15.56	15.60	15.80	-0.00000484
2018/5/17	2720.13	3864.05	79.30	2.85	1247.50	634.80	62.00	7.52	127.00	334.00	15.57	15.55	15.65	-0.00000344
2018/5/18	2712.97	3903.06	78.51	2.84	1230.00	630.40	48.00	7.52	64.00	238.00	15.59	15.58	15.60	0.00000592
2018/5/21	2733.01	3921.24	79.22	2.83	1232.00	619.60	35.00	7.51	59.00	256.00	15.47	15.64	15.55	0.00000041
2018/5/22	2724.44	3906.21	79.57	2.90	1221.00	610.20	51.00	7.52	68.00	277.00	15.50	15.56	15.58	-0.00000394
2018/5/23	2733.29	3854.58	79.80	2.92	1175.50	585.40	105.00	7.51	64.00	267.00	15.49	15.56	15.64	0.00000923
2018/5/24	2727.76	3827.22	78.79	2.93	1190.00	591.80	71.00	7.47	66.00	242.00	15.55	15.57	15.56	0.00000294
2018/5/25	2721.33	3816.50	76.44	2.96	1175.50	589.80	69.00	7.48	61.00	265.00	16.10	15.59	15.56	-0.00000346
2018/5/28	2705.60	3833.26	75.30	2.99	1196.50	611.80	104.00	7.48	68.00	315.00	17.52	15.47	15.57	-0.00001081
2018/5/29	2689.86	3804.01	75.39	2.90	1218.50	623.60	115.00	7.44	64.00	300.00	16.82	15.50	15.59	-0.00000182
2018/5/30	2724.01	3723.37	77.50	2.90	1204.00	623.80	73.00	7.41	68.00	312.00	16.97	15.49	15.47	0.00000551
2018/5/31	2705.27	3802.38	77.59	2.95	1238.50	624.00	55.00	7.48	61.00	307.00	17.39	15.55	15.50	0.00000020
2018/6/1	2734.62	3770.59	76.79	2.98	1253.00	636.20	79.00	7.50	72.00	227.00	17.00	16.10	15.49	-0.00000215
2018/6/4	2746.87	3807.58	75.29	2.93	1238.50	632.80	74.00	7.49	134.00	312.00	16.75	17.52	15.55	0.00001211
2018/6/5	2748.80	3845.32	75.38	2.89	1244.00	632.80	77.00	7.51	139.00	293.00	16.94	16.82	16.10	-0.00000086
2018/6/6	2772.35	3837.35	75.36	2.90	1245.50	629.80	92.00	7.51	137.00	282.00	16.88	16.97	17.52	-0.00000700
2018/6/7	2770.37	3831.01	77.32	2.93	1259.00	637.60	79.00	7.53	70.00	283.00	16.57	17.39	16.82	0.00000310
2018/6/8	2779.03	3779.62	76.46	2.91	1255.50	639.00	44.00	7.55	59.00	280.00	16.61	17.00	16.97	-0.00000122
2018/6/11	2782.00	3779.98	76.46	2.95	1244.00	629.80	80.00	7.54	68.00	293.00	16.76	16.75	17.39	-0.00001348
2018/6/12	2786.85	3825.95	75.88	2.94	1277.50	649.20	90.00	7.54	125.00	281.00	16.57	16.94	17.00	0.00000203
2018/6/13	2775.63	3788.34	76.74	2.96	1256.00	646.20	69.00	7.54	125.00	300.00	16.50	16.88	16.75	0.00001057
2018/6/14	2782.49	3773.37	75.94	2.97	1253.50	643.00	78.00	7.55	144.00	285.00	16.48	16.57	16.94	0.00000482
2018/6/15	2779.66	3753.43	73.44	3.03	1264.00	660.40	98.00	7.44	124.00	301.00	16.50	16.61	16.88	-0.00000062
2018/6/19	2762.59	3621.12	75.08	2.92	1199.50	644.20	59.00	7.47	70.00	263.00	16.70	16.76	16.57	-0.00000202
2018/6/20	2767.32	3635.44	74.74	2.97	1209.00	649.60	42.00	7.50	127.00	251.00	16.80	16.57	16.61	-0.00000058
2018/6/21	2749.76	3592.97	73.05	2.98	1184.00	643.00	71.00	7.49	139.00	274.00	16.70	16.50	16.76	-0.00000203
2018/6/22	2754.88	3608.90	75.55	2.94	1184.00	642.00	43.00	7.52	131.00	255.00	16.74	16.48	16.57	-0.00000571
2018/6/25	2717.07	3560.48	74.73	2.93	1194.00	642.00	46.00	7.57	154.00	220.00	16.71	16.50	16.50	-0.00000166
2018/6/26	2723.06	3531.11	76.31	2.95	1176.00	632.60	44.00	7.63	64.00	286.00	16.80	16.70	16.48	0.00000223
2018/6/27	2699.63	3459.26	77.62	2.99	1170.50	632.60	47.00	7.64	64.00	235.00	16.85	16.80	16.50	0.00000232
2018/6/28	2716.31	3423.53	77.85	2.95	1183.50	643.60	44.00	7.64	128.00	237.00	16.85	16.70	16.70	0.00000995
2018/6/29	2718.37	3510.98	79.44	2.92	1200.50	647.40	54.00	7.65	124.00	216.00	16.85	16.74	16.80	0.00000113
2018/7/2	2726.71	3407.96	77.30	2.86	1166.50	637.20	49.00	7.72	129.00	258.00	17.00	16.71	16.70	-0.00000493
2018/7/3	2713.22	3409.28	77.76	2.86	1165.00	637.00	54.00	7.74	59.00	283.00	17.05	16.80	16.74	-0.00000617
2018/7/4	2724.92	3363.75	78.24	2.84	1154.50	642.20	49.00	7.77	59.00	259.00	17.29	16.85	16.71	-0.00000080
2018/7/5	2736.61	3342.44	77.39	2.83	1150.50	633.20	27.00	7.72	127.00	226.00	16.83	16.85	16.80	-0.00000377
2018/7/6	2759.82	3365.12	77.11	2.85	1151.50	627.20	37.00	7.76	64.00	209.00	17.45	16.85	16.85	0.00000648
2018/7/9	2784.17	3459.18	78.07	2.83	1157.50	629.40	28.00	7.80	66.00	230.00	17.68	17.00	16.85	-0.00000388
2018/7/10	2793.84	3467.52	78.86	2.78	1142.50	626.20	62.00	7.79	74.00	239.00	18.15	17.05	16.85	0.00000482
2018/7/11	2774.02	3407.53	73.40	2.83	1146.00	633.60	51.00	7.77	63.00	207.00	18.74	17.29	17.00	0.00000459
2018/7/12	2798.29	3481.06	74.45	2.80	1153.50	633.80	44.00	7.80	146.00	211.00	19.19	16.83	17.05	0.00000240
2018/7/13	2801.31	3492.69	75.33	2.76	1130.00	618.60	37.00	7.78	129.00	220.00	19.24	17.45	17.29	-0.00000636
2018/7/16	2798.43	3472.09	71.84	2.77	1138.50	619.80	62.00	7.80	0.00	204.00	20.22	17.68	16.83	-0.00000027
2018/7/17	2809.55	3449.38	72.16	2.74	1148.00	618.60	66.00	7.82	134.00	248.00	19.32	18.15	17.45	-0.00001221
2018/7/18	2815.62	3431.32	72.90	2.73	1140.00	611.80	60.00	7.80	159.00	253.00	20.00	18.74	17.68	0.00000935
2018/7/19	2804.49	3428.34	72.58	2.77	1160.50	617.60	55.00	7.81	63.00	230.00	20.09	19.19	18.15	0.00000134
2018/7/20	2801.83	3492.89	73.07	2.76	1166.50	619.60	67.00	7.88	64.00	220.00	20.13	19.24	18.74	-0.00000115
2018/7/23	2806.98	3525.75	73.06	2.72	1168.00	612.80	48.00	7.93	70.00	225.00	20.06	20.22	19.19	0.00000145
2018/7/24	2820.40	3581.71	73.44	2.74	1178.50	614.20	73.00	7.94	59.00	221.00	20.46	19.32	19.24	0.00000750
2018/7/25	2846.07	3577.75	73.93	2.78	1197.00	611.40	54.00	7.95	59.00	272.00	20.79	20.00	20.22	-0.00000944
2018/7/26	2837.44	3536.25	74.54	2.76	1196.00	605.00	54.00	7.94	61.00	257.00	21.85	20.09	19.32	0.00001070
2018/7/27	2818.82	3521.23	74.29	2.79	1195.50	602.20	51.00	7.91	59.00	207.00	22.93	20.13	20.00	-0.00001084
2018/7/30	2802.60	3515.08	74.97	2.80	1196.50	592.40	74.00	7.95	129.00	206.00	23.00	20.06	20.09	-0.00000154
2018/7/31	2816.29	3517.66	74.25	2.78	1198.00	586.80	56.00	7.98	135.00	234.00	24.40	20.46	20.13	-0.00000164
2018/8/1	2813.36	3447.39	72.39	2.75	1186.50	581.20	80.00	7.99	139.00	225.00	24.56	20.79	20.06	0.00000196
2018/8/2	2827.22	3370.96	73.45	2.82	1192.00	573.40	75.00	7.93	127.00	208.00	25.38	21.85	20.46	0.00000177
2018/8/3	2840.35	3315.28	73.21	2.85	1202.50	585.00	51.00	7.92	0.00	203.00	25.38	22.93	20.79	0.00001236
2018/8/6	2850.40	3273.27	73.75	2.86	1231.00	598.00	67.00	7.93	122.00	239.00	25.03	23.00	21.85	-0.00001546
2018/8/7	2858.45	3368.87	74.65	2.89	1254.00	615.60	78.00	7.91	129.00	230.00	25.65	24.40	22.93	0.00001028
2018/8/8	2857.70	3314.51	72.28	2.95	1273.50	617.00	71.00	7.93	128.00	216.00	27.50	24.56	23.00	-0.00000047
2018/8/9	2853.58	3397.53	72.07	2.95	1275.50	617.00	86.00	7.93	63.00	225.00	28.15	25.38	24.40	-0.00000353
2018/8/10	2833.28	3405.02	72.81	2.94	1237.00	613.00	79.00	7.88	128.00	221.00	29.00	25.38	24.56	-0.00001000
2018/8/13	2821.93	3390.34	72.61	2.93	1259.00	628.00	41.00	7.83	61.00	228.00	29.70	25.03	25.38	0.00000307
2018/8/14	2839.96	3372.91	72.46	2.96	1248.00	617.40	35.00	7.84	59.00	241.00	28.82	25.65	25.38	0.00000031
2018/8/15	2818.37	3291.98	70.76	2.94	1271.50	606.80	48.00	7.81	127.00	224.00	29.30	27.50	25.03	0.00000997
2018/8/16	2834.25	3276.73	71.43	2.91	1264.50	600.80	47.00	7.83	141.00	244.00	29.30	28.15	25.65	-0.00000825
2018/8/17	2850.13	3229.62	71.83	2.94	1291.50	601.60	37.00	7.84	64.00	218.00	29.31	29.00	27.50	0.00001319
2018/8/20	2857.05	3267.25	72.21	2.95	1328.00	597.20	32.00	7.87	64.00	223.00	29.35	29.70	28.15	-0.00000333
2018/8/21	2862.96	3326.65	72.63	2.99	1289.50	602.40	49.00	7.87	131.00	202.00	28.64	28.82	29.00	-0.00000845
2018/8/22	2861.82	3307.95	74.78	2.96	1333.00	615.60	59.00	7.90	68.00	193.00	27.35	29.30	29.70	0.00000153
2018/8/23	2856.98	3320.03	74.73	2.97	1295.50	616.20	69.00	7.92	129.00	235.00	27.66	29.30	28.82	0.00000537
2018/8/24	2874.69	3325.33	75.82	2.91	1290.00	623.80	56.00	7.94	68.00	226.00	27.55	29.31	29.30	-0.00001774
2018/8/27	2896.74	3406.57	76.21	2.87	1262.00	612.80	43.00	7.98	59.00	225.00	27.58	29.35	29.30	0.00000487
2018/8/28	2897.52	3400.17	75.95	2.85	1272.50	617.20	48.00	7.95	130.00	257.00	27.31	28.64	29.31	0.00001152
2018/8/29	2914.04	3386.57	77.14	2.87	1244.50	619.80	53.00	7.96	0.00	231.00	26.70	27.35	29.35	0.00000414
2018/8/30	2901.13	3351.09	77.77	2.88	1253.50	624.80	47.00	7.98	61.00	239.00	27.18	27.66	28.64	-0.00000391
2018/8/31	2901.52	3334.50	77.42	2.92	1248.00	615.40	41.00	7.96	133.00	186.00	26.85	27.55	27.35	0.00000085
2018/9/3	2899.12	3321.82	78.15	2.87	1223.50	605.40	53.00	7.93	64.00	218.00	27.78	27.58	27.66	-0.00000015
2018/9/4	2896.72	3363.90	78.17	2.81	1227.00	615.00	78.00	7.92	68.00	236.00	27.39	27.31	27.55	-0.00000328
2018/9/5	2888.60	3298.14	77.27	2.79	1241.00	614.00	89.00	7.91	129.00	238.00	27.30	26.70	27.58	-0.00000582
2018/9/6	2878.05	3262.88	76.50	2.78	1283.50	622.80	48.00	7.94	66.00	250.00	27.35	27.18	27.31	-0.00000391
2018/9/7	2871.68	3277.64	76.83	2.78	1273.00	626.40	42.00	7.93	68.00	202.00	27.48	26.85	26.70	0.00000383
2018/9/10	2877.13	3230.07	77.37	2.81	1320.00	636.80	55.00	7.91	135.00	231.00	27.20	27.78	27.18	0.00000360
2018/9/11	2887.89	3224.21	79.06	2.83	1287.50	625.80	63.00	7.94	131.00	247.00	27.17	27.39	26.85	0.00000863
2018/9/12	2888.92	3202.02	79.74	2.82	1268.00	629.20	69.00	7.95	131.00	243.00	27.73	27.30	27.78	-0.00000119
2018/9/13	2904.18	3236.57	78.18	2.81	1287.00	623.60	72.00	7.97	76.00	235.00	27.08	27.35	27.39	-0.00000046
2018/9/14	2904.98	3242.09	78.09	2.77	1298.50	631.20	60.00	7.99	70.00	213.00	27.43	27.48	27.30	-0.00000105
2018/9/17	2888.80	3204.92	78.05	2.82	1292.00	625.40	43.00	7.97	61.00	229.00	29.75	27.20	27.35	-0.00000768
2018/9/18	2904.31	3269.43	79.03	2.93	1298.00	627.20	34.00	8.00	149.00	238.00	28.88	27.17	27.48	-0.00001241
2018/9/19	2907.95	3312.48	79.40	2.91	1306.00	632.20	42.00	8.01	135.00	233.00	26.90	27.73	27.20	0.00002029
2018/9/20	2930.75	3310.13	78.70	2.96	1276.50	640.00	41.00	8.00	126.00	221.00	27.48	27.08	27.17	-0.00000666
2018/9/21	2929.67	3410.49	78.80	2.98	1286.50	636.00	38.00	8.05	134.00	198.00	28.48	27.43	27.73	-0.00000687
2018/9/25	2915.56	3379.80	81.87	3.08	1277.50	632.00	58.00	8.04	145.00	203.00	27.30	29.75	27.08	0.00001736
2018/9/26	2905.97	3417.24	81.34	2.97	1286.50	634.00	35.00	8.07	145.00	212.00	28.00	28.88	27.43	0.00000742
2018/9/27	2914.00	3403.59	81.72	3.06	1268.50	634.00	40.00	8.06	128.00	226.00	28.34	26.90	29.75	-0.00001674
2018/9/28	2913.98	3438.86	82.72	3.00	1272.50	637.00	55.00	8.01	134.00	246.00	28.04	27.48	28.88	0.00000160
2018/10/8	2884.43	3290.90	83.91	3.28	1330.00	650.40	95.00	7.95	67.00	224.00	28.20	28.48	26.90	-0.00000784
2018/10/9	2880.34	3288.69	85.00	3.31	1333.00	663.00	89.00	7.93	82.00	384.00	28.30	27.30	27.48	0.00000412
2018/10/10	2785.68	3281.60	83.09	3.28	1363.50	666.80	65.00	7.94	68.00	302.00	28.30	28.00	28.48	-0.00000890
2018/10/11	2728.37	3124.11	80.26	3.24	1366.50	660.00	57.00	7.97	131.00	226.00	28.58	28.34	27.30	0.00000595
2018/10/12	2767.13	3170.73	80.43	3.15	1375.50	666.20	65.00	8.00	65.00	214.00	28.29	28.04	28.00	0.00001592
2018/10/15	2750.79	3126.45	80.78	3.26	1350.50	660.00	57.00	7.99	64.00	250.00	29.98	28.20	28.34	-0.00000345
2018/10/16	2809.92	3100.97	81.41	3.25	1367.50	662.20	50.00	8.01	146.00	246.00	28.32	28.30	28.04	-0.00001190
2018/10/17	2809.21	3118.25	80.05	3.32	1399.50	664.40	58.00	8.00	153.00	239.00	28.54	28.30	28.20	0.00002060
2018/10/18	2768.78	3044.39	79.29	3.23	1384.50	656.60	74.00	7.97	140.00	272.00	28.92	28.58	28.30	-0.00001224
2018/10/19	2767.78	3134.95	79.78	3.23	1356.00	644.60	54.00	7.95	70.00	236.00	28.88	28.29	28.30	-0.00001380
2018/10/22	2755.88	3270.27	79.83	3.14	1361.50	641.00	52.00	7.97	143.00	255.00	29.41	29.98	28.58	0.00000028
2018/10/23	2740.69	3183.43	76.44	3.22	1388.50	642.00	72.00	7.95	132.00	274.00	29.34	28.32	28.29	0.00000449
2018/10/24	2656.10	3188.20	76.17	3.19	1395.00	644.60	90.00	7.96	68.00	252.00	29.35	28.54	29.98	0.00000652
2018/10/25	2705.57	3194.31	76.89	3.17	1415.00	638.20	72.00	7.92	135.00	275.00	30.01	28.92	28.32	0.00000655
2018/10/26	2658.69	3173.64	77.62	3.25	1409.00	632.00	57.00	7.90	132.00	238.00	30.38	28.88	28.54	-0.00000898
2018/10/29	2641.25	3076.89	77.34	3.18	1388.00	639.00	64.00	7.91	129.00	235.00	32.09	29.41	28.92	0.00001258
2018/10/30	2682.63	3110.26	75.91	3.21	1394.00	639.80	80.00	7.91	135.00	199.00	28.88	29.34	28.88	-0.00000319
2018/10/31	2711.74	3153.82	75.47	3.28	1393.00	632.20	76.00	7.90	72.00	242.00	30.54	29.35	29.41	-0.00001539
2018/11/1	2740.37	3177.03	72.89	3.24	1385.00	630.40	81.00	7.89	128.00	234.00	30.92	30.01	29.34	0.00000042
2018/11/2	2723.06	3290.25	72.83	3.30	1360.50	627.80	63.00	7.91	78.00	215.00	29.97	30.38	29.35	0.00000616
2018/11/5	2738.31	3262.84	73.17	3.56	1384.00	627.80	85.00	7.87	139.00	242.00	29.90	32.09	30.01	-0.00001309
2018/11/6	2755.45	3243.15	72.13	3.53	1370.00	629.00	13.00	7.88	126.00	238.00	28.58	28.88	30.38	0.00001246
2018/11/7	2813.89	3221.91	72.07	3.53	1361.00	619.80	20.00	7.90	142.00	261.00	28.70	30.54	32.09	0.00001183
2018/11/8	2806.83	3212.77	70.65	3.56	1358.00	623.40	44.00	7.90	131.00	216.00	28.74	30.92	28.88	0.00000229
2018/11/9	2781.01	3167.44	70.18	3.72	1343.50	627.40	50.00	7.88	66.00	232.00	28.11	29.97	30.54	-0.00001158
2018/11/12	2726.22	3205.14	70.12	3.94	1360.50	617.00	94.00	7.87	127.00	277.00	27.79	29.90	30.92	-0.00000347
2018/11/13	2722.18	3237.38	65.47	4.07	1333.00	603.20	80.00	7.82	143.00	235.00	28.25	28.58	29.97	0.00000321
2018/11/14	2701.58	3204.94	66.12	4.69	1360.00	622.80	61.00	7.85	134.00	271.00	28.69	28.70	29.90	-0.00000080
2018/11/15	2730.20	3242.37	66.62	3.90	1382.00	613.60	64.00	7.85	137.00	269.00	28.93	28.74	28.58	-0.00001857
2018/11/16	2736.27	3257.67	66.76	4.39	1385.00	618.40	61.00	7.86	66.00	212.00	29.39	28.11	28.70	0.00001614
2018/11/19	2690.73	3294.60	66.79	4.58	1382.50	608.00	73.00	7.90	61.00	235.00	29.21	27.79	28.74	0.00001022
2018/11/20	2641.89	3218.41	62.53	4.52	1371.50	612.00	60.00	7.93	136.00	263.00	29.25	28.25	28.11	-0.00000280
2018/11/21	2649.93	3226.49	63.48	4.45	1378.50	618.40	96.00	7.90	68.00	250.00	28.20	28.69	27.79	0.00000407
2018/11/22	2641.25	3214.43	62.60	4.24	1364.00	618.20	113.00	7.90	66.00	272.00	29.75	28.93	28.25	0.00000190
2018/11/23	2632.56	3143.48	58.80	4.36	1340.50	611.00	88.00	7.90	124.00	231.00	32.71	29.39	28.69	-0.00002150
2018/11/26	2673.45	3141.24	60.48	4.28	1297.00	597.00	135.00	7.88	128.00	282.00	31.88	29.21	28.93	0.00000484
2018/11/27	2682.20	3137.24	60.21	4.22	1306.50	602.80	127.00	7.87	76.00	277.00	30.17	29.25	29.39	0.00000067
2018/11/28	2743.78	3178.93	58.76	4.68	1330.00	602.80	138.00	7.85	64.00	259.00	29.77	28.20	29.21	0.00000043
2018/11/29	2737.76	3137.65	59.51	4.60	1338.00	595.20	141.00	7.88	135.00	285.00	31.71	29.75	29.25	0.00000393
2018/11/30	2760.17	3172.69	58.71	4.64	1329.50	593.60	256.00	7.90	154.00	253.00	29.90	32.71	28.20	0.00000568
2018/12/3	2790.37	3260.95	61.69	4.38	1383.50	598.80	72.00	7.87	143.00	276.00	29.58	31.88	29.75	-0.00000137
2018/12/4	2700.06	3267.71	62.08	4.51	1394.00	598.40	88.00	7.83	70.00	270.00	29.44	30.17	32.71	0.00000982
2018/12/5	2700.06	3252.00	61.56	4.45	1412.00	561.40	59.00	7.78	80.00	234.00	29.89	29.77	31.88	-0.00000844
2018/12/6	2695.95	3181.67	60.06	4.37	1423.00	566.80	19.00	7.78	63.00	225.00	30.83	31.71	30.17	-0.00001292
2018/12/7	2633.08	3181.56	61.67	4.50	1455.00	574.40	59.00	7.81	141.00	227.00	31.32	29.90	29.77	-0.00000622
2018/12/10	2637.72	3144.76	59.97	4.52	1444.00	576.80	80.00	7.83	163.00	246.00	30.67	29.58	31.71	0.00001063
2018/12/11	2636.78	3159.82	60.20	4.36	1193.00	565.60	130.00	7.84	133.00	234.00	29.80	29.44	29.90	0.00000925
2018/12/12	2651.07	3170.61	60.15	4.10	1204.00	566.20	180.00	7.82	141.00	219.00	31.20	29.89	29.58	-0.00000697
2018/12/13	2649.38	3219.69	61.45	4.12	1245.00	566.60	140.00	7.82	126.00	269.00	29.98	30.83	29.44	0.00000171
2018/12/14	2599.95	3165.91	60.28	3.79	1256.00	566.00	112.00	7.81	142.00	203.00	29.49	31.32	29.89	0.00001696
2018/12/17	2545.94	3161.20	59.61	3.57	1242.00	562.60	130.00	7.79	0.00	261.00	29.69	30.67	30.83	-0.00001251
2018/12/18	2546.16	3128.43	55.26	3.83	1216.00	559.60	117.00	7.82	126.00	247.00	29.98	29.80	31.32	-0.00001240
2018/12/19	2506.96	3091.13	57.24	3.73	1195.50	563.00	92.00	7.83	133.00	234.00	29.79	31.20	30.67	0.00001510
2018/12/20	2467.42	3067.42	54.35	3.71	1191.00	560.40	60.00	7.85	129.00	275.00	28.95	29.98	29.80	-0.00001421
2018/12/21	2416.58	3029.40	53.82	3.67	1198.50	561.00	74.00	7.88	64.00	243.00	29.98	29.49	31.20	-0.00001096
2018/12/24	2351.10	3038.20	50.47	3.46	1199.00	565.00	70.60	7.85	129.00	197.00	28.06	29.69	29.98	0.00002081
2018/12/25	2409.40	3017.28	52.47	3.44	1168.00	555.40	67.20	7.86	63.00	217.00	29.97	29.98	29.49	0.00000973
2018/12/26	2467.70	3002.03	54.47	3.42	1171.50	553.20	63.80	7.86	63.00	233.00	29.69	29.79	29.69	-0.00001426
2018/12/27	2488.83	2990.51	52.16	3.49	1172.00	559.80	60.40	7.83	68.00	236.00	30.68	28.95	29.98	0.00000317
2018/12/28	2485.74	3010.65	52.20	3.30	1179.50	561.60	57.00	7.85	66.00	200.00	29.12	29.98	29.79	0.00000287
2019/1/2	2510.03	2969.54	54.91	2.96	1145.50	563.40	80.00	7.85	163.00	207.00	31.28	28.06	28.95	0.00000407
2019/1/3	2447.89	2964.84	55.95	2.92	1175.50	561.00	95.00	7.78	63.00	204.00	31.02	29.97	29.98	-0.00001342
2019/1/4	2531.94	3035.87	57.06	3.03	1185.50	563.40	122.00	7.82	63.00	207.00	29.44	29.69	28.06	-0.00000224
2019/1/7	2549.69	3054.30	57.33	2.96	1195.00	569.40	154.00	7.82	70.00	211.00	29.98	30.68	29.97	0.00000342
2019/1/8	2574.41	3047.70	58.72	3.00	1184.00	564.80	120.00	7.85	61.00	211.00	28.98	29.12	29.69	0.00000506
2019/1/9	2584.96	3078.48	61.44	2.99	1187.50	561.40	55.00	7.84	70.00	228.00	29.09	31.28	30.68	-0.00000703
2019/1/10	2596.64	3072.69	61.68	2.97	1192.00	561.00	48.00	7.88	59.00	219.00	28.86	31.02	29.12	0.00001599
2019/1/11	2596.26	3094.78	60.48	3.16	1233.00	561.00	93.00	7.81	68.00	218.00	29.73	29.44	31.28	-0.00000282
2019/1/14	2582.61	3067.78	58.99	3.57	1245.00	577.20	112.00	7.74	64.00	250.00	31.11	29.98	31.02	-0.00000288
2019/1/15	2610.30	3127.99	60.64	3.45	1237.50	575.00	147.00	7.75	70.00	222.00	29.35	28.98	29.44	-0.00000804
2019/1/16	2616.10	3128.65	61.32	3.41	1231.50	582.20	81.00	7.71	68.00	199.00	29.30	29.09	29.98	0.00000546
2019/1/17	2635.96	3111.42	61.18	3.42	1231.50	583.80	127.00	7.70	68.00	190.00	32.02	28.86	28.98	-0.00000083
2019/1/18	2670.71	3168.17	62.70	3.42	1238.00	591.60	130.00	7.71	129.00	171.00	31.04	29.73	29.09	-0.00000001
2019/1/21	2651.81	3185.64	62.74	3.24	1214.00	587.80	187.00	7.70	64.00	195.00	29.30	31.11	28.86	-0.00002002
2019/1/22	2632.90	3143.32	61.50	3.06	1215.50	576.00	149.00	7.71	64.00	203.00	29.30	29.35	29.73	0.00002037
2019/1/23	2638.70	3141.05	61.14	3.03	1232.00	576.60	105.00	7.72	61.00	207.00	28.98	29.30	31.11	0.00001256
2019/1/24	2642.33	3158.78	61.09	3.13	1216.00	569.00	108.00	7.72	83.00	190.00	30.74	32.02	29.35	-0.00001434
2019/1/25	2664.76	3184.47	61.64	3.05	1213.00	574.00	171.00	7.68	61.00	164.00	28.51	31.04	29.30	-0.00000181
2019/1/28	2643.85	3183.78	59.93	2.89	1222.00	573.80	176.00	7.70	191.00	175.00	30.34	29.30	32.02	0.00001442
2019/1/29	2640.00	3193.97	61.32	2.91	1209.00	571.60	124.00	7.70	116.00	187.00	29.49	29.30	31.04	-0.00002084
2019/1/30	2681.05	3168.48	61.65	2.87	1204.00	571.20	63.00	7.70	175.00	177.00	28.65	28.98	29.30	0.00000499
2019/1/31	2704.10	3201.63	61.89	2.83	1269.00	586.20	73.00	7.70	95.00	180.00	28.99	30.74	29.30	0.00000823
2019/2/1	2706.53	3247.40	62.75	2.73	1288.50	589.00	106.00	7.68	70.00	159.00	29.60	28.51	28.98	-0.00000864
2019/2/11	2709.80	3306.47	61.51	2.65	1267.50	581.20	97.00	7.64	59.00	151.00	29.19	30.34	30.74	-0.00000337
2019/2/12	2744.73	3330.34	62.42	2.67	1291.50	579.60	57.00	7.64	137.00	159.00	30.99	29.49	28.51	0.00001280
2019/2/13	2753.03	3397.03	63.61	2.59	1279.00	585.00	81.00	7.67	61.00	182.00	28.80	28.65	30.34	0.00000615
2019/2/14	2745.73	3402.14	64.57	2.57	1272.50	586.60	44.00	7.63	131.00	177.00	28.80	28.99	29.49	-0.00000592
2019/2/15	2775.60	3338.70	66.25	2.63	1272.50	588.20	60.00	7.64	64.00	163.00	28.50	29.60	28.65	-0.00001182
2019/2/18	2777.68	3445.74	66.50	2.65	1258.50	583.80	67.00	7.64	70.00	189.00	28.97	29.19	28.99	0.00000644
2019/2/19	2779.76	3439.61	66.45	2.66	1256.00	584.00	88.00	7.65	72.00	193.00	28.74	30.99	29.60	-0.00000252
2019/2/20	2784.70	3451.93	67.10	2.65	1265.50	588.00	123.00	7.66	127.00	243.00	28.71	28.80	29.19	-0.00000575
2019/2/21	2774.88	3442.71	67.07	2.71	1285.00	585.60	107.00	7.63	64.00	217.00	31.47	28.80	30.99	0.00001253
2019/2/22	2792.67	3520.12	67.12	2.70	1295.00	583.00	63.00	7.62	64.00	200.00	28.40	28.50	28.80	-0.00000166
2019/2/25	2796.11	3729.48	64.76	2.81	1291.00	590.80	100.00	7.61	141.00	221.00	28.65	28.97	28.80	-0.00000773
2019/2/26	2793.90	3684.69	65.21	2.77	1295.00	593.00	155.00	7.61	129.00	226.00	28.44	28.74	28.50	0.00001769
2019/2/27	2792.38	3678.39	66.39	2.81	1295.50	602.60	55.00	7.62	129.00	258.00	28.04	28.71	28.97	-0.00000119
2019/2/28	2784.49	3669.37	66.03	2.81	1296.00	604.40	50.00	7.61	129.00	216.00	28.83	31.47	28.74	-0.00002153
2019/3/1	2803.69	3749.71	65.07	2.85	1313.50	620.00	40.00	7.61	141.00	226.00	28.89	28.40	28.71	0.00000329
2019/3/4	2792.81	3794.10	65.67	2.85	1282.00	615.40	72.00	7.62	74.00	264.00	28.50	28.65	31.47	0.00000696
2019/3/5	2789.65	3816.01	65.86	2.89	1278.50	611.20	54.00	7.60	136.00	231.00	28.26	28.44	28.40	-0.00000448
2019/3/6	2771.45	3848.09	65.99	2.84	1266.50	615.60	59.00	7.58	70.00	248.00	29.90	28.04	28.65	0.00000548
2019/3/7	2748.93	3808.85	66.30	2.87	1272.50	613.20	68.00	7.59	127.00	240.00	28.76	28.83	28.44	0.00000546
2019/3/8	2743.07	3657.58	65.74	2.86	1237.00	603.40	82.00	7.53	138.00	226.00	28.79	28.89	28.04	0.00000010
2019/3/11	2783.30	3729.95	66.58	2.78	1226.00	592.80	98.00	7.55	68.00	224.00	29.31	28.50	28.83	-0.00000625
2019/3/12	2791.52	3755.35	66.67	2.80	1228.00	593.80	84.00	7.56	156.00	220.00	28.55	28.26	28.89	-0.00000145
2019/3/13	2810.92	3724.19	67.55	2.84	1232.00	589.20	96.00	7.58	150.00	257.00	28.87	29.90	28.50	0.00000446
2019/3/14	2808.48	3698.49	67.23	2.85	1234.00	592.60	72.00	7.59	82.00	223.00	27.81	28.76	28.26	-0.00001145
2019/3/15	2822.48	3745.01	67.16	2.79	1237.00	595.60	72.00	7.59	130.00	218.00	28.79	28.79	29.90	-0.00000446
2019/3/18	2832.94	3851.75	67.54	2.84	1231.00	592.80	70.00	7.60	139.00	283.00	28.50	29.31	28.76	0.00001692
2019/3/19	2832.57	3833.96	67.61	2.86	1227.50	591.00	74.00	7.60	139.00	212.00	28.53	28.55	28.79	0.00000480
2019/3/20	2824.23	3835.44	68.50	2.83	1225.00	596.40	60.00	7.62	144.00	197.00	28.52	28.87	29.31	-0.00000328
2019/3/21	2854.88	3836.89	67.86	2.82	1233.50	597.80	71.00	7.64	146.00	221.00	28.61	27.81	28.55	-0.00000108
2019/3/22	2800.71	3833.80	67.03	2.75	1248.50	597.60	44.00	7.61	63.00	198.00	28.60	28.79	28.87	-0.00000386
2019/3/25	2798.36	3742.83	67.21	2.78	1233.00	594.60	49.00	7.58	152.00	278.00	28.70	28.50	27.81	-0.00000467
2019/3/26	2818.46	3700.44	67.97	2.75	1230.00	597.60	72.00	7.59	140.00	233.00	28.39	28.53	28.79	-0.00000507
2019/3/27	2805.37	3743.39	67.83	2.73	1229.50	593.20	65.00	7.57	165.00	208.00	28.45	28.52	28.50	-0.00000005
2019/3/28	2815.44	3728.40	67.82	2.72	1228.50	594.20	76.00	7.57	134.00	203.00	28.56	28.61	28.53	0.00000930
2019/3/29	2834.40	3872.34	68.39	2.67	1230.50	593.60	82.00	7.56	127.00	217.00	28.46	28.60	28.52	0.00000216
2019/4/1	2867.19	3973.93	69.01	2.70	1248.50	608.80	74.00	7.54	147.00	244.00	28.29	28.70	28.61	-0.00000073
2019/4/2	2867.24	3971.29	69.37	2.69	1237.50	605.20	55.00	7.53	134.00	269.00	28.99	28.39	28.60	0.00000930
2019/4/3	2873.40	4022.16	69.31	2.67	1248.00	614.80	50.00	7.53	146.00	198.00	28.55	28.45	28.70	-0.00000328
2019/4/4	2879.39	4062.23	69.40	2.64	1247.50	614.40	70.00	7.54	129.00	273.00	28.51	28.56	28.39	-0.00001608
2019/4/8	2895.77	4057.23	71.10	2.71	1258.50	619.00	73.00	7.54	191.00	244.00	28.64	28.46	28.45	-0.00000347
2019/4/9	2878.20	4075.43	70.61	2.71	1336.00	616.60	42.00	7.56	159.00	257.00	28.07	28.29	28.56	0.00000721
2019/4/10	2888.21	4085.85	71.73	2.70	1322.00	618.40	42.00	7.56	159.00	255.00	27.61	28.99	28.46	-0.00000024
2019/4/11	2888.32	3997.58	70.83	2.67	1312.50	619.00	52.00	7.56	133.00	240.00	27.54	28.55	28.29	0.00000183
2019/4/12	2907.41	3988.62	71.55	2.65	1317.50	623.00	56.00	7.57	122.00	205.00	28.50	28.51	28.99	0.00000683
2019/4/15	2905.58	3975.52	71.18	2.59	1326.00	619.20	68.00	7.59	132.00	215.00	31.33	28.64	28.55	0.00000921
2019/4/16	2907.06	4085.79	71.72	2.57	1319.50	621.60	52.00	7.58	141.00	280.00	28.58	28.07	28.51	-0.00000977
2019/4/17	2900.45	4087.24	71.62	2.51	1324.50	620.20	65.00	7.57	135.00	227.00	29.38	27.61	28.64	-0.00000445
2019/4/18	2905.03	4072.08	71.97	2.49	1318.00	587.80	71.00	7.56	135.00	215.00	29.48	27.54	28.07	-0.00000241
2019/4/19	2906.50	4120.61	73.01	2.51	1336.50	588.20	68.00	7.53	125.00	236.00	30.96	28.50	27.61	-0.00000715
2019/4/22	2907.97	4025.61	74.04	2.53	1330.50	596.80	78.00	7.54	154.00	194.00	28.50	31.33	27.54	-0.00000803
2019/4/23	2933.68	4019.01	74.51	2.45	1337.50	600.20	58.00	7.55	144.00	243.00	28.73	28.58	28.50	0.00001948
2019/4/24	2927.25	4030.09	74.57	2.47	1350.00	604.40	88.00	7.54	133.00	221.00	29.64	29.38	31.33	0.00000839
2019/4/25	2926.17	3941.82	74.35	2.51	1345.00	603.20	80.00	7.51	145.00	233.00	29.00	29.48	28.58	-0.00000309
2019/4/26	2939.88	3889.27	72.15	2.58	1347.00	607.00	51.00	7.50	143.00	214.00	28.38	30.96	29.38	-0.00000078
2019/4/29	2943.03	3900.33	72.04	2.59	1354.50	607.40	22.00	7.50	129.00	184.00	29.70	28.50	29.48	0.00001204
2019/4/30	2945.83	3913.21	72.80	2.57	1352.00	616.20	57.00	7.53	63.00	204.00	29.90	28.73	30.96	-0.00002498
2019/5/6	2932.47	3684.62	71.24	2.52	1362.50	610.80	59.00	7.53	145.00	235.00	30.49	29.64	28.50	-0.00000390
2019/5/7	2884.05	3720.67	69.88	2.54	1373.00	605.00	54.00	7.56	140.00	234.00	32.88	29.00	28.73	0.00000296
2019/5/8	2879.42	3667.46	70.37	2.60	1368.00	599.20	65.00	7.56	82.00	212.00	32.99	28.38	29.64	-0.00000087
2019/5/9	2870.72	3599.70	70.39	2.60	1357.00	598.40	68.00	7.58	199.00	223.00	32.98	29.70	29.00	0.00000272
2019/5/10	2881.40	3730.45	70.62	2.62	1362.00	600.80	79.00	7.62	186.00	187.00	32.99	29.90	28.38	0.00001956
2019/5/13	2811.87	3668.73	70.23	2.62	1350.50	607.20	116.00	7.63	169.00	235.00	33.95	30.49	29.70	-0.00000233
2019/5/14	2834.41	3645.15	71.24	2.65	1337.00	603.00	116.00	7.68	182.00	191.00	32.59	32.88	29.90	0.00000138
2019/5/15	2850.96	3727.09	71.77	2.61	1370.00	600.60	42.00	7.69	282.00	232.00	32.99	32.99	30.49	-0.00001538
2019/5/16	2876.32	3743.96	72.62	2.64	1369.00	601.80	59.00	7.70	216.00	212.00	35.84	32.98	32.88	0.00000647
2019/5/17	2859.53	3648.76	72.21	2.62	1390.00	597.40	56.00	7.69	216.00	205.00	35.82	32.99	32.99	-0.00001054
2019/5/20	2840.23	3617.79	71.97	2.67	1387.00	599.20	79.00	7.71	166.00	205.00	34.67	33.95	32.98	-0.00001306
2019/5/21	2864.36	3666.78	72.18	2.62	1403.50	595.40	77.00	7.71	154.00	200.00	35.45	32.59	32.99	0.00001429
2019/5/22	2856.27	3649.38	70.99	2.55	1387.50	592.40	96.00	7.71	156.00	218.00	35.63	32.99	33.95	0.00001888
2019/5/23	2822.24	3583.96	67.76	2.58	1392.00	594.00	103.00	7.70	154.00	200.00	35.71	35.84	32.59	-0.00001339
2019/5/24	2826.06	3593.91	68.69	2.60	1418.00	589.60	78.00	7.71	152.00	208.00	36.94	35.82	32.99	0.00001443
2019/5/27	2814.23	3637.20	70.11	2.59	1388.00	585.40	66.00	7.73	137.00	235.00	36.88	34.67	35.84	-0.00000418
2019/5/28	2802.39	3672.26	70.11	2.58	1383.00	585.80	63.00	7.72	132.00	189.00	38.66	35.45	35.82	-0.00001069
2019/5/29	2783.02	3663.91	69.45	2.62	1391.50	581.00	51.00	7.71	155.00	208.00	40.88	35.63	34.67	-0.00000515
2019/5/30	2788.86	3641.18	66.87	2.56	1396.50	579.60	50.00	7.70	131.00	185.00	44.90	35.71	35.45	0.00000113
2019/5/31	2752.06	3629.79	64.49	2.46	1386.00	570.00	69.00	7.68	148.00	188.00	46.90	36.94	35.63	-0.00000315
2019/6/3	2744.45	3632.01	61.28	2.41	1369.00	574.80	68.00	7.70	148.00	207.00	51.59	36.88	35.71	0.00000487
2019/6/4	2803.27	3598.47	61.97	2.42	1380.50	578.20	77.00	7.74	141.00	238.00	52.43	38.66	36.94	0.00000542
2019/6/5	2826.15	3597.11	60.63	2.37	1378.00	576.80	61.00	7.76	151.00	201.00	53.85	40.88	36.88	0.00001460
2019/6/6	2843.49	3564.68	61.67	2.34	1388.50	582.00	56.00	7.75	141.00	180.00	50.72	44.90	38.66	-0.00000685
2019/6/10	2886.73	3610.74	62.29	2.36	1415.00	587.00	79.00	7.80	135.00	177.00	45.65	46.90	40.88	-0.00001431
2019/6/11	2885.72	3719.28	62.29	2.40	1437.00	593.80	66.00	7.81	137.00	211.00	41.09	51.59	44.90	0.00000035
2019/6/12	2879.84	3691.10	59.97	2.38	1399.00	593.60	65.00	7.81	141.00	235.00	36.98	52.43	46.90	0.00000484
2019/6/13	2891.64	3685.39	61.31	2.33	1405.00	589.20	64.00	7.80	188.00	189.00	33.78	53.85	51.59	-0.00001057
2019/6/14	2886.98	3654.88	62.01	2.39	1386.00	589.20	63.00	7.79	151.00	186.00	30.55	50.72	52.43	-0.00000056
2019/6/17	2889.67	3654.82	60.94	2.38	1383.50	591.20	28.00	7.76	154.00	180.00	28.65	45.65	53.85	0.00001999
2019/6/18	2917.75	3667.62	62.14	2.33	1389.00	597.60	26.00	7.75	161.00	178.00	31.19	41.09	50.72	-0.00000460
2019/6/19	2926.46	3715.94	61.82	2.28	1393.00	596.40	36.00	7.73	169.00	210.00	34.31	36.98	45.65	-0.00000549
2019/6/20	2954.18	3828.52	64.45	2.21	1398.50	600.80	37.00	7.74	160.00	190.00	37.74	33.78	41.09	0.00001482
2019/6/21	2950.46	3833.94	65.20	2.20	1393.50	604.60	53.00	7.73	244.00	175.00	34.79	30.55	36.98	-0.00000767
2019/6/24	2945.35	3841.27	64.86	2.30	1376.00	606.40	69.00	7.79	169.00	219.00	36.54	28.65	33.78	-0.00001998
2019/6/25	2917.38	3801.31	65.05	2.28	1381.50	605.40	85.00	7.82	155.00	205.00	36.99	31.19	30.55	0.00000413
2019/6/26	2913.78	3794.33	66.49	2.27	1378.50	595.60	85.00	7.81	162.00	193.00	36.96	34.31	28.65	0.00001122
2019/6/27	2924.92	3834.82	66.55	2.32	1375.00	596.80	83.00	7.82	143.00	190.00	37.62	37.74	31.19	0.00000462
2019/6/28	2941.76	3825.59	66.55	2.32	1392.50	603.80	56.00	7.82	149.00	195.00	36.73	34.79	34.31	-0.00001560
2019/7/1	2964.33	3935.81	65.06	2.27	1404.00	598.80	67.00	7.81	137.00	192.00	38.48	36.54	37.74	0.00001372
2019/7/2	2973.01	3937.17	62.40	2.24	1400.00	599.80	97.00	7.73	156.00	181.00	37.76	36.99	34.79	0.00001584
2019/7/3	2995.82	3893.53	63.82	2.29	1374.00	589.00	88.00	7.75	156.00	183.00	38.23	36.96	36.54	-0.00002758
2019/7/4	2993.12	3873.10	63.30	2.34	1376.00	585.40	59.00	7.75	145.00	161.00	39.42	37.62	36.99	0.00000211
2019/7/5	2990.41	3893.20	64.23	2.40	1368.00	589.80	61.00	7.75	152.00	200.00	39.01	36.73	36.96	0.00001685
2019/7/8	2975.95	3802.79	64.11	2.40	1374.00	586.40	56.20	7.73	161.00	191.00	39.10	38.48	37.62	-0.00003185
2019/7/9	2979.63	3793.13	64.16	2.43	1384.00	583.00	51.40	7.72	152.00	223.00	38.55	37.76	36.73	0.00001148
2019/7/10	2993.07	3786.74	67.01	2.45	1373.00	581.80	46.60	7.71	135.00	279.00	40.85	38.23	38.48	0.00001962
2019/7/11	2999.91	3785.22	66.52	2.41	1394.00	583.20	41.80	7.73	148.00	319.00	40.65	39.42	37.76	-0.00000259
2019/7/12	3013.77	3808.73	66.72	2.46	1396.50	582.00	37.00	7.73	139.00	188.00	40.81	39.01	38.23	-0.00000298
2019/7/15	3014.30	3824.19	66.48	2.40	1398.00	581.00	49.00	7.74	83.00	203.00	39.53	39.10	39.42	-0.00000868
2019/7/16	3004.04	3806.84	64.35	2.32	1420.50	584.00	43.00	7.74	142.00	208.00	39.74	38.55	39.01	0.00000878
2019/7/17	2984.42	3804.64	63.66	2.31	1413.50	576.60	52.00	7.72	167.00	222.00	39.67	40.85	39.10	0.00000444
2019/7/18	2995.11	3768.40	61.93	2.29	1415.00	579.60	33.00	7.72	156.00	206.00	39.43	40.65	38.55	-0.00003236
2019/7/19	2976.61	3807.96	62.47	2.25	1418.00	586.00	35.00	7.73	152.00	177.00	39.16	40.81	40.85	0.00001618
2019/7/22	2985.03	3781.68	63.26	2.32	1395.50	586.20	51.00	7.71	159.00	206.00	39.29	39.53	40.65	0.00001130
2019/7/23	3005.47	3789.91	63.83	2.29	1393.50	593.00	39.00	7.71	152.00	200.00	39.25	39.74	40.81	-0.00000944
2019/7/24	3019.56	3819.83	63.18	2.23	1409.00	593.20	36.00	7.68	74.00	186.00	38.65	39.67	39.53	0.00001358
2019/7/25	3003.67	3851.07	63.39	2.24	1409.00	592.40	40.00	7.66	85.00	169.00	38.90	39.43	39.74	0.00001018
2019/7/26	3025.86	3858.57	63.46	2.15	1402.00	591.00	40.00	7.67	139.00	173.00	39.26	39.16	39.67	-0.00002004
2019/7/29	3020.97	3854.27	63.71	2.12	1393.00	591.40	43.40	7.66	141.00	184.00	38.90	39.29	39.43	-0.00000433
2019/7/30	3013.18	3870.32	64.72	2.14	1397.50	587.40	46.90	7.67	161.00	175.00	38.91	39.25	39.16	-0.00000166
2019/7/31	2980.38	3835.36	65.17	2.24	1399.50	587.80	50.30	7.68	148.00	184.00	38.70	38.65	39.29	0.00000681
2019/8/1	2953.56	3803.47	60.50	2.17	1391.50	583.40	53.70	7.64	145.00	185.00	40.66	38.90	39.25	-0.00000854
2019/8/2	2932.05	3747.44	61.89	2.14	1401.50	580.60	57.10	7.64	76.00	155.00	38.60	39.26	38.65	-0.00000285
2019/8/5	2844.74	3675.69	59.81	2.09	1400.50	577.00	60.60	7.68	203.00	140.00	38.07	38.90	38.90	0.00001610
2019/8/6	2881.77	3636.33	58.94	2.10	1406.00	578.00	64.00	7.83	150.00	168.00	38.08	38.91	39.26	0.00001401
2019/8/7	2883.98	3621.43	56.23	2.09	1395.50	578.40	57.00	7.85	139.00	186.00	37.52	38.70	38.90	-0.00001937
2019/8/8	2938.09	3669.29	57.38	2.12	1411.00	577.60	52.00	7.86	143.00	150.00	38.00	40.66	38.91	0.00000384
2019/8/9	2918.65	3633.53	58.53	2.13	1416.00	574.40	57.00	7.85	127.00	150.00	37.98	38.60	38.70	0.00000267
2019/8/12	2883.09	3699.10	58.57	2.11	1409.00	578.40	59.30	7.88	149.00	149.00	37.84	38.07	40.66	-0.00002291
2019/8/13	2926.32	3665.75	61.30	2.16	1414.00	573.20	61.50	7.89	78.00	150.00	36.25	38.08	38.60	-0.00000289
2019/8/14	2840.60	3682.40	59.48	2.16	1395.00	579.00	63.80	7.88	154.00	159.00	35.27	37.52	38.07	0.00003353
2019/8/15	2847.60	3694.00	58.23	2.22	1391.50	580.60	66.00	7.83	152.00	169.00	33.29	38.00	38.08	-0.00001768
2019/8/16	2888.68	3710.54	58.64	2.20	1328.50	583.80	68.30	7.81	135.00	150.00	33.53	37.98	37.52	-0.00000219
2019/8/19	2923.65	3791.09	59.74	2.20	1338.50	582.80	70.50	7.81	143.00	181.00	32.61	37.84	38.00	0.00002467
2019/8/20	2900.51	3787.73	60.03	2.22	1338.00	585.00	72.80	7.81	148.00	165.00	33.51	36.25	37.98	-0.00000607
2019/8/21	2924.43	3781.76	60.30	2.17	1325.50	583.20	75.00	7.82	82.00	182.00	33.55	35.27	37.84	-0.00001770
2019/8/22	2922.95	3793.51	59.92	2.15	1334.00	587.00	67.00	7.82	68.00	171.00	35.17	33.29	36.25	0.00000344
2019/8/23	2847.11	3820.86	59.34	2.16	1328.50	585.80	76.00	7.83	68.00	149.00	36.48	33.53	35.27	-0.00001429
2019/8/26	2878.38	3765.91	58.70	2.23	1301.00	586.60	47.00	7.86	138.00	179.00	36.33	32.61	33.29	0.00001067
2019/8/27	2869.16	3816.95	59.51	2.20	1298.50	590.20	42.00	7.88	177.00	180.00	35.17	33.51	33.53	-0.00000203
2019/8/28	2887.94	3802.58	60.49	2.23	1305.00	581.00	26.00	7.89	129.00	179.00	35.29	33.55	32.61	0.00001656
2019/8/29	2924.58	3790.19	61.08	2.29	1290.50	579.00	35.70	7.89	137.00	166.00	34.94	35.17	33.51	0.00000743
2019/8/30	2926.46	3799.59	60.43	2.28	1308.00	583.40	45.30	7.87	131.00	153.00	34.57	36.48	33.55	-0.00002090
2019/9/2	2916.37	3848.32	58.66	2.32	1315.50	584.60	55.00	7.82	68.00	214.00	34.57	36.33	35.17	0.00000651
2019/9/3	2906.27	3853.61	58.26	2.35	1309.00	584.20	42.00	7.81	125.00	177.00	34.93	35.17	36.48	0.00001522
2019/9/4	2937.78	3886.00	60.70	2.44	1319.00	590.20	48.00	7.80	147.00	170.00	34.78	35.29	36.33	-0.00003931
2019/9/5	2976.00	3925.32	60.95	2.44	1327.50	592.20	57.00	7.83	66.00	178.00	34.89	34.94	35.17	0.00001312
2019/9/6	2978.71	3948.51	61.54	2.49	1323.00	593.60	49.00	7.84	127.00	151.00	34.29	34.57	35.29	0.00001514
2019/9/9	2978.43	3972.95	62.59	2.61	1343.50	592.00	81.00	7.82	139.00	174.00	33.31	34.57	34.94	-0.00001543
2019/9/10	2979.39	3959.27	62.38	2.58	1337.50	590.40	76.00	7.84	143.00	187.00	33.89	34.93	34.57	0.00002065
2019/9/11	3000.93	3930.10	60.81	2.55	1350.00	591.00	76.00	7.84	137.00	180.00	33.50	34.78	34.57	0.00001060
2019/9/12	3009.57	3972.38	60.38	2.58	1358.00	581.60	83.00	7.82	141.00	172.00	32.65	34.89	34.93	-0.00002024
2019/9/16	2997.96	3957.72	69.02	2.69	1357.50	582.60	49.00	7.83	148.00	182.00	32.99	34.29	34.78	-0.00000464
2019/9/17	3005.70	3891.22	64.55	2.66	1346.00	584.80	46.00	7.78	169.00	225.00	32.98	33.31	34.89	-0.00000572
2019/9/18	3006.73	3910.08	63.60	2.64	1334.00	583.80	48.00	7.83	147.00	229.00	32.95	33.89	34.29	0.00000788
2019/9/19	3006.79	3924.38	64.40	2.55	1319.00	582.00	64.00	7.81	158.00	214.00	32.37	33.50	33.31	-0.00000207
2019/9/20	2992.07	3935.65	64.28	2.54	1296.00	576.40	43.00	7.82	145.00	226.00	32.65	32.65	33.89	-0.00001401
2019/9/23	2991.78	3890.66	64.77	2.53	1300.00	573.00	51.00	7.80	185.00	227.00	32.08	32.99	33.50	0.00002713
2019/9/24	2966.60	3901.08	63.10	2.50	1245.50	572.20	59.00	7.80	263.00	220.00	32.60	32.98	32.65	0.00000760
2019/9/25	2984.87	3870.98	62.39	2.51	1256.00	576.20	68.00	7.79	219.00	219.00	32.88	32.95	32.99	-0.00001435
2019/9/26	2977.62	3841.14	62.74	2.45	1253.00	573.60	76.00	7.78	160.00	183.00	32.97	32.37	32.98	-0.00000537
2019/9/27	2961.79	3852.65	61.91	2.40	1236.00	568.00	66.00	7.75	148.00	183.00	32.95	32.65	32.95	0.00000553
2019/9/30	2976.74	3814.53	60.78	2.33	1244.00	570.20	75.00	7.75	138.00	167.00	32.85	32.08	32.37	-0.00001215
2019/10/8	2893.06	3837.68	58.24	2.29	1260.00	567.20	22.00	7.78	160.00	185.00	32.61	32.60	32.65	-0.00000565
2019/10/9	2919.40	3843.24	58.32	2.24	1251.00	566.80	36.00	7.77	162.00	193.00	33.42	32.88	32.08	0.00001524
2019/10/10	2938.13	3874.64	59.10	2.21	1253.50	567.00	60.00	7.79	174.00	171.00	32.13	32.97	32.60	0.00001763
2019/10/11	2970.27	3911.73	60.51	2.22	1250.00	565.60	32.00	7.80	182.00	166.00	32.43	32.95	32.88	-0.00002109
2019/10/14	2966.15	3953.24	59.35	2.28	1233.00	561.80	54.00	7.80	166.00	240.00	32.12	32.85	32.97	0.00000430
2019/10/15	2995.68	3936.25	58.74	2.34	1242.00	559.00	45.00	7.79	143.00	229.00	32.95	32.61	32.95	0.00000538
2019/10/16	2989.69	3922.69	59.42	2.29	1217.00	557.00	33.00	7.81	154.00	199.00	32.78	33.42	32.85	0.00000420
2019/10/17	2997.95	3925.22	59.91	2.32	1236.50	558.40	45.00	7.84	172.00	229.00	32.98	32.13	32.61	-0.00002816
2019/10/18	2986.20	3869.38	59.42	2.36	1239.50	558.80	48.00	7.86	137.00	186.00	32.96	32.43	33.42	-0.00000452
2019/10/21	3006.72	3880.84	58.96	2.24	1236.50	558.80	69.00	7.88	129.00	240.00	33.22	32.12	32.13	0.00003365
2019/10/22	2995.99	3895.88	59.70	2.28	1240.00	558.80	60.00	7.88	132.00	210.00	32.98	32.95	32.43	-0.00000392
2019/10/23	3004.52	3871.08	61.17	2.28	1252.00	556.80	45.00	7.87	131.00	261.00	32.30	32.78	32.12	-0.00002712
2019/10/24	3010.29	3870.67	61.67	2.33	1256.50	555.40	50.00	7.87	72.00	214.00	32.45	32.98	32.95	0.00004429
2019/10/25	3022.55	3896.79	62.02	2.32	1257.50	560.00	43.00	7.86	172.00	193.00	32.45	32.96	32.78	-0.00001727
2019/10/28	3039.42	3926.59	61.57	2.56	1248.00	562.40	49.00	7.84	185.00	261.00	32.20	33.22	32.98	-0.00002393
2019/10/29	3036.89	3910.23	61.59	2.63	1259.00	556.20	73.00	7.84	141.00	229.00	31.04	32.98	32.96	0.00001556
2019/10/30	3046.77	3891.23	60.61	2.69	1260.50	556.60	95.00	7.84	166.00	247.00	30.50	32.30	33.22	0.00000253
2019/10/31	3037.56	3886.75	60.23	2.64	1236.00	543.60	94.00	7.87	149.00	233.00	30.07	32.45	32.98	-0.00000980
2019/11/1	3066.91	3952.39	61.69	2.70	1237.00	542.00	86.00	7.85	172.00	214.00	30.06	32.45	32.30	0.00000069
2019/11/4	3078.27	3978.12	62.13	2.82	1224.50	545.00	103.00	7.85	164.00	220.00	30.95	32.20	32.45	-0.00000279
2019/11/5	3074.62	4002.81	62.96	2.87	1247.50	546.00	85.00	7.83	153.00	270.00	30.60	31.04	32.45	0.00003501
2019/11/6	3076.78	3984.88	61.74	2.83	1234.00	543.60	69.00	7.76	138.00	247.00	29.60	30.50	32.20	-0.00002799
2019/11/7	3085.18	3991.87	62.29	2.79	1239.00	544.20	67.00	7.75	178.00	225.00	28.69	30.07	31.04	-0.00000836
2019/11/8	3093.08	3973.01	62.51	2.79	1240.00	552.60	74.00	7.73	149.00	203.00	29.64	30.06	30.50	0.00002376
2019/11/11	3087.01	3902.98	62.18	2.64	1224.50	549.80	77.00	7.71	148.00	222.00	28.99	30.95	30.07	-0.00001617
2019/11/12	3091.84	3903.69	62.06	2.62	1229.50	550.60	66.00	7.72	178.00	279.00	28.16	30.60	30.06	-0.00001102
2019/11/13	3094.04	3899.98	62.37	2.67	1229.50	557.00	54.00	7.71	171.00	214.00	28.87	29.60	30.95	0.00002602
2019/11/14	3096.63	3905.86	62.28	2.64	1238.50	556.00	51.00	7.71	168.00	259.00	30.79	28.69	30.60	-0.00001818
2019/11/15	3120.46	3877.09	63.30	2.68	1228.50	554.00	60.00	7.73	173.00	182.00	29.86	29.64	29.60	0.00000748
2019/11/18	3122.03	3907.93	62.44	2.54	1228.50	551.40	55.00	7.74	162.00	222.00	28.10	28.99	28.69	0.00000251
2019/11/19	3120.18	3947.04	60.91	2.51	1258.50	552.60	72.00	7.76	155.00	205.00	28.59	28.16	29.64	-0.00000299
2019/11/20	3108.46	3907.86	62.40	2.56	1266.00	552.40	68.00	7.77	192.00	257.00	27.52	28.87	28.99	0.00000303
2019/11/21	3103.54	3889.60	63.97	2.63	1257.50	555.60	79.00	7.78	162.00	229.00	25.06	30.79	28.16	0.00000173
2019/11/22	3110.29	3849.99	63.39	2.70	1249.50	554.40	93.00	7.78	180.00	207.00	25.76	29.86	28.87	-0.00001492
2019/11/25	3133.64	3878.21	63.65	2.58	1259.00	555.60	26.00	7.76	147.00	231.00	25.57	28.10	30.79	0.00000351
2019/11/26	3140.52	3891.65	64.27	2.53	1230.50	551.80	36.00	7.75	163.00	235.00	25.30	28.59	29.86	0.00000449
2019/11/27	3153.63	3875.62	64.06	2.49	1230.50	546.00	25.00	7.75	160.00	296.00	25.30	27.52	28.10	0.00001220
2019/11/28	3147.31	3862.30	63.87	2.40	1224.50	546.20	90.00	7.73	152.00	242.00	25.15	25.06	28.59	-0.00001637
2019/11/29	3140.98	3828.67	62.43	2.31	1227.00	553.80	55.00	7.74	167.00	172.00	24.95	25.76	27.52	-0.00000115
2019/12/2	3113.87	3836.06	60.92	2.34	1237.50	554.00	86.00	7.74	164.00	228.00	24.74	25.57	25.06	0.00001364
2019/12/3	3093.20	3851.09	60.82	2.44	1238.50	551.60	82.00	7.78	186.00	188.00	25.16	25.30	25.76	0.00000399
2019/12/4	3112.76	3849.82	63.00	2.41	1229.00	552.00	87.00	7.79	154.00	246.00	25.21	25.30	25.57	-0.00002190
2019/12/5	3117.43	3879.36	63.39	2.42	1235.00	553.60	65.00	7.81	175.00	229.00	25.02	25.15	25.30	0.00000962
2019/12/6	3145.91	3902.39	64.39	2.35	1236.00	552.80	130.00	7.82	153.00	191.00	25.17	24.95	25.30	0.00000419
2019/12/9	3135.96	3895.45	64.25	2.25	1243.50	544.60	85.00	7.79	153.00	210.00	25.21	24.74	25.15	-0.00000739
2019/12/10	3132.52	3900.38	64.34	2.26	1242.00	539.00	104.00	7.79	190.00	203.00	25.30	25.16	24.95	-0.00000485
2019/12/11	3141.63	3902.75	63.72	2.25	1235.50	535.60	108.00	7.81	162.00	223.00	26.33	25.21	24.74	0.00002455
2019/12/12	3168.57	3891.02	64.20	2.34	1233.00	535.00	88.00	7.82	171.00	211.00	27.14	25.02	25.16	-0.00001379
2019/12/13	3168.80	3968.22	65.22	2.31	1233.00	536.40	135.00	7.85	167.00	189.00	27.22	25.17	25.21	-0.00000826
2019/12/16	3191.45	3987.55	65.34	2.35	1244.50	544.00	77.00	7.78	173.00	184.00	27.29	25.21	25.02	0.00000629
2019/12/17	3192.52	4041.80	66.10	2.32	1244.50	542.00	67.00	7.79	185.00	196.00	27.30	25.30	25.17	0.00000695
2019/12/18	3191.14	4032.78	66.17	2.29	1174.00	544.80	86.00	7.80	185.00	196.00	27.33	26.33	25.21	-0.00000932
2019/12/19	3205.37	4027.15	66.54	2.29	1184.50	547.00	47.00	7.78	147.00	184.00	27.18	27.14	25.30	-0.00000655
2019/12/20	3221.22	4017.25	66.14	2.33	1184.00	551.60	64.00	7.79	147.00	150.00	26.80	27.22	26.33	-0.00000110
2019/12/23	3224.01	3967.10	66.39	2.20	1168.50	554.20	61.00	7.77	167.00	175.00	27.09	27.29	27.14	0.00003039
2019/12/24	3223.38	3992.96	67.20	2.20	1150.50	554.00	101.00	7.78	151.00	184.00	27.00	27.30	27.22	-0.00001587
2019/12/25	3231.65	3990.87	67.56	2.24	1151.50	552.20	57.00	7.77	162.00	173.00	27.11	27.33	27.29	-0.00001707
2019/12/26	3239.91	4025.99	67.92	2.27	1142.00	550.00	96.00	7.75	152.00	190.00	27.00	27.18	27.30	0.00002547
2019/12/27	3240.02	4022.03	68.16	2.25	1147.00	552.60	96.00	7.76	170.00	161.00	26.71	26.80	27.33	-0.00000321
2019/12/30	3221.29	4081.63	68.47	2.19	1155.00	557.20	114.00	7.81	154.00	173.00	26.98	27.09	27.18	-0.00002618
2019/12/31	3230.78	4096.58	66.00	2.18	1164.50	556.80	105.00	7.82	76.00	195.00	27.86	27.00	26.80	0.00001213
2020/1/2	3257.85	4152.24	66.25	2.13	1176.50	556.60	104.00	7.81	145.00	169.00	26.66	27.11	27.09	0.00001608
2020/1/3	3234.85	4144.96	68.60	2.11	1178.50	552.20	130.00	7.79	138.00	155.00	27.96	27.00	27.00	-0.00000727
2020/1/6	3246.28	4129.30	68.91	2.15	1178.00	552.80	28.00	7.78	166.00	185.00	26.93	26.71	27.11	-0.00001606
2020/1/7	3237.18	4160.23	68.27	2.15	1191.50	553.80	27.00	7.80	160.00	208.00	28.80	26.98	27.00	0.00001889
2020/1/8	3253.05	4112.32	65.44	2.15	1206.50	558.20	54.00	7.75	155.00	177.00	27.03	27.86	26.71	0.00001698
2020/1/9	3274.70	4164.37	65.37	2.17	1202.50	556.60	25.00	7.72	158.00	178.00	28.13	26.66	26.98	-0.00004225
2020/1/10	3265.35	4163.18	64.98	2.21	1208.00	557.40	41.00	7.70	161.00	145.00	27.88	27.96	27.86	0.00000227
2020/1/13	3288.13	4203.99	64.20	2.19	1209.00	554.20	65.00	7.70	151.00	155.00	27.84	26.93	26.66	0.00003429
2020/1/14	3283.15	4189.89	64.49	2.18	1212.00	556.80	143.00	7.68	145.00	158.00	27.46	28.80	27.96	-0.00002202
2020/1/15	3289.29	4166.73	64.00	2.12	1211.00	550.60	123.00	7.66	146.00	175.00	27.85	27.03	26.93	-0.00001397
2020/1/16	3316.81	4149.04	64.62	2.08	1224.50	550.40	81.00	7.67	150.00	164.00	27.44	28.13	28.80	0.00003473
2020/1/17	3329.62	4154.85	64.85	2.00	1220.00	551.00	61.00	7.67	157.00	146.00	29.29	27.88	27.03	-0.00000405
2020/1/20	3325.21	4185.83	65.20	1.95	1228.00	550.40	122.00	7.62	133.00	148.00	27.49	27.84	28.13	-0.00001471
2020/1/21	3320.79	4114.31	64.59	1.90	1226.50	546.00	120.00	7.61	139.00	125.00	28.77	27.46	27.88	-0.00000602
2020/1/22	3321.75	4131.93	63.21	1.91	1220.00	546.80	99.00	7.63	78.00	141.00	28.40	27.85	27.84	0.00001646
2020/1/23	3325.54	4003.90	62.04	1.91	1213.50	546.20	108.00	7.64	130.00	69.00	27.51	27.44	27.46	-0.00001276
2020/3/23	2237.40	3530.31	27.03	1.59	1243.50	516.20	65.00	7.58	201.00	204.00	27.34	29.29	27.85	-0.00000888
2020/3/24	2447.33	3625.11	27.15	1.68	1271.00	523.00	56.00	7.64	204.00	189.00	25.59	27.49	27.44	0.00001391
2020/3/25	2475.56	3722.52	27.39	1.72	1260.50	521.00	45.00	7.64	166.00	259.00	25.79	28.77	29.29	0.00001254
2020/3/26	2630.07	3698.05	26.34	1.70	1250.50	521.80	39.00	7.70	177.00	162.00	25.51	28.40	27.49	-0.00001806
2020/3/27	2541.47	3710.06	24.93	1.67	1254.00	515.60	19.00	7.77	156.00	160.00	27.38	27.51	28.77	0.00001341
2020/3/30	2626.65	3674.11	22.76	1.70	1242.00	501.60	22.00	7.83	151.00	169.00	25.59	27.34	28.40	-0.00000655
2020/3/31	2584.59	3686.16	22.74	1.64	1260.50	499.60	35.00	7.81	152.00	201.00	25.50	25.59	27.51	-0.00000306
2020/4/1	2470.50	3675.08	24.74	1.59	1243.50	492.60	40.00	7.81	157.00	167.00	25.96	25.79	27.34	-0.00000875
2020/4/2	2526.90	3734.53	29.74	1.55	1119.00	507.40	51.00	7.77	146.00	150.00	25.89	25.51	25.59	0.00000781
2020/4/3	2488.65	3713.22	34.11	1.66	1075.00	498.80	65.00	7.71	78.00	155.00	25.69	27.38	25.79	-0.00000270
2020/4/7	2659.41	3798.02	31.87	1.91	1088.00	500.20	58.00	7.66	149.00	162.00	25.71	25.59	25.51	0.00000722
2020/4/8	2749.98	3780.34	32.84	1.79	1096.50	495.20	57.00	7.68	152.00	170.00	25.41	25.50	27.38	-0.00000310
2020/4/9	2789.82	3792.81	31.48	1.75	1103.50	494.80	59.00	7.66	141.00	176.00	25.95	25.96	25.59	0.00001190
2020/4/10	2775.73	3769.18	31.61	1.74	1131.00	499.40	69.00	7.69	148.00	162.00	25.12	25.89	25.50	-0.00000713
2020/4/13	2761.63	3753.26	31.74	1.73	1132.00	488.00	46.00	7.69	137.00	173.00	24.49	25.69	25.96	-0.00000173
2020/4/14	2846.06	3825.70	29.60	1.63	1130.50	479.80	51.00	7.68	152.00	186.00	26.60	25.71	25.89	-0.00001291
2020/4/15	2783.36	3797.36	27.69	1.59	1124.00	494.00	48.00	7.73	151.00	164.00	25.97	25.41	25.69	0.00001039
2020/4/16	2799.55	3802.38	27.82	1.69	1137.00	493.00	62.00	7.71	141.00	164.00	26.50	25.95	25.71	-0.00000722
2020/4/17	2874.56	3839.49	28.08	1.76	1136.50	498.60	75.00	7.68	150.00	140.00	27.76	25.12	25.41	0.00000379
2020/4/20	2823.16	3853.46	25.57	1.94	1132.00	499.80	56.00	7.68	150.00	141.00	26.49	24.49	25.95	0.00000782
2020/4/21	2736.56	3808.05	19.33	1.83	1108.00	496.20	46.00	7.68	89.00	163.00	25.85	26.60	25.12	-0.00000028
2020/4/22	2799.31	3839.38	20.37	1.91	1117.00	489.40	56.00	7.70	162.00	171.00	26.89	25.97	24.49	-0.00000822
2020/4/23	2797.80	3829.75	21.33	1.95	1100.50	492.60	63.00	7.67	93.00	204.00	26.24	26.50	26.60	0.00001803
2020/4/24	2836.74	3796.97	21.44	1.87	1093.00	493.40	50.00	7.63	153.00	190.00	25.93	27.76	25.97	-0.00001277
2020/4/27	2878.48	3822.77	19.99	1.92	1075.00	487.80	58.00	7.65	175.00	165.00	25.56	26.49	26.50	-0.00001266
2020/4/28	2863.39	3849.15	20.46	1.95	1035.50	488.20	57.00	7.66	167.00	200.00	25.58	25.85	27.76	0.00000115
2020/4/29	2939.51	3867.03	22.54	1.88	1039.50	492.20	72.00	7.66	149.00	182.00	27.58	26.89	26.49	0.00001245
2020/4/30	2912.43	3912.58	25.27	1.94	1069.00	499.80	70.00	7.67	156.00	159.00	25.77	26.24	25.85	-0.00000188
2020/5/6	2848.42	3936.25	29.72	1.95	1081.00	500.80	49.00	7.66	160.00	150.00	25.93	25.93	26.89	-0.00000194
2020/5/7	2881.19	3924.89	29.46	1.90	1088.50	500.80	51.00	7.65	146.00	154.00	25.50	25.56	26.24	0.00000933
2020/5/8	2929.80	3963.62	30.97	1.83	1090.00	506.40	32.00	7.67	146.00	173.00	25.95	25.58	25.93	0.00000534
2020/5/11	2930.32	3960.18	29.63	1.85	1080.50	509.80	65.00	7.67	147.00	202.00	25.38	27.58	25.56	-0.00001647
2020/5/12	2870.12	3960.24	29.98	1.70	1114.50	518.60	65.00	7.66	145.00	233.00	25.49	25.77	25.58	0.00000603
2020/5/13	2820.00	3968.25	29.19	1.64	1113.00	520.00	77.00	7.69	162.00	211.00	25.38	25.93	27.58	0.00000279
2020/5/14	2852.50	3925.22	31.13	1.67	1127.00	526.40	74.00	7.68	158.00	234.00	25.48	25.50	25.77	-0.00002178
2020/5/15	2863.70	3912.82	32.50	1.64	1124.50	522.40	75.00	7.67	172.00	243.00	25.60	25.95	25.93	-0.00000037
2020/5/18	2953.91	3922.91	34.81	1.77	1139.00	531.60	65.00	7.69	173.00	194.00	25.73	25.38	25.50	0.00002770
2020/5/19	2922.94	3956.25	34.65	1.80	1170.50	539.80	72.00	7.74	162.00	189.00	26.07	25.49	25.95	0.00000049
2020/5/20	2971.61	3935.22	35.75	1.78	1160.00	546.80	70.00	7.76	184.00	166.00	25.78	25.38	25.38	-0.00001557
2020/5/21	2948.51	3913.79	36.06	1.72	1165.00	536.20	50.00	7.78	166.00	187.00	26.29	25.48	25.49	0.00001170
2020/5/22	2955.45	3824.06	35.13	1.89	1150.00	534.80	64.00	7.77	159.00	167.00	25.78	25.60	25.38	0.00000762
2020/5/25	2973.61	3829.32	35.53	1.91	1153.50	536.40	53.00	7.77	159.00	185.00	25.69	25.73	25.48	-0.00002020
2020/5/26	2991.77	3872.77	36.17	1.93	1156.00	529.60	48.00	7.77	185.00	178.00	25.23	26.07	25.60	-0.00000576
2020/5/27	3036.13	3845.61	34.74	1.88	1163.50	522.20	62.00	7.81	188.00	174.00	25.05	25.78	25.73	0.00000890
2020/5/28	3029.73	3856.63	35.29	1.82	1159.00	528.40	64.00	7.85	167.00	156.00	25.29	26.29	26.07	-0.00000030
2020/5/29	3044.31	3867.02	35.33	1.84	1162.00	528.00	61.00	7.90	171.00	157.00	25.29	25.78	25.78	-0.00000396
2020/6/1	3055.73	3971.34	38.32	1.78	1170.00	527.40	58.00	7.93	160.00	157.00	25.29	25.69	26.29	0.00000995
2020/6/2	3080.82	3983.57	39.57	1.77	1177.00	528.20	46.00	7.92	171.00	163.00	25.20	25.23	25.78	0.00001157
2020/6/3	3122.87	3983.65	39.79	1.81	1174.00	523.00	41.00	7.95	169.00	181.00	25.07	25.05	25.69	-0.00001131
2020/6/4	3112.35	3982.19	39.99	1.82	1178.00	517.60	40.00	7.97	153.00	162.00	26.74	25.29	25.23	-0.00001469
2020/6/5	3193.93	4001.25	42.30	1.80	1169.00	534.00	42.00	8.05	185.00	184.00	24.73	25.29	25.05	0.00001296
2020/6/8	3232.39	4021.95	40.80	1.81	1192.50	544.20	46.00	8.02	157.00	182.00	25.19	25.29	25.29	-0.00000281
2020/6/9	3207.18	4047.03	41.18	1.76	1192.00	544.00	37.00	7.98	173.00	182.00	25.10	25.20	25.29	-0.00000635
2020/6/10	3190.14	4039.71	41.73	1.79	1185.50	546.20	39.00	8.02	166.00	166.00	25.19	25.07	25.29	0.00000249
2020/6/11	3002.10	3995.88	38.55	1.82	1185.50	549.80	36.00	8.03	138.00	164.00	25.00	26.74	25.20	0.00000534
2020/6/12	3041.31	4003.08	38.73	1.75	1187.50	544.80	35.00	8.00	147.00	145.00	25.07	24.73	25.07	0.00000453
2020/6/15	3066.59	3954.99	39.72	1.67	1162.50	538.00	36.00	7.97	158.00	165.00	25.01	25.19	26.74	0.00000552
2020/6/16	3124.74	4014.57	40.96	1.61	1185.50	538.00	32.00	8.02	160.00	173.00	24.90	25.10	24.73	-0.00001191
2020/6/17	3113.49	4017.59	40.71	1.64	1171.50	541.20	29.00	7.98	206.00	174.00	24.88	25.19	25.19	0.00000040
2020/6/18	3115.34	4044.38	41.51	1.64	1190.50	544.60	23.00	7.97	185.00	152.00	24.88	25.00	25.10	-0.00000799
2020/6/19	3097.74	4098.71	42.19	1.67	1190.50	546.00	36.00	7.95	156.00	137.00	24.75	25.07	25.19	0.00000338
2020/6/22	3117.86	4102.05	43.08	1.66	1176.50	545.80	23.00	7.92	208.00	144.00	24.76	25.01	25.00	0.00000949
2020/6/23	3131.29	4121.79	42.63	1.69	1190.00	542.00	21.00	7.96	188.00	150.00	24.75	24.90	25.07	-0.00000445
2020/6/24	3050.33	4138.99	40.31	1.66	1190.00	542.40	40.00	7.98	175.00	145.00	24.87	24.88	25.01	-0.00000648
2020/6/29	3053.24	4109.72	41.71	1.69	1172.50	543.00	21.00	7.95	183.00	154.00	25.26	24.88	24.90	0.00001194
2020/6/30	3100.29	4163.96	41.15	1.76	1180.50	553.20	35.00	7.96	162.00	149.00	25.10	24.75	24.88	0.00000269
2020/7/1	3115.86	4247.78	42.03	1.70	1173.00	560.80	47.00	7.94	160.00	167.00	25.11	24.76	24.88	-0.00000398
2020/7/2	3130.01	4335.84	43.14	1.73	1193.00	561.20	43.00	7.94	181.00	173.00	26.39	24.75	24.75	-0.00000739
2020/7/3	3130.01	4419.60	42.80	1.75	1192.00	564.20	28.00	7.94	182.00	152.00	26.49	24.87	24.76	-0.00000148
2020/7/6	3179.72	4670.09	43.10	1.83	1190.50	557.80	17.00	7.95	170.00	159.00	28.00	25.26	24.75	-0.00000231
2020/7/7	3145.32	4698.13	43.08	1.88	1186.50	559.80	23.00	7.95	184.00	164.00	27.90	25.10	24.87	0.00000775
2020/7/8	3169.94	4774.00	43.29	1.82	1196.50	559.00	19.00	7.92	194.00	158.00	27.69	25.11	25.26	0.00000663
2020/7/9	3152.05	4840.77	42.35	1.77	1218.00	556.60	42.00	7.94	183.00	160.00	27.57	26.39	25.10	-0.00000772
2020/7/10	3185.04	4753.13	43.24	1.82	1197.00	557.00	57.00	7.89	160.00	180.00	27.42	26.49	25.11	-0.00000805
2020/7/13	3155.22	4852.96	42.72	1.73	1209.00	561.00	25.00	7.91	163.00	190.00	27.10	28.00	26.39	0.00001132
2020/7/14	3197.52	4806.69	42.90	1.74	1198.00	562.60	32.00	7.94	174.00	196.00	27.81	27.90	26.49	0.00001642
2020/7/15	3226.56	4744.47	43.79	1.78	1195.50	559.20	20.00	7.98	173.00	203.00	27.69	27.69	28.00	-0.00002126
2020/7/16	3215.57	4516.25	43.37	1.73	1202.00	558.80	35.00	7.98	156.00	189.00	27.71	27.57	27.90	-0.00001924
2020/7/17	3224.73	4544.70	43.14	1.71	1210.50	555.00	49.00	7.97	155.00	175.00	27.71	27.42	27.69	0.00002766
2020/7/20	3251.84	4680.30	43.28	1.64	1207.50	550.40	74.00	8.00	156.00	174.00	27.70	27.10	27.57	0.00000483
2020/7/21	3257.30	4691.04	44.32	1.67	1233.50	552.60	55.00	8.00	690.00	181.00	27.71	27.81	27.42	-0.00003036
2020/7/22	3276.02	4714.45	44.29	1.69	1222.50	546.60	43.00	8.04	1354.00	192.00	27.78	27.69	27.10	0.00002734
2020/7/23	3235.66	4712.44	43.31	1.78	1229.00	555.00	42.00	8.08	474.00	169.00	27.78	27.71	27.81	0.00000502
2020/7/24	3215.63	4505.59	43.34	1.86	1237.00	557.80	49.00	8.11	246.00	169.00	27.80	27.71	27.69	-0.00002506
2020/7/27	3239.41	4528.45	43.41	1.79	1224.00	550.20	21.00	8.15	213.00	190.00	27.85	27.70	27.71	0.00001303
2020/7/28	3218.44	4568.26	43.22	1.86	1215.00	556.80	27.00	8.22	244.00	199.00	27.84	27.71	27.71	0.00002013
2020/7/29	3258.44	4679.01	43.75	1.92	1221.00	555.20	45.00	8.20	225.00	189.00	27.80	27.78	27.70	-0.00002494
2020/7/30	3246.22	4656.15	42.94	1.84	1206.50	553.80	45.00	8.24	244.00	201.00	27.88	27.78	27.71	-0.00001512
2020/7/31	3271.12	4695.05	43.30	1.82	1219.50	550.60	42.00	8.29	188.00	177.00	27.88	27.80	27.78	0.00000731
2020/8/3	3294.61	4771.31	44.15	2.10	1227.50	554.80	42.50	8.24	187.00	198.00	27.80	27.85	27.78	0.00003451
2020/8/4	3306.51	4775.80	44.43	2.18	1207.50	549.00	43.10	8.21	191.00	190.00	27.80	27.84	27.80	-0.00002673
2020/8/5	3327.77	4777.11	45.17	2.21	1211.50	551.60	43.60	8.23	186.00	169.00	27.85	27.80	27.85	-0.00000899
2020/8/6	3349.16	4762.76	45.09	2.16	1219.50	556.40	44.20	8.24	206.00	182.00	27.85	27.88	27.84	0.00002987
2020/8/7	3351.28	4707.93	44.40	2.24	1216.50	549.80	44.70	8.24	177.00	181.00	27.80	27.88	27.80	-0.00000625
2020/8/10	3360.47	4724.87	44.99	2.17	1210.50	549.40	45.30	8.21	178.00	191.00	27.80	27.80	27.88	-0.00003037
2020/8/11	3333.69	4681.78	44.50	2.15	1196.00	559.00	45.80	8.18	177.00	197.00	27.84	27.80	27.88	0.00002887
2020/8/12	3380.35	4647.64	45.43	2.15	1197.50	564.80	46.40	8.17	157.00	196.00	27.77	27.85	27.80	-0.00001872
2020/8/13	3373.43	4635.71	44.96	2.19	1185.50	572.80	46.90	8.19	174.00	197.00	27.87	27.85	27.80	-0.00000913
2020/8/14	3372.85	4704.63	44.80	2.35	1194.00	568.00	47.50	8.20	175.00	174.00	27.85	27.80	27.85	0.00001441
2020/8/17	3381.99	4815.23	45.37	2.34	1194.00	569.00	48.00	8.22	160.00	185.00	27.85	27.80	27.85	0.00001838
2020/8/18	3389.78	4812.76	45.46	2.41	1204.50	570.00	48.50	8.23	160.00	203.00	27.80	27.84	27.80	-0.00000622
2020/8/19	3374.85	4740.68	45.37	2.43	1185.00	562.60	49.10	8.26	166.00	165.00	28.99	27.77	27.80	-0.00000552
2020/8/20	3385.51	4679.15	44.90	2.36	1200.50	568.00	49.60	8.21	167.00	167.00	29.45	27.87	27.84	-0.00001124
2020/8/21	3397.16	4718.84	44.35	2.44	1198.50	563.80	50.20	8.20	159.00	174.00	29.35	27.85	27.77	0.00001467
2020/8/24	3431.28	4755.85	45.13	2.51	1218.00	556.20	50.70	8.17	158.00	154.00	29.59	27.85	27.87	-0.00001107
2020/8/25	3443.62	4761.95	45.86	2.58	1218.50	556.00	51.30	8.16	170.00	172.00	29.20	27.80	27.85	-0.00000339
2020/8/26	3478.73	4706.13	45.64	2.53	1218.00	558.60	51.80	8.18	159.00	199.00	29.18	28.99	27.85	-0.00000380
2020/8/27	3484.55	4731.35	45.09	2.70	1223.50	568.60	52.40	8.15	190.00	221.00	29.10	29.45	27.80	0.00000994
2020/8/28	3508.01	4844.27	45.05	2.65	1231.00	574.20	52.90	8.14	173.00	201.00	29.01	29.35	28.99	0.00001049
2020/8/31	3500.31	4816.22	45.28	2.63	1239.50	574.60	53.50	8.16	177.00	196.00	29.00	29.59	29.45	0.00000766
2020/9/1	3526.65	4842.12	45.58	2.52	1263.50	573.80	54.00	8.18	175.00	184.00	29.00	29.20	29.35	-0.00001340
2020/9/2	3580.84	4843.89	44.43	2.49	1276.00	577.00	59.00	8.15	185.00	223.00	29.00	29.18	29.59	-0.00000823
2020/9/3	3455.06	4817.10	44.07	2.48	1283.50	575.00	61.00	8.09	171.00	194.00	28.95	29.10	29.20	-0.00000032
2020/9/4	3426.96	4770.22	42.66	2.58	1281.50	577.40	56.00	8.10	225.00	185.00	28.95	29.01	29.18	0.00000278
2020/9/7	3379.40	4669.37	42.01	2.47	1286.00	580.60	60.00	8.10	205.00	201.00	28.94	29.00	29.10	-0.00000490
2020/9/8	3331.84	4694.39	39.78	2.36	1263.00	585.20	69.00	8.08	167.00	188.00	28.96	29.00	29.01	0.00000463
2020/9/9	3398.96	4584.59	40.79	2.39	1258.50	584.60	75.00	8.05	166.00	229.00	28.99	29.00	29.00	0.00000478
2020/9/10	3339.19	4581.98	40.06	2.31	1246.50	593.00	38.00	8.07	165.00	197.00	29.09	28.95	29.00	0.00000199
2020/9/11	3340.97	4627.28	39.83	2.25	1257.00	584.80	38.00	8.09	166.00	175.00	28.76	28.95	29.00	0.00001297
2020/9/14	3383.54	4651.05	39.61	2.30	1263.00	590.00	46.00	8.09	158.00	211.00	29.28	28.94	28.95	-0.00000592
2020/9/15	3401.20	4688.48	40.53	2.36	1255.50	597.80	25.00	8.10	177.00	235.00	29.12	28.96	28.95	-0.00001496
2020/9/16	3385.49	4657.36	42.22	2.25	1247.00	601.00	26.00	8.03	340.00	210.00	29.00	28.99	28.94	-0.00000758
2020/9/17	3357.01	4632.71	43.30	1.99	1260.00	594.20	30.00	7.99	202.00	201.00	28.51	29.09	28.96	-0.00000118
2020/9/18	3319.47	4737.09	43.15	2.06	1277.00	597.20	42.00	8.01	193.00	173.00	28.98	28.76	28.99	0.00001047
2020/9/21	3281.06	4691.43	41.44	1.88	1269.50	599.60	22.00	8.01	202.00	184.00	29.00	29.28	29.09	0.00001100
2020/9/22	3315.57	4635.76	41.72	1.85	1271.50	596.80	22.00	7.98	312.00	227.00	29.00	29.12	28.76	-0.00001359
2020/9/23	3236.92	4652.33	41.77	2.82	1271.50	603.20	41.00	7.95	1837.00	246.00	29.09	29.00	29.28	0.00001254
2020/9/24	3246.59	4563.07	41.94	2.86	1258.50	605.80	67.00	7.93	1786.00	219.00	29.19	28.51	29.12	0.00000551
2020/9/25	3298.46	4570.02	41.92	2.80	1244.00	612.40	71.00	7.95	1831.00	197.00	29.23	28.98	29.00	-0.00000702
2020/9/28	3351.60	4581.91	42.43	2.77	1264.50	621.80	66.00	7.94	1226.00	275.00	29.30	29.00	28.51	-0.00000731
2020/9/29	3335.47	4591.80	41.03	2.50	1276.50	629.00	55.00	7.96	1231.00	199.00	29.41	29.00	28.98	-0.00000563
2020/9/30	3363.00	4587.40	40.95	2.55	1271.50	614.40	55.00	7.99	1911.00	201.00	29.60	29.09	29.00	-0.00000519
2020/10/9	3477.13	4681.14	42.85	2.76	1321.00	614.40	51.00	7.99	1391.00	199.00	28.89	29.19	29.00	0.00001244
2020/10/12	3534.22	4823.16	41.72	2.84	1343.50	626.40	64.00	7.92	1091.00	252.00	27.37	29.23	29.09	-0.00000184
2020/10/13	3511.93	4839.20	42.45	2.76	1350.00	609.80	70.00	7.94	1212.00	237.00	28.98	29.30	29.19	0.00001741
2020/10/14	3488.67	4807.10	43.32	2.65	1349.50	607.40	58.00	7.92	1823.00	237.00	28.92	29.41	29.23	-0.00001083
2020/10/15	3483.34	4798.74	43.16	2.78	1342.50	602.60	29.00	7.91	1770.00	243.00	28.99	29.60	29.30	-0.00001373
2020/10/16	3483.81	4791.68	42.93	2.69	1335.00	577.80	21.00	7.88	1482.00	229.00	29.30	28.89	29.41	0.00001645
2020/10/19	3426.92	4755.49	42.62	2.83	1327.50	584.20	60.00	7.85	1211.00	259.00	28.80	27.37	29.60	0.00000100
2020/10/20	3443.12	4793.47	43.16	2.90	1348.00	576.40	71.00	7.88	1046.00	263.00	28.90	28.98	28.89	-0.00002637
2020/10/21	3435.56	4792.83	41.73	3.03	1349.00	573.20	40.00	7.90	996.00	226.00	29.10	28.92	27.37	0.00000934
2020/10/22	3453.49	4777.98	42.46	2.98	1355.00	573.80	66.00	7.89	1144.00	252.00	29.12	28.99	28.98	0.00000499
2020/10/23	3465.39	4718.49	41.77	2.94	1346.50	573.20	95.00	7.88	930.00	248.00	28.97	29.30	28.92	0.00001337
2020/10/26	3400.97	4691.24	40.46	3.03	1343.50	577.60	84.00	7.90	1268.00	278.00	29.00	28.80	28.99	0.00000124
2020/10/27	3390.68	4699.28	41.20	3.03	1348.00	582.20	76.00	7.91	1464.00	252.00	29.00	28.90	29.30	-0.00000561
2020/10/28	3271.03	4737.27	39.12	3.04	1340.00	582.60	80.00	7.91	1451.00	273.00	28.99	29.10	28.80	-0.00000149
2020/10/29	3310.11	4772.92	37.65	3.22	1357.50	589.20	77.00	7.90	1551.00	281.00	28.92	29.12	28.90	-0.00000988
2020/10/30	3269.96	4695.33	37.46	3.39	1355.50	595.20	76.00	7.85	1455.00	234.00	29.40	28.97	29.10	-0.00000812
2020/11/2	3310.24	4720.83	38.97	3.24	1365.50	608.60	67.00	7.81	1269.00	346.00	29.65	29.00	29.12	0.00001999
2020/11/3	3369.16	4777.56	39.71	3.06	1336.00	600.80	65.00	7.79	1429.00	328.00	29.41	29.00	28.97	-0.00001877
2020/11/4	3443.44	4813.66	41.23	3.06	1310.50	602.40	56.00	7.84	1012.00	300.00	29.55	28.99	29.00	-0.00000103
2020/11/5	3510.45	4885.11	40.93	2.93	1306.50	605.20	65.00	7.85	1110.00	317.00	29.39	28.92	29.00	0.00002826
2020/11/6	3509.44	4885.72	39.45	2.89	1304.00	602.40	67.00	7.83	975.00	281.00	29.22	29.40	28.99	0.00000700
2020/11/9	3550.50	4981.35	42.40	2.86	1311.00	592.80	81.00	7.86	1253.00	328.00	29.68	29.65	28.92	-0.00001445
2020/11/10	3545.53	4953.88	43.61	2.96	1308.00	600.20	90.00	7.79	1240.00	300.00	29.56	29.41	29.40	-0.00000728
2020/11/11	3572.66	4904.90	43.80	3.04	1354.50	607.00	61.00	7.81	1085.00	257.00	29.39	29.55	29.65	-0.00001286
2020/11/12	3537.01	4908.46	43.53	2.95	1369.00	601.60	68.00	7.80	1250.00	262.00	28.73	29.39	29.41	0.00000313
2020/11/13	3585.15	4856.85	42.78	2.98	1369.00	613.40	72.00	7.83	1330.00	248.00	29.00	29.22	29.55	-0.00000196
2020/11/16	3626.91	4904.17	43.82	2.68	1332.00	617.60	73.00	7.82	1170.00	276.00	28.69	29.68	29.39	0.00001498
2020/11/17	3609.53	4894.79	43.75	2.69	1317.00	623.00	65.00	7.80	1521.00	303.00	28.50	29.56	29.22	0.00000204
2020/11/18	3567.79	4891.67	44.34	2.71	1321.50	611.00	38.00	7.78	1814.00	269.00	28.46	29.39	29.68	-0.00000057
2020/11/19	3581.87	4927.99	44.20	2.60	1312.00	607.60	35.00	7.76	1655.00	290.00	28.40	28.73	29.56	0.00000617
2020/11/20	3557.54	4943.29	44.96	2.65	1321.50	602.40	56.00	7.81	1346.00	270.00	27.99	29.00	29.39	0.00001066
2020/11/23	3577.59	5005.03	46.06	2.82	1364.50	605.80	35.00	7.80	1861.00	295.00	27.99	28.69	28.73	-0.00002175
2020/11/24	3635.41	4974.29	47.86	2.89	1405.50	614.40	26.00	7.79	1830.00	279.00	27.52	28.50	29.00	-0.00001932
2020/11/25	3629.65	4910.70	48.61	2.95	1424.50	625.80	22.00	7.82	1742.00	344.00	27.26	28.46	28.69	0.00000052
2020/11/26	3634.00	4919.59	47.80	2.90	1426.00	636.80	48.00	7.84	1737.00	553.00	27.79	28.40	28.50	0.00002124
2020/11/27	3638.35	4980.77	48.18	2.85	1431.50	649.20	93.00	7.83	1464.00	414.00	28.04	27.99	28.46	-0.00000488
2020/11/30	3621.63	4960.25	47.59	2.94	1424.00	659.80	76.00	7.87	1437.00	373.00	28.12	27.99	28.40	0.00000890
2020/12/1	3662.45	5067.10	47.42	2.88	1474.00	675.20	92.00	7.87	1409.00	368.00	27.49	27.52	27.99	0.00000827
2020/12/2	3669.01	5067.14	48.25	2.75	1535.00	699.20	65.00	7.92	1468.00	365.00	27.02	27.26	27.99	-0.00000405
2020/12/3	3666.72	5057.06	48.71	2.51	1521.50	682.60	106.00	7.94	1733.00	324.00	27.69	27.79	27.52	-0.00001128
2020/12/4	3699.12	5065.92	49.25	2.56	1520.00	696.60	88.00	7.96	1719.00	284.00	27.70	28.04	27.26	0.00000578
2020/12/7	3691.96	5022.24	48.79	2.43	1530.50	693.60	63.00	7.92	1680.00	335.00	27.77	28.12	27.79	-0.00001308
2020/12/8	3702.25	5009.88	48.84	2.44	1524.00	702.80	108.00	7.91	1658.00	345.00	27.85	27.49	28.04	-0.00001604
2020/12/9	3672.82	4942.70	48.86	2.43	1619.50	727.80	112.00	7.91	1738.00	365.00	27.78	27.02	28.12	0.00000629
2020/12/10	3668.10	4940.52	50.25	2.57	1602.00	752.60	107.00	7.91	1718.00	284.00	27.65	27.69	27.49	0.00003482
2020/12/11	3663.46	4889.63	50.27	2.60	1521.50	744.60	142.00	7.94	1961.00	316.00	27.57	27.70	27.02	-0.00000074
2020/12/14	3647.49	4934.84	50.29	2.66	1505.50	730.20	42.00	7.93	2744.00	341.00	27.70	27.77	27.69	-0.00001160
2020/12/15	3694.62	4945.10	50.76	2.67	1512.00	668.60	52.00	7.95	1858.00	339.00	27.75	27.85	27.70	0.00000534
2020/12/16	3701.17	4953.87	51.08	2.68	1557.50	670.80	64.00	7.94	1857.00	351.00	27.75	27.78	27.77	-0.00000419
2020/12/17	3722.48	5017.48	51.50	2.66	1567.50	689.80	78.00	7.97	1863.00	318.00	27.83	27.65	27.85	-0.00002044
2020/12/18	3709.41	4999.97	52.26	2.71	1613.00	707.40	87.00	8.01	2045.00	336.00	27.50	27.57	27.78	0.00000781
2020/12/21	3694.92	5046.84	50.91	2.70	1683.00	710.80	124.00	8.00	4448.00	570.00	27.78	27.70	27.65	-0.00000315
2020/12/22	3687.26	4964.77	50.08	2.76	1615.50	672.40	120.00	8.00	3770.00	600.00	27.27	27.75	27.57	-0.00000812
2020/12/23	3690.01	5007.12	51.20	2.61	1627.00	678.80	117.00	7.98	3256.00	699.00	27.49	27.75	27.70	0.00001701
2020/12/24	3703.06	5000.02	51.29	2.54	1626.00	668.40	131.00	7.97	2804.00	729.00	26.24	27.83	27.75	0.00002295
2020/12/25	3719.21	5042.01	51.08	2.45	1689.00	688.40	125.00	7.96	2598.00	717.00	27.48	27.50	27.75	0.00000501
2020/12/28	3735.36	5064.41	50.86	2.35	1712.50	689.80	183.00	7.96	2378.00	593.00	27.84	27.78	27.83	-0.00002933
2020/12/29	3727.04	5042.94	51.09	2.45	1661.00	667.00	84.00	8.00	2108.00	427.00	27.89	27.27	27.50	-0.00000805
2020/12/30	3732.04	5113.71	51.34	2.43	1640.50	670.80	47.00	8.01	1985.00	382.00	28.15	27.49	27.78	0.00001151
2020/12/31	3756.07	5211.29	51.80	2.53	1629.00	674.00	34.00	8.03	2247.00	340.00	28.28	26.24	27.27	-0.00001094
2021/1/4	3700.65	5267.72	51.09	2.58	1688.00	671.40	149.00	8.01	3111.00	533.00	27.99	27.48	27.49	-0.00001266
2021/1/5	3726.86	5368.50	53.60	2.67	1709.50	689.20	203.00	7.93	2833.00	871.00	28.36	27.84	26.24	0.00002467
2021/1/6	3748.14	5417.67	54.30	2.69	1698.00	684.20	124.00	7.94	2850.00	921.00	28.35	27.89	27.48	0.00000233
2021/1/7	3803.79	5513.66	54.38	2.64	1729.50	707.40	68.00	7.97	2761.00	740.00	28.34	28.15	27.84	0.00001174
2021/1/8	3824.68	5495.43	55.99	2.66	1772.00	704.40	52.00	7.94	2192.00	577.00	28.32	28.28	27.89	0.00000254
2021/1/11	3799.61	5441.16	55.66	2.73	1781.50	716.40	63.00	7.90	2354.00	636.00	28.20	27.99	28.15	-0.00000139
2021/1/12	3801.19	5596.35	56.58	2.70	1734.50	719.40	80.00	7.88	2259.00	666.00	27.80	28.36	28.28	-0.00002454
2021/1/13	3809.84	5577.97	56.06	2.70	1651.50	706.40	78.00	7.88	2353.00	620.00	27.98	28.35	27.99	-0.00001561
2021/1/14	3795.54	5470.46	56.42	2.64	1666.00	702.20	96.00	7.87	2186.00	576.00	27.98	28.34	28.36	0.00000096
2021/1/15	3768.25	5458.08	55.10	2.71	1727.00	727.20	116.00	7.85	2046.00	475.00	27.99	28.32	28.35	0.00003268
2021/1/18	3783.58	5518.52	54.75	2.62	1707.00	717.20	73.00	7.83	2157.00	522.00	28.46	28.20	28.34	-0.00001858
2021/1/19	3798.91	5437.52	55.90	2.53	1657.50	681.60	79.00	7.84	2098.00	482.00	28.84	27.80	28.32	0.00000551
2021/1/20	3851.85	5476.43	56.08	2.53	1630.00	673.00	84.00	7.87	1953.00	507.00	28.83	27.98	28.20	0.00002856
2021/1/21	3853.07	5564.97	56.10	2.51	1653.50	667.40	117.00	7.84	1961.00	478.00	28.18	27.98	27.80	-0.00000092
2021/1/22	3841.47	5569.78	55.41	2.46	1623.00	650.80	119.00	7.86	1947.00	534.00	28.86	27.99	27.98	-0.00002828
2021/1/25	3855.36	5625.92	55.88	2.60	1631.50	651.20	109.00	7.88	2701.00	757.00	28.09	28.46	27.98	0.00000411
2021/1/26	3849.62	5512.97	55.91	2.64	1581.50	650.40	161.00	7.87	2644.00	641.00	28.48	28.84	27.99	-0.00002400
2021/1/27	3750.77	5528.00	55.81	2.68	1601.50	656.40	137.00	7.86	2453.00	561.00	28.86	28.83	28.46	-0.00000293
2021/1/28	3787.38	5377.14	55.53	2.69	1565.50	650.20	105.00	7.84	2294.00	685.00	31.66	28.18	28.84	0.00002329
2021/1/29	3714.24	5351.96	55.88	2.57	1510.00	632.20	100.00	7.84	2063.00	868.00	28.96	28.86	28.83	0.00002190
2021/2/1	3773.86	5417.65	56.35	2.82	1499.50	632.00	76.00	7.83	2658.00	908.00	28.93	28.09	28.18	-0.00001692
2021/2/2	3826.31	5501.09	57.46	2.84	1465.50	611.80	77.00	7.81	2400.00	691.00	30.99	28.48	28.86	0.00001039
2021/2/3	3830.17	5485.20	58.46	2.78	1452.50	608.40	99.00	7.79	2416.00	721.00	29.94	28.86	28.09	0.00000519
2021/2/4	3871.74	5473.95	58.84	2.96	1509.50	613.20	101.00	7.78	2030.00	654.00	29.70	31.66	28.48	-0.00001190
2021/2/5	3886.83	5483.41	59.34	2.87	1513.00	609.40	75.00	7.74	1992.00	605.00	29.66	28.96	28.86	-0.00002300
2021/2/8	3915.59	5564.56	60.56	2.89	1528.00	610.20	83.00	7.79	1880.00	435.00	27.22	28.93	31.66	0.00000086
2021/2/9	3911.23	5686.25	61.09	2.82	1553.50	619.40	62.00	7.78	1869.00	380.00	28.99	30.99	28.96	0.00000013
2021/2/10	3909.88	5807.72	61.47	2.98	1547.00	630.40	81.00	7.80	1551.00	293.00	29.44	29.94	28.93	0.00000587
2021/2/18	3913.97	5768.38	63.93	2.94	1608.50	602.00	71.00	7.77	2167.00	434.00	29.35	29.70	30.99	0.00002510
2021/2/19	3906.71	5778.84	62.91	2.99	1567.50	603.80	58.00	7.82	2320.00	492.00	32.28	29.66	29.94	0.00002298
2021/2/22	3876.50	5597.33	65.24	2.94	1505.00	601.80	81.00	7.82	3232.00	539.00	34.21	27.22	29.70	-0.00003889
2021/2/23	3881.37	5579.67	65.37	2.89	1461.50	605.00	96.00	7.85	3432.00	629.00	34.92	28.99	29.66	-0.00000953
2021/2/24	3925.43	5437.57	67.04	2.83	1483.00	610.20	56.00	7.85	3551.00	531.00	36.56	29.44	27.22	0.00002075
2021/2/26	3811.15	5336.76	66.13	2.81	1474.00	608.80	29.00	7.87	3260.00	496.00	36.54	29.35	28.99	-0.00001946
2021/3/1	3901.82	5418.78	63.69	2.82	1402.00	631.40	17.00	7.83	8057.00	885.00	30.00	32.28	29.44	-0.00002084
2021/3/2	3870.29	5349.63	62.70	2.88	1490.00	639.80	38.00	7.79	16296.00	1728.00	29.99	34.21	29.35	0.00002207
2021/3/3	3819.72	5452.21	64.07	2.84	1524.50	645.60	57.00	7.80	16528.00	1354.00	32.84	34.92	32.28	0.00000756
2021/3/4	3768.47	5280.71	66.74	2.78	1503.00	654.80	56.00	7.80	13792.00	1190.00	34.27	36.56	34.21	0.00001124
2021/3/5	3841.94	5262.80	69.36	2.73	1481.50	630.80	46.00	7.76	10594.00	990.00	32.69	36.54	34.92	0.00001624
2021/3/8	3821.35	5080.02	68.24	2.70	1509.50	651.00	91.00	7.72	10628.00	994.00	30.00	30.00	36.56	-0.00001004
2021/3/9	3875.44	4971.00	67.52	2.68	1467.00	648.00	58.00	7.74	9003.00	1624.00	30.83	29.99	36.54	-0.00002762
2021/3/10	3898.81	5003.61	67.90	2.72	1516.50	626.40	47.00	7.75	13091.00	1820.00	29.97	32.84	30.00	-0.00001241
2021/3/11	3939.34	5128.22	69.63	2.71	1543.50	640.80	35.00	7.75	19026.00	2777.00	31.05	34.27	29.99	0.00000761
2021/3/12	3943.34	5146.38	69.22	2.64	1505.00	645.80	49.00	7.77	21612.00	2917.00	33.42	32.69	32.84	0.00001822
2021/3/15	3968.94	5035.54	68.88	2.54	1485.50	633.40	69.00	7.77	16260.00	1786.00	34.96	30.00	34.27	-0.00000295
2021/3/16	3962.71	5079.36	68.39	2.60	1537.50	643.40	67.00	7.75	25245.00	1874.00	33.65	30.83	32.69	-0.00000295
2021/3/17	3974.12	5100.86	68.00	2.55	1602.50	676.20	103.00	7.73	17676.00	1800.00	34.07	29.97	30.00	0.00001822
2021/3/18	3915.46	5141.77	63.28	2.52	1587.50	671.40	47.00	7.77	14793.00	1803.00	30.66	31.05	30.83	0.00000761
2021/3/19	3913.10	5007.09	64.53	2.58	1598.00	671.80	30.00	7.76	15170.00	1610.00	33.35	33.42	29.97	-0.00001241
2021/3/22	3940.59	5057.15	64.62	2.61	1547.50	676.40	71.00	7.75	24742.00	1780.00	33.66	34.96	31.05	-0.00002762
2021/3/23	3910.52	5009.25	60.79	2.56	1548.00	680.80	76.00	7.76	20020.00	1686.00	32.00	33.65	33.42	-0.00001004
2021/3/24	3889.14	4928.69	64.41	2.56	1539.50	692.20	69.00	7.73	15475.00	1720.00	35.08	34.07	34.96	0.00001624
2021/3/25	3909.52	4926.35	61.95	2.62	1549.00	695.80	74.00	7.71	12692.00	1613.00	31.91	30.66	33.65	0.00001124
2021/3/26	3974.54	5037.99	64.57	2.62	1560.00	698.00	65.00	7.70	11132.00	1176.00	30.92	33.35	34.07	0.00000756
2021/3/29	3971.09	5046.88	64.98	2.64	1645.50	731.80	72.00	7.71	10700.00	1204.00	31.72	33.66	30.66	0.00002207
2021/3/30	3958.55	5094.73	64.14	2.62	1648.00	738.80	104.00	7.72	11564.00	1533.00	30.27	32.00	33.35	-0.00002084
2021/3/31	3972.89	5048.36	63.54	2.60	1659.00	730.00	43.00	7.70	9307.00	1317.00	29.74	35.08	33.66	-0.00001946
2021/4/1	4019.87	5110.78	64.86	2.63	1591.00	734.20	22.00	7.69	8709.00	1178.00	28.89	31.91	32.00	0.00002075
2021/4/2	4046.90	5161.56	63.80	2.52	1570.00	740.40	21.00	7.73	7261.00	1128.00	28.99	30.92	35.08	-0.00000953
2021/4/6	4073.94	5140.34	62.74	2.46	1594.00	734.80	57.00	7.74	8366.00	1369.00	29.20	31.72	31.91	-0.00003889
2021/4/7	4079.95	5103.74	63.16	2.51	1585.00	689.80	48.00	7.76	8527.00	1224.00	28.71	30.27	30.92	0.00002298
2021/4/8	4097.17	5112.21	63.20	2.52	1556.50	689.40	49.00	7.77	8387.00	1145.00	29.70	29.74	31.72	0.00002510
2021/4/9	4128.80	5035.34	62.95	2.52	1573.00	676.80	59.00	7.79	7138.00	1028.00	32.31	28.89	30.27	0.00000587
2021/4/12	4127.99	4947.75	63.28	2.56	1599.00	709.20	58.00	7.80	8619.00	1130.00	33.96	28.99	29.74	0.00000013
2021/4/13	4141.59	4939.64	63.67	2.62	1602.00	728.00	75.00	7.80	7570.00	1067.00	30.60	29.20	28.89	0.00000086
2021/4/14	4124.66	4980.63	66.58	2.62	1603.00	739.40	73.00	7.81	7208.00	1036.00	28.84	28.71	28.99	-0.00002300
2021/4/15	4170.42	4948.97	66.94	2.66	1600.50	754.40	72.00	7.82	9161.00	1001.00	29.60	29.70	29.20	-0.00001190
2021/4/16	4185.47	4966.18	66.77	2.69	1740.00	761.20	90.00	7.81	8950.00	970.00	30.60	32.31	28.71	0.00000519
2021/4/19	4163.26	5087.02	67.05	2.74	1731.00	788.00	69.00	7.81	9117.00	1344.00	30.12	33.96	29.70	0.00001039
2021/4/20	4134.94	5083.37	66.57	2.72	1739.50	782.20	77.00	7.84	9463.00	1326.00	29.50	30.60	32.31	-0.00001692
2021/4/21	4173.42	5098.74	65.32	2.70	1710.50	722.00	59.00	7.83	9368.00	1333.00	29.46	28.84	33.96	0.00002190
2021/4/22	4134.98	5089.24	65.40	2.75	1752.00	750.20	29.00	7.81	11570.00	1384.00	30.20	29.60	30.60	0.00002329
2021/4/23	4180.17	5135.45	66.11	2.80	1744.50	745.40	33.00	7.80	26383.00	1580.00	28.85	30.60	28.84	-0.00000293
2021/4/26	4187.62	5077.24	65.65	2.87	1789.00	738.60	45.00	7.85	8229.00	1287.00	29.64	30.12	29.60	-0.00002400
2021/4/27	4186.72	5090.52	66.42	2.94	1784.00	740.00	55.00	7.84	7995.00	1222.00	29.76	29.50	30.60	0.00000411
2021/4/28	4183.18	5119.24	67.27	2.95	1757.00	758.00	71.00	7.84	7362.00	1173.00	29.84	29.46	30.12	-0.00002828
2021/4/29	4211.47	5164.17	68.56	2.91	1766.50	785.60	64.00	7.85	6737.00	1463.00	29.90	30.20	29.50	-0.00000092
2021/4/30	4181.17	5123.49	67.25	2.94	1773.00	788.60	56.00	7.84	5867.00	1372.00	29.09	28.85	29.46	0.00002856
2021/5/6	4201.62	5061.12	68.09	2.93	1912.00	849.80	56.20	7.79	7407.00	1636.00	30.00	29.64	30.20	0.00000551
2021/5/7	4232.60	4996.05	68.28	2.97	1939.50	863.40	56.30	7.80	8132.00	1544.00	30.99	29.76	28.85	-0.00001858
2021/5/10	4188.43	4992.42	68.32	2.92	2062.00	892.00	56.50	7.84	7904.00	1432.00	30.50	29.84	29.64	0.00003268
2021/5/11	4152.10	5023.06	68.55	2.95	2027.50	900.20	56.60	7.79	7561.00	1543.00	32.34	29.90	29.76	0.00000096
2021/5/12	4063.04	5044.55	69.32	2.98	2111.50	943.80	56.80	7.80	6942.00	1535.00	30.17	29.09	29.84	-0.00001561
2021/5/13	4112.50	4992.97	67.05	2.97	1988.00	883.00	56.90	7.80	7036.00	1648.00	29.96	30.00	29.90	-0.00002454
2021/5/14	4173.85	5110.59	68.71	2.97	1922.00	847.80	57.10	7.79	6646.00	1532.00	29.88	30.99	29.09	-0.00000139
2021/5/17	4163.29	5184.99	69.46	3.12	1967.00	833.20	57.30	7.81	6597.00	1624.00	31.02	30.50	30.00	0.00000254
2021/5/18	4127.83	5187.60	68.71	3.01	1967.50	841.80	57.40	7.82	6849.00	1561.00	29.99	32.34	30.99	0.00001174
2021/5/19	4115.68	5172.27	66.66	2.96	1927.00	850.80	57.60	7.85	8290.00	1738.00	29.77	30.17	30.50	0.00000233
2021/5/20	4159.12	5186.41	65.11	2.95	1782.50	779.40	57.70	7.85	7899.00	1811.00	31.49	29.96	32.34	0.00002467
2021/5/21	4155.86	5134.15	66.44	2.97	1701.00	713.00	57.90	7.86	8266.00	1767.00	30.04	29.88	30.17	-0.00001266
2021/5/24	4197.05	5155.59	68.46	2.96	1723.00	726.60	58.10	7.85	9080.00	1842.00	30.34	31.02	29.96	-0.00001094
2021/5/25	4188.13	5318.48	68.65	2.99	1758.00	731.80	58.20	7.85	7186.00	1783.00	30.53	29.99	29.88	0.00001151
2021/5/26	4195.99	5320.59	68.87	3.02	1744.50	726.00	58.40	7.85	7745.00	1828.00	30.37	29.77	31.02	-0.00000805
2021/5/27	4200.88	5338.23	69.46	2.96	1787.50	744.40	58.50	7.81	8175.00	1786.00	30.01	31.49	29.99	-0.00002933
2021/5/28	4204.11	5321.09	69.63	3.01	1801.00	751.00	58.70	7.78	7764.00	1803.00	30.15	30.04	29.77	0.00000501
2021/5/31	4203.08	5331.57	69.32	3.04	1767.00	775.20	58.80	7.76	7413.00	1748.00	30.06	30.34	31.49	0.00002295
2021/6/1	4202.04	5341.68	70.25	3.09	1872.00	804.40	59.00	7.77	6325.00	1686.00	33.04	30.53	30.04	0.00001701
2021/6/2	4208.12	5289.97	71.35	3.07	1859.00	818.40	67.00	7.79	6579.00	1794.00	30.98	30.37	30.34	-0.00000812
2021/6/3	4192.85	5255.29	71.31	3.07	1878.50	835.40	41.00	7.79	6716.00	1769.00	30.28	30.01	30.53	-0.00000315
2021/6/4	4229.89	5282.28	71.89	3.10	1850.00	790.00	40.00	7.77	6897.00	1780.00	30.83	30.15	30.37	0.00000781
2021/6/7	4226.52	5277.63	71.49	3.09	1803.00	800.20	55.00	7.78	6547.00	1740.00	30.78	30.06	30.01	-0.00002044
2021/6/8	4227.26	5232.12	72.22	3.13	1852.50	819.20	60.00	7.79	7227.00	1703.00	30.16	33.04	30.15	-0.00000419
2021/6/9	4219.55	5236.45	72.22	3.16	1871.00	818.20	68.00	7.78	7774.00	1749.00	30.13	30.98	30.06	0.00000534
2021/6/10	4239.18	5271.47	72.52	3.15	1865.00	803.40	50.00	7.79	7094.00	1595.00	30.60	30.28	33.04	-0.00001160
2021/6/11	4247.44	5224.70	72.69	3.28	1982.50	827.20	65.00	7.77	6099.00	1548.00	30.29	30.83	30.98	-0.00000074
2021/6/15	4246.59	5166.56	73.99	3.23	1955.50	861.40	26.00	7.76	6103.00	1769.00	30.56	30.78	30.28	0.00003482
2021/6/16	4223.70	5080.49	74.39	3.25	1952.50	849.60	36.00	7.77	5901.00	1828.00	32.06	30.16	30.83	0.00000629
2021/6/17	4221.86	5101.89	73.08	3.21	2009.50	863.20	33.00	7.71	5632.00	1787.00	31.49	30.13	30.78	-0.00001604
2021/6/18	4166.45	5102.47	73.51	3.23	1955.00	835.00	29.00	7.67	5282.00	1819.00	31.99	30.60	30.16	-0.00001308
2021/6/21	4224.79	5090.39	74.90	3.20	1937.50	843.80	53.00	7.66	6037.00	1877.00	32.96	30.29	30.13	0.00000578
2021/6/22	4246.44	5122.16	74.81	3.26	1968.50	850.60	69.00	7.70	7451.00	4316.00	31.67	30.56	30.60	-0.00001128
2021/6/23	4241.84	5147.39	75.19	3.32	2037.00	860.20	66.00	7.71	7605.00	3813.00	31.08	32.06	30.29	-0.00000405
2021/6/24	4266.49	5155.97	75.56	3.44	2045.50	856.80	62.00	7.73	5778.00	4484.00	31.98	31.49	30.56	0.00000827
2021/6/25	4280.70	5239.97	76.18	3.54	2045.00	848.00	59.00	7.72	5129.00	4486.00	31.29	31.99	32.06	0.00000890
2021/6/28	4290.61	5251.76	74.68	3.59	1978.00	790.20	31.00	7.71	8126.00	5088.00	31.61	32.96	31.49	-0.00000488
2021/6/29	4291.80	5190.54	74.76	3.66	1943.50	780.00	58.00	7.70	6937.00	5494.00	31.92	31.67	31.99	0.00002124
2021/6/30	4297.50	5224.04	75.13	3.74	1944.50	793.00	43.00	7.69	6369.00	5606.00	32.13	31.08	32.96	0.00000052
2021/7/1	4319.94	5229.66	75.84	3.66	1910.00	782.60	27.00	7.67	6567.00	4043.00	31.23	31.98	31.67	-0.00001932
2021/7/2	4352.34	5081.12	76.17	3.70	1942.50	790.40	18.00	7.66	5425.00	3356.00	32.99	31.29	31.08	-0.00002175
2021/7/5	4347.94	5085.79	77.16	3.78	1970.50	831.00	34.00	7.67	5479.00	2940.00	31.75	31.61	31.98	0.00001066
2021/7/6	4343.54	5083.10	74.53	3.64	1949.00	820.60	49.00	7.67	6686.00	2977.00	31.51	31.92	31.29	0.00000617
2021/7/7	4358.13	5140.49	73.43	3.56	1932.00	829.40	48.00	7.65	6528.00	2776.00	32.43	32.13	31.61	-0.00000057
2021/7/8	4320.82	5088.26	74.12	3.66	1830.50	824.60	32.00	7.63	6913.00	3003.00	31.58	31.23	31.92	0.00000204
2021/7/9	4369.55	5069.44	75.55	3.66	1856.50	844.00	26.00	7.67	5788.00	2254.00	31.24	32.99	32.13	0.00001498
2021/7/12	4384.63	5132.71	75.16	3.73	1882.50	855.60	36.00	7.69	6965.00	2716.00	32.39	31.75	31.23	-0.00000196
2021/7/13	4369.21	5142.10	76.49	3.68	1959.50	882.80	31.00	7.68	8735.00	4207.00	32.30	31.51	32.99	0.00000313
2021/7/14	4374.30	5083.08	74.76	3.66	1996.50	896.40	38.00	7.63	10507.00	6853.00	32.09	32.43	31.75	-0.00001286
2021/7/15	4360.03	5151.46	73.47	3.60	1986.50	873.00	40.00	7.65	9273.00	6124.00	31.69	31.58	31.51	-0.00000728
2021/7/16	4327.16	5094.77	73.59	3.66	2035.00	882.60	50.00	7.64	11050.00	15750.00	32.44	31.24	32.43	-0.00001445
2021/7/19	4258.49	5113.49	68.62	3.75	2040.50	913.80	31.00	7.64	7344.00	4602.00	33.36	32.39	31.58	0.00000700
2021/7/20	4323.06	5108.99	69.35	3.90	2074.00	918.40	45.00	7.65	6179.00	2730.00	32.72	32.30	31.24	0.00002826
2021/7/21	4358.69	5144.04	72.23	3.90	2090.00	911.60	42.00	7.64	5973.00	2376.00	33.55	32.09	32.39	-0.00000103
2021/7/22	4367.48	5151.75	73.79	3.98	2085.00	908.80	43.00	7.62	6108.00	2265.00	33.48	31.69	32.30	-0.00001877
2021/7/23	4411.79	5089.23	74.10	4.03	2115.50	911.20	39.00	7.61	5158.00	1914.00	34.48	32.44	32.09	0.00001999
2021/7/26	4422.30	4925.30	74.50	4.08	2153.50	897.00	26.00	7.62	5014.00	1791.00	34.85	33.36	31.69	-0.00000812
2021/7/27	4401.46	4751.31	74.48	3.92	2135.00	892.40	21.00	7.64	5450.00	1756.00	36.80	32.72	32.44	-0.00000988
2021/7/28	4400.64	4760.48	74.74	3.94	2199.00	902.40	17.00	7.67	4890.00	1663.00	37.99	33.55	33.36	-0.00000149
2021/7/29	4419.15	4850.27	76.05	4.06	2256.00	918.60	37.00	7.69	4604.00	1608.00	41.49	33.48	32.72	-0.00000561
2021/7/30	4395.26	4811.17	76.33	3.91	2317.00	927.20	61.00	7.68	5155.00	1525.00	42.48	34.48	33.55	0.00000124
2021/8/2	4387.16	4933.74	72.89	3.96	2289.00	865.20	64.00	7.67	5320.00	1541.00	40.16	34.85	33.48	0.00001337
2021/8/3	4423.15	4934.46	72.41	4.06	2222.00	867.80	54.00	7.67	5061.00	1669.00	42.28	36.80	34.48	0.00000499
2021/8/4	4402.66	4978.85	70.38	4.15	2313.50	889.80	32.00	7.67	6683.00	3250.00	42.34	37.99	34.85	0.00000934
2021/8/5	4429.10	4948.67	71.29	4.16	2325.50	883.20	30.00	7.66	4994.00	1764.00	42.45	41.49	36.80	-0.00002637
2021/8/6	4436.52	4921.56	70.70	4.13	2374.50	882.60	31.00	7.65	5182.00	1558.00	42.90	42.48	37.99	0.00000100
2021/8/9	4432.35	4985.56	69.04	4.04	2371.50	879.60	45.00	7.62	5185.00	1697.00	42.98	40.16	41.49	0.00001645
2021/8/10	4436.75	5043.15	70.63	4.11	2198.00	882.40	30.00	7.61	5412.00	1607.00	44.66	42.28	42.48	-0.00001373
2021/8/11	4447.70	5015.34	71.44	4.06	2261.00	896.00	28.00	7.60	6454.00	1776.00	44.70	42.34	40.16	-0.00001083
2021/8/12	4460.83	4973.35	71.31	3.91	2205.50	766.80	17.00	7.60	5717.00	1649.00	44.47	42.45	42.28	0.00001741
2021/8/13	4468.00	4945.98	70.59	3.85	2184.50	778.60	24.00	7.61	5862.00	1542.00	44.16	42.90	42.34	-0.00000184
2021/8/16	4479.71	4941.07	69.51	3.94	2180.00	762.00	33.00	7.63	4965.00	1473.00	43.57	42.98	42.45	0.00001244
2021/8/17	4448.08	4837.40	69.03	3.83	2239.00	770.80	35.00	7.63	4773.00	1438.00	43.65	44.66	42.90	-0.00000519
2021/8/18	4400.27	4894.24	68.23	3.82	2195.50	776.80	35.00	7.60	5032.00	1553.00	43.74	44.70	42.98	-0.00000563
2021/8/19	4405.80	4862.14	66.45	3.86	2287.00	777.60	39.00	7.59	5353.00	1457.00	43.95	44.47	44.66	-0.00000731
2021/8/20	4441.67	4769.27	65.18	3.84	2238.00	793.00	27.00	7.59	4980.00	1150.00	43.00	44.16	44.70	-0.00000702
2021/8/23	4479.53	4835.88	68.75	3.93	2421.00	850.20	40.00	7.60	6201.00	1254.00	42.80	43.57	44.47	0.00000551
2021/8/24	4486.23	4888.39	71.05	3.92	2465.00	856.20	26.00	7.61	6368.00	1337.00	42.99	43.65	44.16	0.00001254
2021/8/25	4496.19	4898.16	72.25	3.95	2589.00	880.20	32.00	7.61	7129.00	1501.00	43.15	43.74	43.57	-0.00001359
2021/8/26	4470.00	4801.61	71.07	4.25	2536.50	860.40	35.00	7.62	6433.00	1547.00	42.76	43.95	43.65	0.00001100
2021/8/27	4509.37	4827.04	72.70	4.41	2523.00	855.60	20.00	7.62	5747.00	1378.00	42.81	43.00	43.74	0.00001047
2021/8/30	4528.79	4813.27	73.41	4.32	2495.00	864.00	37.00	7.63	5476.00	1286.00	42.48	42.80	43.95	-0.00000118
2021/8/31	4522.68	4805.61	72.99	4.41	2460.00	872.00	44.00	7.63	5272.00	1148.00	42.91	42.99	43.00	-0.00000758
2021/9/1	4524.09	4869.46	71.59	4.64	2511.50	874.80	52.00	7.64	5396.00	1327.00	40.26	43.15	42.80	-0.00001496
2021/9/2	4536.95	4869.41	73.03	4.63	2669.00	906.00	39.00	7.65	5535.00	1189.00	40.05	42.76	42.99	-0.00000592
2021/9/3	4535.43	4843.06	72.61	4.70	2615.00	896.00	41.00	7.67	5958.00	1000.00	39.99	42.81	43.15	0.00001297
2021/9/6	4527.73	4933.73	72.22	4.69	2778.00	949.00	25.00	7.67	6418.00	1235.00	40.78	42.48	42.76	0.00000199
2021/9/7	4520.03	4992.83	71.69	4.60	2907.50	985.60	30.00	7.66	6598.00	1237.00	40.50	42.91	42.81	0.00000478
2021/9/8	4514.07	4972.13	72.60	4.92	2855.00	977.00	46.00	7.66	6263.00	1281.00	40.97	40.26	42.48	0.00000463
2021/9/9	4493.28	4970.01	71.45	5.00	3049.50	990.40	58.00	7.64	6161.00	1158.00	41.51	40.05	42.91	-0.00000490
2021/9/10	4458.58	5013.52	72.92	4.96	2826.50	945.20	77.00	7.63	4918.00	954.00	41.75	39.99	40.26	0.00000278
2021/9/13	4468.73	4991.66	73.51	5.19	2764.00	988.00	37.00	7.62	5882.00	1388.00	41.56	40.78	40.05	-0.00000032
2021/9/14	4443.05	4917.16	73.60	5.28	2702.50	994.00	37.00	7.62	6114.00	1347.00	41.52	40.50	39.99	-0.00000823
2021/9/15	4480.70	4867.32	75.46	5.40	2743.50	1029.60	49.00	7.61	5877.00	1398.00	40.77	40.97	40.78	-0.00001340
2021/9/16	4473.75	4807.70	75.67	5.27	2683.50	1053.20	69.00	7.60	5929.00	1135.00	39.98	41.51	40.50	0.00000766
2021/9/17	4432.99	4855.94	75.34	5.05	2693.00	1057.80	67.00	7.59	5330.00	1244.00	39.99	41.75	40.97	0.00001049
2021/9/22	4395.64	4821.77	76.19	4.76	2928.00	1141.80	47.00	7.58	9392.00	1265.00	40.67	41.56	41.51	0.00000994
2021/9/23	4448.98	4853.20	77.25	5.03	3002.00	1237.80	58.00	7.57	10581.00	1387.00	40.79	41.52	41.75	-0.00000380
2021/9/24	4455.48	4849.43	78.09	5.24	2800.00	1188.00	47.00	7.59	13712.00	1399.00	41.40	40.77	41.56	-0.00000339
2021/9/27	4443.11	4877.37	79.53	5.86	2854.00	1253.80	35.00	7.58	19411.00	1488.00	41.77	39.98	41.52	-0.00001107
2021/9/28	4352.63	4883.83	79.09	5.85	2992.00	1328.80	50.00	7.56	13571.00	1372.00	42.40	39.99	40.77	0.00001467
2021/9/29	4359.46	4833.93	78.64	5.46	3012.00	1308.80	24.00	7.55	10492.00	1199.00	41.00	40.67	39.98	-0.00001124
2021/9/30	4307.54	4866.38	78.52	5.97	3290.50	1393.60	39.00	7.52	6590.00	910.00	40.01	40.79	39.99	-0.00000552
2021/10/8	4391.34	4929.94	82.39	5.61	3157.00	1262.00	27.00	7.46	5802.00	1003.00	40.50	41.40	40.67	-0.00000622
2021/10/11	4361.19	4936.19	83.65	5.40	3409.00	1408.20	30.00	7.46	7218.00	1189.00	40.90	41.77	40.79	0.00001838
2021/10/12	4350.65	4883.84	83.42	5.46	3465.50	1507.80	34.00	7.44	7293.00	1207.00	42.90	42.40	41.40	0.00001441
2021/10/13	4363.80	4940.11	83.18	5.68	3475.00	1562.80	32.00	7.45	6812.00	1131.00	42.01	41.00	41.77	-0.00000913
2021/10/14	4438.26	4913.61	84.00	5.65	3471.50	1615.80	55.00	7.47	6275.00	1064.00	42.78	40.01	42.40	-0.00001872
2021/10/15	4471.37	4932.11	84.86	5.42	3614.00	1692.00	40.00	7.47	7780.00	913.00	41.40	40.50	41.00	0.00002887
2021/10/18	4486.46	4874.78	84.33	4.98	3847.00	1829.00	42.00	7.46	6591.00	1319.00	42.30	40.90	40.01	-0.00003037
2021/10/19	4519.63	4922.72	85.08	5.06	3729.00	1835.60	50.00	7.47	6416.00	1155.00	42.28	42.90	40.50	-0.00000625
2021/10/20	4536.19	4910.18	85.82	5.16	3441.50	1755.40	38.00	7.45	6134.00	1363.00	41.54	42.01	40.90	0.00002987
2021/10/21	4549.78	4928.02	84.61	5.20	3109.00	1587.40	26.00	7.44	6403.00	1381.00	39.05	42.78	42.90	-0.00000899
2021/10/22	4544.90	4959.73	85.53	5.31	2875.00	1365.00	53.00	7.44	5930.00	1157.00	41.18	41.40	42.01	-0.00002673
2021/10/25	4566.48	4979.52	85.99	5.97	2970.50	1305.60	72.00	7.44	9422.00	1201.00	41.90	42.30	42.78	0.00003451
2021/10/26	4574.79	4963.10	86.40	5.83	2950.50	1237.00	74.00	7.41	7560.00	1148.00	41.50	42.28	41.40	0.00000731
2021/10/27	4551.68	4898.16	84.58	6.22	2703.50	1144.60	67.00	7.40	10560.00	1745.00	41.50	41.54	42.30	-0.00001512
2021/10/28	4596.42	4864.14	84.32	6.22	2503.00	1051.80	86.00	7.42	17422.00	2033.00	40.13	39.05	42.28	-0.00002494
2021/10/29	4605.38	4908.77	84.38	5.57	2268.00	973.00	98.00	7.46	9508.00	1384.00	40.73	41.18	41.54	0.00002013
2021/11/1	4613.67	4890.69	84.71	5.21	2164.50	917.60	73.00	7.42	8195.00	1392.00	41.48	41.90	39.05	0.00001303
2021/11/2	4630.65	4839.85	84.72	5.55	2205.00	891.80	101.00	7.42	8851.00	1408.00	41.10	41.50	41.18	-0.00002506
2021/11/3	4660.57	4821.11	81.99	5.86	2477.00	978.00	80.00	7.42	8234.00	1263.00	42.77	41.50	41.90	0.00000502
2021/11/4	4680.06	4868.74	80.54	5.66	2378.00	934.40	79.00	7.42	7715.00	1381.00	42.14	40.13	41.50	0.00002734
2021/11/5	4697.53	4842.35	82.74	5.62	2390.00	945.20	64.00	7.39	6618.00	1181.00	41.79	40.73	41.50	-0.00003036
2021/11/8	4701.70	4848.18	83.43	5.41	2380.00	916.20	33.00	7.39	6528.00	1426.00	41.50	41.48	40.13	0.00000483
2021/11/9	4685.25	4846.74	84.78	4.97	2310.00	870.40	43.00	7.40	7310.00	1438.00	42.27	41.10	40.73	0.00002766
2021/11/10	4646.71	4821.19	82.64	4.92	2240.50	883.80	44.00	7.41	6853.00	1441.00	41.00	42.77	41.48	-0.00001924
2021/11/11	4649.27	4898.65	82.87	5.13	2358.00	905.40	55.00	7.37	6326.00	1365.00	41.69	42.14	41.10	-0.00002126
2021/11/12	4682.85	4888.37	82.17	4.78	2199.50	864.00	47.00	7.33	6062.00	1269.00	41.75	41.79	42.77	0.00001642
2021/11/15	4682.80	4882.38	82.05	5.05	1958.50	809.60	64.00	7.31	6642.00	1440.00	41.75	41.50	42.14	0.00001132
2021/11/16	4700.90	4883.32	82.43	5.15	1873.50	817.80	77.00	7.27	6660.00	1459.00	41.59	42.27	41.79	-0.00000805
2021/11/17	4688.67	4885.75	80.28	4.89	1900.00	825.00	156.00	7.24	6480.00	1454.00	41.45	41.00	41.50	-0.00000772
2021/11/18	4704.54	4837.62	81.24	4.90	1845.50	823.20	132.00	7.22	6753.00	1370.00	40.20	41.69	42.27	0.00000663
2021/11/19	4697.96	4890.06	78.89	5.08	1855.50	852.40	102.00	7.26	6192.00	1228.00	36.18	41.75	41.00	0.00000775
2021/11/22	4682.94	4912.40	79.70	4.79	1855.50	862.20	62.00	7.21	6209.00	1453.00	32.59	41.75	41.69	-0.00000231
2021/11/23	4690.70	4913.35	82.31	5.07	1919.00	871.20	62.00	7.18	6309.00	1369.00	30.73	41.59	41.75	-0.00000148
2021/11/24	4701.46	4916.66	82.25	5.08	2149.00	921.00	60.00	7.19	6361.00	1490.00	31.71	41.45	41.75	-0.00000739
2021/11/25	4648.04	4896.44	82.22	5.12	2178.00	912.60	77.00	7.17	6143.00	1388.00	32.26	40.20	41.59	-0.00000398
2021/11/26	4594.62	4860.13	72.72	5.49	2010.00	840.80	91.00	7.17	6032.00	1343.00	33.19	36.18	41.45	0.00000269
2021/11/29	4655.27	4851.42	73.44	4.88	2048.00	810.20	84.00	7.21	6449.00	1355.00	34.47	32.59	40.20	0.00001194
2021/11/30	4567.00	4832.03	70.57	4.61	2110.50	840.40	31.00	7.21	5914.00	1382.00	34.19	30.73	36.18	-0.00000648
2021/12/1	4513.04	4843.85	68.87	4.27	2111.00	842.80	53.00	7.22	5731.00	1359.00	33.50	31.71	32.59	-0.00000445
2021/12/2	4577.10	4856.16	69.67	4.11	1877.50	679.20	66.00	7.21	5512.00	1312.00	33.10	32.26	30.73	0.00000949
2021/12/3	4538.43	4901.02	69.88	4.09	1986.00	708.80	77.00	7.20	5096.00	1242.00	32.56	33.19	31.71	0.00000338
2021/12/6	4591.67	4892.62	73.08	3.68	1930.00	676.00	85.00	7.20	5909.00	1399.00	32.30	34.47	32.26	-0.00000799
2021/12/7	4686.75	4922.10	75.44	3.73	2040.00	686.60	116.00	7.19	5733.00	1312.00	32.48	34.19	33.19	0.00000040
2021/12/8	4701.21	4995.93	75.82	3.82	2055.50	671.00	158.00	7.18	5772.00	1190.00	32.50	33.50	34.47	-0.00001191
2021/12/9	4667.45	5078.69	74.42	3.79	2044.00	675.80	156.00	7.20	6011.00	1309.00	30.79	33.10	34.19	0.00000552
2021/12/10	4712.02	5055.12	75.15	3.89	1934.50	676.80	145.00	7.17	5673.00	1145.00	31.21	32.56	33.50	0.00000453
2021/12/13	4668.97	5083.80	74.39	3.83	2034.50	727.20	149.00	7.20	6210.00	1208.00	34.33	32.30	33.10	0.00000534
2021/12/14	4634.09	5049.70	73.70	3.79	2015.00	712.00	67.00	7.18	6215.00	1291.00	31.96	32.48	32.56	0.00000249
2021/12/15	4709.85	5005.90	73.88	3.82	2036.00	713.20	79.00	7.17	5970.00	1256.00	32.10	32.50	32.30	-0.00000635
2021/12/16	4668.67	5034.73	75.02	3.78	2139.50	722.40	78.00	7.18	6038.00	1194.00	32.50	30.79	32.48	-0.00000281
2021/12/17	4620.64	4954.76	73.52	3.67	2168.00	740.60	58.00	7.21	4925.00	1055.00	32.50	31.21	32.50	0.00001296
2021/12/20	4568.02	4880.42	71.52	3.84	2174.00	709.80	78.00	7.18	5307.00	1059.00	32.44	34.33	30.79	-0.00001469
2021/12/21	4649.23	4913.49	73.98	3.87	2228.00	707.20	103.00	7.18	4413.00	1102.00	35.68	31.96	31.21	-0.00001131
2021/12/22	4696.56	4914.45	75.29	3.97	2219.00	699.60	135.00	7.19	5019.00	1096.00	38.90	32.10	34.33	0.00001157
2021/12/23	4725.78	4948.74	76.85	3.73	2250.00	702.60	115.00	7.20	4952.00	1151.00	38.52	32.50	31.96	0.00000995
2021/12/24	4758.49	4921.34	76.14	3.89	2327.00	707.80	142.00	7.21	4768.00	904.00	37.00	32.50	32.10	-0.00000396
2021/12/27	4791.19	4919.32	78.60	4.05	2189.50	689.20	66.00	7.21	7342.00	1215.00	36.60	32.44	32.50	-0.00000030
2021/12/28	4786.35	4955.96	78.94	4.07	2166.00	674.00	83.00	7.22	7576.00	1072.00	36.78	35.68	32.50	0.00000890
2021/12/29	4793.06	4883.48	79.23	3.99	2186.00	681.60	87.00	7.21	5621.00	1131.00	36.78	38.90	32.44	-0.00000576
2021/12/30	4778.73	4921.51	79.32	3.99	2194.00	678.20	88.00	7.22	4831.00	987.00	37.51	38.52	35.68	-0.00002020
2021/12/31	4766.18	4940.37	77.78	3.76	2228.50	672.20	93.00	7.22	7402.00	822.00	37.88	37.00	38.90	0.00000762
2022/1/4	4793.54	4917.77	80.00	3.75	2337.00	713.80	159.00	7.21	4772.00	1126.00	37.00	36.60	38.52	0.00001170
2022/1/5	4700.58	4868.12	80.80	3.84	2354.00	702.60	52.00	7.20	4695.00	1042.00	38.00	36.78	37.00	-0.00001557
2022/1/6	4696.05	4818.23	81.99	3.85	2334.00	697.20	27.00	7.21	4681.00	1013.00	38.70	36.78	36.60	0.00000049
2022/1/7	4677.03	4822.37	81.75	3.94	2277.50	713.20	57.00	7.20	4434.00	940.00	39.00	37.51	36.78	0.00002770
2022/1/10	4670.29	4844.05	80.87	4.11	2285.50	700.00	97.00	7.23	4372.00	1028.00	39.59	37.88	36.78	-0.00000037
2022/1/11	4713.07	4797.77	83.72	4.22	2295.00	683.00	161.00	7.22	4455.00	942.00	40.48	37.00	37.51	-0.00002178
2022/1/12	4726.35	4845.58	84.67	4.78	2350.50	692.80	142.00	7.24	4318.00	955.00	40.15	38.00	37.88	0.00000279
2022/1/13	4659.03	4765.92	84.47	4.26	2304.50	689.00	123.00	7.26	3665.00	922.00	40.50	38.70	37.00	0.00000603
2022/1/14	4662.85	4726.73	86.06	4.23	2299.50	692.40	106.00	7.29	3706.00	814.00	40.98	39.00	38.00	-0.00001647
2022/1/17	4619.98	4767.28	86.48	4.25	2197.00	714.80	156.00	7.26	4430.00	1021.00	41.16	39.59	38.70	0.00000534
2022/1/18	4577.11	4813.35	87.51	4.33	2312.00	749.40	227.00	7.25	7391.00	1086.00	40.73	40.48	39.00	0.00000933
2022/1/19	4532.76	4780.38	88.44	4.02	2257.00	774.80	189.00	7.21	6929.00	1125.00	40.47	40.15	39.59	-0.00000194
2022/1/20	4482.73	4823.51	88.38	3.84	2312.00	774.80	191.00	7.20	4230.00	845.00	40.60	40.50	40.48	-0.00000188
2022/1/21	4397.94	4779.31	87.89	3.96	2206.50	767.20	98.00	7.18	3494.00	800.00	40.22	40.98	40.15	0.00001245
2022/1/24	4410.13	4786.74	86.27	3.82	2166.00	739.60	57.00	7.19	3100.00	746.00	40.78	41.16	40.50	0.00000115
2022/1/25	4356.45	4678.45	88.20	3.88	2211.00	778.00	93.00	7.18	3851.00	843.00	41.27	40.73	40.98	-0.00001266
2022/1/26	4349.93	4712.31	89.96	4.00	2204.00	788.00	61.00	7.15	3858.00	798.00	42.16	40.47	41.16	-0.00001277
2022/1/27	4326.51	4619.88	89.34	4.34	2278.00	808.00	45.00	7.12	3200.00	681.00	42.58	40.60	40.73	0.00001803
2022/1/28	4431.85	4563.77	90.03	4.69	2281.50	756.20	57.00	7.10	3609.00	620.00	43.77	40.22	40.47	-0.00000822
2022/2/7	4483.87	4634.09	92.69	4.28	2311.50	822.60	30.00	7.25	3709.00	879.00	47.44	40.78	40.60	-0.00000028
2022/2/8	4521.54	4608.77	90.78	4.21	2470.00	876.80	33.00	7.27	4061.00	997.00	52.18	41.27	40.22	0.00000782
2022/2/9	4587.18	4652.06	91.55	4.03	2320.00	836.60	47.00	7.27	6048.00	1261.00	57.40	42.16	40.78	0.00000379
2022/2/10	4504.08	4639.86	91.41	3.94	2341.50	843.60	52.00	7.26	5442.00	1201.00	61.48	42.58	41.27	-0.00000722
2022/2/11	4418.64	4601.40	94.44	4.00	2352.00	822.60	67.00	7.26	5153.00	1038.00	55.33	43.77	42.16	0.00001039
2022/2/14	4401.67	4551.69	96.48	4.18	2425.50	819.20	63.00	7.23	4016.00	911.00	50.10	47.44	42.58	-0.00001291
2022/2/15	4471.07	4600.10	93.28	4.39	2413.50	775.00	90.00	7.19	3775.00	926.00	53.00	52.18	43.77	-0.00000173
2022/2/16	4475.01	4617.99	94.81	4.63	2437.50	780.60	107.00	7.21	4186.00	919.00	54.01	57.40	47.44	-0.00000713
2022/2/17	4380.26	4629.16	92.97	4.51	2438.50	770.60	42.00	7.21	4481.00	1093.00	53.32	61.48	52.18	0.00001190
2022/2/18	4348.87	4651.24	93.54	4.45	2558.00	812.00	31.00	7.20	4398.00	1256.00	52.77	55.33	57.40	-0.00000310
2022/2/21	4326.82	4634.31	95.39	4.76	2646.50	841.20	62.00	7.17	4969.00	1157.00	53.00	50.10	61.48	0.00000722
2022/2/22	4304.76	4574.15	96.84	4.50	2593.00	810.00	87.00	7.18	4742.00	1152.00	52.69	53.00	55.33	-0.00000270
2022/2/23	4225.50	4623.05	96.84	4.59	2682.00	831.00	75.00	7.17	4404.00	1169.00	51.76	54.01	50.10	0.00000781
2022/2/24	4288.70	4529.32	99.08	4.67	2635.00	811.00	96.00	7.15	4469.00	1046.00	51.64	53.32	53.00	-0.00000875
2022/2/25	4384.65	4573.42	97.93	4.67	2511.50	745.00	86.00	7.09	3740.00	872.00	51.76	52.77	54.01	-0.00000306
2022/2/28	4373.94	4581.65	100.99	4.41	2614.50	771.40	88.00	7.07	4540.00	1087.00	51.69	53.00	53.32	-0.00000655
2022/3/1	4306.26	4619.69	104.97	4.60	2724.00	815.00	97.00	7.06	4492.00	1061.00	51.48	52.69	52.77	0.00001341
2022/3/2	4386.54	4578.60	112.93	4.79	2778.00	857.80	91.00	7.05	5315.00	1119.00	50.50	51.76	53.00	-0.00001806
2022/3/3	4363.49	4551.63	110.46	4.73	2882.50	846.00	98.00	7.00	5238.00	1136.00	50.54	51.64	52.69	0.00001254
2022/3/4	4328.87	4496.43	118.11	4.92	2868.50	852.20	87.00	6.99	4191.00	1031.00	49.11	51.76	51.76	0.00001391
2022/3/7	4201.09	4352.78	123.21	4.81	3136.00	919.00	47.00	6.90	4896.00	1071.00	49.30	51.69	51.64	-0.00000888
2022/3/8	4170.70	4265.39	127.98	4.58	3057.00	901.40	62.00	6.86	4292.00	944.00	47.40	51.48	51.76	-0.00001276
2022/3/9	4277.88	4226.35	111.14	4.53	3106.00	852.00	56.00	6.88	4952.00	1087.00	47.29	50.50	51.69	0.00001646
2022/3/10	4259.52	4292.84	109.33	4.65	3080.00	841.00	64.00	6.98	5133.00	1142.00	48.22	50.54	51.48	-0.00000602
2022/3/11	4204.31	4306.52	112.67	4.77	3038.00	818.00	77.00	6.96	4072.00	841.00	47.20	49.11	50.50	-0.00001471
2022/3/14	4173.11	4174.76	106.90	4.67	2798.50	810.00	115.00	6.93	4169.00	987.00	47.90	49.30	50.54	-0.00000405
2022/3/15	4262.45	3983.81	99.91	4.62	2776.50	802.00	148.00	6.96	4199.00	1017.00	47.60	47.40	49.11	0.00003473
2022/3/16	4357.86	4156.08	98.02	4.75	2917.00	815.00	80.00	6.99	4336.00	952.00	47.61	47.29	49.30	-0.00001397
2022/3/17	4411.67	4237.70	106.64	4.94	2895.00	816.60	22.00	6.98	4256.00	940.00	47.49	48.22	47.40	-0.00002202
2022/3/18	4463.12	4265.90	107.93	4.91	3051.00	829.00	34.00	7.03	3900.00	1016.00	47.32	47.20	47.29	0.00003429
2022/3/21	4461.18	4258.75	115.62	4.95	3019.00	834.00	13.00	7.03	3929.00	971.00	47.31	47.90	48.22	0.00000227
2022/3/22	4511.61	4255.30	115.48	5.14	2922.00	855.00	18.00	7.01	4121.00	1023.00	46.94	47.60	47.20	-0.00004225
2022/3/23	4456.24	4276.52	121.60	5.13	2940.00	878.60	23.00	7.01	4235.00	1022.00	46.91	47.61	47.90	0.00001698
2022/3/24	4520.16	4251.31	119.03	5.41	2997.50	870.00	32.00	7.00	4412.00	1037.00	46.28	47.49	47.60	0.00001889
2022/3/25	4543.06	4174.57	120.65	5.58	3106.00	865.60	20.00	7.02	4047.00	970.00	45.57	47.32	47.61	-0.00001606
2022/3/28	4575.52	4148.47	112.48	5.48	3100.50	847.40	69.00	7.00	4286.00	958.00	44.99	47.31	47.49	-0.00000727
2022/3/29	4631.60	4134.14	110.23	5.33	3193.50	840.60	42.00	7.00	4437.00	1036.00	45.75	46.94	47.32	0.00001608
2022/3/30	4602.45	4254.10	113.45	5.57	3172.00	814.00	60.00	7.05	3834.00	1085.00	46.99	46.91	47.31	0.00001213
2022/3/31	4530.41	4222.60	107.91	5.63	3186.00	805.00	68.00	7.08	3522.00	1001.00	46.71	46.28	46.94	-0.00002618
2022/4/1	4545.86	4276.16	104.39	5.72	3244.00	809.20	47.00	7.03	3087.00	899.00	46.88	45.57	46.91	-0.00000321
2022/4/6	4481.15	4263.84	101.07	6.09	3240.50	806.40	54.00	6.96	4068.00	931.00	46.91	44.99	46.28	0.00002547
2022/4/7	4500.21	4209.10	100.58	6.39	3200.00	802.00	69.00	6.94	4234.00	928.00	47.00	45.75	45.57	-0.00001707
2022/4/8	4488.28	4230.77	102.78	6.32	3214.00	803.20	67.00	6.92	3991.00	904.00	47.07	46.99	44.99	-0.00001587
2022/4/18	4391.69	4166.38	113.16	7.99	3157.00	816.00	53.00	6.90	4225.00	1033.00	47.17	46.71	45.75	0.00003039
2022/4/19	4462.21	4134.90	107.25	7.42	3015.00	829.00	58.00	6.87	4302.00	1034.00	47.08	46.88	46.99	-0.00000110
2022/4/20	4459.45	4070.79	106.80	7.05	3008.00	812.40	62.00	6.89	4945.00	1030.00	47.09	46.91	46.71	-0.00000655
2022/4/21	4393.66	3995.83	108.33	7.16	3063.00	825.80	50.00	6.95	4819.00	963.00	47.00	47.00	46.88	-0.00000932
2022/4/22	4271.78	4013.25	106.65	6.68	3000.50	822.00	55.00	7.01	4884.00	978.00	47.09	47.07	46.91	0.00000695
2022/4/25	4296.12	3814.91	102.32	7.04	2860.00	815.00	28.00	7.02	4297.00	960.00	46.95	47.17	47.00	0.00000629
2022/4/26	4175.20	3784.12	104.99	7.10	2911.00	815.00	34.00	7.03	4315.00	1040.00	46.99	47.08	47.07	-0.00000826
2022/4/27	4183.96	3895.54	105.32	7.50	2839.00	815.40	35.00	6.98	4333.00	1026.00	46.99	47.09	47.17	-0.00001379
2022/4/28	4287.50	3921.11	107.59	7.06	2843.00	825.00	37.00	6.93	4341.00	961.00	46.88	47.00	47.08	0.00002455
2022/4/29	4131.93	4016.24	109.34	7.37	2852.50	823.60	31.00	6.95	3679.00	861.00	46.87	47.09	47.09	-0.00000485
2022/5/5	4146.87	4010.21	110.90	8.86	2779.00	856.00	31.30	6.97	5053.00	1105.00	46.65	46.95	47.00	-0.00000739
2022/5/6	4123.34	3908.82	112.39	8.04	2725.00	848.00	31.50	7.00	4407.00	1081.00	46.39	46.99	47.09	0.00000419
2022/5/9	3991.24	3877.44	105.94	7.12	2651.50	837.00	31.80	7.05	4459.00	1114.00	44.81	46.99	46.95	0.00000962
2022/5/10	4001.05	3919.87	102.46	7.39	2610.00	818.20	32.10	7.09	4717.00	1180.00	43.01	46.88	46.99	-0.00002190
2022/5/11	3935.18	3976.42	107.51	7.74	2663.00	829.20	32.30	7.09	4618.00	1130.00	44.16	46.87	46.99	0.00000399
2022/5/12	3930.08	3958.74	107.45	7.75	2543.50	831.20	32.60	7.08	5092.00	1199.00	44.31	46.65	46.88	0.00001364
2022/5/13	4023.89	3988.60	111.55	7.72	2574.00	843.40	32.90	7.06	4408.00	1012.00	43.95	46.39	46.87	-0.00000115
2022/5/16	4008.01	3956.54	114.24	8.07	2700.00	841.40	33.10	7.06	4634.00	1002.00	44.19	44.81	46.65	-0.00001637
2022/5/17	4088.85	4005.89	111.93	8.40	2711.50	841.20	33.40	7.08	4937.00	1197.00	46.54	43.01	46.39	0.00001220
2022/5/18	3923.68	3991.91	109.11	8.35	2586.00	842.00	33.70	7.11	4886.00	972.00	46.87	44.16	44.81	0.00000449
2022/5/19	3900.79	3999.60	112.04	8.20	2616.00	826.00	34.00	7.07	4881.00	1084.00	46.79	44.31	43.01	0.00000351
2022/5/20	3901.36	4077.60	112.55	8.15	2670.00	830.00	34.20	7.14	4287.00	997.00	46.84	43.95	44.16	-0.00001492
2022/5/23	3973.75	4053.98	113.42	8.82	2567.00	852.00	34.50	7.06	4417.00	928.00	46.88	44.19	44.31	0.00000173
2022/5/24	3941.48	3959.15	113.56	8.88	2478.50	852.00	34.80	7.11	4747.00	1025.00	46.90	46.54	43.95	0.00000303
2022/5/25	3978.73	3983.18	114.03	8.99	2492.00	858.20	35.00	7.14	4818.00	1030.00	47.00	46.87	44.19	-0.00000299
2022/5/26	4057.84	3993.04	117.40	8.83	2472.50	856.40	35.30	7.14	4669.00	994.00	47.28	46.79	46.54	0.00000251
2022/5/27	4158.24	4001.30	119.43	8.71	2559.00	870.60	35.60	7.23	4483.00	951.00	47.20	46.84	46.87	0.00000748
2022/5/30	4145.20	4029.02	121.67	8.70	2644.50	852.60	35.80	7.19	4790.00	1085.00	47.18	46.88	46.79	-0.00001818
2022/5/31	4132.15	4091.52	122.84	8.28	2695.00	880.00	36.10	7.17	4756.00	1030.00	47.18	46.90	46.84	0.00002602
2022/6/1	4101.23	4083.18	116.29	8.77	2780.00	856.00	36.40	7.15	4089.00	796.00	47.14	47.00	46.88	-0.00001102
2022/6/2	4176.82	4089.57	117.61	8.42	2813.00	879.00	36.60	7.15	4177.00	763.00	47.02	47.28	46.90	-0.00001617
2022/6/6	4121.43	4166.09	119.51	9.33	2876.00	870.00	36.90	7.16	4718.00	994.00	47.10	47.20	47.00	0.00002376
2022/6/7	4160.68	4179.13	120.57	9.34	2856.50	873.20	37.20	7.12	4565.00	965.00	47.28	47.18	47.28	-0.00000836
2022/6/8	4115.77	4219.81	123.58	8.61	2944.50	880.40	37.40	7.13	4702.00	1146.00	47.20	47.18	47.20	-0.00002799
2022/6/9	4017.82	4175.67	123.07	9.00	2872.50	882.00	37.70	7.16	4705.00	1079.00	47.10	47.14	47.18	0.00003501
2022/6/10	3900.86	4238.99	122.01	8.76	2863.50	867.00	38.00	7.11	4079.00	926.00	47.48	47.02	47.18	-0.00000279
2022/6/13	3749.63	4189.35	122.27	8.67	2869.50	858.80	38.20	7.05	4852.00	1169.00	47.44	47.10	47.14	0.00000069
2022/6/14	3735.48	4222.31	121.17	7.26	2843.00	848.40	38.50	7.03	5203.00	1159.00	47.95	47.28	47.02	-0.00000980
2022/6/15	3789.99	4278.22	118.51	7.54	2671.00	845.00	38.80	7.04	5551.00	1264.00	47.49	47.20	47.10	0.00000253
2022/6/16	3666.77	4250.06	119.81	7.43	2609.00	845.20	39.00	7.01	4975.00	1147.00	48.00	47.10	47.28	0.00001556
2022/6/17	3674.84	4309.04	113.12	7.01	2576.50	866.00	39.30	7.06	4527.00	941.00	47.89	47.48	47.20	-0.00002393
2022/6/20	3719.82	4330.43	114.13	6.69	2322.00	833.00	39.60	7.04	3970.00	921.00	47.93	47.44	47.10	-0.00001727
2022/6/21	3764.79	4325.57	114.65	6.83	2338.50	844.00	39.90	7.03	4546.00	972.00	47.89	47.95	47.48	0.00004429
2022/6/22	3759.89	4270.62	111.74	6.83	2291.50	844.20	40.10	7.06	4011.00	817.00	47.89	47.49	47.44	-0.00002712
2022/6/23	3795.73	4343.88	110.05	6.21	2388.50	855.80	40.40	7.09	3795.00	889.00	48.63	48.00	47.95	-0.00000392
2022/6/24	3911.74	4394.77	113.12	6.27	2288.00	843.00	40.70	7.05	3509.00	825.00	48.87	47.89	47.49	0.00003365
2022/6/27	3900.11	4444.26	115.09	6.46	2392.00	844.40	40.90	7.06	3300.00	759.00	49.49	47.93	48.00	-0.00000452
2022/6/28	3821.55	4490.52	117.98	6.65	2515.50	840.40	41.20	7.08	3899.00	829.00	49.35	47.89	47.89	-0.00002816
2022/6/29	3818.83	4421.36	116.26	6.42	2490.50	859.80	41.50	7.05	3731.00	787.00	49.47	47.89	47.93	0.00000420
2022/6/30	3785.38	4485.01	114.81	5.51	2343.50	836.40	41.70	7.01	3706.00	815.00	49.30	48.63	47.89	0.00000538
2022/7/1	3825.33	4466.72	111.63	5.62	2280.50	866.60	42.00	7.01	3648.00	709.00	48.50	48.87	47.89	0.00000430
2022/7/4	3828.36	4496.03	113.50	5.88	2207.50	869.00	32.00	7.00	4749.00	832.00	48.88	49.49	48.63	-0.00002109
2022/7/5	3831.39	4489.54	102.77	5.46	2262.00	869.40	16.00	6.99	4510.00	878.00	49.09	49.35	48.87	0.00001763
2022/7/6	3845.08	4423.97	100.69	5.55	2276.00	845.40	22.00	6.90	4082.00	769.00	49.09	49.47	49.49	0.00001524
2022/7/7	3902.62	4443.47	104.65	6.19	2275.00	866.60	46.00	6.84	3653.00	722.00	49.13	49.30	49.35	-0.00000565
2022/7/8	3899.38	4428.78	107.02	6.07	2206.00	859.60	22.00	6.82	3331.00	772.00	49.35	48.50	49.47	-0.00001215
2022/7/11	3854.43	4354.62	107.10	6.52	2193.00	859.60	28.00	6.81	4470.00	776.00	48.93	48.88	49.30	0.00000553
2022/7/12	3818.80	4313.62	99.49	6.27	2101.50	844.00	29.00	6.76	4519.00	770.00	49.29	49.09	48.50	-0.00000537
2022/7/13	3801.78	4321.46	99.57	6.60	2118.00	857.00	31.00	6.75	3573.00	759.00	49.30	49.09	48.88	-0.00001435
2022/7/14	3790.38	4322.07	99.10	6.66	2088.50	840.00	36.00	6.75	3359.00	767.00	49.20	49.13	49.09	0.00000760
2022/7/15	3863.16	4248.53	101.16	7.12	1964.50	835.20	39.00	6.76	3103.00	822.00	49.50	49.35	49.09	0.00002713
2022/7/18	3830.85	4292.59	106.27	7.44	2095.50	875.40	52.00	6.80	4489.00	994.00	49.49	48.93	49.13	-0.00001401
2022/7/19	3936.69	4269.34	107.35	7.30	1974.50	855.20	40.00	6.84	4300.00	962.00	48.87	49.29	49.35	-0.00000207
2022/7/20	3959.90	4283.80	106.92	7.87	1922.50	833.80	23.00	6.90	4141.00	994.00	49.20	49.30	48.93	0.00000788
2022/7/21	3998.95	4236.06	103.86	7.88	1862.50	841.80	37.00	6.88	3967.00	942.00	49.18	49.20	49.29	-0.00000572
2022/7/22	3961.63	4238.23	103.20	8.31	1924.50	852.00	31.00	6.90	3523.00	875.00	49.15	49.50	49.30	-0.00000464
2022/7/25	3966.84	4212.64	105.15	8.64	1956.00	850.00	44.00	6.89	3062.00	824.00	49.00	49.49	49.20	-0.00002024
2022/7/26	3921.05	4245.98	104.40	8.71	1977.50	850.00	48.00	6.90	3179.00	803.00	48.99	48.87	49.50	0.00001060
2022/7/27	4023.61	4225.04	106.62	8.58	1987.00	842.00	46.00	6.86	3184.00	790.00	48.47	49.20	49.49	0.00002065
2022/7/28	4072.43	4225.67	107.14	8.16	2173.00	870.00	38.00	6.88	3321.00	764.00	48.45	49.18	48.87	-0.00001543
2022/7/29	4130.29	4170.10	110.01	8.29	2133.50	859.00	33.00	6.87	3007.00	800.00	48.44	49.15	49.20	0.00001514
2022/8/1	4118.63	4188.68	100.03	8.21	2162.50	842.60	69.00	6.89	2613.00	801.00	48.00	49.00	49.18	0.00001312
2022/8/2	4091.19	4107.02	100.54	7.69	2256.50	856.00	61.00	6.93	2596.00	755.00	48.00	48.99	49.15	-0.00003931
2022/8/3	4155.17	4066.98	96.78	8.30	2212.50	859.00	57.00	6.89	2406.00	706.00	47.88	48.47	49.00	0.00001522
2022/8/4	4151.94	4101.54	94.12	8.14	2133.50	860.00	53.00	6.87	2377.00	673.00	47.77	48.45	48.99	0.00000651
2022/8/5	4145.19	4156.91	94.92	8.01	2088.00	845.00	33.00	6.91	2488.00	693.00	46.89	48.44	48.47	-0.00002090
2022/8/8	4140.06	4148.07	96.65	7.66	2183.00	864.60	32.00	6.88	2356.00	723.00	43.52	48.00	48.45	0.00000743
2022/8/9	4122.47	4156.29	96.31	7.84	2182.00	860.00	35.00	6.89	2352.00	783.00	45.08	48.00	48.44	0.00001656
2022/8/10	4210.24	4109.74	97.40	8.22	2128.00	859.80	52.00	6.90	2406.00	785.00	44.89	47.88	48.00	-0.00000203
2022/8/11	4207.27	4193.54	99.60	8.71	2135.00	858.40	30.00	6.93	2414.00	765.00	44.51	47.77	48.00	0.00001067
2022/8/12	4280.15	4191.15	98.15	8.78	2189.50	850.20	30.00	6.96	2442.00	737.00	44.52	46.89	47.88	-0.00001429
2022/8/15	4297.14	4185.68	95.10	8.81	2151.50	860.00	34.00	6.92	2777.00	803.00	44.51	43.52	47.77	0.00000344
2022/8/16	4305.20	4177.84	92.34	9.35	2196.00	860.00	56.00	6.88	2618.00	760.00	45.92	45.08	46.89	-0.00001770
2022/8/17	4274.04	4216.96	93.65	9.18	1913.50	858.80	42.00	6.90	2603.00	769.00	46.99	44.89	43.52	-0.00000607
2022/8/18	4283.74	4180.10	96.59	9.18	1888.50	850.00	39.00	6.90	2864.00	762.00	46.42	44.51	45.08	0.00002467
2022/8/19	4228.48	4151.07	96.72	9.28	1871.50	840.60	37.00	6.87	2653.00	740.00	47.07	44.52	44.89	-0.00000219
2022/8/22	4137.99	4181.40	96.48	9.76	1961.00	826.00	25.00	6.84	2962.00	739.00	47.12	44.51	44.51	-0.00001768
2022/8/23	4128.73	4161.08	100.22	9.25	1958.50	830.00	41.00	6.81	2990.00	773.00	47.12	45.92	44.52	0.00003353
2022/8/24	4140.77	4082.42	101.22	9.24	1948.00	870.00	28.00	6.82	2914.00	648.00	47.59	46.99	44.51	-0.00000289
2022/8/25	4199.12	4116.24	99.34	9.33	1960.50	880.00	49.00	6.84	4049.00	737.00	47.80	46.42	45.92	-0.00002291
2022/8/26	4057.66	4107.55	100.99	9.31	2050.00	831.40	40.00	6.83	3256.00	812.00	47.80	47.07	46.99	0.00000267
2022/8/29	4030.61	4089.52	105.09	9.26	1963.50	822.20	23.00	6.83	3104.00	745.00	47.44	47.12	46.42	0.00000384
2022/8/30	3986.16	4075.79	99.31	9.08	1868.00	820.60	21.00	6.90	3028.00	725.00	47.45	47.12	47.07	-0.00001937
2022/8/31	3955.00	4078.84	96.49	9.14	1869.00	820.60	24.00	6.92	2769.00	640.00	47.50	47.59	47.12	0.00001401
2022/9/1	3966.85	4043.74	92.36	9.17	1818.00	820.60	27.00	6.92	2619.00	616.00	47.76	47.80	47.12	0.00001610
2022/9/2	3924.26	4023.61	93.02	8.90	1850.00	986.40	39.00	6.88	2658.00	611.00	47.85	47.80	47.59	-0.00000285
2022/9/5	3916.23	4015.43	95.74	8.76	1872.50	986.40	56.00	6.85	2753.00	680.00	47.68	47.44	47.80	-0.00000854
2022/9/6	3908.19	4052.28	92.83	8.02	1856.00	1030.00	72.00	6.89	2741.00	688.00	47.69	47.45	47.80	0.00000681
2022/9/7	3979.87	4054.98	88.00	7.86	1822.50	1070.00	68.00	6.88	2809.00	686.00	47.19	47.50	47.44	-0.00000166
2022/9/8	4006.18	4037.68	89.15	7.97	1865.50	1084.80	67.00	6.94	2904.00	721.00	47.67	47.76	47.45	-0.00000433
2022/9/9	4067.36	4093.79	92.84	8.04	1903.00	1084.80	46.00	6.95	2487.00	581.00	46.77	47.85	47.50	-0.00002004
2022/9/13	3932.69	4111.11	93.17	8.40	1968.50	1084.80	47.00	7.00	2717.00	724.00	47.68	47.68	47.76	0.00001018
2022/9/14	3946.01	4065.36	94.10	9.09	1955.50	1018.80	34.00	6.92	2700.00	726.00	47.68	47.69	47.85	0.00001358
2022/9/15	3901.35	4027.12	90.84	8.29	2012.50	1055.40	50.00	6.92	2879.00	742.00	47.69	47.19	47.68	-0.00000944
2022/9/16	3873.33	3932.68	91.35	7.82	2013.00	1055.40	44.00	6.94	3381.00	621.00	47.58	47.67	47.69	0.00001130
2022/9/19	3899.89	3928.00	92.00	7.87	2036.00	1055.40	58.00	6.97	3167.00	858.00	47.51	46.77	47.19	0.00001618
2022/9/20	3855.93	3932.84	90.62	7.74	2015.00	1014.00	35.00	6.99	3297.00	784.00	47.49	47.68	47.67	-0.00003236
2022/9/21	3789.93	3903.73	89.83	7.74	2056.00	1045.40	45.00	6.96	3107.00	685.00	47.95	47.68	46.77	0.00000444
2022/9/22	3757.99	3869.34	90.46	7.19	2082.50	1045.40	41.00	6.90	2990.00	741.00	47.58	47.69	47.68	0.00000878
2022/9/23	3693.23	3856.02	86.15	6.84	2080.50	1043.80	64.00	6.91	2800.00	617.00	47.66	47.58	47.68	-0.00000868
2022/9/26	3655.04	3836.68	84.06	7.04	2077.00	1030.00	66.00	6.84	2916.00	644.00	47.60	47.51	47.69	-0.00000298
2022/9/27	3647.29	3892.30	86.27	6.77	2132.00	1014.00	72.00	6.83	2877.00	666.00	47.67	47.49	47.58	-0.00000259
2022/9/28	3719.04	3828.71	89.32	7.02	2097.00	1000.00	54.00	6.83	2783.00	744.00	47.99	47.95	47.51	0.00001962
2022/9/29	3640.47	3827.14	88.49	6.89	2106.00	973.20	85.00	6.93	2690.00	750.00	48.50	47.58	47.49	0.00001148
2022/9/30	3585.62	3804.89	87.96	6.83	2107.00	901.00	88.00	6.99	2307.00	519.00	48.80	47.66	47.95	-0.00003185
2022/10/10	3612.39	3720.94	96.19	6.52	2218.50	831.00	86.00	6.92	3040.00	731.00	48.87	47.60	47.58	0.00001685
2022/10/11	3588.84	3727.69	94.29	6.59	2176.00	895.20	84.00	6.91	3006.00	721.00	48.85	47.67	47.66	0.00000211
2022/10/12	3577.03	3784.31	92.45	6.44	2143.00	833.80	82.00	6.92	3050.00	739.00	49.40	47.99	47.60	-0.00002758
2022/10/13	3669.91	3752.67	94.57	6.69	2117.50	858.80	80.00	6.92	2933.00	709.00	49.39	48.50	47.67	0.00001584
2022/10/14	3583.07	3842.47	91.63	6.48	2169.00	888.40	78.00	6.96	2825.00	668.00	49.44	48.80	47.99	0.00001372
2022/10/17	3677.95	3846.41	91.62	5.99	2063.50	888.40	76.00	6.95	3809.00	734.00	49.44	48.87	48.50	-0.00001560
2022/10/18	3719.98	3838.27	90.03	5.69	2037.50	888.40	74.00	7.01	3123.00	806.00	49.60	48.85	48.80	0.00000462
2022/10/19	3695.16	3776.53	92.41	5.44	2042.50	858.80	72.00	7.03	3204.00	784.00	50.18	49.40	48.87	0.00001122
2022/10/20	3665.78	3754.93	92.38	5.32	2004.00	840.60	70.00	6.99	3116.00	812.00	50.43	49.39	48.85	0.00000413
2022/10/21	3752.75	3742.89	93.50	4.99	2030.00	840.60	68.00	6.99	3042.00	743.00	50.33	49.44	49.40	-0.00001998
2022/10/24	3797.34	3633.37	93.26	5.17	2050.00	840.60	66.00	7.04	2958.00	743.00	50.47	49.44	49.39	-0.00000767
2022/10/25	3859.11	3627.45	93.52	6.28	1966.00	840.60	64.00	7.09	3196.00	722.00	50.88	49.60	49.44	0.00001482
2022/10/26	3830.60	3656.90	95.69	6.20	1957.50	840.60	62.00	7.16	3035.00	749.00	50.60	50.18	49.44	-0.00000549
2022/10/27	3807.30	3631.14	96.96	5.84	1943.00	840.60	60.00	7.22	3082.00	748.00	50.51	50.43	49.60	-0.00000460
2022/10/28	3901.06	3541.33	95.77	5.80	1925.00	840.60	58.00	7.16	2858.00	674.00	50.58	50.33	50.18	0.00001999
2022/10/31	3871.98	3508.70	94.83	6.29	1865.00	899.00	56.00	7.17	2848.00	742.00	49.93	50.47	50.43	-0.00000056
2022/11/1	3856.10	3634.17	94.65	5.83	1941.50	899.00	54.00	7.13	2942.00	686.00	50.19	50.88	50.33	-0.00001057
2022/11/2	3759.69	3677.81	96.16	6.20	1961.50	899.00	49.00	7.14	2978.00	752.00	50.20	50.60	50.47	0.00000484
2022/11/3	3719.89	3647.90	94.67	5.93	1974.00	899.00	53.00	7.12	2818.00	713.00	50.20	50.51	50.88	0.00000035
2022/11/4	3770.55	3767.17	98.57	6.46	2065.00	899.00	81.00	7.10	2637.00	646.00	50.36	50.58	50.60	-0.00001431
2022/11/7	3806.80	3775.30	97.92	6.70	2067.50	899.00	67.00	7.18	2970.00	654.00	49.93	49.93	50.51	-0.00000685
2022/11/8	3828.11	3749.33	95.36	6.20	2089.00	899.00	61.00	7.23	2990.00	691.00	50.29	50.19	50.58	0.00001460
2022/11/9	3748.57	3714.27	92.65	5.95	2094.00	899.00	68.00	7.26	3065.00	693.00	49.97	50.20	49.93	0.00000542
2022/11/10	3956.37	3685.69	93.67	6.16	2032.00	899.00	72.00	7.25	2842.00	681.00	49.99	50.20	50.19	0.00000487
2022/11/11	3992.93	3788.44	95.99	5.90	2126.50	899.00	66.00	7.33	2550.00	678.00	50.15	50.36	50.20	-0.00000315
2022/11/14	3957.25	3794.02	93.14	6.07	2122.50	899.00	26.00	7.33	2917.00	709.00	49.84	49.93	50.20	0.00000113
2022/11/15	3991.73	3865.97	93.86	6.16	2160.00	899.00	43.00	7.27	2867.00	702.00	49.00	50.29	50.36	-0.00000515
2022/11/16	3958.79	3834.39	92.86	6.20	2167.00	899.00	52.00	7.28	2974.00	802.00	49.46	49.97	49.93	-0.00001069
2022/11/17	3946.56	3818.66	89.78	6.40	2170.00	899.00	55.00	7.34	2972.00	646.00	49.40	49.99	50.29	-0.00000418
2022/11/18	3965.34	3801.57	87.62	6.37	2193.50	899.00	73.00	7.36	2821.00	664.00	49.46	50.15	49.97	0.00001443
2022/11/21	3949.94	3769.13	87.45	6.69	2129.00	899.00	41.00	7.36	2794.00	682.00	49.08	49.84	49.99	-0.00001339
2022/11/22	4003.58	3769.57	88.36	6.91	2084.50	899.00	21.00	7.34	2655.00	736.00	48.97	49.00	50.15	0.00001888
2022/11/23	4027.26	3773.53	85.41	7.76	2137.00	899.00	44.00	7.35	2720.00	583.00	48.92	49.46	49.84	0.00001429
2022/11/24	4026.69	3756.81	85.34	7.65	2157.50	899.00	43.00	7.41	2692.00	620.00	49.32	49.40	49.00	-0.00001306
2022/11/25	4026.12	3775.78	83.63	7.22	2203.00	899.00	56.00	7.42	2530.00	544.00	48.82	49.46	49.46	-0.00001054
2022/11/28	3963.94	3733.24	83.19	7.33	2187.50	899.00	21.00	7.43	2572.00	623.00	48.97	49.08	49.40	0.00000647
2022/11/29	3957.63	3848.42	83.03	7.27	2246.00	899.00	39.00	7.45	2626.00	580.00	48.46	48.97	49.46	-0.00001538
2022/11/30	4080.11	3853.04	85.43	6.97	2233.00	988.80	39.00	7.41	2663.00	604.00	49.42	48.92	49.08	0.00000138
2022/12/1	4076.57	3894.77	86.88	6.83	2172.00	988.60	26.00	7.42	2781.00	593.00	48.85	49.32	48.97	-0.00000233
2022/12/2	4071.70	3870.95	85.57	6.22	2200.00	988.60	43.00	7.43	2472.00	529.00	48.68	48.82	48.92	0.00001956
2022/12/5	3998.84	3946.88	82.68	5.62	1815.00	988.60	44.00	7.42	2565.00	581.00	48.30	48.97	49.32	0.00000272
2022/12/6	3941.26	3968.20	79.35	5.37	1809.00	988.60	66.00	7.33	2686.00	671.00	45.01	48.46	48.82	-0.00000087
2022/12/7	3933.92	3958.44	77.17	5.81	1781.50	988.60	69.00	7.32	2619.00	598.00	44.82	49.42	48.97	0.00000296
2022/12/8	3963.51	3959.18	76.15	5.94	1822.00	988.60	68.00	7.32	2574.00	590.00	43.25	48.85	48.46	-0.00000390
2022/12/9	3934.38	3998.24	76.10	6.31	1868.00	988.60	73.00	7.35	2347.00	592.00	43.10	48.68	49.42	-0.00002498
2022/12/12	3990.56	3953.44	77.99	6.52	1930.00	988.60	82.00	7.32	2516.00	493.00	44.60	48.30	48.85	0.00001204
2022/12/13	4019.65	3945.68	80.68	6.97	1938.00	988.60	98.00	7.35	2274.00	495.00	45.50	45.01	48.68	-0.00000078
2022/12/14	3995.32	3954.89	82.70	6.36	1984.50	988.60	73.00	7.39	2198.00	477.00	47.29	44.82	48.30	-0.00000309
2022/12/15	3895.75	3951.99	81.21	6.87	1997.50	988.60	82.00	7.41	2432.00	388.00	47.96	43.25	45.01	0.00000839
2022/12/16	3852.36	3954.23	79.04	6.61	1969.00	1022.80	106.00	7.42	2236.00	569.00	47.71	43.10	44.82	0.00001948
2022/12/19	3817.66	3893.22	79.82	5.84	1855.50	1022.80	63.00	7.39	2029.00	451.00	48.44	44.60	43.25	-0.00000803
2022/12/20	3821.62	3829.02	79.99	5.35	1841.50	1022.80	79.00	7.41	1942.00	412.00	48.50	45.50	43.10	-0.00000715
2022/12/21	3878.44	3830.54	82.20	5.48	1908.50	1022.80	120.00	7.40	1890.00	440.00	48.24	47.29	44.60	-0.00000241
2022/12/22	3822.39	3836.03	80.98	5.06	1835.50	1022.80	67.00	7.40	2016.00	379.00	48.39	47.96	45.50	-0.00000445
2022/12/23	3844.82	3828.22	83.92	5.02	1839.50	1022.80	63.00	7.40	1644.00	394.00	47.78	47.71	47.29	-0.00000977
2022/12/26	3837.04	3843.49	84.13	5.02	1898.50	1022.80	100.00	7.41	1925.00	414.00	48.84	48.44	47.96	0.00000921
2022/12/27	3829.25	3887.85	84.33	5.09	1927.50	1022.80	125.00	7.40	1864.00	422.00	48.15	48.50	47.71	0.00000683
2022/12/28	3783.22	3871.26	83.26	4.77	1885.00	1022.80	166.00	7.41	1830.00	423.00	48.14	48.24	48.44	0.00000183
2022/12/29	3849.28	3856.70	82.26	4.56	1871.00	1022.80	158.00	7.42	1787.00	421.00	48.19	48.39	48.50	-0.00000024
2022/12/30	3839.50	3871.63	85.91	4.43	1864.50	921.00	127.00	7.42	1740.00	440.00	48.41	47.78	48.24	0.00000721
2023/1/3	3824.14	3887.90	82.10	3.67	1826.50	921.00	239.00	7.41	1847.00	499.00	48.38	48.84	48.39	-0.00000347
2023/1/4	3852.97	3892.95	77.84	3.77	1770.00	921.00	120.00	7.29	1870.00	589.00	48.19	48.15	47.78	-0.00001608
2023/1/5	3808.10	3968.58	78.69	3.47	1791.00	921.00	93.00	7.32	1926.00	492.00	48.17	48.14	48.84	-0.00000328
2023/1/6	3895.08	3980.89	78.57	3.45	1823.00	921.00	201.00	7.25	1955.00	500.00	48.17	48.19	48.15	0.00000930
2023/1/9	3892.09	4013.12	79.65	3.54	1857.50	921.00	186.00	7.27	1987.00	498.00	48.01	48.41	48.14	-0.00000073
2023/1/10	3919.25	4017.47	80.10	3.26	1843.00	795.60	209.00	7.25	2114.00	479.00	48.22	48.38	48.19	0.00000216
2023/1/11	3969.61	4010.03	82.67	3.38	1882.50	795.60	116.00	7.27	2043.00	450.00	48.12	48.19	48.41	0.00000930
2023/1/12	3983.17	4017.87	84.03	3.35	1855.00	795.60	88.00	7.29	2190.00	500.00	48.09	48.17	48.38	-0.00000005
2023/1/13	3999.09	4074.38	85.28	3.23	1888.00	795.60	68.00	7.31	2320.00	439.00	47.99	48.17	48.19	-0.00000507
2023/1/16	3995.03	4137.96	84.46	3.30	1868.00	795.60	41.00	7.27	1609.00	419.00	48.16	48.01	48.17	-0.00000467
2023/1/17	3990.97	4137.24	85.92	3.30	1857.50	795.60	55.00	7.28	1555.00	384.00	48.29	48.22	48.17	-0.00000386
2023/1/18	3928.86	4130.31	84.98	3.10	1892.00	795.60	77.00	7.29	1434.00	379.00	47.27	48.12	48.01	-0.00000108
2023/1/19	3898.85	4156.01	86.16	3.08	1896.00	795.60	79.00	7.30	1279.00	314.00	47.96	48.09	48.22	-0.00000328
2023/1/20	3972.61	4181.53	87.63	3.03	1886.00	795.60	89.00	7.34	1172.00	251.00	47.96	47.99	48.12	0.00000480
2023/1/30	4017.77	4201.35	84.90	2.69	1867.00	795.60	102.00	7.35	1809.00	549.00	48.03	48.16	48.09	0.00001692
2023/1/31	4076.60	4156.86	84.49	2.72	1832.50	795.60	74.00	7.34	1838.00	581.00	52.72	48.29	47.99	-0.00000446
2023/2/1	4119.21	4195.93	82.84	2.50	1788.50	795.60	133.00	7.33	1835.00	530.00	50.78	47.27	48.16	-0.00001145
2023/2/2	4179.76	4181.15	82.17	2.45	1800.50	795.60	65.00	7.39	1857.00	527.00	50.78	47.96	48.29	0.00000446
2023/2/3	4136.48	4141.63	79.94	2.39	1812.00	795.60	62.00	7.35	1841.00	538.00	50.20	47.96	47.27	-0.00000145
2023/2/6	4111.08	4086.88	80.99	2.50	1835.50	795.60	159.00	7.31	1839.00	584.00	50.34	48.03	47.96	-0.00000625
2023/2/7	4164.00	4094.23	83.69	2.59	1828.50	795.60	111.00	7.29	1860.00	604.00	50.00	52.72	47.96	0.00000010
2023/2/8	4117.86	4076.14	85.09	2.42	1843.50	801.00	53.00	7.27	1858.00	626.00	50.00	50.78	48.03	0.00000546
2023/2/9	4081.50	4130.86	84.50	2.46	1845.50	801.00	45.00	7.28	1871.00	651.00	50.00	50.78	52.72	0.00000548
2023/2/10	4090.46	4106.31	86.39	2.58	1840.00	801.00	43.00	7.29	1838.00	608.00	49.18	50.20	50.78	-0.00000448
2023/2/13	4137.29	4143.57	86.61	2.43	1789.00	801.00	29.00	7.27	1922.00	685.00	49.97	50.34	50.78	0.00000696
2023/2/14	4136.13	4145.29	85.58	2.60	1813.00	801.00	54.00	7.31	1907.00	567.00	48.79	50.00	50.20	0.00000329
2023/2/15	4147.60	4123.69	85.38	2.47	1825.00	801.00	85.00	7.32	2044.00	663.00	48.41	50.00	50.34	-0.00002153
2023/2/16	4090.41	4093.49	85.14	2.39	1865.50	801.00	90.00	7.32	2025.00	616.00	48.00	50.00	50.00	-0.00000119
2023/2/17	4079.09	4034.51	83.00	2.26	1897.00	801.00	98.00	7.32	2005.00	563.00	47.80	49.18	50.00	0.00001769
2023/2/20	4038.22	4133.49	84.07	2.23	1925.00	801.00	75.00	7.33	2162.00	638.00	48.37	49.97	50.00	-0.00000773
2023/2/21	3997.34	4144.35	83.05	2.19	1975.00	801.00	69.00	7.33	2068.00	688.00	47.97	48.79	49.18	-0.00000166
2023/2/22	3991.05	4106.95	80.60	2.30	1960.00	801.00	54.00	7.32	2131.00	732.00	47.52	48.41	49.97	0.00001253
2023/2/24	3970.04	4061.05	83.16	2.59	2049.50	801.00	58.00	7.31	1994.00	632.00	47.84	48.00	48.79	-0.00000575
2023/2/27	3982.24	4043.84	82.45	2.72	2064.00	801.00	56.00	7.34	2170.00	598.00	47.54	47.80	48.41	-0.00000252
2023/2/28	3970.15	4069.46	83.89	2.78	2013.50	801.00	86.00	7.37	2201.00	671.00	47.97	48.37	48.00	0.00000644
2023/3/1	3951.39	4126.94	84.31	2.81	2033.50	801.00	139.00	7.34	2139.00	718.00	51.33	47.97	47.80	-0.00001182
2023/3/2	3981.35	4117.74	84.75	2.79	2018.00	801.00	124.00	7.34	2223.00	653.00	47.87	47.52	48.37	-0.00000592
2023/3/3	4045.64	4130.55	85.83	3.02	2004.00	801.00	101.00	7.33	2012.00	655.00	47.01	47.84	47.97	0.00000615
2023/3/6	4048.42	4109.01	86.18	2.61	1980.00	801.00	72.00	7.33	2125.00	624.00	47.50	47.54	47.52	0.00001280
2023/3/7	3986.37	4048.85	83.29	2.66	1973.50	801.00	93.00	7.39	2286.00	634.00	47.54	47.97	47.84	-0.00000337
2023/3/8	3992.01	4034.11	82.66	2.59	1984.00	801.40	95.00	7.34	2093.00	677.00	47.39	51.33	47.54	-0.00000864
2023/3/9	3918.32	4019.85	81.59	2.49	1966.00	801.40	67.00	7.35	2326.00	739.00	47.50	47.87	47.97	0.00000823
2023/3/10	3861.59	3967.14	82.78	2.44	1955.50	801.40	78.00	7.37	2160.00	640.00	47.43	47.01	51.33	0.00000499
2023/3/13	3855.76	4008.69	80.77	2.63	2020.50	801.40	65.00	7.42	2354.00	699.00	47.36	47.50	47.87	-0.00002084
2023/3/14	3919.29	3984.70	77.45	2.57	1968.00	801.40	67.00	7.40	2439.00	704.00	47.40	47.54	47.01	0.00001442
2023/3/15	3891.93	3986.90	73.69	2.47	1913.00	801.40	99.00	7.37	2186.00	668.00	47.49	47.39	47.50	-0.00000181
2023/3/16	3960.28	3939.15	74.70	2.53	1853.50	801.40	106.00	7.32	2481.00	701.00	47.20	47.50	47.54	-0.00001434
2023/3/17	3916.64	3958.82	72.97	2.35	1874.50	801.40	20.00	7.33	2250.00	638.00	47.30	47.43	47.39	0.00001256
2023/3/20	3951.57	3939.08	73.79	2.25	1863.50	801.40	47.00	7.34	2280.00	623.00	47.46	47.36	47.50	0.00002037
2023/3/21	4002.87	3982.38	75.32	2.33	1812.00	801.40	38.00	7.37	2250.00	658.00	46.99	47.40	47.43	-0.00002002
2023/3/22	3936.97	3999.44	76.69	2.22	1838.00	801.40	56.00	7.40	2240.00	694.00	47.25	47.49	47.36	-0.00000001
2023/3/23	3948.72	4039.09	75.91	2.28	1818.50	801.40	72.00	7.47	2302.00	690.00	47.20	47.20	47.40	-0.00000083
2023/3/24	3970.99	4027.05	74.99	2.32	1858.50	801.40	106.00	7.41	2233.00	654.00	47.20	47.30	47.49	0.00000546
2023/3/27	3977.53	4012.48	78.12	2.22	1844.00	801.40	90.00	7.40	2435.00	679.00	47.00	47.46	47.20	-0.00000804
2023/3/28	3971.27	3999.51	78.65	2.16	1817.50	801.40	93.00	7.43	2374.00	721.00	47.18	46.99	47.30	-0.00000288
2023/3/29	4027.81	4006.14	78.28	2.18	1832.50	801.40	101.00	7.46	2501.00	737.00	46.88	47.25	47.46	-0.00000282
2023/3/30	4050.83	4038.53	79.27	2.10	1833.50	801.40	79.00	7.47	2641.00	806.00	47.29	47.20	46.99	0.00001599
2023/3/31	4109.31	4050.93	79.77	2.17	1860.00	801.40	75.00	7.49	2319.00	690.00	47.00	47.20	47.25	-0.00000703
2023/4/3	4124.51	4090.57	84.93	2.12	1779.50	801.40	72.80	7.44	2358.00	593.00	47.82	47.00	47.20	0.00000506
2023/4/4	4100.60	4103.11	84.94	2.09	1757.50	801.40	70.50	7.49	2226.00	639.00	47.63	47.18	47.20	0.00000342
2023/4/6	4105.02	4096.64	85.12	2.04	1740.00	801.40	68.30	7.50	2289.00	701.00	47.20	46.88	47.00	-0.00000224
2023/4/7	4107.07	4123.28	84.65	2.11	1768.00	801.40	66.00	7.51	2669.00	655.00	47.10	47.29	47.18	-0.00001342
2023/4/10	4109.11	4104.81	84.18	2.18	1696.50	801.40	63.80	7.50	2516.00	678.00	48.35	47.00	46.88	0.00000407
2023/4/11	4108.94	4100.15	85.61	2.22	1726.00	801.40	61.50	7.49	2633.00	698.00	47.04	47.82	47.29	0.00000287
2023/4/12	4091.95	4097.29	87.33	2.08	1559.50	801.40	59.30	7.52	2529.00	705.00	46.90	47.63	47.00	0.00000317
2023/4/13	4146.22	4068.98	86.09	2.01	1538.00	801.40	57.00	7.55	2370.00	758.00	46.80	47.20	47.82	-0.00001426
2023/4/14	4137.64	4092.00	86.31	2.11	1550.50	801.40	54.80	7.58	2125.00	620.00	46.79	47.10	47.63	0.00000973
2023/4/17	4151.32	4149.38	84.76	2.30	1574.00	801.40	52.50	7.55	2327.00	663.00	46.80	48.35	47.20	0.00002081
2023/4/18	4154.87	4162.03	84.77	2.38	1595.00	801.40	50.30	7.52	2318.00	656.00	46.49	47.04	47.10	-0.00001096
2023/4/19	4154.52	4124.56	83.12	2.18	1583.50	801.40	48.00	7.54	2291.00	633.00	46.00	46.90	48.35	-0.00001421
2023/4/20	4129.79	4113.02	81.10	2.19	1525.50	801.40	45.80	7.55	2278.00	722.00	46.99	46.80	47.04	0.00001510
2023/4/21	4133.52	4032.57	81.66	2.22	1486.50	801.40	43.50	7.54	2121.00	641.00	46.50	46.79	46.90	-0.00001240
2023/4/24	4137.04	3982.64	82.73	2.46	1487.00	801.40	41.30	7.56	2332.00	636.00	47.10	46.80	46.80	-0.00001251
2023/4/25	4071.63	3962.67	80.77	2.39	1473.50	801.40	39.00	7.61	2262.00	652.00	46.99	46.49	46.79	0.00001696
2023/4/26	4055.99	3959.23	77.69	2.31	1442.50	801.40	36.80	7.60	2251.00	675.00	47.52	46.00	46.80	0.00000171
2023/4/27	4135.35	3988.42	78.37	2.35	1416.50	801.40	34.50	7.64	2212.00	648.00	47.25	46.99	46.49	-0.00000697
2023/4/28	4169.48	4029.09	79.54	2.40	1385.00	801.40	32.30	7.64	1690.00	533.00	47.76	46.50	46.00	0.00000925
2023/5/4	4061.22	4030.25	72.50	2.09	1325.50	801.40	30.00	7.65	1858.00	558.00	47.19	47.10	46.99	0.00001063
2023/5/5	4136.25	4016.88	75.30	2.11	1352.00	801.40	25.00	7.62	2080.00	530.00	47.17	46.99	46.50	-0.00000622
2023/5/8	4138.12	4062.66	77.01	2.25	1412.50	801.40	46.00	7.62	2206.00	633.00	47.42	47.52	47.10	-0.00001292
2023/5/9	4119.17	4027.88	77.44	2.26	1351.50	801.40	47.00	7.61	2255.00	608.00	47.00	47.25	46.99	-0.00000844
2023/5/10	4137.64	3996.87	76.41	2.18	1351.50	801.40	38.00	7.60	2189.00	563.00	47.00	47.76	47.52	0.00000982
2023/5/11	4130.62	3990.66	74.98	2.19	1337.50	801.40	49.00	7.59	2112.00	591.00	46.98	47.19	47.25	-0.00000137
2023/5/12	4124.08	3937.76	74.17	2.28	1352.00	801.40	57.00	7.59	2617.00	588.00	47.09	47.17	47.76	0.00000568
2023/5/15	4136.28	3998.89	75.23	2.37	1388.50	801.40	61.00	7.56	2760.00	555.00	47.18	47.42	47.19	0.00000393
2023/5/16	4109.90	3978.21	74.91	2.36	1383.00	801.40	65.00	7.56	2681.00	599.00	47.29	47.00	47.17	0.00000043
2023/5/17	4158.77	3960.17	76.96	2.38	1428.00	801.40	27.00	7.58	2920.00	717.00	47.35	47.00	47.42	0.00000067
2023/5/18	4198.05	3956.07	75.86	2.62	1406.50	801.40	59.00	7.59	2854.00	629.00	47.33	46.98	47.00	0.00000484
2023/5/19	4191.98	3944.54	75.58	2.59	1345.00	801.40	65.00	7.58	2356.00	567.00	48.44	47.09	47.00	-0.00002150
2023/5/22	4192.63	3969.33	75.99	2.40	1311.50	801.40	51.00	7.59	2196.00	495.00	46.99	47.18	46.98	0.00000190
2023/5/23	4145.58	3913.19	76.84	2.51	1325.50	801.40	59.00	7.60	2350.00	538.00	47.00	47.29	47.09	0.00000407
2023/5/24	4115.24	3859.09	78.36	2.57	1307.50	801.40	41.00	7.60	2543.00	589.00	46.99	47.35	47.18	-0.00000280
2023/5/25	4151.28	3850.50	76.26	2.47	1267.00	801.40	48.00	7.58	3097.00	616.00	47.00	47.33	47.29	0.00001022
2023/5/26	4205.45	3850.95	76.95	2.42	1263.00	801.40	31.00	7.59	2988.00	546.00	47.00	48.44	47.35	0.00001614
2023/5/29	4205.49	3833.94	77.07	2.36	1253.00	801.40	37.00	7.57	2568.00	560.00	46.99	46.99	47.33	-0.00001857
2023/5/30	4205.52	3837.75	73.54	2.31	1222.00	801.40	29.00	7.58	2519.00	605.00	46.95	47.00	48.44	-0.00000080
2023/5/31	4179.83	3798.54	72.66	2.25	1227.50	801.40	29.00	7.60	2651.00	601.00	46.97	46.99	46.99	0.00000321
2023/6/1	4221.02	3806.87	74.28	2.16	1259.00	801.40	29.20	7.59	2528.00	601.00	46.45	47.00	47.00	-0.00000347
2023/6/2	4282.37	3861.83	76.13	2.18	1276.00	801.40	29.50	7.63	2355.00	590.00	46.94	47.00	46.99	-0.00001158
2023/6/5	4273.79	3844.25	76.71	2.27	1261.50	801.40	29.70	7.59	2762.00	632.00	47.76	46.99	47.00	0.00000229
2023/6/6	4283.85	3808.16	76.29	2.26	1273.50	801.40	29.90	7.61	2491.00	566.00	46.98	46.95	47.00	0.00001183
2023/6/7	4267.52	3789.34	76.95	2.33	1270.00	801.40	30.20	7.61	2653.00	637.00	47.19	46.97	46.99	0.00001246
2023/6/8	4293.93	3820.19	75.96	2.32	1268.00	801.40	30.40	7.63	2428.00	637.00	46.93	46.45	46.95	-0.00001309
2023/6/9	4298.86	3836.70	74.79	2.26	1289.00	801.40	30.60	7.67	2404.00	600.00	46.54	46.94	46.97	0.00000616
2023/6/12	4338.93	3844.43	71.84	2.28	1277.50	801.40	30.90	7.65	2324.00	629.00	47.00	47.76	46.45	0.00000042
2023/6/13	4369.01	3864.91	74.29	2.33	1323.50	801.40	31.10	7.70	2304.00	600.00	46.89	46.98	46.94	-0.00001539
2023/6/14	4372.59	3864.02	73.20	2.35	1337.00	801.40	31.30	7.72	2233.00	557.00	46.88	47.19	47.76	-0.00000319
2023/6/15	4425.84	3925.50	75.67	2.56	1379.50	801.40	31.60	7.75	2143.00	537.00	46.95	46.93	46.98	0.00001258
2023/6/16	4409.59	3963.35	76.61	2.62	1400.50	801.40	31.80	7.80	1881.00	541.00	46.97	46.54	47.19	-0.00000898
2023/6/20	4388.71	3924.24	75.90	2.49	1357.50	801.40	32.00	7.82	1842.00	531.00	46.85	47.00	46.93	0.00000655
2023/6/21	4365.69	3864.03	77.12	2.59	1352.50	801.40	32.30	7.84	1678.00	465.00	46.82	46.89	46.54	0.00000652
2023/6/26	4328.82	3809.70	74.18	2.87	1293.00	801.40	32.50	7.86	1861.00	528.00	46.82	46.88	47.00	0.00000449
2023/6/27	4378.41	3845.43	72.26	2.81	1333.00	801.40	32.80	7.88	1845.00	586.00	47.40	46.95	46.89	0.00000028
2023/6/28	4376.86	3840.80	74.03	2.66	1325.50	801.40	33.00	7.90	1991.00	548.00	46.02	46.97	46.88	-0.00001380
2023/6/29	4396.44	3821.84	74.34	2.68	1328.00	801.40	33.20	7.92	1901.00	639.00	46.80	46.85	46.95	-0.00001224
2023/6/30	4450.38	3842.45	74.90	2.77	1351.00	801.40	33.50	7.88	1733.00	553.00	46.81	46.82	46.97	0.00002060
2023/7/3	4455.59	3892.88	74.65	2.70	1331.00	801.40	33.70	7.90	1792.00	519.00	46.66	46.82	46.85	-0.00001190
2023/7/4	4451.21	3899.01	76.25	2.75	1316.00	801.40	33.90	7.89	1738.00	581.00	46.95	47.40	46.82	-0.00000345
2023/7/5	4446.82	3868.81	76.65	2.66	1309.50	801.40	34.20	7.85	1787.00	597.00	46.66	46.02	46.82	0.00001592
2023/7/6	4411.59	3842.75	76.52	2.64	1338.00	801.40	34.40	7.86	1729.00	503.00	46.49	46.80	47.40	0.00000595
2023/7/7	4398.95	3825.70	78.47	2.56	1311.00	801.40	34.60	7.89	1681.00	495.00	46.05	46.81	46.02	-0.00000890
2023/7/10	4409.53	3844.33	77.69	2.67	1316.50	801.40	34.90	7.90	1831.00	543.00	46.20	46.66	46.80	0.00000412
2023/7/11	4439.26	3869.49	79.40	2.73	1360.00	801.40	35.10	7.94	1991.00	608.00	46.68	46.95	46.81	-0.00000784
2023/7/12	4472.16	3843.44	80.11	2.66	1391.50	801.40	35.30	7.92	2183.00	675.00	46.95	46.66	46.66	0.00000160
2023/7/13	4510.04	3898.42	81.36	2.56	1395.50	801.40	35.60	7.97	1899.00	676.00	46.50	46.49	46.95	-0.00001674
2023/7/14	4505.42	3899.10	79.87	2.55	1425.50	801.40	35.80	8.02	1931.00	591.00	46.58	46.05	46.66	0.00000742
2023/7/17	4522.79	3867.17	78.50	2.54	1390.50	801.40	36.00	8.02	1776.00	722.00	49.09	46.20	46.49	0.00001736
2023/7/18	4554.98	3854.94	79.63	2.62	1474.50	801.40	36.30	8.06	1685.00	646.00	48.00	46.68	46.05	-0.00000687
2023/7/19	4565.72	3850.87	79.46	2.63	1487.00	801.40	36.50	8.06	1789.00	655.00	47.27	46.95	46.20	-0.00000666
2023/7/20	4534.87	3823.69	79.64	2.75	1534.00	801.40	36.70	8.09	1758.00	648.00	46.85	46.50	46.68	0.00002029
2023/7/21	4536.34	3821.91	81.07	2.72	1501.50	801.40	37.00	8.00	1618.00	575.00	46.80	46.58	46.95	-0.00001241
2023/7/24	4554.64	3805.22	82.74	2.71	1472.50	801.40	37.20	7.99	1651.00	541.00	46.98	49.09	46.50	-0.00000768
2023/7/25	4567.46	3915.12	83.64	2.73	1484.00	801.40	37.40	7.96	1661.00	552.00	46.97	48.00	46.58	-0.00000105
2023/7/26	4566.75	3907.01	82.92	2.68	1530.00	801.40	37.70	7.89	1604.00	496.00	46.82	47.27	49.09	-0.00000046
2023/7/27	4537.41	3902.35	84.24	2.60	1494.00	801.40	37.90	7.92	1647.00	512.00	46.82	46.85	48.00	-0.00000119
2023/7/28	4582.23	3992.74	84.99	2.64	1485.00	801.40	38.10	7.86	1527.00	480.00	46.79	46.80	47.27	0.00000863
2023/7/31	4588.96	4014.63	85.56	2.64	1462.00	801.40	38.40	7.88	1483.00	497.00	46.82	46.98	46.85	0.00000360
2023/8/1	4576.73	3998.00	84.91	2.58	1500.50	801.40	38.60	7.86	1540.00	517.00	46.80	46.97	46.80	0.00000383
2023/8/2	4513.39	3969.90	83.20	2.49	1514.50	801.40	38.80	7.88	1547.00	566.00	46.00	46.82	46.98	-0.00000391
2023/8/3	4501.89	4004.98	85.14	2.56	1443.50	801.40	39.10	7.86	1432.00	541.00	46.60	46.82	46.97	-0.00000582
2023/8/4	4478.03	4020.58	86.24	2.58	1470.00	801.40	39.30	7.86	1418.00	500.00	46.80	46.79	46.82	-0.00000328
2023/8/7	4518.44	3990.15	85.34	2.74	1487.50	801.40	39.50	7.88	1626.00	565.00	46.75	46.82	46.82	-0.00000015
2023/8/8	4499.38	3979.73	86.17	2.80	1465.00	801.40	39.80	7.89	1569.00	556.00	46.35	46.80	46.79	0.00000085
2023/8/9	4467.71	3967.57	87.55	2.97	1379.50	801.40	40.00	7.90	1607.00	537.00	46.59	46.00	46.82	-0.00000391
2023/8/10	4468.83	3975.72	86.40	2.79	1373.50	801.40	40.30	7.90	1524.00	594.00	46.70	46.60	46.80	0.00000414
2023/8/11	4464.05	3884.25	86.81	2.79	1409.00	801.40	40.50	7.92	1517.00	545.00	46.82	46.80	46.00	0.00001152
2023/8/14	4489.72	3855.91	86.21	2.81	1379.50	801.40	40.70	7.90	1582.00	516.00	47.50	46.75	46.60	0.00000487
2023/8/15	4437.86	3846.54	84.89	2.66	1400.00	801.40	41.00	7.90	1564.00	546.00	46.64	46.35	46.80	-0.00001774
2023/8/16	4404.33	3818.33	83.45	2.61	1367.00	801.40	41.20	7.92	1613.00	530.00	46.43	46.59	46.75	0.00000537
2023/8/17	4370.36	3831.10	84.12	2.62	1402.00	801.40	41.40	7.92	1553.00	563.00	46.58	46.70	46.35	0.00000153
2023/8/18	4369.71	3784.00	84.80	2.57	1414.00	801.40	41.70	7.91	1488.00	469.00	47.99	46.82	46.59	-0.00000845
2023/8/21	4399.77	3729.56	84.46	2.62	1442.00	801.40	41.90	7.91	1547.00	540.00	46.87	47.50	46.70	-0.00000333
2023/8/22	4387.55	3758.23	84.03	2.56	1490.00	801.40	42.10	7.94	1448.00	485.00	46.70	46.64	46.82	0.00001319
2023/8/23	4436.01	3696.63	83.21	2.48	1521.00	801.40	42.40	7.90	1513.00	552.00	47.64	46.43	47.50	-0.00000825
2023/8/24	4376.31	3723.43	83.36	2.63	1499.50	801.40	42.60	7.89	1582.00	465.00	46.49	46.58	46.64	0.00000997
2023/8/25	4405.71	3709.15	84.48	2.67	1509.00	801.40	42.80	7.85	1480.00	429.00	46.25	47.99	46.43	0.00000031
2023/8/28	4433.31	3752.62	84.42	2.68	1497.00	801.40	43.10	7.84	1583.00	495.00	46.20	46.87	46.58	0.00000307
2023/8/29	4497.63	3790.11	85.49	2.68	1466.00	801.40	43.30	7.86	1626.00	579.00	45.99	46.70	47.99	-0.00001000
2023/8/30	4514.87	3788.51	85.86	2.81	1519.50	801.40	43.50	7.90	1691.00	501.00	46.00	47.64	46.87	-0.00000353
2023/8/31	4507.66	3765.27	86.86	2.76	1536.50	801.40	43.80	7.93	1634.00	549.00	45.98	46.49	46.70	-0.00000047
2023/9/1	4515.77	3791.49	88.55	2.76	1626.00	801.40	44.00	7.88	1411.00	513.00	45.01	46.25	47.64	0.00001028
2023/9/4	4506.30	3848.95	89.00	2.67	1675.00	801.40	48.00	7.81	1667.00	582.00	45.05	46.20	46.49	-0.00001546
2023/9/5	4496.83	3820.32	90.04	2.59	1713.50	801.40	37.00	7.81	1768.00	857.00	45.27	45.99	46.25	0.00001236
2023/9/6	4465.48	3812.03	90.60	2.52	1726.00	801.40	32.00	7.81	1662.00	986.00	45.00	46.00	46.20	0.00000177
2023/9/7	4451.14	3758.47	89.92	2.58	1704.50	801.40	36.00	7.81	1849.00	2996.00	44.01	45.98	45.99	0.00000196
2023/9/8	4457.49	3739.99	90.65	2.62	1642.00	801.40	48.00	7.81	2131.00	4774.00	44.39	45.01	46.00	-0.00000164
2023/9/11	4487.46	3767.54	90.64	2.62	1739.50	801.40	47.00	7.81	2521.00	1637.00	45.00	45.05	45.98	-0.00000154
2023/9/12	4461.90	3760.60	92.06	2.74	1784.50	801.40	32.00	7.80	3765.00	1590.00	43.51	45.27	45.01	-0.00001084
2023/9/13	4467.44	3736.65	91.88	2.72	1755.00	801.40	32.00	7.79	6315.00	1372.00	43.24	45.00	45.05	0.00001070
2023/9/14	4505.10	3733.51	93.70	2.71	1807.50	801.40	27.00	7.76	3689.00	1335.00	43.30	44.01	45.27	-0.00000944
2023/9/15	4450.32	3708.78	93.93	2.64	1822.50	801.40	42.00	7.69	2608.00	1222.00	43.10	44.39	45.00	0.00000750
2023/9/18	4453.53	3727.71	94.43	2.73	1890.00	801.40	45.00	7.70	2310.00	1223.00	42.14	45.00	44.01	0.00000145
2023/9/19	4443.95	3720.50	94.34	2.84	1876.50	801.40	38.00	7.72	2176.00	1151.00	42.88	43.51	44.39	-0.00000115
2023/9/20	4402.20	3705.69	93.53	2.74	1925.00	801.40	22.00	7.71	2191.00	1139.00	44.48	43.24	45.00	0.00000134
2023/9/21	4330.00	3672.44	93.30	2.84	1843.00	801.40	26.00	7.69	2287.00	1102.00	42.71	43.30	43.51	0.00000935
2023/9/22	4320.06	3738.93	93.27	2.89	1861.00	801.40	27.00	7.69	2117.00	1005.00	43.60	43.10	43.24	-0.00001221
2023/9/25	4337.44	3714.60	93.29	2.90	1832.00	801.40	20.00	7.68	1947.00	957.00	44.32	42.14	43.30	-0.00000027
2023/9/26	4273.53	3692.89	93.96	2.85	1771.50	801.40	24.00	7.63	1926.00	890.00	44.51	42.88	43.10	-0.00000636
2023/9/27	4274.51	3700.50	96.55	2.89	1784.00	801.40	35.00	7.63	1890.00	731.00	44.84	44.48	42.14	0.00000240
2023/9/28	4299.70	3689.52	95.38	2.95	1849.00	801.40	38.00	7.58	1532.00	662.00	44.29	42.71	42.88	0.00000459
2023/10/9	4335.66	3684.73	88.15	3.38	1862.00	801.40	28.00	7.62	1815.00	772.00	43.98	43.60	44.48	0.00000482
2023/10/10	4358.24	3657.13	87.65	3.40	1734.00	801.40	31.40	7.62	1845.00	726.00	44.65	44.32	42.71	-0.00000388
2023/10/18	4314.60	3610.58	91.50	3.07	1731.50	801.40	34.80	7.63	1849.00	763.00	42.50	44.51	43.60	0.00000648
2023/10/19	4278.00	3533.54	92.38	2.96	1720.50	801.40	38.30	7.61	1837.00	720.00	47.48	44.84	44.32	-0.00000377
2023/10/20	4224.16	3510.59	92.16	2.92	1702.00	801.40	41.70	7.63	1721.00	539.00	44.55	44.29	44.51	-0.00000080
2023/10/23	4217.04	3474.24	89.83	2.92	1672.50	801.40	45.10	7.64	1822.00	708.00	45.66	43.98	44.84	-0.00000617
2023/10/24	4247.68	3487.13	88.07	3.33	1727.00	801.40	48.50	7.69	1740.00	668.00	44.81	44.65	44.29	-0.00000493
2023/10/25	4186.77	3504.46	90.13	3.40	1796.00	801.40	51.90	7.64	1807.00	594.00	45.04	42.50	43.98	0.00000113
2023/10/26	4137.23	3514.14	87.93	3.52	1786.00	801.40	55.30	7.63	1834.00	608.00	47.50	47.48	44.65	0.00000995
2023/10/27	4117.37	3562.39	90.48	3.44	1821.00	801.40	58.80	7.62	1720.00	574.00	43.42	44.55	42.50	0.00000232
2023/10/30	4166.82	3583.77	87.45	3.33	1839.00	801.40	62.20	7.62	1831.00	629.00	44.23	45.66	47.48	0.00000223
2023/10/31	4193.80	3572.51	87.41	3.61	1815.00	801.40	65.60	7.65	1841.00	629.00	44.47	44.81	44.55	-0.00000166
2023/11/1	4237.86	3571.03	84.63	3.50	1814.50	801.40	69.00	7.64	1814.00	627.00	44.13	45.04	45.66	-0.00000571
2023/11/2	4317.78	3554.19	86.85	3.51	1805.50	801.40	60.00	7.63	1763.00	552.00	45.00	47.50	44.81	-0.00000203
2023/11/3	4358.34	3584.14	84.89	3.47	1874.00	801.40	83.00	7.66	1684.00	568.00	45.39	43.42	45.04	-0.00000058
2023/11/6	4365.98	3632.61	85.18	3.27	1894.50	801.40	25.00	7.73	1845.00	607.00	47.10	44.23	47.50	-0.00000202
2023/11/7	4378.38	3619.76	81.61	3.18	1911.50	801.40	43.00	7.72	1892.00	573.00	44.02	44.47	43.42	-0.00000062
2023/11/8	4382.78	3611.07	79.54	3.12	1957.00	801.40	39.00	7.71	1897.00	583.00	44.33	44.13	44.23	0.00000482
2023/11/9	4347.35	3612.83	80.01	3.04	1964.00	801.40	44.00	7.71	1932.00	618.00	44.77	45.00	44.47	0.00001057
2023/11/10	4415.24	3586.49	81.43	3.02	1999.00	801.40	56.00	7.69	1678.00	598.00	42.45	45.39	44.13	0.00000203
2023/11/13	4411.55	3579.41	82.52	3.23	2015.00	801.40	55.00	7.70	1815.00	560.00	44.48	47.10	45.00	-0.00001348
2023/11/14	4495.70	3582.06	82.47	3.10	2004.50	801.40	65.00	7.71	1907.00	654.00	44.30	44.02	45.39	-0.00000122
2023/11/15	4502.88	3607.25	81.18	3.15	1989.50	801.40	80.00	7.82	1821.00	588.00	44.25	44.33	47.10	0.00000310
2023/11/16	4508.24	3572.36	77.42	3.05	2082.50	801.40	82.00	7.80	1939.00	576.00	44.76	44.77	44.02	-0.00000700
2023/11/17	4514.02	3568.07	80.61	2.96	2044.50	801.40	96.00	7.81	1868.00	586.00	44.36	42.45	44.33	-0.00000086
2023/11/20	4547.38	3576.32	82.32	2.88	2064.50	801.40	74.00	7.83	1972.00	638.00	43.71	44.48	44.77	0.00001211
2023/11/21	4538.19	3581.07	82.45	3.00	2005.00	801.40	68.00	7.83	2013.00	590.00	41.60	44.30	42.45	-0.00000215
2023/11/22	4556.62	3544.42	81.96	3.04	2028.50	801.40	76.00	7.79	1916.00	664.00	41.62	44.25	44.48	0.00000020
2023/11/23	4557.98	3561.52	81.42	3.07	2015.00	801.40	73.00	7.77	1920.00	616.00	41.93	44.76	44.30	0.00000551
2023/11/24	4559.34	3538.01	80.58	3.00	2092.50	801.40	54.00	7.77	1882.00	611.00	42.77	44.36	44.25	-0.00000182
2023/11/27	4550.43	3511.94	79.98	2.95	2171.00	801.40	71.00	7.79	1870.00	623.00	42.99	43.71	44.76	-0.00001081
2023/11/28	4554.89	3518.52	81.68	2.79	2124.00	801.40	85.00	7.80	1867.00	572.00	41.21	41.60	44.36	-0.00000346
2023/11/29	4550.58	3488.31	83.10	2.79	2085.00	801.40	76.00	7.82	1900.00	597.00	42.78	41.62	43.71	0.00000294
2023/11/30	4567.80	3496.20	82.83	2.81	2090.00	801.40	45.00	7.80	1875.00	598.00	44.04	41.93	41.60	0.00000923
2023/12/1	4594.63	3482.88	78.88	2.78	2116.50	801.40	40.00	7.76	1927.00	556.00	43.83	42.77	41.62	-0.00000394
2023/12/4	4569.78	3460.14	78.03	2.70	1995.00	801.40	86.00	7.74	2802.00	503.00	42.77	42.99	41.93	0.00000041
2023/12/5	4567.18	3394.26	77.20	2.69	1989.50	801.40	92.00	7.72	2401.00	558.00	43.15	41.21	42.77	0.00000592
2023/12/6	4549.34	3399.60	74.30	2.57	2018.00	801.40	94.00	7.69	2415.00	557.00	42.84	42.78	42.99	-0.00000344
2023/12/7	4585.59	3391.28	74.05	2.56	2037.00	801.40	62.00	7.67	2521.00	574.00	42.04	44.04	41.21	-0.00000484
2023/12/8	4604.37	3399.46	75.84	2.55	1990.50	801.40	75.00	7.68	1882.00	500.00	41.37	43.83	42.78	0.00000398
2023/12/11	4622.44	3419.45	76.03	2.44	1956.00	801.40	20.00	7.67	2008.00	473.00	41.99	42.77	44.04	-0.00001001
2023/12/12	4643.70	3426.80	73.24	2.28	2022.00	801.40	42.00	7.68	1757.00	498.00	42.29	43.15	43.83	0.00000387
2023/12/13	4707.09	3369.61	74.26	2.35	1898.50	801.40	54.00	7.69	1787.00	503.00	42.17	42.84	42.77	0.00000529
2023/12/14	4719.55	3351.96	76.61	2.42	1881.00	801.40	14.00	7.74	1803.00	489.00	42.06	42.04	43.15	0.00000013
2023/12/15	4719.19	3341.55	76.55	2.47	1907.50	801.40	28.00	7.80	1645.00	463.00	42.10	41.37	42.84	0.00000510
2023/12/18	4740.56	3329.37	77.95	2.52	1885.50	801.40	37.00	7.74	1793.00	471.00	42.10	41.99	42.04	-0.00000260
2023/12/19	4768.37	3334.04	79.23	2.56	1886.50	801.40	45.00	7.76	1752.00	482.00	41.57	42.29	41.37	-0.00000943
2023/12/20	4698.35	3297.50	79.70	2.43	1907.50	801.40	89.00	7.80	1689.00	531.00	40.55	42.17	41.99	0.00001014
2023/12/21	4746.75	3330.87	79.39	2.58	1953.50	801.40	65.00	7.78	1809.00	534.00	38.73	42.06	42.29	-0.00000487
2023/12/22	4754.63	3337.23	79.07	2.48	1968.50	801.40	58.00	7.82	1590.00	479.00	38.40	42.10	42.17	-0.00000432
2023/12/25	4764.69	3347.45	80.07	2.48	1950.50	801.40	90.00	7.82	1639.00	491.00	37.20	42.10	42.06	0.00000213
2023/12/26	4774.75	3324.79	81.07	2.27	1943.00	801.40	78.00	7.83	1654.00	462.00	38.71	41.57	42.10	0.00000042
2023/12/27	4781.58	3336.36	79.65	2.30	1913.00	801.40	172.00	7.85	1689.00	531.00	38.96	40.55	42.10	0.00000483
2023/12/28	4783.35	3414.54	78.39	2.37	1879.00	801.40	235.00	7.89	1721.00	504.00	39.82	38.73	41.57	0.00000476
2023/12/29	4769.83	3431.11	77.04	2.31	1887.50	801.40	257.00	7.86	1457.00	413.00	41.77	38.40	40.55	-0.00000950
2024/1/2	4742.83	3386.35	75.89	2.39	1930.00	801.40	117.00	7.82	1534.00	424.00	43.41	37.20	38.73	0.00000317
2024/1/3	4704.81	3378.30	78.25	2.47	1973.00	801.40	71.00	7.78	1675.00	537.00	42.75	38.71	38.40	-0.00000257
2024/1/4	4688.68	3347.05	77.59	2.58	1885.50	801.40	72.00	7.78	1616.00	580.00	40.50	38.96	37.20	0.00000075
2024/1/5	4697.24	3329.11	78.76	2.61	1846.00	801.40	86.00	7.79	1470.00	529.00	42.70	39.82	38.71	0.00000005
2024/1/8	4763.54	3286.06	76.12	2.56	1786.50	801.40	176.00	7.78	1582.00	559.00	40.37	41.77	38.96	-0.00000118
2024/1/9	4756.50	3292.50	77.59	2.70	1786.50	801.40	153.00	7.79	1484.00	479.00	40.04	43.41	39.82	-0.00000095
2024/1/10	4783.45	3277.13	76.80	2.55	1759.00	801.40	134.00	7.78	1324.00	552.00	40.51	42.75	41.77	0.00000432
2024/1/11	4780.24	3295.67	77.41	2.56	1803.50	801.40	132.00	7.81	1501.00	522.00	39.77	40.50	43.41	0.00000021
2024/1/12	4783.83	3284.17	78.29	2.62	1788.50	801.40	126.00	7.81	1498.00	550.00	39.77	42.70	42.75	0.00000460
2024/1/15	4774.91	3280.92	78.15	2.51	1796.00	801.40	123.62	7.80	1533.00	596.00	40.79	40.37	40.50	-0.00000470
2024/1/16	4765.98	3300.88	78.29	2.44	1798.50	801.40	121.24	7.80	1444.00	556.00	40.81	40.04	42.70	-0.00000565
2024/1/17	4739.21	3229.08	77.88	2.48	1776.50	801.40	118.86	7.77	1431.00	501.00	40.25	40.51	40.37	0.00000122
2024/1/18	4780.94	3274.73	79.10	2.42	1816.50	801.40	116.48	7.77	1468.00	460.00	41.50	39.77	40.04	0.00000576
2024/1/19	4839.81	3269.78	78.56	2.24	1822.50	801.40	114.10	7.76	1389.00	465.00	41.20	39.77	40.51	-0.00000492
2024/1/22	4850.43	3218.90	80.06	2.13	1812.50	801.40	111.72	7.77	1468.00	542.00	40.62	40.79	39.77	-0.00000361
2024/1/23	4864.60	3231.93	79.55	2.19	1826.50	801.40	109.34	7.76	1406.00	621.00	38.66	40.81	39.77	0.00000725
2024/1/24	4868.55	3277.11	80.04	2.29	1853.00	801.40	106.97	7.74	1412.00	543.00	41.06	40.25	40.79	0.00000135
2024/1/25	4894.16	3342.92	82.43	2.19	1835.00	801.40	104.59	7.74	1357.00	457.00	38.77	41.50	40.81	-0.00000125
2024/1/26	4890.97	3333.82	83.55	2.18	1778.50	801.40	102.21	7.73	1382.00	455.00	40.59	41.20	40.25	0.00000101
2024/1/29	4927.93	3303.96	82.40	2.06	1780.00	801.40	99.83	7.72	1294.00	431.00	40.59	40.62	41.50	-0.00000486
2024/1/30	4924.97	3245.04	82.87	2.09	1751.00	801.40	97.45	7.72	1315.00	421.00	39.71	38.66	41.20	-0.00000207
2024/1/31	4845.65	3215.35	81.71	2.13	1704.00	801.40	95.07	7.72	1225.00	433.00	41.36	41.06	40.62	0.00000305
2024/2/1	4906.19	3217.71	78.70	2.05	1726.00	801.40	92.69	7.70	1193.00	464.00	39.75	38.77	38.66	-0.00000130
2024/2/2	4958.61	3179.63	77.33	2.09	1708.50	801.40	90.31	7.73	1084.00	388.00	40.68	40.59	41.06	0.00000625
2024/2/5	4942.81	3200.42	77.99	2.07	1708.00	801.40	87.93	7.68	1013.00	597.00	39.09	40.59	38.77	-0.00000620
2024/2/6	4954.23	3311.69	78.59	2.00	1715.00	801.40	85.55	7.67	1023.00	410.00	41.43	39.71	40.59	0.00000044
2024/2/7	4995.06	3343.63	79.21	1.97	1700.50	801.40	83.17	7.66	941.00	374.00	40.01	41.36	40.59	0.00000969
2024/2/8	4997.91	3364.93	81.63	1.89	1746.00	801.40	80.79	7.68	704.00	296.00	39.74	39.75	39.71	-0.00000520
2024/2/19	4986.71	3403.81	83.56	1.56	1647.00	801.40	78.41	7.68	1567.00	513.00	40.41	40.68	41.36	-0.00000702
2024/2/20	4975.51	3410.85	82.34	1.70	1646.50	801.40	76.03	7.68	1532.00	510.00	39.90	39.09	39.75	0.00000189
2024/2/21	4981.80	3456.87	83.03	1.78	1748.50	801.40	73.66	7.70	1519.00	549.00	40.67	41.43	40.68	-0.00000256
2024/2/22	5087.03	3486.67	83.67	1.82	1793.50	801.40	71.28	7.71	1520.00	600.00	40.19	40.01	39.09	0.00000781
2024/2/23	5088.80	3489.74	81.62	1.69	1766.00	801.40	68.90	7.71	1454.00	542.00	40.71	39.74	41.43	-0.00000192
2024/2/26	5069.53	3453.36	82.53	1.76	1702.50	801.40	66.52	7.72	1650.00	689.00	38.31	40.41	40.01	-0.00000217
2024/2/27	5078.18	3494.79	83.65	1.82	1770.00	801.40	64.14	7.73	1633.00	773.00	40.61	39.90	39.74	0.00000583
2024/2/28	5069.76	3450.26	83.68	1.87	1772.50	801.40	61.76	7.73	1612.00	632.00	38.49	40.67	40.41	-0.00000432
2024/2/29	5096.27	3516.08	83.62	1.85	1791.50	801.40	59.38	7.72	1664.00	610.00	40.78	40.19	39.90	-0.00000319
2024/3/1	5137.08	3537.80	83.55	1.84	1780.50	801.40	57.00	7.70	1591.00	552.00	40.88	40.71	40.67	0.00000740
2024/3/4	5130.95	3540.87	82.80	1.93	1789.50	801.40	40.00	7.72	1735.00	535.00	41.03	38.31	40.19	-0.00000744
2024/3/5	5078.65	3565.51	82.04	1.95	1740.00	801.40	104.00	7.73	1829.00	660.00	40.60	40.61	40.71	-0.00000191
2024/3/6	5104.76	3551.05	82.96	1.93	1720.00	801.40	79.00	7.73	1753.00	593.00	40.92	38.49	38.31	0.00000591
2024/3/7	5157.36	3529.72	82.96	1.80	1729.00	801.40	80.00	7.76	1733.00	626.00	41.37	40.78	40.61	0.00000103
2024/3/8	5123.69	3544.91	82.08	1.81	1729.50	801.40	77.00	7.79	1551.00	485.00	40.60	40.88	38.49	0.00000252
2024/3/11	5117.94	3589.26	82.21	1.75	1670.50	801.40	86.00	7.79	1792.00	605.00	39.46	41.03	40.78	-0.00000429
2024/3/12	5175.27	3597.49	81.92	1.71	1703.00	801.40	77.00	7.78	1776.00	633.00	40.56	40.60	40.88	-0.00000506
2024/3/13	5165.31	3572.36	84.03	1.66	1637.50	801.40	58.00	7.78	1710.00	584.00	40.91	40.92	41.03	0.00000745
2024/3/14	5150.48	3562.22	85.42	1.75	1599.00	801.40	48.00	7.79	1722.00	604.00	40.80	41.37	40.60	-0.00000036
2024/3/15	5117.09	3569.99	85.34	1.67	1564.50	801.40	68.00	7.76	1597.00	570.00	40.99	40.60	40.92	-0.00000495
2024/3/18	5149.42	3603.53	86.89	1.72	1591.00	801.40	57.00	7.76	1694.00	590.00	38.07	39.46	41.37	0.00000358
2024/3/19	5178.51	3577.63	87.38	1.75	1630.50	801.40	62.00	7.74	1707.00	576.00	40.82	40.56	40.60	-0.00000157
2024/3/20	5224.62	3585.38	85.95	1.70	1638.50	801.40	75.00	7.74	1681.00	540.00	40.57	40.91	39.46	0.00000079
2024/3/21	5241.53	3581.09	85.78	1.84	1656.50	801.40	66.00	7.78	1575.00	574.00	40.57	40.80	40.56	0.00000209
2024/3/22	5234.18	3545.00	85.43	1.81	1665.50	801.40	60.00	7.75	1540.00	508.00	40.55	40.99	40.91	-0.00000143
2024/3/25	5218.19	3525.76	86.75	1.80	1647.50	801.40	25.00	7.72	1692.00	527.00	40.48	38.07	40.80	-0.00000056
2024/3/26	5203.58	3543.75	86.25	1.79	1611.00	801.40	41.00	7.72	1693.00	509.00	40.17	40.82	40.99	-0.00000048
2024/3/27	5248.49	3502.79	86.09	1.71	1569.00	801.40	48.00	7.72	1670.00	559.00	40.03	40.57	38.07	-0.00000378
2024/3/28	5254.35	3520.96	87.48	1.75	1570.50	801.40	59.00	7.70	1643.00	547.00	39.87	40.57	40.82	0.00000683
2024/3/29	5255.35	3537.48	88.48	2.75	1487.50	801.40	44.00	7.68	1658.00	484.00	40.84	40.55	40.57	0.00000041
