# Supplementary material for: Dynamic prediction of carbon prices based on the multi-frequency combined model
Source: PeerJ Comput Sci. 2025 Apr 17;11:e2827. doi: 10.7717/peerj-cs.2827 (PMC12190694; doi:10.7717/peerj-cs.2827)
Supplement: Supplemental Information 1 [file peerj-cs-11-2827-s001.zip › Source code/6COA-XGBoost-VMD/Final Comparison.csv]

Actual	Predicted
39.42	39.41961739
39.01	39.00944418
39.1	39.0997335
38.55	38.55067716
40.85	40.84950324
40.65	40.65105131
40.81	40.80646154
39.53	39.53046084
39.74	39.7409165
39.67	39.67278023
39.43	39.42763166
39.16	39.16017151
39.29	39.28971224
39.25	39.25046929
38.65	38.65113457
38.9	38.89973181
39.26	39.25960501
38.9	38.89997846
38.91	38.90953937
38.7	38.7021235
40.66	40.6549349
38.6	38.60059176
38.07	38.07024891
38.08	38.08037866
37.52	37.51997953
38	37.99907771
37.98	37.9792674
37.84	37.83962429
36.25	36.25133655
35.27	35.26891503
33.29	33.29138637
33.53	33.53008316
32.61	32.61022336
33.51	33.50964561
33.55	33.55012213
35.17	35.17009004
36.48	36.47983306
36.33	36.3276572
35.17	35.17275861
35.29	35.2909247
34.94	34.93908397
34.57	34.57058972
34.57	34.57015152
34.93	34.92874497
34.78	34.78107918
34.89	34.89080509
34.29	34.29065377
33.31	33.31069607
33.89	33.89011205
33.5	33.50023694
32.65	32.65047512
32.99	32.99197866
32.98	32.98019286
32.95	32.94708917
32.37	32.37084726
32.65	32.64965893
32.08	32.08089368
32.6	32.59983166
32.88	32.88335996
32.97	32.96673155
32.95	32.94917422
32.85	32.85125689
32.61	32.61171835
33.42	33.4171397
32.13	32.1299838
32.43	32.42984233
32.12	32.11964745
32.95	32.94916865
32.78	32.77980491
32.98	32.9803239
32.96	32.95890046
33.22	33.21863196
32.98	32.97837008
32.3	32.30313928
32.45	32.44974514
32.45	32.44836323
32.2	32.19873285
31.04	31.04634754
30.5	30.50044022
30.07	30.06952859
30.06	30.05959985
30.95	30.94829226
30.6	30.5987707
29.6	29.60336726
28.69	28.68978947
29.64	29.6396237
28.99	28.98968745
28.16	28.16110518
28.87	28.87063311
30.79	30.78894821
29.86	29.85847971
28.1	28.10081656
28.59	28.5905907
27.52	27.52157106
25.06	25.06607018
25.76	25.76052361
25.57	25.57025011
25.3	25.30036676
25.3	25.2983796
25.15	25.1538866
24.95	24.94975671
24.74	24.74061809
25.16	25.15987521
25.21	25.20982738
25.02	25.01922486
25.17	25.16934772
25.21	25.20938957
25.3	25.30042393
26.33	26.32710968
27.14	27.13948039
27.22	27.21977025
27.29	27.28625239
27.3	27.30119508
27.33	27.33068055
27.18	27.18007905
26.8	26.80030948
27.09	27.09128473
27	26.99962816
27.11	27.10979854
27	26.99850853
26.71	26.71386152
26.98	26.97986609
27.86	27.85855027
27.96	27.95999833
26.93	26.9299941
28.8	28.79944957
27.03	27.03102627
28.13	28.12987064
27.88	27.88050206
27.84	27.83918221
27.46	27.45980593
27.85	27.84955985
27.44	27.44106575
29.29	29.28904812
27.49	27.49182129
28.77	28.7706858
28.4	28.39986742
27.51	27.51024971
27.34	27.34000837
25.59	25.5901274
25.79	25.78994662
25.51	25.50992451
27.38	27.37945668
25.59	25.59015114
25.5	25.49920658
25.96	25.95976101
25.89	25.89044938
25.69	25.69030287
25.71	25.71040678
25.41	25.40916376
25.95	25.94943561
25.12	25.11910576
24.49	24.49030725
26.6	26.60019398
25.97	25.97016435
26.5	26.49983699
27.76	27.75630656
26.49	26.48902075
25.85	25.85056224
26.89	26.88746913
26.24	26.24179156
25.93	25.93011689
25.56	25.55984025
25.58	25.58004096
27.58	27.58008464
25.77	25.77267942
25.93	25.93069526
25.5	25.50176979
25.95	25.94871413
25.38	25.38079725
25.49	25.49144889
25.38	25.37963256
25.48	25.47997221
25.6	25.59978431
25.73	25.72848489
26.07	26.06942046
25.78	25.77968538
26.29	26.28886891
25.78	25.78155299
25.69	25.69051584
25.23	25.22993458
25.05	25.05011776
25.29	25.28954269
25.29	25.28746183
25.29	25.29102963
25.2	25.20159451
25.07	25.07065968
26.74	26.73448004
24.73	24.73381859
25.19	25.19047224
25.1	25.09829225
25.19	25.19053214
25	24.99893587
25.07	25.07042842
25.01	25.01017269
24.9	24.89898791
24.88	24.88088964
24.88	24.88107732
24.75	24.74928511
24.76	24.76073957
24.75	24.75071518
24.87	24.87002038
25.26	25.25864614
25.1	25.09990158
25.11	25.11087717
26.49	26.49064872
28	27.99876984
27.9	27.89762003
27.69	27.68899066
27.57	27.57088072
27.42	27.41906073
27.1	27.10418743
27.81	27.80822524
27.69	27.68954898
27.71	27.71018301
27.71	27.70983211
27.7	27.70083236
27.71	27.71001589
27.78	27.77911707
27.78	27.78101534
27.8	27.80027255
27.85	27.84770753
27.84	27.84044506
27.8	27.80000127
27.88	27.88093057
27.88	27.8798746
27.8	27.80027076
27.8	27.80069451
27.85	27.84959693
27.85	27.8490149
27.8	27.80316539
27.8	27.80010742
27.84	27.83904711
27.77	27.77542904
27.87	27.87032415
27.85	27.84956476
27.85	27.85021869
27.8	27.8000473
28.99	28.98165339
29.45	29.44893205
29.35	29.35153237
29.59	29.5891265
29.2	29.20094183
29.18	29.17835287
29.1	29.09961923
29.01	29.01288619
29	28.99896957
29	28.99994485
29	29.0034315
28.95	28.94936237
28.95	28.94673941
28.94	28.94088135
28.96	28.95936105
28.99	28.99221022
29.09	29.08858969
28.76	28.76138625
29.28	29.27568623
29.12	29.1210607
29	29.00012787
28.51	28.51369305
28.98	28.97899212
29	29.000976
29	28.99954892
29.09	29.09008486
29.19	29.18874944
29.23	29.2285583
29.3	29.30010639
29.41	29.41004701
29.6	29.59952545
28.89	28.88908402
27.37	27.37189525
28.98	28.97954916
28.92	28.91920113
28.99	28.99033386
29.3	29.29928308
28.8	28.80130303
28.9	28.89953547
29.1	29.09870967
29.12	29.11913572
28.97	28.97062421
29	29.00003946
29	29.00158472
28.99	28.98999314
28.92	28.91988861
29.4	29.39997594
29.65	29.6500932
29.41	29.4091458
29.55	29.54961532
29.39	29.39089836
29.22	29.22201363
29.68	29.67419847
29.56	29.5602652
29.39	29.38923202
28.73	28.73533475
29	28.99876002
28.69	28.69211021
28.5	28.50053397
28.46	28.46061955
28.4	28.3958856
27.99	27.99006429
27.99	27.98990931
27.52	27.52073046
27.26	27.26246282
27.79	27.78615653
28.04	28.04012371
28.12	28.12087359
27.49	27.48990412
27.02	27.0225534
27.69	27.68864907
27.7	27.701279
27.77	27.76891067
27.85	27.84949876
27.78	27.77945892
27.65	27.6502067
27.57	27.57111688
27.7	27.69934508
27.75	27.75053703
27.75	27.75010644
27.83	27.82804273
27.5	27.50354878
27.78	27.77514789
27.27	27.27133525
27.49	27.48908251
26.24	26.24055158
27.48	27.47937783
27.84	27.83974774
27.89	27.89172513
28.15	28.15051346
28.28	28.27839917
27.99	27.99180812
28.36	28.35900432
28.35	28.35005239
28.34	28.34011643
28.32	28.31988312
28.2	28.20023605
27.8	27.79967835
27.98	27.98009585
27.98	27.98061686
27.99	27.98996106
28.46	28.4598809
28.84	28.83835179
28.83	28.83052785
28.18	28.18289376
28.86	28.85829353
28.09	28.09411954
28.48	28.47887997
28.86	28.86023811
31.66	31.65760786
28.96	28.96169581
28.93	28.92944828
30.99	30.99001929
29.94	29.93996321
29.7	29.7007518
29.66	29.65814991
27.22	27.22251734
28.99	28.98904531
29.44	29.4414767
29.35	29.34977328
32.28	32.27935356
34.21	34.20868607
34.92	34.92138342
36.56	36.55965879
36.54	36.54116102
30	30.00070834
29.99	29.99035178
32.84	32.84011811
34.27	34.27039282
32.69	32.68975187
30	30.00110109
30.83	30.82904956
29.97	29.97136184
31.05	31.04948895
33.42	33.41966728
34.96	34.95988962
33.65	33.65043353
34.07	34.06929157
30.66	30.66108291
33.35	33.35002134
33.66	33.66052789
32	32.00108062
35.08	35.07677999
31.91	31.90921203
30.92	30.92085575
31.72	31.72000668
30.27	30.26928193
29.74	29.7403989
28.89	28.89033847
28.99	28.98979369
29.2	29.19965484
28.71	28.71162551
29.7	29.70065965
32.31	32.30876103
33.96	33.95958785
30.6	30.60052176
28.84	28.83975887
29.6	29.59966492
30.6	30.59905121
30.12	30.12129024
29.5	29.50014901
29.46	29.45996331
30.2	30.19951925
28.85	28.85112083
29.64	29.63763616
29.76	29.75963115
29.84	29.8402997
29.9	29.89932182
29.09	29.09037252
30	30.00066615
30.99	30.98924515
30.5	30.50096419
32.34	32.34063979
30.17	30.17206515
29.96	29.95975715
29.88	29.88072879
31.02	31.01907394
29.99	29.99008736
29.77	29.77026114
31.49	31.48554089
30.04	30.04214205
30.34	30.33858655
30.53	30.53042378
30.37	30.36910318
30.01	30.00968694
30.15	30.15601823
30.06	30.0603474
33.04	33.03439645
30.98	30.98059509
30.28	30.27998558
30.83	30.82986891
30.78	30.77907673
30.16	30.16087148
30.13	30.13256789
30.6	30.59965706
30.29	30.29223048
30.56	30.55904344
32.06	32.05510172
31.49	31.49295524
31.99	31.98840716
32.96	32.95936706
31.67	31.671327
31.08	31.080542
31.98	31.97843809
31.29	31.29097277
31.61	31.61037574
31.92	31.92078277
32.13	32.12959348
31.23	31.23027494
31.75	31.75275688
31.51	31.50995656
32.43	32.42921421
31.58	31.5805342
31.24	31.24097398
32.39	32.39034497
32.3	32.29957402
32.09	32.09032771
31.69	31.6906254
32.44	32.43963673
33.36	33.35666747
32.72	32.71979104
33.55	33.55027546
33.48	33.47966597
34.48	34.48004653
34.85	34.84929459
36.8	36.80019965
37.99	37.99206333
41.49	41.48554074
42.48	42.48039964
40.16	40.16020635
42.28	42.27865411
42.34	42.34061433
42.45	42.44940777
42.9	42.8985495
42.98	42.98190607
44.66	44.6589387
44.7	44.69993358
44.47	44.47095455
44.16	44.15855162
43.57	43.57202089
43.65	43.64998842
43.74	43.73941359
43.95	43.94926249
43	43.0023253
42.8	42.79862994
42.99	42.99053407
43.15	43.14874339
42.76	42.76216293
42.81	42.80963942
42.48	42.48075354
42.91	42.90893654
40.26	40.25925768
40.05	40.0520022
39.99	39.99118404
40.78	40.77792487
40.5	40.50174502
40.97	40.96889814
41.51	41.51083204
41.75	41.7457582
41.56	41.56215055
41.52	41.51918209
40.77	40.77034252
39.98	39.98499409
39.99	39.98976346
40.67	40.67088499
40.79	40.79214888
41.4	41.39826088
41.77	41.77008504
42.4	42.39954105
41	40.9998296
40.01	40.01341313
40.5	40.49984923
40.9	40.90141718
42.9	42.89972517
42.01	42.00935756
42.78	42.78004194
41.4	41.40038188
42.3	42.29892628
42.28	42.28087295
41.54	41.54021895
39.05	39.05085481
41.18	41.17602937
41.9	41.89969136
41.5	41.50013373
41.5	41.50026036
40.13	40.13024097
40.73	40.72941906
41.48	41.47938516
41.1	41.09926586
42.77	42.76898505
42.14	42.14167055
41.79	41.78824451
41.5	41.49999073
42.27	42.27025
41	41.00126277
41.69	41.68993598
41.75	41.74921225
41.75	41.74965047
41.59	41.58971323
41.45	41.45133507
40.2	40.19942789
36.18	36.18178707
32.59	32.59014772
30.73	30.72891518
31.71	31.71213606
32.26	32.2579125
33.19	33.1902271
34.47	34.46809997
34.19	34.18894973
33.5	33.50065901
33.1	33.09837486
32.56	32.56093979
32.3	32.30010616
32.48	32.48022086
32.5	32.49860682
30.79	30.79087911
31.21	31.21070161
34.33	34.32873084
31.96	31.96049042
32.1	32.09924153
32.5	32.50105527
32.5	32.49951162
32.44	32.44150341
35.68	35.6803624
38.9	38.89632781
38.52	38.5188106
37	37.00129418
36.6	36.60023151
36.78	36.77937582
36.78	36.78101448
37.51	37.50907437
37.88	37.88054525
37	37.00031267
38	38.00004724
38.7	38.70103317
39	38.99927166
39.59	39.59288208
40.48	40.47903485
40.15	40.15087508
40.5	40.49972302
40.98	40.97909349
41.16	41.15949713
40.73	40.73275107
40.47	40.46989823
40.6	40.59666013
40.22	40.22259668
40.78	40.77854822
41.27	41.27054149
42.16	42.15933077
42.58	42.58017742
43.77	43.77416778
47.44	47.43806964
52.18	52.18053562
57.4	57.4003499
61.48	61.47919375
55.33	55.33039874
50.1	50.09984683
53	52.999799
54.01	54.00834642
53.32	53.32122876
52.77	52.76953858
53	53.00055714
52.69	52.68946482
51.76	51.7600351
51.64	51.63921173
51.76	51.75968151
51.69	51.69159143
51.48	51.47793623
50.5	50.50084859
50.54	50.53947831
49.11	49.11093358
49.3	49.29966769
47.4	47.40072583
47.29	47.28998119
48.22	48.21664598
47.2	47.20026908
47.9	47.90201423
47.6	47.60035813
47.61	47.61000507
47.49	47.49048142
47.32	47.31931441
47.31	47.3102428
46.94	46.9400845
46.91	46.91004185
46.28	46.27999644
45.57	45.57122419
44.99	44.99045242
45.75	45.74997134
46.99	46.99059695
46.71	46.71003876
46.88	46.87972547
46.91	46.90937578
47	47.00065476
47.07	47.07044738
47.17	47.17020837
47.08	47.07954584
47.09	47.08878306
47	46.99940686
47.09	47.08799806
46.95	46.95017224
46.99	46.99070276
46.99	46.98913091
46.88	46.87958622
46.87	46.86824572
46.65	46.65069068
46.39	46.39014696
44.81	44.81358857
43.01	43.00890084
44.16	44.15830791
44.31	44.31205021
43.95	43.94985013
44.19	44.19067769
46.54	46.53448585
46.87	46.87060323
46.79	46.79121459
46.84	46.83907702
46.88	46.8805735
46.9	46.90074952
47	46.99968823
47.28	47.27910269
47.2	47.20004826
47.18	47.18059077
47.18	47.18133749
47.14	47.13716043
47.02	47.0222229
47.1	47.09986812
47.28	47.27981763
47.2	47.19950256
47.1	47.10166094
47.48	47.47628882
47.44	47.4413555
47.95	47.94837083
47.49	47.49228533
48	47.99795383
47.89	47.89021851
47.93	47.93016946
47.89	47.88998542
47.89	47.89149979
48.63	48.62851022
48.87	48.87063318
49.49	49.48932606
49.35	49.35090361
49.47	49.46641507
49.3	49.29935247
48.5	48.50860353
49.09	49.08928337
49.09	49.09005047
49.13	49.12962514
49.35	49.34928194
48.93	48.9307334
49.29	49.28915138
49.3	49.30100604
49.2	49.20199381
49.5	49.49762556
49.49	49.48991948
48.87	48.8706177
49.2	49.19812611
49.18	49.1800958
49.15	49.15058952
49	49.00004401
48.99	48.98957325
48.47	48.47318745
48.45	48.44925344
48.44	48.43565882
48	48.0013489
48	47.9999151
47.88	47.87934551
47.77	47.76912089
46.89	46.89166735
43.52	43.52237653
45.08	45.07891746
44.89	44.88937298
44.51	44.51024737
44.52	44.52059395
44.51	44.51041084
45.92	45.92009858
46.99	46.99045219
46.42	46.42072158
47.07	47.06815159
47.12	47.11921315
47.12	47.12034373
47.59	47.5893969
47.8	47.80041461
47.8	47.80173341
47.44	47.44039948
47.45	47.44909935
47.5	47.50035419
47.76	47.75884888
47.85	47.84981979
47.68	47.67936172
47.69	47.6897035
47.19	47.19078413
47.67	47.66997394
46.77	46.77057273
47.68	47.67912494
47.68	47.6813194
47.69	47.68786516
47.58	47.57985112
47.51	47.50933689
47.49	47.48960677
47.95	47.94940376
47.58	47.58273319
47.66	47.65809838
47.6	47.60078653
47.67	47.6707165
47.99	47.98810496
48.5	48.49931065
48.8	48.8001652
48.87	48.87154052
48.85	48.84999821
49.4	49.39876024
49.39	49.39116563
49.44	49.44044227
49.44	49.43966473
49.6	49.59995209
50.18	50.17830951
50.43	50.4308096
50.33	50.33194953
50.47	50.4698279
50.88	50.87704754
50.6	50.60166658
50.51	50.5111564
50.58	50.57764412
49.93	49.93225598
50.19	50.1888186
50.2	50.20001184
50.2	50.19961055
50.36	50.35967318
49.93	49.93485865
50.29	50.2805169
49.97	49.9707813
49.99	49.99051421
50.15	50.14954818
49.84	49.83959614
49	49.00495147
49.46	49.4607264
49.4	49.3991893
49.46	49.4592603
49.08	49.07961424
48.97	48.96952526
48.92	48.92000861
49.32	49.31964754
48.82	48.82065369
48.97	48.97111676
48.46	48.45913357
49.42	49.41710956
48.85	48.85069973
48.68	48.68019348
48.3	48.29947263
45.01	45.01021884
44.82	44.82017197
43.25	43.2497971
43.1	43.1007952
44.6	44.5987999
45.5	45.50081897
47.29	47.29052421
47.96	47.95922828
47.71	47.71088972
48.44	48.43903837
48.5	48.49922075
48.24	48.24080803
48.39	48.38973691
47.78	47.7806315
48.84	48.83948406
48.15	48.15297312
48.14	48.14024309
48.19	48.18983812
48.41	48.40884246
48.19	48.19100475
48.17	48.16958983
48.17	48.16856519
48.01	48.01119695
48.22	48.21857625
48.12	48.11914773
48.09	48.09221986
47.99	47.98999061
48.16	48.15941647
48.29	48.28770044
47.27	47.27189245
47.96	47.95685955
47.96	47.9626341
48.03	48.03018627
52.72	52.71895698
50.78	50.78029345
50.78	50.78043225
50.2	50.20035446
50.34	50.3399551
50	50.00047111
50	49.99947376
50	50.00029839
49.18	49.18241907
49.97	49.96861679
48.79	48.79114262
48.41	48.40926826
48	48.00020421
47.8	47.79965861
48.37	48.36843887
47.97	47.96947503
47.52	47.52194327
47.84	47.83871082
47.54	47.54196549
47.97	47.96862805
51.33	51.32836667
47.87	47.87036861
47.01	47.01156101
47.5	47.49969889
47.54	47.53808225
47.39	47.39144286
47.5	47.50085989
47.43	47.43008188
47.36	47.35932278
47.4	47.40233801
47.49	47.49017035
47.2	47.20216129
47.3	47.29871884
47.46	47.45952683
46.99	46.99057872
47.25	47.25005685
47.2	47.19882633
47.2	47.19922497
47	47.00135287
47.18	47.1794364
46.88	46.88088646
47.29	47.28921151
47	46.99987044
47.82	47.82036737
47.63	47.62803022
47.2	47.20191621
47.1	47.09988407
48.35	48.34867039
47.04	47.0396665
46.9	46.90147886
46.8	46.79856924
46.79	46.79135651
46.8	46.79956572
46.49	46.48905297
46	46.00427427
46.99	46.98792694
46.5	46.50514301
47.1	47.09864101
46.99	46.99177879
47.52	47.51804257
47.25	47.25011516
47.76	47.75896957
47.19	47.18963706
47.17	47.17084
47.42	47.41915316
47	47.00093245
47	47.0003307
46.98	46.97948562
47.09	47.08963071
47.18	47.18016364
47.29	47.28917111
47.35	47.35025239
47.33	47.33038675
48.44	48.43991242
46.99	46.99057135
47	47.00089925
46.99	46.98926798
47	46.99995151
47	46.99967255
46.99	46.9902446
46.95	46.94953749
46.97	46.97105207
46.45	46.45239075
46.94	46.93964776
47.76	47.75326404
46.98	46.98241015
47.19	47.18801834
46.93	46.93046326
46.54	46.54273986
47	46.99853389
46.89	46.89014464
46.88	46.88141556
46.95	46.94882798
46.97	46.9691445
46.85	46.85054233
46.82	46.82107429
46.82	46.82021719
47.4	47.39638619
46.02	46.02171771
46.8	46.79922987
46.81	46.81101586
46.95	46.95026377
46.66	46.65934947
46.49	46.49128218
46.05	46.05127743
46.2	46.20089483
46.68	46.67899611
46.95	46.95018542
46.5	46.5006034
46.58	46.58055867
49.09	49.08802001
48	48.00035264
47.27	47.26992812
46.85	46.84909651
46.8	46.80417612
46.98	46.97937862
46.97	46.97037498
46.82	46.81997201
46.82	46.82019552
46.79	46.78983067
46.82	46.82037453
46.8	46.79817784
46	46.0023855
46.6	46.59865751
46.8	46.80099312
46.75	46.74963755
46.35	46.35246947
46.59	46.58844521
46.7	46.6976719
46.82	46.8201913
47.5	47.49781406
46.64	46.64151429
46.43	46.43152256
46.58	46.58172663
47.99	47.98879072
46.87	46.8696444
46.7	46.70028368
47.64	47.63515493
46.49	46.48943561
46.25	46.25225833
46.2	46.20013546
45.99	45.99009823
46	46.00014131
45.98	45.98087757
45.01	45.00872811
45.05	45.04884587
45.27	45.26972579
45	44.99929793
44.01	44.01036307
44.39	44.39059892
45	44.99917185
43.51	43.51076324
43.24	43.24110643
43.3	43.30028635
43.1	43.10128478
42.14	42.14021973
42.88	42.87972215
44.48	44.47866645
42.71	42.71235892
43.6	43.60067697
44.32	44.31542738
44.51	44.51308284
44.84	44.83797535
44.29	44.28964658
43.98	43.9805525
44.65	44.6495568
42.5	42.50082462
47.48	47.47958419
44.55	44.55169571
45.66	45.65657065
44.81	44.81211315
45.04	45.04068457
47.5	47.49847737
43.42	43.42227784
44.23	44.23012576
44.47	44.46971466
44.13	44.12931515
45	45.00214697
45.39	45.38982123
47.1	47.09539666
44.02	44.02194894
44.33	44.32962623
44.77	44.76942779
42.45	42.45235589
44.48	44.47641385
44.3	44.30004271
44.25	44.25213699
44.76	44.75934692
44.36	44.35887615
43.71	43.71048803
41.6	41.60034377
41.62	41.6210703
41.93	41.92981851
42.77	42.77027545
42.99	42.98989804
41.21	41.20944264
42.78	42.7777538
44.04	44.03706118
43.83	43.82952206
42.77	42.77165262
43.15	43.14965132
42.84	42.84076415
42.04	42.04163818
41.37	41.37058285
41.99	41.98959962
42.29	42.28959081
42.17	42.17021787
42.06	42.05975176
42.1	42.10031924
42.1	42.10023366
41.57	41.56870538
40.55	40.54847642
38.73	38.73096259
38.4	38.39920396
37.2	37.20342529
38.71	38.70894843
38.96	38.96163572
39.82	39.81938824
41.77	41.76853651
42.75	42.75106146
40.5	40.50105099
42.7	42.69824501
40.37	40.37172488
40.04	40.0388515
40.51	40.50834222
39.77	39.77066493
39.77	39.77152896
40.79	40.78929455
40.81	40.80980074
40.25	40.2500729
41.5	41.49829124
41.2	41.19986018
40.62	40.6205184
38.66	38.6624968
41.06	41.0582023
38.77	38.77030497
40.59	40.59151133
40.59	40.59024097
39.71	39.71214896
41.36	41.35775365
39.75	39.75001222
40.68	40.6806615
39.09	39.0916154
41.43	41.42551021
40.01	40.00918093
39.74	39.74307155
40.41	40.41077057
39.9	39.89983371
40.67	40.67041421
40.19	40.18889249
40.71	40.70878995
38.31	38.31544303
40.61	40.60817998
38.49	38.49057013
40.78	40.78017449
40.88	40.87932149
41.03	41.03021128
40.6	40.60048998
40.92	40.91438741
41.37	41.36890589
40.6	40.5998451
39.46	39.46345228
40.56	40.55879894
40.91	40.90902147
40.8	40.79914153
40.99	40.990481
38.07	38.07035059
40.82	40.82072161
40.57	40.56924417
40.57	40.57036851
40.55	40.55029971
40.48	40.48215302
40.17	40.16912333
40.03	40.02997528
39.87	39.87126524
40.84	40.83947152
