# Supplementary material for: Dynamic prediction of carbon prices based on the multi-frequency combined model
Source: PeerJ Comput Sci. 2025 Apr 17;11:e2827. doi: 10.7717/peerj-cs.2827 (PMC12190694; doi:10.7717/peerj-cs.2827)
Supplement: Supplemental Information 1 [file peerj-cs-11-2827-s001.zip › Source code/6COA-XGBoost-VMD/Prediction results of COA-XGBoost-VMD.py]

# -*- coding: utf-8 -*-
import pandas as pd
import numpy as np
import sklearn
from sklearn.metrics import mean_squared_error
import matplotlib.pyplot as plt

data = pd.read_csv('Final Comparison.csv')

y_ture = np.array(data['Actual'])
y_pred = np.array(data['Predicted'])
#prediction = np.array(data['prediction'])
#prediction = np.array(data['fin_pre'])
#prediction = np.array(data['fin_pre2'])

#MSE
MSE = mean_squared_error(y_ture,y_pred)
print('MSE=',MSE)

#MAE
mae = []
for i in range(len(y_ture)):
    mae.append(abs(y_pred[i]-y_ture[i]))
MAE = float(sum(mae)/len(y_ture))
print('MAE = ','%f'% MAE)

#R2
from sklearn.metrics import r2_score
r2 = r2_score(y_ture,y_pred)
print('R2 = ',r2)

def rmspe(y,y_head):
    result = []
    for i in range(len(y)):
        pr = ((y[i]-y_head[i])/y[i])**2
        result.append(pr)
    result_final = 100*np.sqrt(sum(result)/len(y))
    return float(result_final)

#RMSPE
RMSPE = rmspe(y_ture,y_pred)
print('RMSPE = ', RMSPE)


#MAPE
mape = []
for i in range(len(y_ture)):
   mape.append(abs((y_pred[i]-y_ture[i])/y_ture[i]))
MAPE = float(sum(mape)/len(y_ture))
print('MAPE = {:.10f}'.format(MAPE))


ax=plt.subplot(111)
plt.xticks(fontsize=12)
plt.yticks(fontsize=12)

ax.plot(y_ture,label = 'Actual')
ax.plot(y_pred, label = 'COA-XGBoost-VMD',linestyle = '--')#虚线
plt.rcParams['font.sans-serif'] = ['SimHei'] #解决中文显示
plt.xlabel('样本数量',fontsize=12)
plt.xticks(np.arange(1,180,10))
plt.ylabel('碳价格',fontsize=12)
ax.legend(loc='best',fontsize=12)
plt.rcParams['axes.unicode_minus'] = False   #解决显示负号问题

'''MSE= 2.4879710965271754e-06
MAE =  0.001079
R2 =  0.9999999657063753
RMSPE =  0.004427272124724869
MAPE = 0.0000293431'''
