# Supplementary material for: Dynamic prediction of carbon prices based on the multi-frequency combined model
Source: PeerJ Comput Sci. 2025 Apr 17;11:e2827. doi: 10.7717/peerj-cs.2827 (PMC12190694; doi:10.7717/peerj-cs.2827)
Supplement: Supplemental Information 1 [file peerj-cs-11-2827-s001.zip › Source code/6COA-XGBoost-VMD/Projections add up.xlsx]

## Sheet: Sheet1
Date	Actual	Y	S1	S2	Predicted
2019-07-03	39.42	39.4196	-2.39589e-05	9.34486e-06	39.4196
2019-07-04	39.01	39.0095	-1.52416e-05	9.42281e-06	39.0094
2019-07-05	39.1	39.0997	8.51745e-06	8.97995e-06	39.0997
2019-07-08	38.55	38.5507	-2.11335e-05	8.29218e-06	38.5507
2019-07-09	40.85	40.8495	2.65803e-07	7.97108e-06	40.8495
2019-07-10	40.65	40.651	1.4336e-05	6.9746e-06	40.6511
2019-07-11	40.81	40.8064	9.73127e-06	5.80924e-06	40.8065
2019-07-12	39.53	39.5305	-1.11676e-06	4.96163e-06	39.5305
2019-07-15	39.74	39.7409	-6.60515e-06	3.10517e-06	39.7409
2019-07-16	39.67	39.6728	-1.44344e-06	1.66849e-06	39.6728
2019-07-17	39.43	39.4276	1.22072e-05	-5.51243e-07	39.4276
2019-07-18	39.16	39.1602	-2.58035e-05	-2.68957e-06	39.1602
2019-07-19	39.29	39.2897	2.20285e-06	-4.96693e-06	39.2897
2019-07-22	39.25	39.2505	1.8388e-05	-7.09628e-06	39.2505
2019-07-23	38.65	38.6511	2.75646e-06	-1.01848e-05	38.6511
2019-07-24	38.9	38.8997	2.38645e-06	-1.258e-05	38.8997
2019-07-25	39.26	39.2596	1.55427e-05	-1.55286e-05	39.2596
2019-07-26	38.9	38.9	-8.63166e-06	-1.79114e-05	38.9
2019-07-29	38.91	38.9096	-2.09331e-05	-1.96981e-05	38.9095
2019-07-30	38.7	38.7021	-7.14736e-07	-2.07813e-05	38.7021
2019-07-31	40.66	40.655	2.94163e-06	-2.10389e-05	40.6549
2019-08-01	38.6	38.6006	-3.58144e-06	-2.066e-05	38.6006
2019-08-02	38.07	38.0703	-4.83744e-06	-2.02555e-05	38.0702
2019-08-05	38.08	38.0804	1.05126e-05	-1.8848e-05	38.0804
2019-08-06	37.52	37.52	1.71803e-05	-1.76506e-05	37.52
2019-08-07	38	37.9991	-1.21638e-05	-1.41279e-05	37.9991
2019-08-08	37.98	37.9793	-3.0041e-06	-1.1591e-05	37.9793
2019-08-09	37.84	37.8396	7.1679e-06	-8.8756e-06	37.8396
2019-08-12	36.25	36.2514	-1.55301e-05	-5.92435e-06	36.2513
2019-08-13	35.27	35.2689	-6.72468e-06	-3.24866e-06	35.2689
2019-08-14	33.29	33.2914	2.61202e-05	2.48157e-07	33.2914
2019-08-15	33.53	33.5301	-8.27274e-06	4.43497e-06	33.5301
2019-08-16	32.61	32.6102	-1.07376e-05	8.09589e-06	32.6102
2019-08-19	33.51	33.5096	2.09529e-05	1.16532e-05	33.5096
2019-08-20	33.55	33.5501	1.35992e-06	1.4775e-05	33.5501
2019-08-21	35.17	35.1701	-1.33418e-05	1.7377e-05	35.1701
2019-08-22	36.48	36.4798	-1.51616e-05	2.02177e-05	36.4798
2019-08-23	36.33	36.3276	-8.54359e-06	2.17483e-05	36.3277
2019-08-26	35.17	35.1727	8.86378e-06	2.37494e-05	35.1728
2019-08-27	35.29	35.2909	9.51939e-06	2.51804e-05	35.2909
2019-08-28	34.94	34.9391	8.849e-06	2.51199e-05	34.9391
2019-08-29	34.57	34.5705	1.51457e-05	2.45705e-05	34.5706
2019-08-30	34.57	34.5701	-1.13475e-05	2.28634e-05	34.5702
2019-09-02	34.93	34.9287	-1.67243e-06	2.06445e-05	34.9287
2019-09-03	34.78	34.781	1.3244e-05	1.79362e-05	34.7811
2019-09-04	34.89	34.8908	-2.6126e-05	1.522e-05	34.8908
2019-09-05	34.29	34.2906	3.9956e-06	1.17775e-05	34.2907
2019-09-06	33.31	33.3107	1.7885e-05	8.189e-06	33.3107
2019-09-09	33.89	33.8901	1.40813e-06	4.64482e-06	33.8901
2019-09-10	33.5	33.5002	6.3996e-06	5.35707e-07	33.5002
2019-09-11	32.65	32.6505	1.08273e-05	-2.70247e-06	32.6505
2019-09-12	32.99	32.992	-1.23744e-05	-5.96873e-06	32.992
2019-09-16	32.98	32.9802	-1.78685e-05	-6.27391e-06	32.9802
2019-09-17	32.95	32.9471	-2.24867e-06	-8.5774e-06	32.9471
2019-09-18	32.37	32.3709	-3.46877e-06	-9.2707e-06	32.3708
2019-09-19	32.65	32.6497	1.54373e-06	-8.61761e-06	32.6497
2019-09-20	32.08	32.0809	-1.25791e-05	-7.74134e-06	32.0809
2019-09-23	32.6	32.5998	1.8465e-05	-6.80806e-06	32.5998
2019-09-24	32.88	32.8834	1.21915e-05	-6.23179e-06	32.8834
2019-09-25	32.97	32.9667	-6.03319e-06	-5.41384e-06	32.9667
2019-09-26	32.95	32.9492	-1.0489e-05	-5.29344e-06	32.9492
2019-09-27	32.85	32.8513	-2.9506e-06	-5.15838e-06	32.8513
2019-09-30	32.61	32.6117	-8.06454e-06	-5.5902e-06	32.6117
2019-10-08	33.42	33.4172	-6.04411e-06	-6.25925e-06	33.4171
2019-10-09	32.13	32.13	5.17212e-06	-7.36805e-06	32.13
2019-10-10	32.43	32.4298	1.93876e-05	-9.06254e-06	32.4298
2019-10-11	32.12	32.1197	-8.91757e-06	-1.06329e-05	32.1196
2019-10-14	32.95	32.9492	-3.54498e-06	-1.18093e-05	32.9492
2019-10-15	32.78	32.7798	7.0071e-06	-1.20938e-05	32.7798
2019-10-16	32.98	32.9803	6.60856e-06	-1.2712e-05	32.9803
2019-10-17	32.96	32.9589	-1.7108e-05	-1.24291e-05	32.9589
2019-10-18	33.22	33.2187	-1.82052e-05	-1.18339e-05	33.2186
2019-10-21	32.98	32.9784	2.5715e-05	-1.06384e-05	32.9784
2019-10-22	32.3	32.3031	9.05138e-06	-9.77146e-06	32.3031
2019-10-23	32.45	32.4498	-1.65256e-05	-8.33915e-06	32.4497
2019-10-24	32.45	32.4483	3.11982e-05	-5.96354e-06	32.4484
2019-10-25	32.2	32.1987	-3.75302e-06	-3.40062e-06	32.1987
2019-10-28	31.04	31.0464	-1.59261e-05	-5.3621e-07	31.0463
2019-10-29	30.5	30.5004	7.29279e-06	2.92317e-06	30.5004
2019-10-30	30.07	30.0695	1.20753e-05	6.5139e-06	30.0695
2019-10-31	30.06	30.0596	-4.40272e-06	9.257e-06	30.0596
2019-11-01	30.95	30.9483	-1.35756e-07	1.23952e-05	30.9483
2019-11-04	30.6	30.5988	2.42534e-07	1.54592e-05	30.5988
2019-11-05	29.6	29.6033	2.51243e-05	1.71366e-05	29.6034
2019-11-06	28.69	28.6898	-2.34136e-05	1.78835e-05	28.6898
2019-11-07	29.64	29.6396	-1.84433e-05	1.81476e-05	29.6396
2019-11-08	28.99	28.9897	1.17554e-05	1.76964e-05	28.9897
2019-11-11	28.16	28.1611	-3.49222e-06	1.56734e-05	28.1611
2019-11-12	28.87	28.8706	-1.39334e-05	1.30478e-05	28.8706
2019-11-13	30.79	30.7889	1.26053e-05	1.06096e-05	30.7889
2019-11-14	29.86	29.8585	-1.37932e-05	7.49994e-06	29.8585
2019-11-15	28.1	28.1008	-8.56792e-07	4.41569e-06	28.1008
2019-11-18	28.59	28.5906	-4.00117e-07	1.09659e-06	28.5906
2019-11-19	27.52	27.5216	-8.16072e-06	-2.77572e-06	27.5216
2019-11-20	25.06	25.0661	1.96211e-06	-5.77834e-06	25.0661
2019-11-21	25.76	25.7605	9.41892e-06	-8.80475e-06	25.7605
2019-11-22	25.57	25.5703	-4.71204e-06	-1.21775e-05	25.5703
2019-11-25	25.3	25.3004	-2.37558e-06	-1.38651e-05	25.3004
2019-11-26	25.3	25.2984	4.13123e-06	-1.55297e-05	25.2984
2019-11-27	25.15	25.1539	6.92064e-06	-1.63233e-05	25.1539
2019-11-28	24.95	24.9498	-9.48096e-06	-1.68042e-05	24.9498
2019-11-29	24.74	24.7406	-1.53971e-05	-1.65111e-05	24.7406
2019-12-02	25.16	25.1599	7.31595e-06	-1.51069e-05	25.1599
2019-12-03	25.21	25.2098	1.13214e-05	-1.39457e-05	25.2098
2019-12-04	25.02	25.0192	-9.45878e-06	-1.26846e-05	25.0192
2019-12-05	25.17	25.1694	-3.24884e-06	-1.00343e-05	25.1693
2019-12-06	25.21	25.2094	7.66251e-06	-8.0913e-06	25.2094
2019-12-09	25.3	25.3004	-6.77569e-06	-5.29215e-06	25.3004
2019-12-10	26.33	26.3271	-2.37565e-06	-1.94321e-06	26.3271
2019-12-11	27.14	27.1395	1.20607e-05	1.3256e-06	27.1395
2019-12-12	27.22	27.2198	-1.15556e-06	4.40643e-06	27.2198
2019-12-13	27.29	27.2863	-1.17753e-05	7.16936e-06	27.2863
2019-12-16	27.3	27.3012	1.76852e-06	9.31407e-06	27.3012
2019-12-17	27.33	27.3307	9.83114e-06	1.2722e-05	27.3307
2019-12-18	27.18	27.1801	-5.38753e-06	1.44373e-05	27.1801
2019-12-19	26.8	26.8003	-6.42715e-06	1.59054e-05	26.8003
2019-12-20	27.09	27.0913	-4.02102e-06	1.67537e-05	27.0913
2019-12-23	27	26.9996	2.16706e-05	1.64865e-05	26.9996
2019-12-24	27.11	27.1098	-1.83645e-06	1.53809e-05	27.1098
2019-12-25	27	26.9985	-1.51847e-05	1.3715e-05	26.9985
2019-12-26	26.71	26.7138	1.95025e-05	1.20192e-05	26.7139
2019-12-27	26.98	26.9799	3.40068e-06	9.68729e-06	26.9799
2019-12-30	27.86	27.8586	-1.64174e-05	7.69195e-06	27.8586
2020-01-02	27.96	27.96	1.64638e-05	3.86723e-06	27.96
2020-01-03	26.93	26.93	4.81703e-06	2.28286e-06	26.93
2020-01-06	28.8	28.7995	-1.18909e-05	4.61638e-07	28.7994
2020-01-07	27.03	27.031	-5.67148e-07	-1.62221e-07	27.031
2020-01-08	28.13	28.1299	2.17746e-05	-1.13479e-06	28.1299
2020-01-09	27.88	27.8805	-3.18088e-05	-1.1349e-06	27.8805
2020-01-10	27.84	27.8392	-1.94193e-05	-1.37408e-06	27.8392
2020-01-13	27.46	27.4598	2.29123e-05	-9.77512e-07	27.4598
2020-01-14	27.85	27.8496	-8.19124e-06	-1.96296e-06	27.8496
2020-01-15	27.44	27.4411	-2.46513e-05	-1.59453e-06	27.4411
2020-01-16	29.29	29.289	2.82205e-05	-2.09984e-06	29.289
2020-01-17	27.49	27.4918	4.08893e-06	-2.79918e-06	27.4918
2020-01-20	28.77	28.7707	-1.44483e-05	-3.75659e-06	28.7707
2020-01-21	28.4	28.3999	-7.90347e-06	-4.67354e-06	28.3999
2020-01-22	27.51	27.5103	3.07789e-06	-5.36942e-06	27.5102
2020-01-23	27.34	27.34	-5.31486e-06	-6.31583e-06	27.34
2020-03-23	25.59	25.5901	-7.43487e-06	-6.16156e-06	25.5901
2020-03-24	25.79	25.7899	1.38896e-05	-7.26522e-06	25.7899
2020-03-25	25.51	25.5099	1.16766e-05	-9.17043e-06	25.5099
2020-03-26	27.38	27.3795	-1.41227e-05	-9.19709e-06	27.3795
2020-03-27	25.59	25.5902	4.43261e-06	-1.02924e-05	25.5902
2020-03-30	25.5	25.4992	9.43954e-06	-1.08596e-05	25.4992
2020-03-31	25.96	25.9598	-6.04235e-06	-1.09489e-05	25.9598
2020-04-01	25.89	25.8905	-1.3412e-05	-1.12094e-05	25.8904
2020-04-02	25.69	25.6903	7.8568e-06	-1.0988e-05	25.6903
2020-04-03	25.71	25.7104	-4.95142e-06	-1.12644e-05	25.7104
2020-04-07	25.41	25.4092	8.91982e-06	-1.11578e-05	25.4092
2020-04-08	25.95	25.9495	-5.89831e-06	-1.149e-05	25.9494
2020-04-09	25.12	25.1191	4.50453e-06	-1.07462e-05	25.1191
2020-04-10	24.49	24.4903	1.04618e-06	-9.79653e-06	24.4903
2020-04-13	26.6	26.6002	-2.11084e-06	-7.91346e-06	26.6002
2020-04-14	25.97	25.9702	-6.10482e-06	-6.54593e-06	25.9702
2020-04-15	26.5	26.4998	2.61251e-06	-3.62558e-06	26.4998
2020-04-16	27.76	27.7563	1.13256e-05	-7.63946e-07	27.7563
2020-04-17	26.49	26.489	1.53712e-06	2.21475e-06	26.489
2020-04-20	25.85	25.8506	4.04929e-06	6.19068e-06	25.8506
2020-04-21	26.89	26.8875	-1.66293e-06	7.7955e-06	26.8875
2020-04-22	26.24	26.2418	-5.42842e-06	1.1991e-05	26.2418
2020-04-23	25.93	25.9301	8.87846e-06	1.60105e-05	25.9301
2020-04-24	25.56	25.5598	-5.02338e-07	1.87572e-05	25.5598
2020-04-27	25.58	25.58	-1.61341e-05	2.10954e-05	25.58
2020-04-28	27.58	27.5801	-1.43824e-05	2.30261e-05	27.5801
2020-04-29	25.77	25.7726	9.53872e-06	2.38814e-05	25.7727
2020-04-30	25.93	25.9307	1.88159e-06	2.33776e-05	25.9307
2020-05-06	25.5	25.5018	-9.8693e-06	2.26543e-05	25.5018
2020-05-07	25.95	25.9487	1.99836e-06	2.01296e-05	25.9487
2020-05-08	25.38	25.3808	8.8487e-06	1.84006e-05	25.3808
2020-05-11	25.49	25.4914	-2.29897e-06	1.51856e-05	25.4914
2020-05-12	25.38	25.3796	-7.21711e-06	1.27796e-05	25.3796
2020-05-13	25.48	25.48	-4.14183e-06	9.35587e-06	25.48
2020-05-14	25.6	25.5998	-4.11371e-06	5.42822e-06	25.5998
2020-05-15	25.73	25.7285	-7.59935e-06	2.48587e-06	25.7285
2020-05-18	26.07	26.0694	2.17349e-05	-2.76602e-07	26.0694
2020-05-19	25.78	25.7797	1.18898e-05	-4.50682e-06	25.7797
2020-05-20	26.29	26.2889	-7.88897e-06	-8.19763e-06	26.2889
2020-05-21	25.78	25.7816	4.32063e-06	-1.13275e-05	25.7816
2020-05-22	25.69	25.6905	1.33704e-05	-1.45314e-05	25.6905
2020-05-25	25.23	25.23	6.98742e-07	-1.812e-05	25.2299
2020-05-26	25.05	25.0501	-7.24685e-06	-1.89911e-05	25.0501
2020-05-27	25.29	25.2896	1.8154e-06	-1.91229e-05	25.2895
2020-05-28	25.29	25.2875	-1.51317e-06	-1.96577e-05	25.2875
2020-05-29	25.29	25.2911	-5.2302e-06	-1.91427e-05	25.291
2020-06-01	25.2	25.2016	5.49603e-07	-1.8043e-05	25.2016
2020-06-02	25.07	25.0707	6.06352e-06	-1.63827e-05	25.0707
2020-06-03	26.74	26.7345	6.7793e-06	-1.47432e-05	26.7345
2020-06-04	24.73	24.7338	-1.7838e-05	-1.25722e-05	24.7338
2020-06-05	25.19	25.1905	6.46022e-06	-1.12245e-05	25.1905
2020-06-08	25.1	25.0983	1.81248e-06	-8.56601e-06	25.0983
2020-06-09	25.19	25.1906	-1.3548e-05	-6.31493e-06	25.1905
2020-06-10	25	24.999	-9.62005e-06	-4.5112e-06	24.9989
2020-06-11	25.07	25.0704	7.77827e-06	-4.36273e-06	25.0704
2020-06-12	25.01	25.0102	2.83889e-06	-2.15302e-06	25.0102
2020-06-15	24.9	24.899	-3.06602e-07	-7.78518e-07	24.899
2020-06-16	24.88	24.8809	-4.52395e-07	9.07294e-08	24.8809
2020-06-17	24.88	24.8811	-1.00728e-05	1.38921e-06	24.8811
2020-06-18	24.75	24.7493	-7.42952e-06	2.53609e-06	24.7493
2020-06-19	24.76	24.7607	-6.07986e-06	3.65227e-06	24.7607
2020-06-22	24.75	24.7507	4.73664e-06	4.44325e-06	24.7507
2020-06-23	24.87	24.87	7.17315e-06	5.20362e-06	24.87
2020-06-24	25.26	25.2586	-1.00398e-05	6.17685e-06	25.2586
2020-06-29	25.1	25.0999	-2.42168e-06	7.0017e-06	25.0999
2020-06-30	25.11	25.1109	5.70202e-06	8.46872e-06	25.1109
2020-07-02	26.49	26.4906	-1.36526e-06	1.10804e-05	26.4906
2020-07-03	28	27.9988	1.28692e-06	1.25507e-05	27.9988
2020-07-06	27.9	27.8976	2.13623e-06	1.38932e-05	27.8976
2020-07-07	27.69	27.689	9.79962e-06	1.58606e-05	27.689
2020-07-08	27.57	27.5709	1.49214e-06	1.72278e-05	27.5709
2020-07-09	27.42	27.419	-1.02684e-06	1.87574e-05	27.4191
2020-07-10	27.1	27.1042	-1.4536e-05	1.89631e-05	27.1042
2020-07-13	27.81	27.8082	1.03331e-05	1.99033e-05	27.8082
2020-07-14	27.69	27.6895	1.72571e-05	1.97238e-05	27.6895
2020-07-15	27.71	27.7102	-4.8397e-06	1.88454e-05	27.7102
2020-07-16	27.71	27.7098	-1.61922e-05	1.73052e-05	27.7098
2020-07-17	27.7	27.7008	2.14181e-05	1.49421e-05	27.7008
2020-07-20	27.71	27.71	1.83631e-05	1.15313e-05	27.71
2020-07-21	27.78	27.7791	-1.69291e-05	1.10032e-05	27.7791
2020-07-22	27.78	27.781	1.50186e-05	7.32353e-06	27.781
2020-07-23	27.8	27.8003	5.50341e-06	3.04353e-06	27.8003
2020-07-24	27.85	27.8477	-9.90867e-06	-2.55724e-06	27.8477
2020-07-27	27.84	27.8405	-1.07609e-07	-1.08309e-05	27.8404
2020-07-28	27.8	27.8	2.33983e-05	-1.61331e-05	27.8
2020-07-29	27.88	27.881	-1.02928e-05	-2.11403e-05	27.8809
2020-07-30	27.88	27.8799	-2.85133e-05	-2.58903e-05	27.8799
2020-07-31	27.8	27.8003	-3.44887e-06	-2.9791e-05	27.8003
2020-08-03	27.8	27.8007	2.34302e-05	-3.19201e-05	27.8007
2020-08-04	27.85	27.8496	-1.15034e-05	-3.35632e-05	27.8496
2020-08-05	27.85	27.8491	-1.90565e-05	-3.40414e-05	27.849
2020-08-06	27.8	27.8032	1.2141e-05	-3.27533e-05	27.8032
2020-08-07	27.8	27.8001	9.01964e-06	-3.06025e-05	27.8001
2020-08-10	27.84	27.8391	-1.20156e-05	-2.78703e-05	27.839
2020-08-11	27.77	27.7754	1.04259e-05	-2.33892e-05	27.7754
2020-08-12	27.87	27.8703	-1.12726e-06	-1.87246e-05	27.8703
2020-08-13	27.85	27.8496	-9.21087e-06	-1.40309e-05	27.8496
2020-08-14	27.85	27.8502	1.60552e-05	-9.36605e-06	27.8502
2020-08-17	27.8	27.8	1.47256e-05	-4.42378e-06	27.8
2020-08-18	28.99	28.9816	1.22996e-05	1.09172e-06	28.9817
2020-08-19	29.45	29.4489	-1.90214e-06	4.95304e-06	29.4489
2020-08-20	29.35	29.3515	-4.96915e-06	9.33426e-06	29.3515
2020-08-21	29.59	29.5891	1.48981e-05	1.36031e-05	29.5891
2020-08-24	29.2	29.2009	-5.97501e-07	1.64262e-05	29.2009
2020-08-25	29.18	29.1783	-6.20169e-06	1.90728e-05	29.1784
2020-08-26	29.1	29.0996	-1.39754e-06	2.06264e-05	29.0996
2020-08-27	29.01	29.0128	1.64687e-05	2.17204e-05	29.0129
2020-08-28	29	28.9989	6.76207e-06	2.18037e-05	28.999
2020-08-31	29	28.9999	7.01448e-06	2.18308e-05	28.9999
2020-09-01	29	29.0034	-7.51503e-06	2.10155e-05	29.0034
2020-09-02	28.95	28.9494	-1.7315e-05	1.96893e-05	28.9494
2020-09-03	28.95	28.9467	-3.25801e-06	1.86714e-05	28.9467
2020-09-04	28.94	28.9409	1.84308e-06	1.65089e-05	28.9409
2020-09-07	28.96	28.9593	-2.74771e-06	1.4796e-05	28.9594
2020-09-08	28.99	28.9922	3.95327e-06	1.32703e-05	28.9922
2020-09-09	29.09	29.0886	3.46277e-06	1.12312e-05	29.0886
2020-09-10	28.76	28.7614	-3.19816e-06	9.44684e-06	28.7614
2020-09-11	29.28	29.2757	1.55991e-05	7.63007e-06	29.2757
2020-09-14	29.12	29.121	7.34665e-06	5.35139e-06	29.1211
2020-09-15	29	29.0001	-6.37183e-06	4.24293e-06	29.0001
2020-09-16	28.51	28.5137	-1.11163e-05	4.16497e-06	28.5137
2020-09-17	28.98	28.979	2.13569e-06	2.98872e-06	28.979
2020-09-18	29	29.001	1.11581e-05	1.84417e-06	29.001
2020-09-21	29	28.9995	6.20712e-06	7.16864e-07	28.9995
2020-09-22	29.09	29.0901	-8.4636e-07	-2.9331e-07	29.0901
2020-09-23	29.19	29.1887	7.71493e-06	-2.77471e-07	29.1887
2020-09-24	29.23	29.2285	1.23479e-05	-4.04717e-06	29.2286
2020-09-25	29.3	29.3001	3.04966e-07	-5.915e-06	29.3001
2020-09-28	29.41	29.4101	-7.36272e-06	-5.6265e-06	29.41
2020-09-29	29.6	29.5995	-1.06541e-05	-8.89439e-06	29.5995
2020-09-30	28.89	28.8891	-3.52869e-06	-9.44647e-06	28.8891
2020-10-09	27.37	27.3719	9.34267e-06	-1.10973e-05	27.3719
2020-10-12	28.98	28.9796	-1.0404e-06	-1.28041e-05	28.9795
2020-10-13	28.92	28.9192	1.47834e-05	-1.36545e-05	28.9192
2020-10-14	28.99	28.9904	-4.84603e-06	-1.42964e-05	28.9903
2020-10-15	29.3	29.2993	-6.40807e-06	-1.55108e-05	29.2993
2020-10-16	28.8	28.8013	1.0005e-05	-1.49783e-05	28.8013
2020-10-19	28.9	28.8995	6.5047e-06	-1.50395e-05	28.8995
2020-10-20	29.1	29.0987	-9.64863e-06	-1.46855e-05	29.0987
2020-10-21	29.12	29.1192	-7.9515e-06	-1.43297e-05	29.1191
2020-10-22	28.97	28.9706	4.13313e-07	-1.21991e-05	28.9706
2020-10-23	29	29	6.53881e-06	-1.10761e-05	29
2020-10-26	29	29.0016	4.10748e-06	-9.39057e-06	29.0016
2020-10-27	28.99	28.99	-1.25091e-05	-5.34966e-06	28.99
2020-10-28	28.92	28.9199	-8.09715e-06	-2.28977e-06	28.9199
2020-10-29	29.4	29.4	-2.58113e-06	1.51988e-06	29.4
2020-10-30	29.65	29.6501	-3.39083e-06	3.59366e-06	29.6501
2020-11-02	29.41	29.4091	1.40561e-05	5.7472e-06	29.4091
2020-11-03	29.55	29.5496	-1.52812e-05	1.06008e-05	29.5496
2020-11-04	29.39	29.3909	-5.45714e-06	1.18169e-05	29.3909
2020-11-05	29.22	29.222	1.32924e-05	1.73407e-05	29.222
2020-11-06	29.68	29.6742	1.17687e-05	1.87012e-05	29.6742
2020-11-09	29.56	29.5602	-4.12726e-06	1.93252e-05	29.5603
2020-11-10	29.39	29.3892	-1.09395e-05	1.99554e-05	29.3892
2020-11-11	28.73	28.7353	-1.07467e-05	2.05008e-05	28.7353
2020-11-12	29	28.9987	5.25428e-06	2.07616e-05	28.9988
2020-11-13	28.69	28.6921	-3.67343e-06	1.88815e-05	28.6921
2020-11-16	28.5	28.5005	1.2815e-05	1.71582e-05	28.5005
2020-11-17	28.46	28.4606	9.85064e-06	1.57028e-05	28.4606
2020-11-18	28.4	28.3959	-2.85665e-06	1.2458e-05	28.3959
2020-11-19	27.99	27.9901	7.38577e-06	6.90384e-06	27.9901
2020-11-20	27.99	27.9899	1.39606e-05	5.35149e-06	27.9899
2020-11-23	27.52	27.5207	-8.56193e-06	2.02273e-06	27.5207
2020-11-24	27.26	27.2625	-2.1968e-05	-5.21429e-06	27.2625
2020-11-25	27.79	27.7862	1.27613e-06	-7.74984e-06	27.7862
2020-11-26	28.04	28.0401	1.2266e-05	-9.55237e-06	28.0401
2020-11-27	28.12	28.1209	-1.00128e-06	-1.14092e-05	28.1209
2020-11-30	27.49	27.4899	6.41656e-06	-1.62917e-05	27.4899
2020-12-01	27.02	27.0226	5.69176e-06	-1.8289e-05	27.0226
2020-12-02	27.69	27.6887	-2.52742e-06	-1.84074e-05	27.6886
2020-12-03	27.7	27.7013	-9.37372e-06	-1.86284e-05	27.7013
2020-12-04	27.77	27.7689	-3.0366e-06	-2.02966e-05	27.7689
2020-12-07	27.85	27.8495	-2.57103e-06	-2.06716e-05	27.8495
2020-12-08	27.78	27.7795	-1.60666e-05	-2.00149e-05	27.7795
2020-12-09	27.65	27.6502	5.67703e-06	-1.79797e-05	27.6502
2020-12-10	27.57	27.5711	1.88537e-05	-1.69779e-05	27.5711
2020-12-11	27.7	27.6994	4.65911e-06	-1.5579e-05	27.6993
2020-12-14	27.75	27.7506	-3.77358e-06	-1.41965e-05	27.7505
2020-12-15	27.75	27.7501	5.2392e-06	-1.17965e-05	27.7501
2020-12-16	27.83	27.828	3.74389e-06	-6.01488e-06	27.828
2020-12-17	27.5	27.5036	-2.05277e-05	-2.68938e-06	27.5035
2020-12-18	27.78	27.7752	-6.43686e-06	3.22476e-07	27.7751
2020-12-21	27.27	27.2713	3.32962e-06	1.92353e-06	27.2713
2020-12-22	27.49	27.4891	-9.16424e-06	5.67353e-06	27.4891
2020-12-23	26.24	26.2405	1.62427e-05	9.33389e-06	26.2406
2020-12-24	27.48	27.4793	2.72236e-05	1.26096e-05	27.4794
2020-12-25	27.84	27.8397	7.06286e-06	1.56747e-05	27.8397
2020-12-28	27.89	27.8917	-2.60002e-05	1.813e-05	27.8917
2020-12-29	28.15	28.1505	-8.74967e-06	1.92096e-05	28.1505
2020-12-30	28.28	28.2784	4.80547e-06	2.03624e-05	28.2784
2020-12-31	27.99	27.9918	-9.97506e-06	2.00907e-05	27.9918
2021-01-04	28.36	28.359	-1.87537e-05	2.0072e-05	28.359
2021-01-05	28.35	28.35	8.27058e-06	1.91169e-05	28.3501
2021-01-06	28.34	28.3401	1.81025e-05	1.63227e-05	28.3401
2021-01-07	28.32	28.3199	9.51334e-06	1.46076e-05	28.3199
2021-01-08	28.2	28.2002	1.24638e-05	1.15821e-05	28.2002
2021-01-11	27.8	27.7997	-4.01873e-06	9.36816e-06	27.7997
2021-01-12	27.98	27.9801	-9.7311e-06	6.58017e-06	27.9801
2021-01-13	27.98	27.9806	-3.6309e-06	6.4876e-06	27.9806
2021-01-14	27.99	27.9899	1.79789e-05	4.08117e-06	27.99
2021-01-15	28.46	28.4599	1.96345e-05	3.26106e-06	28.4599
2021-01-18	28.84	28.8384	-4.14454e-06	1.93511e-06	28.8384
2021-01-19	28.83	28.8305	9.11426e-06	1.73142e-06	28.8305
2021-01-20	28.18	28.1829	2.52946e-05	-5.37789e-07	28.1829
2021-01-21	28.86	28.8583	8.19525e-06	-2.66638e-06	28.8583
2021-01-22	28.09	28.0941	-1.83144e-05	-3.14358e-06	28.0941
2021-01-25	28.48	28.4789	-1.06263e-05	-4.4033e-06	28.4789
2021-01-26	28.86	28.8603	-2.08615e-05	-5.02937e-06	28.8602
2021-01-27	31.66	31.6576	-5.25094e-06	-6.89069e-06	31.6576
2021-01-28	28.96	28.9617	2.47366e-05	-6.92481e-06	28.9617
2021-01-29	28.93	28.9294	1.8493e-05	-8.21301e-06	28.9294
2021-02-01	30.99	30.99	-6.24196e-06	-1.04718e-05	30.99
2021-02-02	29.94	29.94	2.10036e-06	-1.08924e-05	29.94
2021-02-03	29.7	29.7008	8.63883e-06	-1.48415e-05	29.7008
2021-02-04	29.66	29.6582	-1.1699e-05	-1.6392e-05	29.6581
2021-02-05	27.22	27.2226	-1.92903e-05	-1.83708e-05	27.2225
2021-02-08	28.99	28.9891	1.47115e-06	-1.91608e-05	28.989
2021-02-09	29.44	29.4415	-3.22927e-06	-2.00673e-05	29.4415
2021-02-10	29.35	29.3498	-4.96484e-06	-2.17541e-05	29.3498
2021-02-18	32.28	32.2793	2.76038e-05	-2.00407e-05	32.2794
2021-02-19	34.21	34.2087	1.69752e-05	-2.09069e-05	34.2087
2021-02-22	34.92	34.9214	-3.36049e-05	-1.89782e-05	34.9214
2021-02-23	36.56	36.5597	-1.60607e-05	-1.71494e-05	36.5597
2021-02-24	36.54	36.5412	1.56244e-05	-1.46093e-05	36.5412
2021-02-26	30	30.0007	-1.12363e-05	-9.42655e-06	30.0007
2021-03-01	29.99	29.9904	-2.74388e-05	-7.78027e-06	29.9904
2021-03-02	32.84	32.8401	2.11284e-05	-3.02152e-06	32.8401
2021-03-03	34.27	34.2704	8.1809e-06	2.6371e-06	34.2704
2021-03-04	32.69	32.6897	9.59302e-06	7.27416e-06	32.6898
2021-03-05	30	30.0011	1.73499e-05	1.17377e-05	30.0011
2021-03-08	30.83	30.829	-1.44295e-06	1.60074e-05	30.829
2021-03-09	29.97	29.9714	-1.74019e-05	1.92438e-05	29.9714
2021-03-10	31.05	31.0495	-1.24564e-05	2.24109e-05	31.0495
2021-03-11	33.42	33.4196	-5.65828e-07	2.48498e-05	33.4197
2021-03-12	34.96	34.9599	1.25903e-05	2.70263e-05	34.9599
2021-03-15	33.65	33.6504	1.83874e-07	2.73482e-05	33.6504
2021-03-16	34.07	34.0693	-5.77852e-06	2.73499e-05	34.0693
2021-03-17	30.66	30.661	9.36783e-06	2.65463e-05	30.6611
2021-03-18	33.35	33.35	1.44157e-05	2.39193e-05	33.35
2021-03-19	33.66	33.6605	-5.50522e-07	2.14417e-05	33.6605
2021-03-22	32	32.0011	-2.55245e-05	1.91484e-05	32.0011
2021-03-23	35.08	35.0768	-2.11909e-05	1.5184e-05	35.0768
2021-03-24	31.91	31.9092	1.07813e-05	1.1252e-05	31.9092
2021-03-25	30.92	30.9208	8.44288e-06	6.3106e-06	30.9209
2021-03-26	31.72	31.72	1.36356e-07	1.54016e-06	31.72
2021-03-29	30.27	30.2693	1.67872e-05	-4.85881e-06	30.2693
2021-03-30	29.74	29.7404	-1.30682e-05	-9.03248e-06	29.7404
2021-03-31	28.89	28.8904	-1.96852e-05	-1.28425e-05	28.8903
2021-04-01	28.99	28.9898	4.03409e-06	-1.73451e-05	28.9898
2021-04-02	29.2	29.1997	-1.8729e-06	-2.12875e-05	29.1997
2021-04-06	28.71	28.7117	-2.61654e-05	-2.03272e-05	28.7116
2021-04-07	29.7	29.7007	1.09395e-05	-2.12924e-05	29.7007
2021-04-08	32.31	32.3088	2.24226e-05	-2.13911e-05	32.3088
2021-04-09	33.96	33.9596	1.85094e-05	-2.06553e-05	33.9596
2021-04-12	30.6	30.6005	1.3824e-05	-1.90609e-05	30.6005
2021-04-13	28.84	28.8398	9.58246e-07	-1.70864e-05	28.8398
2021-04-14	29.6	29.5997	-2.28674e-05	-1.5212e-05	29.5997
2021-04-15	30.6	30.5991	-1.03268e-05	-1.34653e-05	30.5991
2021-04-16	30.12	30.1213	2.19788e-06	-1.19555e-05	30.1213
2021-04-19	29.5	29.5002	2.84918e-06	-9.83601e-06	29.5001
2021-04-20	29.46	29.46	-1.66845e-05	-8.00579e-06	29.46
2021-04-21	30.2	30.1995	1.11534e-05	-5.89919e-06	30.1995
2021-04-22	28.85	28.8511	2.69168e-05	-6.08364e-06	28.8511
2021-04-23	29.64	29.6376	1.43539e-05	-5.19183e-06	29.6376
2021-04-26	29.76	29.7597	-1.75958e-05	-4.25183e-06	29.7596
2021-04-27	29.84	29.8403	-1.75275e-05	-2.76922e-06	29.8403
2021-04-28	29.9	29.8993	-2.18871e-05	-1.29665e-06	29.8993
2021-04-29	29.09	29.0904	-2.24948e-05	1.10032e-08	29.0904
2021-04-30	30	30.0007	5.39423e-06	7.58361e-07	30.0007
2021-05-06	30.99	30.9892	2.02451e-05	2.90185e-06	30.9892
2021-05-07	30.5	30.501	-6.41824e-06	3.60415e-06	30.501
2021-05-10	32.34	32.3406	2.44639e-05	5.32739e-06	32.3406
2021-05-11	30.17	30.1721	2.06131e-06	7.09215e-06	30.1721
2021-05-12	29.96	29.9598	-2.16239e-05	8.77425e-06	29.9598
2021-05-13	29.88	29.8807	-2.56792e-05	1.14676e-05	29.8807
2021-05-14	31.02	31.0191	-1.51873e-06	1.34565e-05	31.0191
2021-05-17	29.99	29.9901	-5.82943e-07	1.59464e-05	29.9901
2021-05-18	29.77	29.7702	6.54304e-06	1.75973e-05	29.7703
2021-05-19	31.49	31.4855	-8.39318e-07	1.87293e-05	31.4855
2021-05-20	30.04	30.0421	2.29673e-05	2.00805e-05	30.0421
2021-05-21	30.34	30.3386	-9.55557e-06	2.11095e-05	30.3386
2021-05-24	30.53	30.5304	-1.61884e-05	1.99635e-05	30.5304
2021-05-25	30.37	30.3691	-3.1681e-07	1.84943e-05	30.3691
2021-05-26	30.01	30.0097	-3.03002e-06	1.79699e-05	30.0097
2021-05-27	30.15	30.156	-2.738e-05	1.56139e-05	30.156
2021-05-28	30.06	30.0604	-2.31812e-05	1.25831e-05	30.0603
2021-05-31	33.04	33.0344	1.73041e-05	9.1499e-06	33.0344
2021-06-01	30.98	30.9806	1.36457e-05	7.44569e-06	30.9806
2021-06-02	30.28	30.28	9.31049e-06	2.26954e-06	30.28
2021-06-03	30.83	30.8299	9.65978e-07	-2.05366e-06	30.8299
2021-06-04	30.78	30.7791	1.23807e-05	-3.6547e-06	30.7791
2021-06-07	30.16	30.1609	-1.33994e-05	-9.12179e-06	30.1609
2021-06-08	30.13	30.1326	-7.26532e-06	-1.1847e-05	30.1326
2021-06-09	30.6	30.5997	-3.68192e-06	-1.52608e-05	30.5997
2021-06-10	30.29	30.2923	-4.49122e-06	-1.70264e-05	30.2922
2021-06-11	30.56	30.5591	-4.57863e-06	-1.698e-05	30.559
2021-06-15	32.06	32.0551	1.3277e-05	-1.8559e-05	32.0551
2021-06-16	31.49	31.493	1.51743e-05	-1.99384e-05	31.493
2021-06-17	31.99	31.9885	-2.514e-05	-2.07013e-05	31.9884
2021-06-18	32.96	32.9594	-9.64315e-06	-1.92963e-05	32.9594
2021-06-21	31.67	31.6713	1.58038e-06	-1.95783e-05	31.6713
2021-06-22	31.08	31.0806	-3.14879e-06	-1.88518e-05	31.0805
2021-06-23	31.98	31.9785	-8.44186e-06	-1.7466e-05	31.9784
2021-06-24	31.29	31.291	8.60705e-06	-1.58335e-05	31.291
2021-06-25	31.61	31.6104	2.76773e-07	-1.25368e-05	31.6104
2021-06-28	31.92	31.9208	7.8805e-06	-1.11059e-05	31.9208
2021-06-29	32.13	32.1296	1.10978e-05	-7.61492e-06	32.1296
2021-06-30	31.23	31.2303	5.67329e-06	-2.73115e-06	31.2303
2021-07-02	31.75	31.7528	-2.13032e-05	5.18148e-06	31.7528
2021-07-05	31.51	31.51	-1.08463e-05	9.4103e-06	31.51
2021-07-06	32.43	32.4292	1.37594e-05	1.2446e-05	32.4292
2021-07-07	31.58	31.5805	-5.56062e-06	1.57632e-05	31.5805
2021-07-08	31.24	31.241	2.84111e-06	1.81354e-05	31.241
2021-07-09	32.39	32.3903	2.76736e-05	2.03002e-05	32.3903
2021-07-12	32.3	32.2996	3.08199e-06	2.09367e-05	32.2996
2021-07-13	32.09	32.0903	-3.30135e-06	2.10135e-05	32.0903
2021-07-14	31.69	31.6906	1.61045e-06	2.07908e-05	31.6906
2021-07-15	32.44	32.4396	-1.1781e-05	1.8516e-05	32.4396
2021-07-16	33.36	33.3567	-1.77097e-05	1.81776e-05	33.3567
2021-07-19	32.72	32.7198	2.46023e-06	1.65767e-05	32.7198
2021-07-20	33.55	33.5502	2.69324e-05	1.25276e-05	33.5503
2021-07-21	33.48	33.4797	5.67747e-06	8.29502e-06	33.4797
2021-07-22	34.48	34.4801	-1.52166e-05	4.74805e-06	34.48
2021-07-23	34.85	34.8493	1.37247e-05	8.66013e-07	34.8493
2021-07-26	36.8	36.8002	1.57594e-05	-2.11254e-06	36.8002
2021-07-27	37.99	37.9921	-1.16392e-05	-5.02622e-06	37.9921
2021-07-28	41.49	41.4856	-9.19125e-06	-8.06721e-06	41.4855
2021-07-29	42.48	42.4804	-1.2846e-05	-1.05126e-05	42.4804
2021-07-30	40.16	40.1602	-1.39418e-06	-1.22551e-05	40.1602
2021-08-02	42.28	42.2787	6.6443e-07	-1.35576e-05	42.2787
2021-08-03	42.34	42.3406	-3.83777e-06	-1.48368e-05	42.3406
2021-08-04	42.45	42.4494	1.25254e-05	-1.47576e-05	42.4494
2021-08-05	42.9	42.8986	-1.69607e-05	-1.55431e-05	42.8985
2021-08-06	42.98	42.9819	-6.00565e-07	-1.53271e-05	42.9819
2021-08-09	44.66	44.6589	1.79076e-05	-1.52053e-05	44.6589
2021-08-10	44.7	44.7	-1.17538e-05	-1.46644e-05	44.6999
2021-08-11	44.47	44.471	-5.11617e-06	-1.43302e-05	44.471
2021-08-12	44.16	44.1586	4.82447e-06	-1.32046e-05	44.1586
2021-08-13	43.57	43.572	2.57579e-06	-1.16897e-05	43.572
2021-08-16	43.65	43.65	8.20646e-06	-9.78741e-06	43.65
2021-08-17	43.74	43.7394	1.57417e-06	-7.98486e-06	43.7394
2021-08-18	43.95	43.9493	-7.42319e-06	-6.0869e-06	43.9493
2021-08-19	43	43.0023	-1.1367e-06	-3.56331e-06	43.0023
2021-08-20	42.8	42.7986	-1.74707e-06	-2.31292e-06	42.7986
2021-08-23	42.99	42.9905	-6.59274e-07	-1.266e-06	42.9905
2021-08-24	43.15	43.1487	7.46241e-06	9.23265e-07	43.1487
2021-08-25	42.76	42.7622	-4.24545e-06	2.17857e-06	42.7622
2021-08-26	42.81	42.8096	7.90136e-06	3.51783e-06	42.8096
2021-08-27	42.48	42.4807	1.76258e-05	3.91389e-06	42.4808
2021-08-30	42.91	42.9089	7.88111e-06	4.66366e-06	42.9089
2021-08-31	40.26	40.2593	-2.32152e-06	6.004e-06	40.2593
2021-09-01	40.05	40.052	-2.20264e-05	7.22229e-06	40.052
2021-09-02	39.99	39.9912	-4.79106e-06	8.83235e-06	39.9912
2021-09-03	40.78	40.7779	1.66805e-05	1.11872e-05	40.7779
2021-09-06	40.5	40.5017	-6.85555e-06	1.18724e-05	40.5017
2021-09-07	40.97	40.9689	-5.20729e-07	1.46629e-05	40.9689
2021-09-08	41.51	41.5108	1.94163e-05	1.66205e-05	41.5108
2021-09-09	41.75	41.7458	-1.01602e-05	1.83597e-05	41.7458
2021-09-10	41.56	41.5621	9.72987e-06	1.88189e-05	41.5622
2021-09-13	41.52	41.5192	3.85604e-06	2.12384e-05	41.5192
2021-09-14	40.77	40.7703	-4.19004e-06	2.17086e-05	40.7703
2021-09-15	39.98	39.985	-2.08108e-05	2.19016e-05	39.985
2021-09-16	39.99	39.9897	2.20768e-06	2.12557e-05	39.9898
2021-09-17	40.67	40.6709	8.59453e-07	2.01315e-05	40.6709
2021-09-22	40.79	40.7921	-8.26562e-07	1.97065e-05	40.7921
2021-09-23	41.4	41.3982	4.46056e-07	1.74331e-05	41.3983
2021-09-24	41.77	41.7701	5.19204e-06	1.48447e-05	41.7701
2021-09-27	42.4	42.3995	-1.42267e-05	1.12771e-05	42.3995
2021-09-28	41	40.9998	5.13122e-06	7.46703e-06	40.9998
2021-09-29	40.01	40.0134	-9.46228e-06	2.59304e-06	40.0134
2021-09-30	40.5	40.4999	-1.18397e-05	1.06932e-06	40.4998
2021-10-08	40.9	40.9014	-8.23086e-06	-4.58882e-06	40.9014
2021-10-11	42.9	42.8997	1.04519e-05	-8.28557e-06	42.8997
2021-10-12	42.01	42.0094	1.35036e-07	-1.55778e-05	42.0094
2021-10-13	42.78	42.7801	-1.14292e-05	-2.16296e-05	42.78
2021-10-14	41.4	41.4004	-2.22987e-05	-2.58172e-05	41.4004
2021-10-15	42.3	42.2989	4.81723e-06	-2.85346e-05	42.2989
2021-10-18	42.28	42.2809	-2.67151e-05	-3.03384e-05	42.2809
2021-10-19	41.54	41.5403	-4.74424e-06	-3.33016e-05	41.5402
2021-10-20	39.05	39.0509	1.77647e-05	-3.29565e-05	39.0509
2021-10-21	41.18	41.1761	-7.86107e-06	-3.27649e-05	41.176
2021-10-22	41.9	41.8997	-2.69752e-05	-3.16695e-05	41.8997
2021-10-25	41.5	41.5001	3.52052e-05	-2.7471e-05	41.5001
2021-10-26	41.5	41.5003	1.36931e-05	-2.33282e-05	41.5003
2021-10-27	40.13	40.1303	-1.40167e-05	-2.10125e-05	40.1302
2021-10-28	40.73	40.7295	-2.23261e-05	-1.6618e-05	40.7294
2021-10-29	41.48	41.4794	3.05934e-05	-1.14318e-05	41.4794
2021-11-01	41.1	41.0992	2.28701e-05	-4.00876e-06	41.0993
2021-11-02	42.77	42.769	-2.21708e-05	2.22349e-06	42.769
2021-11-03	42.14	42.1417	-7.15525e-06	3.70677e-06	42.1417
2021-11-04	41.79	41.7882	1.92043e-05	9.30765e-06	41.7882
2021-11-05	41.5	41.5	-2.35151e-05	1.42408e-05	41.5
2021-11-08	42.27	42.2702	-2.07891e-07	1.72064e-05	42.2702
2021-11-09	41	41.0012	2.47477e-05	1.80178e-05	41.0013
2021-11-10	41.69	41.6899	-2.3368e-05	1.93516e-05	41.6899
2021-11-11	41.75	41.7492	-2.51918e-05	1.94413e-05	41.7492
2021-11-12	41.75	41.7496	5.40012e-06	1.90711e-05	41.7497
2021-11-15	41.59	41.5897	1.81033e-05	1.91267e-05	41.5897
2021-11-16	41.45	41.4513	-2.52812e-06	1.75933e-05	41.4513
2021-11-17	40.2	40.1994	-1.33184e-05	1.62067e-05	40.1994
2021-11-18	36.18	36.1818	2.90805e-06	1.41667e-05	36.1818
2021-11-19	32.59	32.5901	-5.39788e-06	1.31183e-05	32.5901
2021-11-22	30.73	30.7289	-5.26505e-06	1.14438e-05	30.7289
2021-11-23	31.71	31.7121	2.19273e-06	9.86958e-06	31.7121
2021-11-24	32.26	32.2579	-1.64129e-05	8.91674e-06	32.2579
2021-11-25	33.19	33.1902	7.8526e-06	7.25156e-06	33.1902
2021-11-26	34.47	34.4681	7.31096e-06	6.65462e-06	34.4681
2021-11-29	34.19	34.1889	1.38887e-05	5.83987e-06	34.1889
2021-11-30	33.5	33.5007	-9.07552e-06	4.08374e-06	33.5007
2021-12-01	33.1	33.0984	-1.88524e-05	3.70847e-06	33.0984
2021-12-02	32.56	32.5609	6.7146e-06	3.07105e-06	32.5609
2021-12-03	32.3	32.3001	-5.77748e-06	1.93693e-06	32.3001
2021-12-06	32.48	32.4802	3.55963e-06	3.00841e-07	32.4802
2021-12-07	32.5	32.4986	2.80331e-06	1.47411e-08	32.4986
2021-12-08	30.79	30.7909	-1.34127e-06	-1.54647e-06	30.7909
2021-12-09	31.21	31.2107	-3.9168e-06	-3.47332e-06	31.2107
2021-12-10	34.33	34.3287	7.11173e-06	-4.27505e-06	34.3287
2021-12-13	31.96	31.9605	-1.09241e-05	-6.65566e-06	31.9605
2021-12-14	32.1	32.0993	-5.48324e-06	-7.98276e-06	32.0992
2021-12-15	32.5	32.5011	5.40168e-06	-1.01352e-05	32.5011
2021-12-16	32.5	32.4995	3.73076e-06	-1.21092e-05	32.4995
2021-12-17	32.44	32.4415	1.77544e-05	-1.43399e-05	32.4415
2021-12-20	35.68	35.6804	-8.09061e-06	-1.55108e-05	35.6804
2021-12-21	38.9	38.8964	-1.51553e-05	-1.70304e-05	38.8963
2021-12-22	38.52	38.5188	3.13962e-06	-1.85445e-05	38.5188
2021-12-23	37	37.0013	1.79091e-06	-1.9613e-05	37.0013
2021-12-24	36.6	36.6003	-9.29544e-06	-1.91903e-05	36.6002
2021-12-27	36.78	36.7794	4.83817e-06	-1.90146e-05	36.7794
2021-12-28	36.78	36.781	2.18727e-05	-1.73973e-05	36.781
2021-12-29	37.51	37.5091	7.08068e-06	-1.57063e-05	37.5091
2021-12-30	37.88	37.8806	-1.51119e-05	-1.26357e-05	37.8805
2021-12-31	37	37.0003	2.56075e-06	-9.89546e-06	37.0003
2022-01-04	38	38	1.35135e-05	-6.27816e-06	38
2022-01-05	38.7	38.701	-1.05593e-05	-2.26595e-06	38.701
2022-01-06	39	38.9993	1.3058e-06	2.35732e-06	38.9993
2022-01-07	39.59	39.5929	2.18755e-05	6.20646e-06	39.5929
2022-01-10	40.48	40.479	1.03456e-05	9.50068e-06	40.479
2022-01-11	40.15	40.1509	-6.76138e-06	1.18449e-05	40.1509
2022-01-12	40.5	40.4997	5.90727e-06	1.51149e-05	40.4997
2022-01-13	40.98	40.9791	6.89801e-06	1.65924e-05	40.9791
2022-01-14	41.16	41.1595	-1.30431e-05	2.01732e-05	41.1595
2022-01-17	40.73	40.7327	-6.58179e-07	2.1732e-05	40.7328
2022-01-18	40.47	40.4699	1.16536e-05	2.25738e-05	40.4699
2022-01-19	40.6	40.5966	-8.20952e-06	2.33353e-05	40.5967
2022-01-20	40.22	40.2226	-2.14185e-06	2.28244e-05	40.2226
2022-01-21	40.78	40.7785	1.10484e-05	2.21766e-05	40.7785
2022-01-24	41.27	41.2705	2.10942e-06	1.93799e-05	41.2705
2022-01-25	42.16	42.1593	-3.10319e-06	1.6872e-05	42.1593
2022-01-26	42.58	42.5802	-5.71009e-06	1.31323e-05	42.5802
2022-01-27	43.77	43.7742	3.07022e-06	9.71191e-06	43.7742
2022-01-28	47.44	47.4381	5.41573e-06	7.22838e-06	47.4381
2022-02-07	52.18	52.1805	-4.13373e-06	5.75619e-06	52.1805
2022-02-08	57.4	57.4003	4.33195e-06	5.65388e-07	57.4003
2022-02-09	61.48	61.4792	1.32053e-05	-2.45412e-06	61.4792
2022-02-10	55.33	55.3304	-1.34571e-05	-5.80446e-06	55.3304
2022-02-11	50.1	50.0998	1.31469e-05	-6.31627e-06	50.0998
2022-02-14	53	52.9998	-1.24482e-05	-8.55003e-06	52.9998
2022-02-15	54.01	54.0084	-3.61429e-06	-9.97031e-06	54.0083
2022-02-16	53.32	53.3212	-6.66258e-07	-1.0575e-05	53.3212
2022-02-17	52.77	52.7695	9.85554e-06	-1.12797e-05	52.7695
2022-02-18	53	53.0006	-3.62542e-06	-1.12312e-05	53.0006
2022-02-21	52.69	52.6895	1.10856e-05	-1.12687e-05	52.6895
2022-02-22	51.76	51.76	-1.77436e-06	-1.11263e-05	51.76
2022-02-23	51.64	51.6392	3.37852e-06	-1.16494e-05	51.6392
2022-02-24	51.76	51.7597	2.55535e-06	-1.10501e-05	51.7597
2022-02-25	51.69	51.6916	-7.51487e-06	-1.10601e-05	51.6916
2022-02-28	51.48	51.478	-8.4381e-06	-1.03342e-05	51.4779
2022-03-01	50.5	50.5008	1.10206e-05	-9.42616e-06	50.5008
2022-03-02	50.54	50.5395	-6.75953e-06	-8.92939e-06	50.5395
2022-03-03	49.11	49.1109	7.69044e-07	-7.18686e-06	49.1109
2022-03-04	49.3	49.2997	1.06231e-05	-6.93306e-06	49.2997
2022-03-07	47.4	47.4007	-7.64816e-06	-6.52083e-06	47.4007
2022-03-08	47.29	47.29	-1.08561e-05	-4.95251e-06	47.29
2022-03-09	48.22	48.2166	1.36705e-05	-4.69006e-06	48.2166
2022-03-10	47.2	47.2003	-1.43852e-05	-3.53247e-06	47.2003
2022-03-11	47.9	47.902	-1.04822e-05	-2.28923e-06	47.902
2022-03-14	47.6	47.6004	-4.36847e-06	-2.49666e-06	47.6004
2022-03-15	47.61	47.61	2.88869e-05	-1.81375e-06	47.61
2022-03-16	47.49	47.4905	-7.45124e-06	-1.12601e-06	47.4905
2022-03-17	47.32	47.3193	-2.05968e-05	-9.92851e-07	47.3193
2022-03-18	47.31	47.3102	2.08081e-05	-1.00459e-06	47.3102
2022-03-21	46.94	46.9401	1.01259e-05	-6.30566e-07	46.9401
2022-03-22	46.91	46.9101	-4.15401e-05	-6.10616e-07	46.91
2022-03-23	46.28	46.28	-4.32286e-06	7.63004e-07	46.28
2022-03-24	45.57	45.5712	2.20866e-05	2.10552e-06	45.5712
2022-03-25	44.99	44.9905	-6.86193e-06	3.28551e-06	44.9905
2022-03-28	45.75	45.75	-9.43253e-06	3.77381e-06	45.75
2022-03-29	46.99	46.9906	5.28641e-06	6.66839e-06	46.9906
2022-03-30	46.71	46.71	7.67954e-06	9.07597e-06	46.71
2022-03-31	46.88	46.8797	-1.93351e-05	1.08034e-05	46.8797
2022-04-01	46.91	46.9094	-7.43373e-06	1.32185e-05	46.9094
2022-04-06	47	47.0006	1.01784e-05	1.45789e-05	47.0007
2022-04-07	47.07	47.0704	1.43704e-06	1.59432e-05	47.0704
2022-04-08	47.17	47.1702	-1.17453e-06	1.65405e-05	47.1702
2022-04-18	47.08	47.0795	1.59336e-05	1.5907e-05	47.0795
2022-04-19	47.09	47.0888	4.97069e-06	1.40847e-05	47.0888
2022-04-20	47	46.9994	1.10887e-06	1.27498e-05	46.9994
2022-04-21	47.09	47.088	-6.66198e-06	1.07251e-05	47.088
2022-04-22	46.95	46.9502	-1.74032e-06	8.98341e-06	46.9502
2022-04-25	46.99	46.9907	1.27817e-05	4.97927e-06	46.9907
2022-04-26	46.99	46.9891	-3.16366e-06	2.07741e-06	46.9891
2022-04-27	46.88	46.8796	-1.35669e-05	-2.16337e-07	46.8796
2022-04-28	46.87	46.8683	7.68652e-07	-5.04484e-06	46.8682
2022-04-29	46.65	46.6507	1.23988e-06	-6.55681e-06	46.6507
2022-05-05	46.39	46.3902	-4.75633e-06	-8.28742e-06	46.3901
2022-05-06	44.81	44.8136	4.86184e-06	-1.12957e-05	44.8136
2022-05-09	43.01	43.0089	6.22407e-06	-1.23877e-05	43.0089
2022-05-10	44.16	44.1583	-2.47169e-05	-1.53771e-05	44.1583
2022-05-11	44.31	44.3121	-3.89096e-06	-1.59008e-05	44.3121
2022-05-12	43.95	43.9499	1.09138e-05	-1.6785e-05	43.9499
2022-05-13	44.19	44.1907	1.58926e-06	-1.68997e-05	44.1907
2022-05-16	46.54	46.5345	-6.66679e-06	-1.54881e-05	46.5345
2022-05-17	46.87	46.8706	5.59346e-06	-1.53663e-05	46.8706
2022-05-18	46.79	46.7912	9.35826e-06	-1.27704e-05	46.7912
2022-05-19	46.84	46.8391	-2.53577e-06	-1.0446e-05	46.8391
2022-05-20	46.88	46.8806	-8.49575e-06	-8.00436e-06	46.8806
2022-05-23	46.9	46.9008	3.77171e-06	-7.25475e-06	46.9007
2022-05-24	47	46.9997	2.73135e-06	-1.50236e-06	46.9997
2022-05-25	47.28	47.2791	4.4477e-06	3.24505e-06	47.2791
2022-05-26	47.2	47.2	2.1413e-06	6.12076e-06	47.2
2022-05-27	47.18	47.1806	3.36712e-06	7.4071e-06	47.1806
2022-05-30	47.18	47.1813	-1.00816e-05	1.25679e-05	47.1813
2022-05-31	47.14	47.1371	6.18763e-06	1.42393e-05	47.1372
2022-06-01	47.02	47.0222	-1.03335e-05	1.62358e-05	47.0222
2022-06-02	47.1	47.0999	-9.37496e-06	1.74973e-05	47.0999
2022-06-06	47.28	47.2798	1.47188e-05	1.79068e-05	47.2798
2022-06-07	47.2	47.1995	5.6493e-06	1.69096e-05	47.1995
2022-06-08	47.1	47.1017	-2.69554e-05	1.48992e-05	47.1017
2022-06-09	47.48	47.4763	2.18431e-05	1.29741e-05	47.4763
2022-06-10	47.44	47.4413	-1.73055e-07	1.06745e-05	47.4414
2022-06-13	47.95	47.9484	3.47397e-06	7.35619e-06	47.9484
2022-06-14	47.49	47.4923	-7.14924e-06	5.48212e-06	47.4923
2022-06-15	48	47.998	-2.15736e-06	9.82491e-07	47.998
2022-06-16	47.89	47.8902	2.11803e-05	-2.66916e-06	47.8902
2022-06-17	47.93	47.9302	-2.61211e-05	-4.42341e-06	47.9302
2022-06-20	47.89	47.89	-2.15485e-05	-8.02977e-06	47.89
2022-06-21	47.89	47.8915	2.26731e-05	-9.88112e-06	47.8915
2022-06-22	48.63	48.6285	-1.45956e-05	-1.11809e-05	48.6285
2022-06-23	48.87	48.8707	-1.43128e-05	-1.25095e-05	48.8706
2022-06-24	49.49	49.4893	1.55464e-05	-1.24843e-05	49.4893
2022-06-27	49.35	49.3509	2.06894e-06	-1.24572e-05	49.3509
2022-06-28	49.47	49.4665	-2.26162e-05	-1.23171e-05	49.4664
2022-06-29	49.3	49.2994	-5.53024e-06	-1.19997e-05	49.2994
2022-06-30	48.5	48.5086	1.39114e-06	-1.18636e-05	48.5086
2022-07-04	49.09	49.0893	-1.87428e-05	-7.88448e-06	49.0893
2022-07-05	49.09	49.0901	-2.76143e-06	-6.76786e-06	49.0901
2022-07-06	49.13	49.1296	2.06379e-05	-5.49489e-06	49.1296
2022-07-07	49.35	49.3493	7.4223e-06	-5.48673e-06	49.3493
2022-07-08	48.93	48.9308	-1.13605e-05	-5.23506e-06	48.9307
2022-07-11	49.29	49.2892	-7.47788e-06	-6.13754e-06	49.2892
2022-07-12	49.3	49.301	1.6793e-06	-5.63506e-06	49.301
2022-07-13	49.2	49.202	-1.45939e-05	-6.60045e-06	49.202
2022-07-14	49.5	49.4977	-1.72428e-05	-7.19401e-06	49.4976
2022-07-15	49.49	49.4899	2.15928e-05	-8.1108e-06	49.4899
2022-07-18	48.87	48.8706	-3.41147e-06	-8.89119e-06	48.8706
2022-07-19	49.2	49.1981	-7.97724e-06	-8.9153e-06	49.1981
2022-07-20	49.18	49.1801	-6.32546e-06	-7.87175e-06	49.1801
2022-07-21	49.15	49.1506	3.321e-06	-6.80111e-06	49.1506
2022-07-22	49	49.0001	-8.70144e-06	-4.28747e-06	49
2022-07-25	48.99	48.9896	-5.61546e-06	-1.13231e-06	48.9896
2022-07-26	48.47	48.4732	-8.96373e-06	2.41061e-06	48.4732
2022-07-27	48.45	48.4492	1.70567e-05	6.38618e-06	48.4493
2022-07-28	48.44	48.4357	-3.62815e-07	9.18482e-06	48.4357
2022-07-29	48	48.0013	-8.38158e-06	1.42777e-05	48.0013
2022-08-01	48	47.9999	1.27371e-05	1.63648e-05	47.9999
2022-08-02	47.88	47.8794	-2.99155e-05	1.94237e-05	47.8793
2022-08-03	47.77	47.7691	-2.07877e-06	2.29652e-05	47.7691
2022-08-04	46.89	46.8916	1.90233e-05	2.43244e-05	46.8917
2022-08-05	43.52	43.5224	-2.09993e-05	2.45313e-05	43.5224
2022-08-08	45.08	45.0789	-1.09297e-05	2.53937e-05	45.0789
2022-08-09	44.89	44.8894	-1.82061e-06	2.48034e-05	44.8894
2022-08-10	44.51	44.5102	8.7798e-06	2.25916e-05	44.5102
2022-08-11	44.52	44.5206	8.42755e-06	2.05239e-05	44.5206
2022-08-12	44.51	44.5104	-2.37538e-06	1.82182e-05	44.5104
2022-08-15	45.92	45.9201	-2.73451e-06	1.53145e-05	45.9201
2022-08-16	46.99	46.9904	-8.00599e-06	1.21924e-05	46.9905
2022-08-17	46.42	46.4207	-1.60165e-05	1.06012e-05	46.4207
2022-08-18	47.07	47.0681	1.56596e-05	5.92673e-06	47.0682
2022-08-19	47.12	47.1192	1.07842e-06	2.06787e-06	47.1192
2022-08-22	47.12	47.1204	-8.9657e-06	-1.30325e-06	47.1203
2022-08-23	47.59	47.5894	2.69038e-05	-5.00751e-06	47.5894
2022-08-24	47.8	47.8004	8.22523e-06	-8.61855e-06	47.8004
2022-08-25	47.8	47.8018	-1.3426e-05	-1.11596e-05	47.8017
2022-08-26	47.44	47.4404	-6.73987e-06	-1.37845e-05	47.4404
2022-08-29	47.45	47.4491	-4.51688e-07	-1.61959e-05	47.4491
2022-08-30	47.5	47.5004	-2.06175e-05	-1.81899e-05	47.5004
2022-08-31	47.76	47.7589	-8.77296e-06	-1.9343e-05	47.7588
2022-09-01	47.85	47.8498	2.51279e-05	-2.03353e-05	47.8498
2022-09-02	47.68	47.6794	1.4416e-06	-2.17254e-05	47.6794
2022-09-05	47.69	47.6897	1.02417e-07	-2.0599e-05	47.6897
2022-09-06	47.19	47.1908	-2.50555e-06	-2.03616e-05	47.1908
2022-09-07	47.67	47.67	5.09942e-06	-1.81606e-05	47.67
2022-09-08	46.77	46.7706	-1.28217e-06	-1.59889e-05	46.7706
2022-09-09	47.68	47.6792	-1.82004e-05	-1.38569e-05	47.6791
2022-09-13	47.68	47.6813	-9.99741e-06	-1.06017e-05	47.6813
2022-09-14	47.69	47.6879	1.0853e-05	-7.698e-06	47.6879
2022-09-15	47.58	47.5799	2.97173e-07	-6.17383e-06	47.5799
2022-09-16	47.51	47.5093	1.00624e-05	-3.1734e-06	47.5093
2022-09-19	47.49	47.4896	1.03054e-05	-5.35644e-07	47.4896
2022-09-20	47.95	47.9494	-3.33289e-05	1.087e-06	47.9494
2022-09-21	47.58	47.5827	-2.0174e-05	3.36182e-06	47.5827
2022-09-22	47.66	47.6581	1.78096e-06	4.59909e-06	47.6581
2022-09-23	47.6	47.6008	9.26612e-07	5.60378e-06	47.6008
2022-09-26	47.67	47.6707	-1.75935e-05	7.09666e-06	47.6707
2022-09-27	47.99	47.9881	3.35196e-06	7.60857e-06	47.9881
2022-09-28	48.5	48.4993	1.16143e-05	9.03205e-06	48.4993
2022-09-29	48.8	48.8001	1.66443e-05	8.55364e-06	48.8002
2022-09-30	48.87	48.8716	-2.86441e-05	9.16567e-06	48.8715
2022-10-10	48.85	48.85	7.22946e-06	1.09824e-05	48.85
2022-10-11	49.4	49.3987	9.19489e-07	9.31784e-06	49.3988
2022-10-12	49.39	49.3912	-2.3325e-05	8.95389e-06	49.3912
2022-10-13	49.44	49.4404	-6.87864e-06	9.15107e-06	49.4404
2022-10-14	49.44	49.4396	1.23456e-05	8.38061e-06	49.4397
2022-10-17	49.6	49.6	-8.91976e-06	8.00484e-06	49.6
2022-10-18	50.18	50.1783	-8.56729e-06	8.08133e-06	50.1783
2022-10-19	50.43	50.4308	1.9751e-05	7.85162e-06	50.4308
2022-10-20	50.33	50.3319	-1.60068e-06	7.13174e-06	50.3319
2022-10-21	50.47	50.4698	-1.50621e-05	5.96356e-06	50.4698
2022-10-24	50.88	50.8771	-1.00621e-05	5.59729e-06	50.877
2022-10-25	50.6	50.6017	8.31863e-06	4.26636e-06	50.6017
2022-10-26	50.51	50.5112	4.42614e-07	1.95957e-06	50.5112
2022-10-27	50.58	50.5776	-5.7349e-06	-1.42621e-07	50.5776
2022-10-28	49.93	49.9322	1.51144e-05	-2.13573e-06	49.9323
2022-10-31	50.19	50.1888	-4.83598e-06	-4.55985e-06	50.1888
2022-11-01	50.2	50.2	2.18441e-06	-6.34294e-06	50.2
2022-11-02	50.2	50.1996	-8.06041e-06	-8.38719e-06	50.1996
2022-11-03	50.36	50.3597	7.20153e-06	-1.002e-05	50.3597
2022-11-04	49.93	49.9349	-5.1103e-06	-1.12445e-05	49.9349
2022-11-07	50.29	50.2805	-1.19323e-05	-1.11698e-05	50.2805
2022-11-08	49.97	49.9708	1.29511e-05	-1.16481e-05	49.9708
2022-11-09	49.99	49.9905	8.66442e-06	-1.14588e-05	49.9905
2022-11-10	50.15	50.1495	1.03583e-05	-1.01782e-05	50.1495
2022-11-11	49.84	49.8396	5.62161e-06	-9.47703e-06	49.8396
2022-11-14	49	49.005	-7.29966e-06	-8.23276e-06	49.005
2022-11-15	49.46	49.4607	2.8022e-06	-6.40681e-06	49.4607
2022-11-16	49.4	49.3992	-1.0138e-05	-4.56481e-06	49.3992
2022-11-17	49.46	49.4593	-1.10772e-05	-2.62178e-06	49.4593
2022-11-18	49.08	49.0796	5.48675e-06	-1.24852e-06	49.0796
2022-11-21	48.97	48.9695	-5.95632e-06	-7.86865e-07	48.9695
2022-11-22	48.92	48.92	-2.36732e-06	9.77923e-07	48.92
2022-11-23	49.32	49.3196	2.00433e-05	1.50045e-06	49.3196
2022-11-24	48.82	48.8207	-8.15536e-06	1.84338e-06	48.8207
2022-11-25	48.97	48.9711	-5.51903e-06	2.27627e-06	48.9711
2022-11-28	48.46	48.4591	-3.08855e-06	3.65485e-06	48.4591
2022-11-29	49.42	49.4171	-5.08358e-06	4.63885e-06	49.4171
2022-11-30	48.85	48.8507	-1.0215e-05	5.94772e-06	48.8507
2022-12-01	48.68	48.6802	3.4386e-06	7.04255e-06	48.6802
2022-12-02	48.3	48.2995	1.49891e-05	7.64489e-06	48.2995
2022-12-05	45.01	45.0102	5.34336e-06	9.50135e-06	45.0102
2022-12-06	44.82	44.8202	-2.40843e-06	1.0375e-05	44.8202
2022-12-07	43.25	43.2498	-3.639e-07	1.14658e-05	43.2498
2022-12-08	43.1	43.1008	-1.38318e-06	1.25881e-05	43.1008
2022-12-09	44.6	44.5988	-2.60889e-05	1.39863e-05	44.5988
2022-12-12	45.5	45.5008	-8.99164e-06	1.49588e-05	45.5008
2022-12-13	47.29	47.2905	1.1793e-05	1.54179e-05	47.2905
2022-12-14	47.96	47.9592	3.67649e-07	1.49158e-05	47.9592
2022-12-15	47.71	47.7109	4.50496e-06	1.52153e-05	47.7109
2022-12-16	48.44	48.439	9.81058e-06	1.45598e-05	48.439
2022-12-19	48.5	48.4992	-2.87896e-06	1.36291e-05	48.4992
2022-12-20	48.24	48.2408	1.72316e-06	1.13086e-05	48.2408
2022-12-21	48.39	48.3897	-4.18915e-06	9.09803e-06	48.3897
2022-12-22	47.78	47.7806	-9.99109e-06	5.48788e-06	47.7806
2022-12-23	48.84	48.8395	-1.62551e-05	3.31345e-06	48.8395
2022-12-26	48.15	48.153	2.18563e-06	9.34256e-07	48.153
2022-12-27	48.14	48.1402	-1.28583e-06	-2.62007e-06	48.1402
2022-12-28	48.19	48.1898	-2.61061e-06	-5.27126e-06	48.1898
2022-12-29	48.41	48.4089	5.71178e-07	-8.10666e-06	48.4088
2023-01-03	48.19	48.191	-4.56641e-07	-1.17971e-05	48.191
2023-01-04	48.17	48.1696	-2.09349e-05	-1.32369e-05	48.1696
2023-01-05	48.17	48.1686	-1.22473e-06	-1.65819e-05	48.1686
2023-01-06	48.01	48.0112	-1.17326e-06	-1.68803e-05	48.0112
2023-01-09	48.22	48.2186	1.17691e-05	-1.75208e-05	48.2186
2023-01-10	48.12	48.1192	-1.42634e-06	-1.78433e-05	48.1191
2023-01-11	48.09	48.0922	7.40738e-06	-1.75517e-05	48.0922
2023-01-12	47.99	47.99	1.76994e-05	-1.70934e-05	47.99
2023-01-13	48.16	48.1594	8.78906e-06	-1.63199e-05	48.1594
2023-01-16	48.29	48.2877	-4.35511e-06	-1.52004e-05	48.2877
2023-01-17	47.27	47.2719	-9.81648e-06	-1.27325e-05	47.2719
2023-01-18	47.96	47.9569	-9.75228e-06	-1.06942e-05	47.9569
2023-01-19	47.96	47.9626	1.23523e-05	-8.25028e-06	47.9626
2023-01-20	48.03	48.0302	6.3454e-06	-6.07778e-06	48.0302
2023-01-30	52.72	52.7189	2.1158e-05	-4.17387e-06	52.719
2023-01-31	50.78	50.7803	4.78826e-07	-3.03372e-06	50.7803
2023-02-01	50.78	50.7804	-7.78121e-06	3.37892e-08	50.7804
2023-02-02	50.2	50.2004	3.53849e-06	9.2133e-07	50.2004
2023-02-03	50.34	50.34	-9.61049e-06	2.70741e-06	50.34
2023-02-06	50	50.0005	-8.79979e-06	2.9121e-06	50.0005
2023-02-07	50	49.9995	-4.03178e-06	3.78768e-06	49.9995
2023-02-08	50	50.0003	-6.85259e-08	4.45948e-06	50.0003
2023-02-09	49.18	49.1824	6.31666e-06	5.75248e-06	49.1824
2023-02-10	49.97	49.9686	6.15704e-06	5.63561e-06	49.9686
2023-02-13	48.79	48.7911	1.1124e-05	5.49937e-06	48.7911
2023-02-14	48.41	48.4093	-4.74313e-06	6.0043e-06	48.4093
2023-02-15	48	48.0002	-3.94956e-06	6.16048e-06	48.0002
2023-02-16	47.8	47.7997	-1.24421e-05	7.05224e-06	47.7997
2023-02-17	48.37	48.3684	1.12772e-05	7.59357e-06	48.3684
2023-02-20	47.97	47.9695	-2.05965e-06	7.08682e-06	47.9695
2023-02-21	47.52	47.5219	-1.42763e-05	7.54248e-06	47.5219
2023-02-22	47.84	47.8387	2.04201e-07	7.61246e-06	47.8387
2023-02-24	47.54	47.5419	1.13719e-05	8.1223e-06	47.542
2023-02-27	47.97	47.9686	-9.83357e-06	7.88091e-06	47.9686
2023-02-28	51.33	51.3284	1.37509e-06	7.29055e-06	51.3284
2023-03-01	47.87	47.8704	-2.68289e-06	6.29711e-06	47.8704
2023-03-02	47.01	47.0116	-5.89135e-06	6.90396e-06	47.0116
2023-03-03	47.5	47.4997	-2.85351e-06	6.74454e-06	47.4997
2023-03-06	47.54	47.5381	1.39881e-05	5.25997e-06	47.5381
2023-03-07	47.39	47.3914	5.2344e-07	4.33773e-06	47.3914
2023-03-08	47.5	47.5009	-1.74323e-05	3.32094e-06	47.5009
2023-03-09	47.43	47.4301	-3.9632e-06	1.83828e-06	47.4301
2023-03-10	47.36	47.3593	1.24903e-05	2.8684e-07	47.3593
2023-03-13	47.4	47.4023	-4.88037e-06	-1.11204e-06	47.4023
2023-03-14	47.49	47.4902	3.78619e-06	-3.43534e-06	47.4902
2023-03-15	47.2	47.2022	-3.01253e-06	-5.7014e-06	47.2022
2023-03-16	47.3	47.2987	-3.37538e-06	-7.7804e-06	47.2987
2023-03-17	47.46	47.4595	1.61924e-05	-9.36214e-06	47.4595
2023-03-20	46.99	46.9906	1.97073e-05	-1.09891e-05	46.9906
2023-03-21	47.25	47.2501	-3.95095e-06	-1.11992e-05	47.2501
2023-03-22	47.2	47.1989	-1.5099e-05	-1.1571e-05	47.1988
2023-03-23	47.2	47.1992	1.92646e-06	-1.09542e-05	47.1992
2023-03-24	47	47.0014	-3.07955e-06	-1.00518e-05	47.0014
2023-03-27	47.18	47.1794	1.9116e-06	-8.50924e-06	47.1794
2023-03-28	46.88	46.8809	-1.18566e-05	-6.68224e-06	46.8809
2023-03-29	47.29	47.2892	-4.11942e-06	-4.3753e-06	47.2892
2023-03-30	47	46.9999	1.03535e-05	-2.91424e-06	46.9999
2023-03-31	47.82	47.8204	8.25335e-06	-8.87563e-07	47.8204
2023-04-03	47.63	47.628	1.27564e-05	4.66655e-07	47.628
2023-04-04	47.2	47.2019	-5.37494e-06	1.58648e-06	47.2019
2023-04-06	47.1	47.0999	-2.34467e-06	2.41383e-06	47.0999
2023-04-07	48.35	48.3487	7.26715e-08	3.32161e-06	48.3487
2023-04-10	47.04	47.0397	-6.85431e-06	3.35674e-06	47.0397
2023-04-11	46.9	46.9015	-3.06276e-06	3.92043e-06	46.9015
2023-04-12	46.8	46.7986	5.74483e-06	3.49729e-06	46.7986
2023-04-13	46.79	46.7914	-2.06602e-06	3.57769e-06	46.7914
2023-04-14	46.8	46.7996	9.27937e-06	3.43761e-06	46.7996
2023-04-17	46.49	46.489	1.65733e-05	3.40063e-06	46.4891
2023-04-18	46	46.0043	6.24729e-06	3.02723e-06	46.0043
2023-04-19	46.99	46.9879	-1.62076e-05	3.1495e-06	46.9879
2023-04-20	46.5	46.5051	9.75106e-06	3.26361e-06	46.5051
2023-04-21	47.1	47.0986	-6.67007e-06	3.6802e-06	47.0986
2023-04-24	46.99	46.9918	-8.63155e-06	4.42258e-06	46.9918
2023-04-25	47.52	47.518	1.39907e-06	5.16934e-06	47.518
2023-04-26	47.25	47.2501	2.51627e-06	5.64376e-06	47.2501
2023-04-27	47.76	47.759	2.98271e-06	6.58944e-06	47.759
2023-04-28	47.19	47.1896	5.94e-06	6.11907e-06	47.1896
2023-05-04	47.17	47.1708	4.06995e-06	5.92889e-06	47.1708
2023-05-05	47.42	47.4191	1.20769e-05	5.08373e-06	47.4192
2023-05-08	47	47.0009	-1.83912e-06	4.28513e-06	47.0009
2023-05-09	47	47.0003	-1.26354e-05	3.33479e-06	47.0003
2023-05-10	46.98	46.9795	5.92203e-06	2.69705e-06	46.9795
2023-05-11	47.09	47.0896	-8.9283e-06	1.63993e-06	47.0896
2023-05-12	47.18	47.1802	5.79584e-06	8.47144e-07	47.1802
2023-05-15	47.29	47.2892	1.33327e-05	-2.23302e-07	47.2892
2023-05-16	47.35	47.3503	-6.64799e-06	-9.57169e-07	47.3503
2023-05-17	47.33	47.3304	1.35805e-06	-1.60327e-06	47.3304
2023-05-18	48.44	48.4399	-4.97824e-06	-2.60377e-06	48.4399
2023-05-19	46.99	46.9906	-1.88951e-05	-2.75313e-06	46.9906
2023-05-22	47	47.0009	-2.26297e-06	-2.48851e-06	47.0009
2023-05-23	46.99	46.9893	1.06577e-09	-2.02256e-06	46.9893
2023-05-24	47	46.9999	6.16187e-06	-1.65029e-06	47
2023-05-25	47	46.9997	1.66566e-06	-1.11508e-06	46.9997
2023-05-26	46.99	46.9902	1.81873e-05	-5.9192e-07	46.9902
2023-05-29	46.95	46.9496	-1.22723e-05	-2.38152e-07	46.9495
2023-05-30	46.97	46.9711	-8.41306e-06	4.79575e-07	46.9711
2023-05-31	46.45	46.4524	4.5102e-06	1.24371e-06	46.4524
2023-06-01	46.94	46.9396	2.26319e-06	1.49614e-06	46.9396
2023-06-02	47.76	47.7533	-3.03989e-06	2.07536e-06	47.7533
2023-06-05	46.98	46.9824	-5.3337e-06	1.48374e-06	46.9824
2023-06-06	47.19	47.188	1.66944e-06	1.66963e-06	47.188
2023-06-07	46.93	46.9305	4.08587e-06	1.17346e-06	46.9305
2023-06-08	46.54	46.5427	-6.93615e-07	5.55072e-07	46.5427
2023-06-09	47	46.9985	-1.63939e-06	5.29403e-07	46.9985
2023-06-12	46.89	46.8902	-7.26081e-06	-1.01911e-07	46.8901
2023-06-13	46.88	46.8814	3.12662e-06	-5.64085e-07	46.8814
2023-06-14	46.95	46.9488	-8.56619e-06	-4.56812e-07	46.9488
2023-06-15	46.97	46.9691	1.01548e-05	-6.51286e-07	46.9691
2023-06-16	46.85	46.8505	1.02573e-05	-9.24378e-07	46.8505
2023-06-20	46.82	46.8211	1.37835e-08	-7.25913e-07	46.8211
2023-06-21	46.82	46.8202	4.78698e-06	-5.97201e-07	46.8202
2023-06-26	47.4	47.3964	-3.23368e-06	-5.80944e-07	47.3964
2023-06-27	46.02	46.0217	-2.24756e-06	-3.94268e-08	46.0217
2023-06-28	46.8	46.7992	-1.94369e-06	-1.86328e-07	46.7992
2023-06-29	46.81	46.811	-1.44239e-05	2.83827e-07	46.811
2023-07-03	46.95	46.9503	1.05613e-05	2.03751e-07	46.9503
2023-07-04	46.66	46.6594	-1.32505e-05	-2.82346e-07	46.6593
2023-07-05	46.49	46.4913	1.07569e-05	-5.80662e-07	46.4913
2023-07-06	46.05	46.0513	1.28652e-05	-1.43418e-06	46.0513
2023-07-07	46.2	46.2009	2.22404e-07	-2.39196e-06	46.2009
2023-07-10	46.68	46.679	2.15551e-06	-3.0495e-06	46.679
2023-07-11	46.95	46.9502	-7.3631e-07	-3.848e-06	46.9502
2023-07-12	46.5	46.5006	-1.21287e-05	-4.4735e-06	46.5006
2023-07-13	46.58	46.5806	2.34198e-07	-4.56583e-06	46.5806
2023-07-14	49.09	49.088	7.73556e-06	-4.72897e-06	49.088
2023-07-17	48	48.0003	1.03804e-05	-4.74144e-06	48.0004
2023-07-18	47.27	47.2699	2.92769e-06	-4.80297e-06	47.2699
2023-07-19	46.85	46.8491	-1.02408e-06	-4.46141e-06	46.8491
2023-07-20	46.8	46.8042	2.31899e-05	-4.0727e-06	46.8042
2023-07-21	46.98	46.9794	-1.7161e-05	-4.22309e-06	46.9794
2023-07-24	46.97	46.9704	-1.88014e-05	-4.21972e-06	46.9704
2023-07-25	46.82	46.82	-1.53913e-06	-3.45332e-06	46.82
2023-07-26	46.82	46.8202	7.39783e-07	-3.21627e-06	46.8202
2023-07-27	46.79	46.7898	-6.41071e-06	-2.91815e-06	46.7898
2023-07-28	46.82	46.8204	3.02248e-06	-2.49529e-06	46.8204
2023-07-31	46.8	46.7982	1.0053e-05	-2.21573e-06	46.7982
2023-08-01	46	46.0024	3.23361e-06	-1.73857e-06	46.0024
2023-08-02	46.6	46.5987	-1.35006e-06	-1.14283e-06	46.5987
2023-08-03	46.8	46.801	3.49974e-06	-3.76078e-07	46.801
2023-08-04	46.75	46.7496	-1.62998e-06	1.17517e-06	46.7496
2023-08-07	46.35	46.3525	-7.21478e-06	2.68653e-06	46.3525
2023-08-08	46.59	46.5884	-2.4604e-06	3.66954e-06	46.5884
2023-08-09	46.7	46.6977	-2.73828e-06	4.63979e-06	46.6977
2023-08-10	46.82	46.8202	-1.32151e-06	5.62511e-06	46.8202
2023-08-11	47.5	47.4978	7.06213e-06	6.99808e-06	47.4978
2023-08-14	46.64	46.6415	1.20809e-05	7.21059e-06	46.6415
2023-08-15	46.43	46.4315	-4.94678e-06	7.51162e-06	46.4315
2023-08-16	46.58	46.5817	3.67397e-06	7.9544e-06	46.5817
2023-08-17	47.99	47.9888	-2.07724e-06	7.79278e-06	47.9888
2023-08-18	46.87	46.8696	-1.2523e-07	7.52914e-06	46.8696
2023-08-21	46.7	46.7003	-1.01623e-05	6.84334e-06	46.7003
2023-08-22	47.64	47.6351	2.02546e-05	6.67181e-06	47.6352
2023-08-23	46.49	46.4894	-2.65084e-06	5.25823e-06	46.4894
2023-08-24	46.25	46.2522	7.08059e-06	4.24486e-06	46.2523
2023-08-25	46.2	46.2001	5.56543e-06	2.89768e-06	46.2001
2023-08-28	45.99	45.9901	6.38482e-06	1.84753e-06	45.9901
2023-08-29	46	46.0001	3.60709e-06	7.0082e-07	46.0001
2023-08-30	45.98	45.9809	-1.18899e-05	-5.42068e-07	45.9809
2023-08-31	45.01	45.0087	-6.72468e-06	-1.16832e-06	45.0087
2023-09-01	45.05	45.0488	1.53994e-05	-1.53153e-06	45.0488
2023-09-04	45.27	45.2697	1.42078e-06	-1.62834e-06	45.2697
2023-09-05	45	44.9993	1.68664e-07	-2.23889e-06	44.9993
2023-09-06	44.01	44.0104	5.27339e-06	-2.20454e-06	44.0104
2023-09-07	44.39	44.3906	-9.83952e-07	-2.09537e-06	44.3906
2023-09-08	45	44.9992	-6.19999e-06	-1.94537e-06	44.9992
2023-09-11	43.51	43.5108	7.97566e-06	-1.73537e-06	43.5108
2023-09-12	43.24	43.2411	-2.68812e-06	-8.78683e-07	43.2411
2023-09-13	43.3	43.3003	9.20633e-06	-8.58507e-07	43.3003
2023-09-14	43.1	43.1013	-3.91856e-06	-1.29731e-06	43.1013
2023-09-15	42.14	42.1402	1.21515e-06	-1.48316e-06	42.1402
2023-09-18	42.88	42.8797	9.10878e-06	-1.95398e-06	42.8797
2023-09-19	44.48	44.4787	8.62836e-06	-2.17796e-06	44.4787
2023-09-20	42.71	42.7124	4.56181e-06	-2.63906e-06	42.7124
2023-09-21	43.6	43.6007	3.4092e-06	-3.44056e-06	43.6007
2023-09-22	44.32	44.3154	-2.64878e-06	-3.97411e-06	44.3154
2023-09-25	44.51	44.5131	1.04979e-05	-4.65648e-06	44.5131
2023-09-26	44.84	44.838	-9.48791e-06	-5.15957e-06	44.838
2023-09-27	44.29	44.2897	-6.25153e-06	-5.16552e-06	44.2896
2023-09-28	43.98	43.9806	4.15011e-06	-4.6473e-06	43.9806
2023-10-09	44.65	44.6496	6.38265e-07	-3.84291e-06	44.6496
2023-10-10	42.5	42.5008	7.82227e-07	-4.16056e-06	42.5008
2023-10-18	47.48	47.4796	4.01327e-06	-3.82612e-06	47.4796
2023-10-19	44.55	44.5517	-1.17324e-06	-3.11753e-06	44.5517
2023-10-20	45.66	45.6566	2.73464e-06	-2.08826e-06	45.6566
2023-10-23	44.81	44.8121	-9.16091e-07	-9.32447e-07	44.8121
2023-10-24	45.04	45.0407	-1.08124e-05	3.8107e-07	45.0407
2023-10-25	47.5	47.4985	1.61479e-06	1.75353e-06	47.4985
2023-10-26	43.42	43.4223	6.03337e-06	1.80399e-06	43.4223
2023-10-27	44.23	44.2301	8.49477e-06	3.26095e-06	44.2301
2023-10-30	44.47	44.4697	8.69251e-07	3.7896e-06	44.4697
2023-10-31	44.13	44.1293	-3.37216e-06	4.52421e-06	44.1293
2023-11-01	45	45.0022	-1.31818e-05	5.15537e-06	45.0021
2023-11-02	45.39	45.3898	-7.71149e-06	4.9374e-06	45.3898
2023-11-03	47.1	47.0954	-8.75519e-06	5.41654e-06	47.0954
2023-11-06	44.02	44.0219	3.45001e-06	5.49153e-06	44.0219
2023-11-07	44.33	44.3296	-1.45549e-05	4.78489e-06	44.3296
2023-11-08	44.77	44.7694	-4.40378e-07	4.23234e-06	44.7694
2023-11-09	42.45	42.4524	2.58432e-06	3.30245e-06	42.4524
2023-11-10	44.48	44.4764	9.59633e-06	2.25311e-06	44.4764
2023-11-13	44.3	44.3	1.27276e-06	1.44024e-06	44.3
2023-11-14	44.25	44.2521	-3.78554e-06	7.73535e-07	44.2521
2023-11-15	44.76	44.7593	4.44844e-06	4.68242e-07	44.7593
2023-11-16	44.36	44.3589	-6.04708e-06	-8.03543e-07	44.3589
2023-11-17	43.71	43.7105	-1.10958e-05	-8.69667e-07	43.7105
2023-11-20	41.6	41.6003	1.14646e-05	-1.69321e-06	41.6003
2023-11-21	41.62	41.6211	5.75345e-06	-2.45143e-06	41.6211
2023-11-22	41.93	41.9298	-3.1479e-06	-3.3397e-06	41.9298
2023-11-23	42.77	42.7703	4.14574e-06	-3.70054e-06	42.7703
2023-11-24	42.99	42.9899	1.99321e-06	-3.95023e-06	42.9899
2023-11-27	41.21	41.2095	-7.42489e-06	-3.93473e-06	41.2094
2023-11-28	42.78	42.7778	-5.4147e-06	-3.78347e-06	42.7778
2023-11-29	44.04	44.0371	8.22032e-07	-3.63714e-06	44.0371
2023-11-30	43.83	43.8295	8.77911e-06	-3.71413e-06	43.8295
2023-12-01	42.77	42.7717	-8.32395e-06	-3.058e-06	42.7717
2023-12-04	43.15	43.1497	-2.43103e-07	-2.4353e-06	43.1497
2023-12-05	42.84	42.8408	3.06879e-06	-1.91386e-06	42.8408
2023-12-06	42.04	42.0416	-1.02875e-05	-1.53454e-06	42.0416
2023-12-07	41.37	41.3706	-6.6379e-06	-5.09119e-07	41.3706
2023-12-08	41.99	41.9896	-6.51357e-07	2.69472e-07	41.9896
2023-12-11	42.29	42.2896	2.29978e-07	5.84368e-07	42.2896
2023-12-12	42.17	42.1702	-1.04953e-05	1.36623e-06	42.1702
2023-12-13	42.06	42.0598	-7.14607e-06	1.90741e-06	42.0598
2023-12-14	42.1	42.1003	1.00667e-05	2.17206e-06	42.1003
2023-12-15	42.1	42.1002	-3.71987e-06	2.37506e-06	42.1002
2023-12-18	41.57	41.5687	-1.03887e-07	2.48037e-06	41.5687
2023-12-19	40.55	40.5485	-6.03025e-06	2.4465e-06	40.5485
2023-12-20	38.73	38.731	-1.12402e-07	2.70175e-06	38.731
2023-12-21	38.4	38.3992	1.60382e-05	2.92407e-06	38.3992
2023-12-22	37.2	37.2034	-7.34257e-07	3.0274e-06	37.2034
2023-12-25	38.71	38.7089	-7.39852e-07	3.17191e-06	38.7089
2023-12-26	38.96	38.9616	8.72933e-06	2.99319e-06	38.9616
2023-12-27	39.82	39.8194	-1.20522e-05	3.29289e-06	39.8194
2023-12-28	41.77	41.7685	5.16775e-06	3.34555e-06	41.7685
2024-01-02	42.75	42.7511	-1.0457e-06	2.50523e-06	42.7511
2024-01-03	40.5	40.501	-1.15201e-06	2.14e-06	40.5011
2024-01-04	42.7	42.6982	-2.61434e-06	1.62312e-06	42.6982
2024-01-05	40.37	40.3717	-3.02506e-06	9.08228e-07	40.3717
2024-01-08	40.04	40.0389	-1.8856e-06	3.90064e-07	40.0389
2024-01-09	40.51	40.5083	3.83324e-07	-1.16667e-06	40.5083
2024-01-10	39.77	39.7707	2.98916e-06	-2.062e-06	39.7707
2024-01-11	39.77	39.7715	2.11596e-06	-3.1569e-06	39.7715
2024-01-12	40.79	40.7893	3.69057e-06	-4.1366e-06	40.7893
2024-01-15	40.81	40.8098	-1.18274e-06	-5.07483e-06	40.8098
2024-01-16	40.25	40.2501	-5.05486e-06	-6.04176e-06	40.2501
2024-01-17	41.5	41.4983	-4.26779e-06	-6.48727e-06	41.4983
2024-01-18	41.2	41.1999	3.86262e-06	-6.68056e-06	41.1999
2024-01-19	40.62	40.6205	7.12366e-06	-6.72676e-06	40.6205
2024-01-22	38.66	38.6625	-2.82424e-06	-6.37727e-06	38.6625
2024-01-23	41.06	41.0582	3.21628e-06	-5.91669e-06	41.0582
2024-01-24	38.77	38.7703	5.57909e-07	-5.59079e-06	38.7703
2024-01-25	40.59	40.5915	7.53416e-07	-4.42026e-06	40.5915
2024-01-26	40.59	40.5902	4.93743e-06	-3.97125e-06	40.5902
2024-01-29	39.71	39.7122	-7.95878e-06	-3.0777e-06	39.7121
2024-01-30	41.36	41.3578	-1.81617e-06	-2.53312e-06	41.3578
2024-01-31	39.75	39.75	-1.29338e-06	-1.49083e-06	39.75
2024-02-01	40.68	40.6807	-5.43828e-06	-1.06401e-06	40.6807
2024-02-02	39.09	39.0916	1.73112e-06	-3.35582e-07	39.0916
2024-02-05	41.43	41.4255	-3.90439e-06	1.12266e-07	41.4255
2024-02-06	40.01	40.0092	-1.44676e-06	3.81593e-07	40.0092
2024-02-07	39.74	39.7431	5.53119e-06	1.01589e-06	39.7431
2024-02-08	40.41	40.4108	-1.07649e-06	1.64797e-06	40.4108
2024-02-19	39.9	39.8998	-2.55316e-06	2.26092e-06	39.8998
2024-02-20	40.67	40.6704	-2.48019e-06	2.69284e-06	40.6704
2024-02-21	40.19	40.1889	-9.52601e-07	3.44367e-06	40.1889
2024-02-22	40.71	40.7088	-1.96567e-07	4.15018e-06	40.7088
2024-02-23	38.31	38.3154	-1.75855e-06	4.78711e-06	38.3154
2024-02-26	40.61	40.6082	-2.3734e-06	5.35602e-06	40.6082
2024-02-27	38.49	38.4906	2.35444e-06	5.77945e-06	38.4906
2024-02-28	40.78	40.7802	-1.93878e-06	6.43183e-06	40.7802
2024-02-29	40.88	40.8793	-4.98281e-06	6.4769e-06	40.8793
2024-03-01	41.03	41.0302	-8.6027e-07	7.14209e-06	41.0302
2024-03-04	40.6	40.6005	2.66157e-06	7.31548e-06	40.6005
2024-03-05	40.92	40.9144	-6.41034e-06	6.82382e-06	40.9144
2024-03-06	41.37	41.3689	-1.03573e-06	6.92319e-06	41.3689
2024-03-07	40.6	40.5998	4.71826e-06	6.38521e-06	40.5998
2024-03-08	39.46	39.4634	2.51636e-06	5.76058e-06	39.4635
2024-03-11	40.56	40.5588	1.84115e-06	5.09914e-06	40.5588
2024-03-12	40.91	40.909	-5.38004e-06	3.8459e-06	40.909
2024-03-13	40.8	40.7991	1.63216e-06	2.90063e-06	40.7991
2024-03-14	40.99	40.9905	4.52256e-06	1.47473e-06	40.9905
2024-03-15	38.07	38.0704	-1.14754e-05	6.11771e-08	38.0704
2024-03-18	40.82	40.8207	2.77722e-06	-1.16361e-06	40.8207
2024-03-19	40.57	40.5693	-5.00369e-06	-2.82544e-06	40.5692
2024-03-20	40.57	40.5704	-1.37102e-06	-4.12056e-06	40.5704
2024-03-21	40.55	40.5503	5.22871e-06	-5.51763e-06	40.5503
2024-03-22	40.48	40.4822	-2.33042e-06	-6.64908e-06	40.4822
2024-03-25	40.17	40.1691	1.11936e-06	-7.78996e-06	40.1691
2024-03-26	40.03	40.03	-4.34126e-07	-8.28398e-06	40.03
2024-03-27	39.87	39.8713	-5.78536e-06	-8.97372e-06	39.8713
2024-03-28	40.84	40.8395	8.14531e-07	-9.28969e-06	40.8395
