# Supplementary material for: Dynamic prediction of carbon prices based on the multi-frequency combined model
Source: PeerJ Comput Sci. 2025 Apr 17;11:e2827. doi: 10.7717/peerj-cs.2827 (PMC12190694; doi:10.7717/peerj-cs.2827)
Supplement: Supplemental Information 1 [file peerj-cs-11-2827-s001.zip › Source code/6COA-XGBoost-VMD/VMD.py]

import pandas as pd
import numpy as np
import matplotlib.pyplot as plt
from scipy.fftpack import fft, ifft
import random
import warnings

warnings.filterwarnings("ignore")

random.seed(2022)
np.random.seed(2022)

data = pd.read_csv("all_residuals_fan.csv")
data_ = np.array(data['Residual']).T

def VMD(signal, alpha, tau, K, DC, init, tol):
    """
    Variational Mode Decomposition
    """
    # ---- Preparations

    # Period and sampling frequency of the input signal
    fs = 1. / len(signal)

    # Maximum number of iterations (if not converged yet, then it won't anyway)
    N = 5000

    # For future generalizations: individual alpha for each mode
    Alpha = alpha * np.ones(K)

    # Construct and center f
    f = signal - np.mean(signal)
    T = len(f)
    t = np.arange(1, T + 1) / T

    # Spectral domain discretization
    freqs = t - 0.5 - 1 / T

    # Lagrangian multipliers
    lambda_hat = np.zeros((N, len(freqs)), dtype=complex)

    # Spectral modes
    u_hat = np.zeros((N, len(freqs), K), dtype=complex)

    # Initialization of omega_k
    if init == 1:
        omega_k = np.random.uniform(low=0, high=0.5, size=(N, K))
    elif init == 2:
        omega_k = np.linspace(0, 0.5, K)
        omega_k = np.tile(omega_k, (N, 1))

    # Start with an empty signal
    u_hat_plus = np.zeros((len(freqs), K), dtype=complex)

    # Alternating direction method of multipliers (ADMM)
    for n in range(N - 1):
        for k in range(K):
            # The mode spectrum
            u_hat[n, :, k] = (f - np.sum(u_hat_plus[:, [i for i in range(K) if i != k]], axis=1) + lambda_hat[n, :]) / (
                        1 + Alpha[k] * (freqs - omega_k[n, k]) ** 2)

            # Center frequencies
            omega_k[n + 1, k] = np.sum(np.abs(u_hat[n, :, k]) ** 2 * freqs) / np.sum(np.abs(u_hat[n, :, k]) ** 2)

        # Dual ascent
        lambda_hat[n + 1, :] = lambda_hat[n, :] + tau * (f - np.sum(u_hat[n, :, :], axis=1))

        # Convergence check
        crit = np.sum((omega_k[n + 1, :] - omega_k[n, :]) ** 2) / K
        if crit < tol:
            break

    # Recompute u_hat for the converged omega_k
    u_hat = np.zeros((len(freqs), K), dtype=complex)
    for k in range(K):
        u_hat[:, k] = (f - np.sum(u_hat_plus[:, [i for i in range(K) if i != k]], axis=1) + lambda_hat[n, :]) / (
                    1 + Alpha[k] * (freqs - omega_k[n, k]) ** 2)

    # Signal reconstruction
    u = np.real(ifft(u_hat, axis=0))

    return u

# 定义名为 vmd_decompose_res 的函数，用于进行 VMD 分解
def vmd_decompose_res(data, alpha=5000, tau=0., K=10, DC=0, init=1, tol=1e-7):
    random.seed(200)
    np.random.seed(200)  # 在函数内部设置 NumPy 随机数种子，保证函数的可重复性

    # 执行 VMD 分解
    u = VMD(data, alpha, tau, K, DC, init, tol)

    # 确保 u 的形状和输入数据匹配
    u = u[:len(data), :].T

    plt.figure(figsize=(13, 10))  # 图像尺寸
    plt.subplots_adjust(hspace=0.1)  # 设置图片与文本左右的距离
    plt.subplot(K + 2, 1, 1)  # 创建子图
    plt.plot(data, 'r')  # 绘制原始数据，线条颜色为红色

    IImfs = []
    for i in range(K):  # 遍历每个模态
        plt.subplot(K + 2, 1, i + 2)
        plt.plot(u[i], 'g')  # 绘制每个模态，线条颜色为绿色
        plt.ylabel("IMF %i" % (i + 1))  # 添加 y 轴标签，显示为 "IMF i"
        plt.locator_params(axis='x', nbins=8)  # 设置 x 轴刻度数量为 8
        IImfs.append(u[i])  # 将模态添加到列表中

    residual = data - np.sum(u.T, axis=1)
    plt.subplot(K + 2, 1, K + 2)
    plt.plot(residual, 'b')  # 绘制残差项，线条颜色为蓝色
    plt.savefig('vmd_res.png')  # 保存图像
    plt.show()

    return IImfs, residual

# 调整参数进行 VMD 分解
alpha = 30000  # 增加 alpha 参数，进一步增加模式分离的严格性
tau = 0.  # 保持 tau 参数不变
K = 15  # 增加模态数 K
init = 1  # 初始化模式
tol = 1e-7  # 保持收敛容差不变

# 执行 VMD 分解
IImfs, res = vmd_decompose_res(data_, alpha, tau, K, init=init, tol=tol)

# 创建用于存储 IMF 分量和残差项的 DataFrame
df1 = pd.DataFrame()
for i in range(len(IImfs)):
    line = pd.Series(IImfs[i])  # 将每个 IMF 分量转换为 Series 对象
    df1 = pd.concat([df1, line.to_frame().T], ignore_index=True)  # 将 Series 对象添加到 DataFrame 中

df1 = pd.concat([df1, pd.Series(res).to_frame().T], ignore_index=True)  # 将残差项转换为 Series 对象并添加到 DataFrame 中

# 创建 df2 DataFrame，转置 df1 的值，并设置正确的索引和列名
df2 = pd.DataFrame(df1.values.T, columns=['IMF{}'.format(i + 1) for i in range(len(IImfs))] + ['Residual'])

# 将 df2 保存到 CSV 文件
df2.to_csv('VMD分解_fan.csv', sep=',', index=False, header=True)

# 设置 matplotlib 参数，以确保负号能够正确显示
plt.rcParams['axes.unicode_minus'] = False
