# Supplementary material for: Dynamic prediction of carbon prices based on the multi-frequency combined model
Source: PeerJ Comput Sci. 2025 Apr 17;11:e2827. doi: 10.7717/peerj-cs.2827 (PMC12190694; doi:10.7717/peerj-cs.2827)
Supplement: Supplemental Information 1 [file peerj-cs-11-2827-s001.zip › Source code/7Characteristic importance analysis/result.csv]

date	SP500-1	CSI300-1	BRENT-1	NYMEX-1	COAL-1	DCOAL-1	AQI-1	EURCNY	�ٶ�ָ��-̼�к�	�ٶ�ָ��-̼����	Xi-1	Xi-6	xi-8	Y
2018/01/16	-4.91	33.23	-1.11	-0.01	-49.5	3.6	167	0.03	13	368	-0.14	0.31	-0.27	0.15
2018/01/17	26.14	-10.35	0.23	0.14	6.5	2.2	152	-0.01	52	312	0.15	0.28	-0.32	-0.58
2018/01/18	-4.53	23.3	-0.07	-0.05	-8	10.6	191	-0.04	-1	340	-0.58	0.13	0.31	0.22
2018/01/19	12.27	13.98	-0.7	-0.02	11.5	-0.2	214	0.01	-62	324	0.22	-0.12	0.28	-0.03
2018/01/22	22.67	51.2	0.42	0.06	-16	9.6	115	-0.01	1	303	-0.03	0.03	0.13	0.19
2018/01/23	6.16	46.01	0.93	0.28	13	1.2	155	0	67	330	0.19	-0.14	-0.12	-0.07
2018/01/24	-1.59	7.28	0.57	-0.1	4.5	8.2	69	0.01	-131	292	-0.07	0.15	0.03	-0.08
2018/01/25	1.71	-24.81	-0.11	0.02	30	3.4	49	0.04	70	314	-0.08	-0.58	-0.14	0
2018/01/26	33.62	16.22	0.1	-0.28	-18	4.6	56	-0.04	-6	288	0	0.22	0.15	-0.42
2018/01/29	-19.34	-79.28	-1.06	0.01	-14.5	5.8	106	0	0	275	-0.42	-0.03	-0.58	0.36
2018/01/30	-31.1	-45.92	-0.44	-0.01	8.5	-12	101	-0.02	-3	292	0.36	0.19	0.22	0.51
2018/01/31	1.38	19.8	0.03	-0.2	-1.5	-2.4	88	0.02	5	298	0.51	-0.07	-0.03	-0.3
2018/02/01	-1.83	-30	0.6	-0.08	-4.5	1.6	104	-0.04	-3	271	-0.3	-0.08	0.19	-0.29
2018/02/02	-59.85	25.33	-1.07	-0.03	42.5	-5.6	88	0.04	59	275	-0.29	0	-0.07	0.12
2018/02/05	-113.19	2.92	-0.96	-0.11	37.5	3.8	78	-0.02	-56	271	0.12	-0.42	-0.08	-0.33
2018/02/06	46.2	-125.26	-0.76	0.01	-10	-6.8	93	-0.04	2	232	-0.33	0.36	0	0.26
2018/02/07	-13.48	-98.39	-1.35	-0.06	9	-3.8	118	-0.02	-2	252	0.26	0.51	-0.42	0.03
2018/02/08	-100.66	-38.45	-0.7	-0.01	-4	-7.2	118	-0.08	-7	243	0.03	-0.3	0.36	0.06
2018/02/09	38.55	-171.4	0.03	-0.08	-8	2	128	0.04	5	242	0.06	-0.29	0.51	0.03
2018/02/12	36.45	49.45	0.83	-0.05	8	-14	79	-0.02	-3	217	0.03	0.12	-0.3	-0.62
2018/02/13	6.94	45.53	-0.42	0.05	0.5	1.6	89	0.05	0	181	-0.62	-0.33	-0.29	-0.25
2018/02/14	35.69	31.33	0.17	-0.01	9	7.2	114	0.06	-61	169	-0.25	0.26	0.12	1.14
2018/02/22	5.33	85.77	0.97	0.02	4.5	11.8	115	-0.03	0	214	1.14	0.03	-0.33	1.06
2018/02/23	43.34	18.36	0.92	0.05	20	-3.8	80	0.03	63	236	1.06	0.06	0.26	-1.63
2018/02/26	32.3	47.33	0.19	0.02	14	-9.6	101	-0.04	7	275	-1.63	0.03	0.03	-0.42
2018/02/27	-35.32	-59.44	-0.87	0	16.5	-1.4	44	-0.01	56	271	-0.42	-0.62	0.06	0.54
2018/02/28	-30.45	-35.34	-0.85	-0.02	-16	-3.6	51	-0.04	-60	253	0.54	-0.25	0.03	0.15
2018/03/01	-36.16	25.45	-1.95	0.02	-11.5	-3.8	75	-0.02	-3	277	0.15	1.14	-0.62	-0.92
2018/03/02	13.58	-32.63	0.54	0.02	-7	-0.4	77	0.05	-63	241	-0.92	1.06	-0.25	0.92
2018/03/05	29.69	1.64	1.17	-0.01	-19.5	-8.2	35	0.04	127	292	0.92	-1.63	1.14	-0.01
2018/03/06	7.18	48.46	0.25	0.06	3.5	-2.6	45	0.01	-66	306	-0.01	-0.42	1.06	0.11
2018/03/07	-1.32	-29.91	-1.45	0.03	-30.5	-1.2	40	0.04	2	296	0.11	0.54	-1.63	-0.23
2018/03/08	12.17	40.95	-0.73	-0.04	-23	2	60	-0.01	-4	259	-0.23	0.15	-0.42	-0.02
2018/03/09	47.6	31.27	1.88	-0.02	-24	-9	78	-0.04	217	244	-0.02	-0.92	0.54	0.62
2018/03/12	-3.55	18.8	-0.54	0.06	-34.5	-5.8	82	-0.01	-88	301	0.62	0.92	0.15	-0.51
2018/03/13	-17.71	-36.42	-0.31	0	-14.5	-0.2	92	0	3	293	-0.51	-0.01	-0.92	-0.15
2018/03/14	-15.83	-17.91	0.25	-0.05	43	2.6	72	0.03	-41	295	-0.15	0.11	0.92	0.18
2018/03/16	2.53	-16.92	1.32	-0.04	-6	0	49	-0.04	68	288	0.18	-0.23	-0.01	0
2018/03/19	-39.09	17.83	-0.16	-0.04	-2.5	-10.4	64	-0.01	-38	291	0	-0.02	0.11	-0.12
2018/03/20	4.02	3.45	1.37	0.02	2.5	-8.2	60	0.02	12	293	-0.12	0.62	-0.23	-0.08
2018/03/21	-5.01	-16.65	2.05	-0.03	3	-4	65	-0.03	-40	312	-0.08	-0.51	-0.02	0.41
2018/03/22	-68.24	-40.7	-0.56	-0.03	-16	-0.8	90	0.03	-14	345	0.41	-0.15	0.62	0.32
2018/03/23	-55.43	-115.41	1.54	-0.03	-45.5	-12.4	96	0	10	246	0.32	0.18	-0.51	-0.56
2018/03/26	70.29	-25.05	-0.33	0.04	13.5	10.2	72	0.01	32	348	-0.56	0	-0.15	0.29
2018/03/27	-45.93	33.38	-0.01	0.07	8	-3.6	75	0.01	-9	296	0.29	-0.12	0.18	-0.3
2018/03/28	-7.62	-70.55	-0.58	0	-20	-5.4	86	-0.03	-11	280	-0.3	-0.08	0	0.23
2018/03/29	36.53	51.33	0.74	0.03	19.5	1.8	95	-0.03	1	293	0.23	0.41	-0.12	-0.06
2018/03/30	-29.82	4.45	-1.31	-0.02	30.5	2.4	118	-0.02	-13	284	-0.06	0.32	-0.08	-0.22
2018/04/02	-29.83	-11.58	-1.32	-0.03	-0.5	-8	88	-0.01	1	271	-0.22	-0.56	0.41	0.36
2018/04/03	32.57	-24.44	0.48	0.02	5.5	-7.4	81	0	-16	265	0.36	0.29	0.32	0.23
2018/04/04	30.24	-7.62	-0.1	0.01	14	-0.6	121	-0.01	22	285	0.23	-0.3	-0.56	0.12
2018/04/09	-31.53	-1.93	0.63	-0.01	-9.5	-1.8	92	0.02	-28	270	0.12	0.23	0.29	0.16
2018/04/10	43.71	74.24	2.39	-0.04	-121.5	-3.2	98	0.03	25	296	0.16	-0.06	-0.3	-0.06
2018/04/11	-14.68	11.17	1.02	0.01	-20	-1.8	104	0.01	-89	281	-0.06	-0.22	0.23	-0.63
2018/04/12	21.8	-39.7	-0.04	0.02	-25	-1	81	-0.01	67	281	-0.63	0.36	-0.06	0.43
2018/04/13	-7.69	-27.5	0.56	0.05	8	0.6	41	-0.02	12	265	0.43	0.23	-0.22	0.24
2018/04/16	21.54	-62.28	-1.16	0.01	-30.5	13.6	246	0	-64	290	0.24	0.12	0.36	-1.02
2018/04/17	28.55	-60.22	0.16	-0.01	24.5	15.8	141	0.02	65	323	-1.02	0.16	0.23	0.73
2018/04/18	2.25	17.64	1.9	0	22.5	6	112	0	-79	283	0.73	-0.06	0.12	0.02
2018/04/19	-15.51	45.56	0.3	-0.06	25.5	-0.2	93	0.01	84	347	0.02	-0.63	0.16	0.52
2018/04/20	-22.99	-50.99	0.28	0.07	-44	-4	88	-0.02	-23	289	0.52	0.43	-0.06	-0.5
2018/04/23	0.15	5.48	0.65	-0.01	47	16	34	-0.02	10	315	-0.5	0.24	-0.63	0.05
2018/04/24	-35.73	77.16	-0.85	0.04	4.5	1.2	59	-0.03	-6	277	0.05	-1.02	0.43	0.04
2018/04/25	4.84	-14.79	0.14	0.03	-16.5	-11.2	62	0	-68	271	0.04	0.73	0.24	-0.01
2018/04/26	27.54	-73.21	0.74	0.02	3	0.2	67	-0.01	63	293	-0.01	0.02	-1.02	0.09
2018/04/27	2.97	1.39	-0.1	-0.06	-11	3.8	85	-0.03	-2	269	0.09	0.52	0.73	-0.13
2018/05/02	-34.24	6.77	-1.28	-0.01	47.5	-1	82	-0.04	11	291	-0.13	-0.5	0.02	0.47
2018/05/03	-5.94	29.35	0.27	-0.03	-5.5	-2.2	74	-0.02	-2	289	0.47	0.05	0.52	-0.04
2018/05/04	33.69	-18.4	1.24	-0.02	18	8	68	0	4	307	-0.04	0.04	-0.5	-0.16
2018/05/07	9.21	59.59	1.3	0.03	32	10.8	51	-0.01	-7	325	-0.16	-0.01	0.05	-0.15
2018/05/08	-0.71	44.49	-1.32	0	-1.5	-6	48	-0.01	-1	302	-0.15	0.09	0.04	-0.05
2018/05/09	25.87	-7.06	2.36	0	-19.5	-7	83	-0.03	0	307	-0.05	-0.13	-0.01	-0.05
2018/05/10	25.28	21.44	0.26	0.07	12.5	11.6	69	0	2	303	-0.05	0.47	0.09	0.03
2018/05/11	4.65	-20.22	-0.35	0.01	19.5	8.4	92	0.01	6	254	0.03	-0.04	-0.13	0.06
2018/05/14	2.41	36.45	1.11	0.02	0	9.6	67	0	-9	269	0.06	-0.16	0.47	-0.08
2018/05/15	-18.68	14.81	0.2	-0.01	10	2.8	57	0	-58	300	-0.08	-0.15	-0.04	0
2018/05/16	11.01	-31.26	0.85	-0.01	1	5.8	58	-0.03	65	283	0	-0.05	-0.16	0.01
2018/05/17	-2.33	-28.79	0.02	0.03	-24	-3.6	62	-0.02	-6	334	0.01	-0.05	-0.15	0.02
2018/05/18	-7.16	39.01	-0.79	-0.01	-17.5	-4.4	48	0	-63	238	0.02	0.03	-0.05	-0.12
2018/05/21	20.04	18.18	0.71	-0.01	2	-10.8	35	-0.01	-5	256	-0.12	0.06	-0.05	0.03
2018/05/22	-8.57	-15.03	0.35	0.07	-11	-9.4	51	0.01	9	277	0.03	-0.08	0.03	-0.01
2018/05/23	8.85	-51.63	0.23	0.02	-45.5	-24.8	105	-0.01	-4	267	-0.01	0	0.06	0.06
2018/05/24	-5.53	-27.36	-1.01	0.01	14.5	6.4	71	-0.04	2	242	0.06	0.01	-0.08	0.55
2018/05/25	-6.43	-10.72	-2.35	0.03	-14.5	-2	69	0.01	-5	265	0.55	0.02	0	1.42
2018/05/28	-15.73	16.76	-1.14	0.03	21	22	104	0	7	315	1.42	-0.12	0.01	-0.7
2018/05/29	-15.74	-29.25	0.09	-0.09	22	11.8	115	-0.04	-4	300	-0.7	0.03	0.02	0.15
2018/05/30	34.15	-80.64	2.11	0	-14.5	0.2	73	-0.03	4	312	0.15	-0.01	-0.12	0.42
2018/05/31	-18.74	79.01	0.09	0.05	34.5	0.2	55	0.07	-7	307	0.42	0.06	0.03	-0.39
2018/06/01	29.35	-31.79	-0.8	0.03	14.5	12.2	79	0.02	11	227	-0.39	0.55	-0.01	-0.25
2018/06/04	12.25	36.99	-1.5	-0.05	-14.5	-3.4	74	-0.01	62	312	-0.25	1.42	0.06	0.19
2018/06/05	1.93	37.74	0.09	-0.04	5.5	0	77	0.02	5	293	0.19	-0.7	0.55	-0.06
2018/06/06	23.55	-7.97	-0.02	0.01	1.5	-3	92	0	-2	282	-0.06	0.15	1.42	-0.31
2018/06/07	-1.98	-6.34	1.96	0.03	13.5	7.8	79	0.02	-67	283	-0.31	0.42	-0.7	0.04
2018/06/08	8.66	-51.39	-0.86	-0.02	-3.5	1.4	44	0.02	-11	280	0.04	-0.39	0.15	0.15
2018/06/11	2.97	0.36	0	0.04	-11.5	-9.2	80	-0.01	9	293	0.15	-0.25	0.42	-0.19
2018/06/12	4.85	45.97	-0.58	-0.01	33.5	19.4	90	0	57	281	-0.19	0.19	-0.39	-0.07
2018/06/13	-11.22	-37.61	0.86	0.02	-21.5	-3	69	0	0	300	-0.07	-0.06	-0.25	-0.02
2018/06/14	6.86	-14.97	-0.8	0.01	-2.5	-3.2	78	0.01	19	285	-0.02	-0.31	0.19	0.02
2018/06/15	-2.83	-19.94	-2.5	0.06	10.5	17.4	98	-0.11	-20	301	0.02	0.04	-0.06	0.2
2018/06/19	-17.07	-132.31	1.64	-0.11	-64.5	-16.2	59	0.03	-54	263	0.2	0.15	-0.31	0.1
2018/06/20	4.73	14.32	-0.34	0.05	9.5	5.4	42	0.03	57	251	0.1	-0.19	0.04	-0.1
2018/06/21	-17.56	-42.47	-1.69	0.01	-25	-6.6	71	-0.01	12	274	-0.1	-0.07	0.15	0.04
2018/06/22	5.12	15.93	2.5	-0.04	0	-1	43	0.03	-8	255	0.04	-0.02	-0.19	-0.03
2018/06/25	-37.81	-48.42	-0.82	-0.01	10	0	46	0.05	23	220	-0.03	0.02	-0.07	0.09
2018/06/26	5.99	-29.37	1.58	0.02	-18	-9.4	44	0.06	-90	286	0.09	0.2	-0.02	0.05
2018/06/27	-23.43	-71.85	1.31	0.04	-5.5	0	47	0.01	0	235	0.05	0.1	0.02	0
2018/06/28	16.68	-35.73	0.23	-0.04	13	11	44	0	64	237	0	-0.1	0.2	0
2018/06/29	2.06	87.45	1.59	-0.03	17	3.8	54	0.01	-4	216	0	0.04	0.1	0.15
2018/07/02	8.34	-103.02	-2.14	-0.06	-34	-10.2	49	0.07	5	258	0.15	-0.03	-0.1	0.05
2018/07/03	-13.49	1.32	0.46	0	-1.5	-0.2	54	0.02	-70	283	0.05	0.09	0.04	0.24
2018/07/04	11.7	-45.53	0.48	-0.02	-10.5	5.2	49	0.03	0	259	0.24	0.05	-0.03	-0.46
2018/07/05	11.69	-21.31	-0.85	-0.01	-4	-9	27	-0.05	68	226	-0.46	0	0.09	0.62
2018/07/06	23.21	22.68	-0.28	0.02	1	-6	37	0.04	-63	209	0.62	0	0.05	0.23
2018/07/09	24.35	94.06	0.96	-0.02	6	2.2	28	0.04	2	230	0.23	0.15	0	0.47
2018/07/10	9.67	8.34	0.79	-0.05	-15	-3.2	62	-0.01	8	239	0.47	0.05	0	0.59
2018/07/11	-19.82	-59.99	-5.46	0.05	3.5	7.4	51	-0.02	-11	207	0.59	0.24	0.15	0.45
2018/07/12	24.27	73.53	1.05	-0.03	7.5	0.2	44	0.03	83	211	0.45	-0.46	0.05	0.05
2018/07/13	3.02	11.63	0.88	-0.04	-23.5	-15.2	37	-0.02	-17	220	0.05	0.62	0.24	0.98
2018/07/16	-2.88	-20.6	-3.49	0.01	8.5	1.2	62	0.02	-129	204	0.98	0.23	-0.46	-0.9
2018/07/17	11.12	-22.71	0.32	-0.03	9.5	-1.2	66	0.02	134	248	-0.9	0.47	0.62	0.68
2018/07/18	6.07	-18.06	0.74	-0.01	-8	-6.8	60	-0.02	25	253	0.68	0.59	0.23	0.09
2018/07/19	-11.13	-2.98	-0.32	0.04	20.5	5.8	55	0.01	-96	230	0.09	0.45	0.47	0.04
2018/07/20	-2.66	64.55	0.49	-0.01	6	2	67	0.07	1	220	0.04	0.05	0.59	-0.07
2018/07/23	5.15	32.86	-0.01	-0.04	1.5	-6.8	48	0.05	6	225	-0.07	0.98	0.45	0.4
2018/07/24	13.42	55.96	0.38	0.02	10.5	1.4	73	0.01	-11	221	0.4	-0.9	0.05	0.33
2018/07/25	25.67	-3.96	0.49	0.04	18.5	-2.8	54	0.01	0	272	0.33	0.68	0.98	1.06
2018/07/26	-8.63	-41.5	0.61	-0.02	-1	-6.4	54	-0.01	2	257	1.06	0.09	-0.9	1.08
2018/07/27	-18.62	-15.02	-0.25	0.03	-0.5	-2.8	51	-0.03	-2	207	1.08	0.04	0.68	0.07
2018/07/30	-16.22	-6.15	0.68	0.01	1	-9.8	74	0.04	70	206	0.07	-0.07	0.09	1.4
2018/07/31	13.69	2.58	-0.72	-0.02	1.5	-5.6	56	0.03	6	234	1.4	0.4	0.04	0.16
2018/08/01	-2.93	-70.27	-1.86	-0.03	-11.5	-5.6	80	0.01	4	225	0.16	0.33	-0.07	0.82
2018/08/02	13.86	-76.43	1.06	0.07	5.5	-7.8	75	-0.06	-12	208	0.82	1.06	0.4	0
2018/08/03	13.13	-55.68	-0.24	0.03	10.5	11.6	51	-0.01	-127	203	0	1.08	0.33	-0.35
2018/08/06	10.05	-42.01	0.54	0.01	28.5	13	67	0.01	122	239	-0.35	0.07	1.06	0.62
2018/08/07	8.05	95.6	0.9	0.03	23	17.6	78	-0.02	7	230	0.62	1.4	1.08	1.85
2018/08/08	-0.75	-54.36	-2.37	0.06	19.5	1.4	71	0.02	-1	216	1.85	0.16	0.07	0.65
2018/08/09	-4.12	83.02	-0.21	0	2	0	86	0	-65	225	0.65	0.82	1.4	0.85
2018/08/10	-20.3	7.49	0.74	-0.01	-38.5	-4	79	-0.05	65	221	0.85	0	0.16	0.7
2018/08/13	-11.35	-14.68	-0.2	-0.01	22	15	41	-0.05	-67	228	0.7	-0.35	0.82	-0.88
2018/08/14	18.03	-17.43	-0.15	0.03	-11	-10.6	35	0.01	-2	241	-0.88	0.62	0	0.48
2018/08/15	-21.59	-80.93	-1.7	-0.02	23.5	-10.6	48	-0.03	68	224	0.48	1.85	-0.35	0
2018/08/16	15.88	-15.25	0.67	-0.03	-7	-6	47	0.02	14	244	0	0.65	0.62	0.01
2018/08/17	15.88	-47.11	0.4	0.03	27	0.8	37	0.01	-77	218	0.01	0.85	1.85	0.04
2018/08/20	6.92	37.63	0.38	0.01	36.5	-4.4	32	0.03	0	223	0.04	0.7	0.65	-0.71
2018/08/21	5.91	59.4	0.42	0.04	-38.5	5.2	49	0	67	202	-0.71	-0.88	0.85	-1.29
2018/08/22	-1.14	-18.7	2.15	-0.03	43.5	13.2	59	0.03	-63	193	-1.29	0.48	0.7	0.31
2018/08/23	-4.84	12.08	-0.05	0.01	-37.5	0.6	69	0.02	61	235	0.31	0	-0.88	-0.11
2018/08/24	17.71	5.3	1.09	-0.06	-5.5	7.6	56	0.02	-61	226	-0.11	0.01	0.48	0.03
2018/08/27	22.05	81.24	0.39	-0.04	-28	-11	43	0.04	-9	225	0.03	0.04	0	-0.27
2018/08/28	0.78	-6.4	-0.26	-0.02	10.5	4.4	48	-0.03	71	257	-0.27	-0.71	0.01	-0.61
2018/08/29	16.52	-13.6	1.19	0.02	-28	2.6	53	0.01	-130	231	-0.61	-1.29	0.04	0.48
2018/08/30	-12.91	-35.48	0.63	0.01	9	5	47	0.02	61	239	0.48	0.31	-0.71	-0.33
2018/08/31	0.39	-16.59	-0.35	0.04	-5.5	-9.4	41	-0.02	72	186	-0.33	-0.11	-1.29	0.93
2018/09/03	-2.4	-12.68	0.73	-0.05	-24.5	-10	53	-0.03	-69	218	0.93	0.03	0.31	-0.39
2018/09/04	-2.4	42.08	0.02	-0.06	3.5	9.6	78	-0.01	4	236	-0.39	-0.27	-0.11	-0.09
2018/09/05	-8.12	-65.76	-0.9	-0.02	14	-1	89	-0.01	61	238	-0.09	-0.61	0.03	0.05
2018/09/06	-10.55	-35.26	-0.77	-0.01	42.5	8.8	48	0.03	-63	250	0.05	0.48	-0.27	0.13
2018/09/07	-6.37	14.76	0.33	0	-10.5	3.6	42	-0.01	2	202	0.13	-0.33	-0.61	-0.28
2018/09/10	5.45	-47.57	0.54	0.03	47	10.4	55	-0.02	67	231	-0.28	0.93	0.48	-0.03
2018/09/11	10.76	-5.86	1.69	0.02	-32.5	-11	63	0.03	-4	247	-0.03	-0.39	-0.33	0.56
2018/09/12	1.03	-22.19	0.68	-0.01	-19.5	3.4	69	0.01	0	243	0.56	-0.09	0.93	-0.65
2018/09/13	15.26	34.55	-1.56	-0.01	19	-5.6	72	0.02	-55	235	-0.65	0.05	-0.39	0.35
2018/09/14	0.8	5.52	-0.09	-0.04	11.5	7.6	60	0.02	-6	213	0.35	0.13	-0.09	2.32
2018/09/17	-16.18	-37.17	-0.04	0.05	-6.5	-5.8	43	-0.02	-9	229	2.32	-0.28	0.05	-0.87
2018/09/18	15.51	64.51	0.98	0.11	6	1.8	34	0.03	88	238	-0.87	-0.03	0.13	-1.98
2018/09/19	3.64	43.05	0.37	-0.02	8	5	42	0.01	-14	233	-1.98	0.56	-0.28	0.58
2018/09/20	22.8	-2.35	-0.7	0.05	-29.5	7.8	41	-0.01	-9	221	0.58	-0.65	-0.03	1
2018/09/21	-1.08	100.36	0.1	0.02	10	-4	38	0.05	8	198	1	0.35	0.56	-1.18
2018/09/25	-14.11	-30.69	3.07	0.1	-9	-4	58	-0.01	11	203	-1.18	2.32	-0.65	0.7
2018/09/26	-9.59	37.44	-0.53	-0.11	9	2	35	0.03	0	212	0.7	-0.87	0.35	0.34
2018/09/27	8.03	-13.65	0.38	0.09	-18	0	40	-0.01	-17	226	0.34	-1.98	2.32	-0.3
2018/09/28	-0.02	35.27	1	-0.06	4	3	55	-0.05	6	246	-0.3	0.58	-0.87	0.16
2018/10/08	-29.55	-147.96	1.19	0.28	57.5	13.4	95	-0.06	-67	224	0.16	1	-1.98	0.1
2018/10/09	-4.09	-2.21	1.09	0.03	3	12.6	89	-0.02	15	384	0.1	-1.18	0.58	0
2018/10/10	-94.66	-7.09	-1.91	-0.03	30.5	3.8	65	0.01	-14	302	0	0.7	1	0.28
2018/10/11	-57.31	-157.49	-2.83	-0.04	3	-6.8	57	0.03	63	226	0.28	0.34	-1.18	-0.29
2018/10/12	38.76	46.62	0.17	-0.09	9	6.2	65	0.03	-66	214	-0.29	-0.3	0.7	1.69
2018/10/15	-16.34	-44.28	0.35	0.11	-25	-6.2	57	-0.01	-1	250	1.69	0.16	0.34	-1.66
2018/10/16	59.13	-25.48	0.63	-0.01	17	2.2	50	0.02	82	246	-1.66	0.1	-0.3	0.22
2018/10/17	-0.71	17.28	-1.36	0.07	32	2.2	58	-0.01	7	239	0.22	0	0.16	0.38
2018/10/18	-40.43	-73.86	-0.76	-0.09	-15	-7.8	74	-0.03	-13	272	0.38	0.28	0.1	-0.04
2018/10/19	-1	90.56	0.49	0	-28.5	-12	54	-0.02	-70	236	-0.04	-0.29	0	0.53
2018/10/22	-11.9	135.32	0.05	-0.09	5.5	-3.6	52	0.02	73	255	0.53	1.69	0.28	-0.07
2018/10/23	-15.19	-86.84	-3.39	0.08	27	1	72	-0.02	-11	274	-0.07	-1.66	-0.29	0.01
2018/10/24	-84.59	4.77	-0.27	-0.03	6.5	2.6	90	0.01	-64	252	0.01	0.22	1.69	0.66
2018/10/25	49.47	6.11	0.72	-0.02	20	-6.4	72	-0.04	67	275	0.66	0.38	-1.66	0.37
2018/10/26	-46.88	-20.67	0.73	0.08	-6	-6.2	57	-0.02	-3	238	0.37	-0.04	0.22	1.71
2018/10/29	-17.44	-96.75	-0.28	-0.07	-21	7	64	0.01	-3	235	1.71	0.53	0.38	-3.21
2018/10/30	41.38	33.37	-1.43	0.03	6	0.8	80	0	6	199	-3.21	-0.07	-0.04	1.66
2018/10/31	29.11	43.56	-0.44	0.07	-1	-7.6	76	-0.01	-63	242	1.66	0.01	0.53	0.38
2018/11/01	28.63	23.21	-2.58	-0.04	-8	-1.8	81	-0.01	56	234	0.38	0.66	-0.07	-0.95
2018/11/02	-17.31	113.22	-0.06	0.06	-24.5	-2.6	63	0.02	-50	215	-0.95	0.37	0.01	-0.07
2018/11/05	15.25	-27.41	0.34	0.26	23.5	0	85	-0.04	61	242	-0.07	1.71	0.66	-1.32
2018/11/06	17.14	-19.69	-1.04	-0.03	-14	1.2	13	0.01	-13	238	-1.32	-3.21	0.37	0.12
2018/11/07	58.44	-21.24	-0.06	0	-9	-9.2	20	0.02	16	261	0.12	1.66	1.71	0.04
2018/11/08	-7.06	-9.14	-1.42	0.03	-3	3.6	44	0	-11	216	0.04	0.38	-3.21	-0.63
2018/11/09	-25.82	-45.33	-0.47	0.16	-14.5	4	50	-0.02	-65	232	-0.63	-0.95	1.66	-0.32
2018/11/12	-54.79	37.7	-0.06	0.22	17	-10.4	94	-0.01	61	277	-0.32	-0.07	0.38	0.46
2018/11/13	-4.04	32.24	-4.65	0.13	-27.5	-13.8	80	-0.05	16	235	0.46	-1.32	-0.95	0.44
2018/11/14	-20.6	-32.44	0.65	0.62	27	19.6	61	0.03	-9	271	0.44	0.12	-0.07	0.24
2018/11/15	28.62	37.43	0.5	-0.79	22	-9.2	64	0	3	269	0.24	0.04	-1.32	0.46
2018/11/16	6.07	15.3	0.14	0.49	3	4.8	61	0.01	-71	212	0.46	-0.63	0.12	-0.18
2018/11/19	-45.54	36.93	0.03	0.19	-2.5	-10.4	73	0.04	-5	235	-0.18	-0.32	0.04	0.04
2018/11/20	-48.84	-76.19	-4.26	-0.06	-11	4	60	0.03	75	263	0.04	0.46	-0.63	-1.05
2018/11/21	8.04	8.08	0.95	-0.07	7	6.4	96	-0.03	-68	250	-1.05	0.44	-0.32	1.55
2018/11/22	-8.68	-12.06	-0.88	-0.21	-14.5	-0.2	113	0	-2	272	1.55	0.24	0.46	2.96
2018/11/23	-8.69	-70.95	-3.8	0.12	-23.5	-7.2	88	0	58	231	2.96	0.46	0.44	-0.83
2018/11/26	40.89	-2.24	1.68	-0.08	-43.5	-14	135	-0.02	4	282	-0.83	-0.18	0.24	-1.71
2018/11/27	8.75	-4	-0.27	-0.06	9.5	5.8	127	-0.01	-52	277	-1.71	0.04	0.46	-0.4
2018/11/28	61.58	41.69	-1.45	0.46	23.5	0	138	-0.02	-12	259	-0.4	-1.05	-0.18	1.94
2018/11/29	-6.02	-41.28	0.75	-0.08	8	-7.6	141	0.03	71	285	1.94	1.55	0.04	-1.81
2018/11/30	22.41	35.04	-0.8	0.04	-8.5	-1.6	256	0.02	19	253	-1.81	2.96	-1.05	-0.32
2018/12/03	30.2	88.26	2.98	-0.26	54	5.2	72	-0.03	-11	276	-0.32	-0.83	1.55	-0.14
2018/12/04	-90.31	6.76	0.39	0.13	10.5	-0.4	88	-0.04	-73	270	-0.14	-1.71	2.96	0.45
2018/12/05	0	-15.71	-0.52	-0.06	18	-37	59	-0.05	10	234	0.45	-0.4	-0.83	0.94
2018/12/06	-4.11	-70.33	-1.5	-0.08	11	5.4	19	0	-17	225	0.94	1.94	-1.71	0.49
2018/12/07	-62.87	-0.11	1.61	0.13	32	7.6	59	0.03	78	227	0.49	-1.81	-0.4	-0.65
2018/12/10	4.64	-36.8	-1.7	0.02	-11	2.4	80	0.02	22	246	-0.65	-0.32	1.94	-0.87
2018/12/11	-0.94	15.06	0.23	-0.16	-251	-11.2	130	0.01	-30	234	-0.87	-0.14	-1.81	1.4
2018/12/12	14.29	10.79	-0.05	-0.26	11	0.6	180	-0.02	8	219	1.4	0.45	-0.32	-1.22
2018/12/13	-1.69	49.08	1.3	0.02	41	0.4	140	0	-15	269	-1.22	0.94	-0.14	-0.49
2018/12/14	-49.43	-53.78	-1.17	-0.33	11	-0.6	112	-0.01	16	203	-0.49	0.49	0.45	0.2
2018/12/17	-54.01	-4.71	-0.67	-0.22	-14	-3.4	130	-0.02	-142	261	0.2	-0.65	0.94	0.29
2018/12/18	0.22	-32.77	-4.35	0.26	-26	-3	117	0.03	126	247	0.29	-0.87	0.49	-0.19
2018/12/19	-39.2	-37.3	1.98	-0.1	-20.5	3.4	92	0.01	7	234	-0.19	1.4	-0.65	-0.84
2018/12/20	-39.54	-23.71	-2.89	-0.02	-4.5	-2.6	60	0.02	-4	275	-0.84	-1.22	-0.87	1.03
2018/12/21	-50.84	-38.02	-0.53	-0.04	7.5	0.6	74	0.03	-65	243	1.03	-0.49	1.4	-1.92
2018/12/24	-65.48	8.8	-3.35	-0.21	0.5	4	70.6	-0.03	65	197	-1.92	0.2	-1.22	1.91
2018/12/25	58.3	-20.92	2	-0.02	-31	-9.6	67.2	0.01	-66	217	1.91	0.29	-0.49	-0.28
2018/12/26	58.3	-15.25	2	-0.02	3.5	-2.2	63.8	0	0	233	-0.28	-0.19	0.2	0.99
2018/12/27	21.13	-11.52	-2.31	0.07	0.5	6.6	60.4	-0.03	5	236	0.99	-0.84	0.29	-1.56
2018/12/28	-3.09	20.14	0.04	-0.19	7.5	1.8	57	0.02	-2	200	-1.56	1.03	-0.19	2.16
2019/01/02	24.29	-41.11	2.71	-0.34	-34	1.8	80	0	97	207	2.16	-1.92	-0.84	-0.26
2019/01/03	-62.14	-4.7	1.04	-0.04	30	-2.4	95	-0.07	-100	204	-0.26	1.91	1.03	-1.58
2019/01/04	84.05	71.03	1.11	0.11	10	2.4	122	0.04	0	207	-1.58	-0.28	-1.92	0.54
2019/01/07	17.75	18.43	0.27	-0.07	9.5	6	154	0	7	211	0.54	0.99	1.91	-1
2019/01/08	24.72	-6.6	1.39	0.04	-11	-4.6	120	0.03	-9	211	-1	-1.56	-0.28	0.11
2019/01/09	10.55	30.78	2.72	-0.01	3.5	-3.4	55	-0.01	9	228	0.11	2.16	0.99	-0.23
2019/01/10	11.68	-5.79	0.24	-0.02	4.5	-0.4	48	0.04	-11	219	-0.23	-0.26	-1.56	0.87
2019/01/11	-0.38	22.09	-1.2	0.19	41	0	93	-0.07	9	218	0.87	-1.58	2.16	1.38
2019/01/14	-13.65	-27	-1.49	0.41	12	16.2	112	-0.07	-4	250	1.38	0.54	-0.26	-1.76
2019/01/15	27.69	60.21	1.65	-0.12	-7.5	-2.2	147	0.01	6	222	-1.76	-1	-1.58	-0.05
2019/01/16	5.8	0.66	0.68	-0.04	-6	7.2	81	-0.04	-2	199	-0.05	0.11	0.54	2.72
2019/01/17	19.86	-17.23	-0.14	0.01	0	1.6	127	-0.01	0	190	2.72	-0.23	-1	-0.98
2019/01/18	34.75	56.75	1.52	0	6.5	7.8	130	0.01	61	171	-0.98	0.87	0.11	-1.74
2019/01/21	-18.9	17.47	0.04	-0.18	-24	-3.8	187	-0.01	-65	195	-1.74	1.38	-0.23	0
2019/01/22	-18.91	-42.32	-1.24	-0.18	1.5	-11.8	149	0.01	0	203	0	-1.76	0.87	-0.32
2019/01/23	5.8	-2.27	-0.36	-0.03	16.5	0.6	105	0.01	-3	207	-0.32	-0.05	1.38	1.76
2019/01/24	3.63	17.73	-0.05	0.1	-16	-7.6	108	0	22	190	1.76	2.72	-1.76	-2.23
2019/01/25	22.43	25.69	0.55	-0.08	-3	5	171	-0.04	-22	164	-2.23	-0.98	-0.05	1.83
2019/01/28	-20.91	-0.69	-1.71	-0.16	9	-0.2	176	0.02	130	175	1.83	-1.74	2.72	-0.85
2019/01/29	-3.85	10.19	1.39	0.02	-13	-2.2	124	0	-75	187	-0.85	0	-0.98	-0.84
2019/01/30	41.05	-25.49	0.33	-0.04	-5	-0.4	63	0	59	177	-0.84	-0.32	-1.74	0.34
2019/01/31	23.05	33.15	0.24	-0.04	65	15	73	0	-80	180	0.34	1.76	0	0.61
2019/02/01	2.43	45.77	0.86	-0.1	19.5	2.8	106	-0.02	-25	159	0.61	-2.23	-0.32	-0.41
2019/02/11	3.27	59.07	-1.24	-0.08	-21	-7.8	97	-0.04	-11	151	-0.41	1.83	1.76	1.8
2019/02/12	34.93	23.87	0.91	0.02	24	-1.6	57	0	78	159	1.8	-0.85	-2.23	-2.19
2019/02/13	8.3	66.69	1.19	-0.08	-12.5	5.4	81	0.03	-76	182	-2.19	-0.84	1.83	0
2019/02/14	-7.3	5.11	0.96	-0.02	-6.5	1.6	44	-0.04	70	177	0	0.34	-0.85	-0.3
2019/02/15	29.87	-63.44	1.68	0.06	0	1.6	60	0.01	-67	163	-0.3	0.61	-0.84	0.47
2019/02/18	2.08	107.04	0.25	0.02	-14	-4.4	67	0	6	189	0.47	-0.41	0.34	-0.23
2019/02/19	2.08	-6.13	-0.05	0.01	-2.5	0.2	88	0.01	2	193	-0.23	1.8	0.61	-0.03
2019/02/20	4.94	12.32	0.65	-0.01	9.5	4	123	0.01	55	243	-0.03	-2.19	-0.41	2.76
2019/02/21	-9.82	-9.22	-0.03	0.06	19.5	-2.4	107	-0.03	-63	217	2.76	0	1.8	-3.07
2019/02/22	17.79	77.41	0.05	-0.01	10	-2.6	63	-0.01	0	200	-3.07	-0.3	-2.19	0.25
2019/02/25	3.44	209.36	-2.36	0.11	-4	7.8	100	-0.01	77	221	0.25	0.47	0	-0.21
2019/02/26	-2.21	-44.79	0.45	-0.04	4	2.2	155	0	-12	226	-0.21	-0.23	-0.3	-0.4
2019/02/27	-1.52	-6.3	1.18	0.04	0.5	9.6	55	0.01	0	258	-0.4	-0.03	0.47	0.79
2019/02/28	-7.89	-9.02	-0.36	0	0.5	1.8	50	-0.01	0	216	0.79	2.76	-0.23	0.06
2019/03/01	19.2	80.34	-0.96	0.04	17.5	15.6	40	0	12	226	0.06	-3.07	-0.03	-0.39
2019/03/04	-10.88	44.39	0.6	0	-31.5	-4.6	72	0.01	-67	264	-0.39	0.25	2.76	-0.24
2019/03/05	-3.16	21.91	0.19	0.04	-3.5	-4.2	54	-0.02	62	231	-0.24	-0.21	-3.07	1.64
2019/03/06	-18.2	32.08	0.13	-0.05	-12	4.4	59	-0.02	-66	248	1.64	-0.4	0.25	-1.14
2019/03/07	-22.52	-39.24	0.31	0.03	6	-2.4	68	0.01	57	240	-1.14	0.79	-0.21	0.03
2019/03/08	-5.86	-151.27	-0.56	-0.01	-35.5	-9.8	82	-0.06	11	226	0.03	0.06	-0.4	0.52
2019/03/11	40.23	72.37	0.84	-0.08	-11	-10.6	98	0.02	-70	224	0.52	-0.39	0.79	-0.76
2019/03/12	8.22	25.4	0.09	0.02	2	1	84	0.01	88	220	-0.76	-0.24	0.06	0.32
2019/03/13	19.4	-31.16	0.88	0.04	4	-4.6	96	0.02	-6	257	0.32	1.64	-0.39	-1.06
2019/03/14	-2.44	-25.7	-0.32	0.01	2	3.4	72	0.01	-68	223	-1.06	-1.14	-0.24	0.98
2019/03/15	14	46.52	-0.07	-0.06	3	3	72	0	48	218	0.98	0.03	1.64	-0.29
2019/03/18	10.46	106.74	0.38	0.05	-6	-2.8	70	0.01	9	283	-0.29	0.52	-1.14	0.03
2019/03/19	-0.37	-17.79	0.07	0.02	-3.5	-1.8	74	0	0	212	0.03	-0.76	0.03	-0.01
2019/03/20	-8.34	1.48	0.89	-0.03	-2.5	5.4	60	0.02	5	197	-0.01	0.32	0.52	0.09
2019/03/21	30.65	1.45	-0.64	-0.01	8.5	1.4	71	0.02	2	221	0.09	-1.06	-0.76	-0.01
2019/03/22	-54.17	-3.09	-0.83	-0.07	15	-0.2	44	-0.03	-83	198	-0.01	0.98	0.32	0.1
2019/03/25	-2.35	-90.97	0.18	0.03	-15.5	-3	49	-0.03	89	278	0.1	-0.29	-1.06	-0.31
2019/03/26	20.1	-42.39	0.76	-0.03	-3	3	72	0.01	-12	233	-0.31	0.03	0.98	0.06
2019/03/27	-13.09	42.95	-0.14	-0.02	-0.5	-4.4	65	-0.02	25	208	0.06	-0.01	-0.29	0.11
2019/03/28	10.07	-14.99	-0.01	-0.01	-1	1	76	0	-31	203	0.11	0.09	0.03	-0.1
2019/03/29	18.96	143.94	0.57	-0.05	2	-0.6	82	-0.01	-7	217	-0.1	-0.01	-0.01	-0.17
2019/04/01	32.79	101.59	0.62	0.03	18	15.2	74	-0.02	20	244	-0.17	0.1	0.09	0.7
2019/04/02	0.05	-2.64	0.36	-0.01	-11	-3.6	55	-0.01	-13	269	0.7	-0.31	-0.01	-0.44
2019/04/03	6.16	50.87	-0.06	-0.02	10.5	9.6	50	0	12	198	-0.44	0.06	0.1	-0.04
2019/04/04	5.99	40.07	0.09	-0.03	-0.5	-0.4	70	0.01	-17	273	-0.04	0.11	-0.31	0.13
2019/04/08	16.38	-5	1.7	0.07	11	4.6	73	0	62	244	0.13	-0.1	0.06	-0.57
2019/04/09	-17.57	18.2	-0.49	0	77.5	-2.4	42	0.02	-32	257	-0.57	-0.17	0.11	-0.46
2019/04/10	10.01	10.42	1.12	-0.01	-14	1.8	42	0	0	255	-0.46	0.7	-0.1	-0.07
2019/04/11	0.11	-88.27	-0.9	-0.03	-9.5	0.6	52	0	-26	240	-0.07	-0.44	-0.17	0.96
2019/04/12	19.09	-8.96	0.72	-0.02	5	4	56	0.01	-11	205	0.96	-0.04	0.7	2.83
2019/04/15	-1.83	-13.1	-0.37	-0.06	8.5	-3.8	68	0.02	10	215	2.83	0.13	-0.44	-2.75
2019/04/16	1.48	110.27	0.54	-0.02	-6.5	2.4	52	-0.01	9	280	-2.75	-0.57	-0.04	0.8
2019/04/17	-6.61	1.45	-0.1	-0.06	5	-1.4	65	-0.01	-6	227	0.8	-0.46	0.13	0.1
2019/04/18	4.58	-15.16	0.35	-0.02	-6.5	-32.4	71	-0.01	0	215	0.1	-0.07	-0.57	1.48
2019/04/19	1.47	48.53	1.04	0.02	18.5	0.4	68	-0.03	-10	236	1.48	0.96	-0.46	-2.46
2019/04/22	1.47	-95	1.03	0.02	-6	8.6	78	0.01	29	194	-2.46	2.83	-0.07	0.23
2019/04/23	25.71	-6.6	0.47	-0.08	7	3.4	58	0.01	-10	243	0.23	-2.75	0.96	0.91
2019/04/24	-6.43	11.08	0.06	0.02	12.5	4.2	88	-0.01	-11	221	0.91	0.8	2.83	-0.64
2019/04/25	-1.08	-88.27	-0.22	0.04	-5	-1.2	80	-0.03	12	233	-0.64	0.1	-2.75	-0.62
2019/04/26	13.71	-52.55	-2.2	0.07	2	3.8	51	-0.01	-2	214	-0.62	1.48	0.8	1.32
2019/04/29	3.15	11.06	-0.11	0.01	7.5	0.4	22	0	-14	184	1.32	-2.46	0.1	0.2
2019/04/30	2.8	12.88	0.76	-0.02	-2.5	8.8	57	0.03	-66	204	0.2	0.23	1.48	0.59
2019/05/06	-13.36	-228.59	-1.56	-0.05	10.5	-5.4	59	0	82	235	0.59	0.91	-2.46	2.39
2019/05/07	-48.42	36.05	-1.36	0.02	10.5	-5.8	54	0.03	-5	234	2.39	-0.64	0.23	0.11
2019/05/08	-4.63	-53.21	0.49	0.06	-5	-5.8	65	0	-58	212	0.11	-0.62	0.91	-0.01
2019/05/09	-8.7	-67.76	0.02	0	-11	-0.8	68	0.02	117	223	-0.01	1.32	-0.64	0.01
2019/05/10	10.68	130.75	0.23	0.02	5	2.4	79	0.04	-13	187	0.01	0.2	-0.62	0.96
2019/05/13	-69.53	-61.72	-0.39	0	-11.5	6.4	116	0.01	-17	235	0.96	0.59	1.32	-1.36
2019/05/14	22.54	-23.58	1.01	0.03	-13.5	-4.2	116	0.05	13	191	-1.36	2.39	0.2	0.4
2019/05/15	16.55	81.94	0.53	-0.04	33	-2.4	42	0.01	100	232	0.4	0.11	0.59	2.85
2019/05/16	25.36	16.87	0.85	0.03	-1	1.2	59	0.01	-66	212	2.85	-0.01	2.39	-0.02
2019/05/17	-16.79	-95.2	-0.41	-0.02	21	-4.4	56	-0.01	0	205	-0.02	0.01	0.11	-1.15
2019/05/20	-19.3	-30.97	-0.24	0.05	-3	1.8	79	0.02	-50	205	-1.15	0.96	-0.01	0.78
2019/05/21	24.13	48.99	0.21	-0.05	16.5	-3.8	77	0	-12	200	0.78	-1.36	0.01	0.18
2019/05/22	-8.09	-17.4	-1.19	-0.07	-16	-3	96	0	2	218	0.18	0.4	0.96	0.08
2019/05/23	-34.03	-65.42	-3.23	0.03	4.5	1.6	103	-0.01	-2	200	0.08	2.85	-1.36	1.23
2019/05/24	3.82	9.95	0.93	0.02	26	-4.4	78	0.01	-2	208	1.23	-0.02	0.4	-0.06
2019/05/27	-11.83	43.29	1.42	-0.01	-30	-4.2	66	0.02	-15	235	-0.06	-1.15	2.85	1.78
2019/05/28	-11.84	35.06	0	-0.01	-5	0.4	63	-0.01	-5	189	1.78	0.78	-0.02	2.22
2019/05/29	-19.37	-8.35	-0.66	0.04	8.5	-4.8	51	-0.01	23	208	2.22	0.18	-1.15	4.02
2019/05/30	5.84	-22.73	-2.58	-0.06	5	-1.4	50	-0.01	-24	185	4.02	0.08	0.78	2
2019/05/31	-36.8	-11.39	-2.38	-0.1	-10.5	-9.6	69	-0.02	17	188	2	1.23	0.18	4.69
2019/06/03	-7.61	2.22	-3.21	-0.05	-17	4.8	68	0.02	0	207	4.69	-0.06	0.08	0.84
2019/06/04	58.82	-33.54	0.69	0.01	11.5	3.4	77	0.04	-7	238	0.84	1.78	1.23	1.42
2019/06/05	22.88	-1.36	-1.34	-0.05	-2.5	-1.4	61	0.02	10	201	1.42	2.22	-0.06	-3.13
2019/06/06	17.34	-32.43	1.04	-0.03	10.5	5.2	56	-0.01	-10	180	-3.13	4.02	1.78	-5.07
2019/06/10	43.24	46.06	0.62	0.02	26.5	5	79	0.05	-6	177	-5.07	2	2.22	-4.56
2019/06/11	-1.01	108.54	0	0.04	22	6.8	66	0.01	2	211	-4.56	4.69	4.02	-4.11
2019/06/12	-5.88	-28.18	-2.32	-0.02	-38	-0.2	65	0	4	235	-4.11	0.84	2	-3.2
2019/06/13	11.8	-5.71	1.34	-0.05	6	-4.4	64	-0.01	47	189	-3.2	1.42	4.69	-3.23
2019/06/14	-4.66	-30.51	0.7	0.06	-19	0	63	-0.01	-37	186	-3.23	-3.13	0.84	-1.9
2019/06/17	2.69	-0.06	-1.07	-0.01	-2.5	2	28	-0.03	3	180	-1.9	-5.07	1.42	2.54
2019/06/18	28.08	12.8	1.2	-0.05	5.5	6.4	26	-0.01	7	178	2.54	-4.56	-3.13	3.12
2019/06/19	8.71	48.32	-0.32	-0.05	4	-1.2	36	-0.02	8	210	3.12	-4.11	-5.07	3.43
2019/06/20	27.72	112.58	2.63	-0.07	5.5	4.4	37	0.01	-9	190	3.43	-3.2	-4.56	-2.95
2019/06/21	-3.72	5.42	0.75	-0.01	-5	3.8	53	-0.01	84	175	-2.95	-3.23	-4.11	1.75
2019/06/24	-5.11	7.33	-0.34	0.1	-17.5	1.8	69	0.06	-75	219	1.75	-1.9	-3.2	0.45
2019/06/25	-27.97	-39.96	0.19	-0.02	5.5	-1	85	0.03	-14	205	0.45	2.54	-3.23	-0.03
2019/06/26	-3.6	-6.98	1.44	-0.01	-3	-9.8	85	-0.01	7	193	-0.03	3.12	-1.9	0.66
2019/06/27	11.14	40.49	0.06	0.05	-3.5	1.2	83	0.01	-19	190	0.66	3.43	2.54	-0.89
2019/06/28	16.84	-9.23	0	0	17.5	7	56	0	6	195	-0.89	-2.95	3.12	1.75
2019/07/01	22.57	110.22	-1.49	-0.05	11.5	-5	67	-0.01	-12	192	1.75	1.75	3.43	-0.72
2019/07/02	8.68	1.36	-2.66	-0.03	-4	1	97	-0.08	19	181	-0.72	0.45	-2.95	0.47
2019/07/03	22.81	-43.64	1.42	0.05	-26	-10.8	88	0.02	0	183	0.47	-0.03	1.75	1.19
2019/07/04	-2.7	-20.43	-0.52	0.05	2	-3.6	59	0	-11	161	1.19	0.66	0.45	-0.41
2019/07/05	-2.71	20.1	0.93	0.06	-8	4.4	61	0	7	200	-0.41	-0.89	-0.03	0.09
2019/07/08	-14.46	-90.41	-0.12	0	6	-3.4	56.2	-0.02	9	191	0.09	1.75	0.66	-0.55
2019/07/09	3.68	-9.66	0.05	0.03	10	-3.4	51.4	-0.01	-9	223	-0.55	-0.72	-0.89	2.3
2019/07/10	13.44	-6.39	2.85	0.02	-11	-1.2	46.6	-0.01	-17	279	2.3	0.47	1.75	-0.2
2019/07/11	6.84	-1.52	-0.49	-0.04	21	1.4	41.8	0.02	13	319	-0.2	1.19	-0.72	0.16
2019/07/12	13.86	23.51	0.2	0.05	2.5	-1.2	37	0	-9	188	0.16	-0.41	0.47	-1.28
2019/07/15	0.53	15.46	-0.24	-0.06	1.5	-1	49	0.01	-56	203	-1.28	0.09	1.19	0.21
2019/07/16	-10.26	-17.35	-2.13	-0.08	22.5	3	43	0	59	208	0.21	-0.55	-0.41	-0.07
2019/07/17	-19.62	-2.2	-0.69	-0.01	-7	-7.4	52	-0.02	25	222	-0.07	2.3	0.09	-0.24
2019/07/18	10.69	-36.24	-1.73	-0.02	1.5	3	33	0	-11	206	-0.24	-0.2	-0.55	-0.27
2019/07/19	-18.5	39.56	0.54	-0.04	3	6.4	35	0.01	-4	177	-0.27	0.16	2.3	0.13
2019/07/22	8.42	-26.28	0.79	0.07	-22.5	0.2	51	-0.02	7	206	0.13	-1.28	-0.2	-0.04
2019/07/23	20.44	8.23	0.57	-0.03	-2	6.8	39	0	-7	200	-0.04	0.21	0.16	-0.6
2019/07/24	14.09	29.92	-0.65	-0.06	15.5	0.2	36	-0.03	-78	186	-0.6	-0.07	-1.28	0.25
2019/07/25	-15.89	31.24	0.21	0.01	0	-0.8	40	-0.02	11	169	0.25	-0.24	0.21	0.36
2019/07/26	22.19	7.5	0.07	-0.09	-7	-1.4	40	0.01	54	173	0.36	-0.27	-0.07	-0.36
2019/07/29	-4.89	-4.3	0.25	-0.03	-9	0.4	43.4	-0.01	2	184	-0.36	0.13	-0.24	0.01
2019/07/30	-7.79	16.05	1.01	0.02	4.5	-4	46.9	0.01	20	175	0.01	-0.04	-0.27	-0.21
2019/07/31	-32.8	-34.96	0.45	0.1	2	0.4	50.3	0.01	-13	184	-0.21	-0.6	0.13	1.96
2019/08/01	-26.82	-31.89	-4.67	-0.07	-8	-4.4	53.7	-0.04	-3	185	1.96	0.25	-0.04	-2.06
2019/08/02	-21.51	-56.03	1.39	-0.03	10	-2.8	57.1	0	-69	155	-2.06	0.36	-0.6	-0.53
2019/08/05	-87.31	-71.75	-2.08	-0.05	-1	-3.6	60.6	0.04	127	140	-0.53	-0.36	0.25	0.01
2019/08/06	37.03	-39.36	-0.87	0.01	5.5	1	64	0.15	-53	168	0.01	0.01	0.36	-0.56
2019/08/07	2.21	-14.9	-2.71	-0.01	-10.5	0.4	57	0.02	-11	186	-0.56	-0.21	-0.36	0.48
2019/08/08	54.11	47.86	1.15	0.03	15.5	-0.8	52	0.01	4	150	0.48	1.96	0.01	-0.02
2019/08/09	-19.44	-35.76	1.15	0.01	5	-3.2	57	-0.01	-16	150	-0.02	-2.06	-0.21	-0.14
2019/08/12	-35.56	65.57	0.04	-0.02	-7	4	59.3	0.03	22	149	-0.14	-0.53	1.96	-1.59
2019/08/13	43.23	-33.35	2.73	0.05	5	-5.2	61.5	0.01	-71	150	-1.59	0.01	-2.06	-0.98
2019/08/14	-85.72	16.65	-1.82	0	-19	5.8	63.8	-0.01	76	159	-0.98	-0.56	-0.53	-1.98
2019/08/15	7	11.6	-1.25	0.06	-3.5	1.6	66	-0.05	-2	169	-1.98	0.48	0.01	0.24
2019/08/16	41.08	16.54	0.41	-0.02	-63	3.2	68.3	-0.02	-17	150	0.24	-0.02	-0.56	-0.92
2019/08/19	34.97	80.55	1.1	0	10	-1	70.5	0	8	181	-0.92	-0.14	0.48	0.9
2019/08/20	-23.14	-3.36	0.29	0.02	-0.5	2.2	72.8	0	5	165	0.9	-1.59	-0.02	0.04
2019/08/21	23.92	-5.97	0.27	-0.05	-12.5	-1.8	75	0.01	-66	182	0.04	-0.98	-0.14	1.62
2019/08/22	-1.48	11.75	-0.38	-0.02	8.5	3.8	67	0	-14	171	1.62	-1.98	-1.59	1.31
2019/08/23	-75.84	27.35	-0.58	0.01	-5.5	-1.2	76	0.01	0	149	1.31	0.24	-0.98	-0.15
2019/08/26	31.27	-54.95	-0.64	0.07	-27.5	0.8	47	0.03	70	179	-0.15	-0.92	-1.98	-1.16
2019/08/27	-9.22	51.04	0.81	-0.03	-2.5	3.6	42	0.02	39	180	-1.16	0.9	0.24	0.12
2019/08/28	18.78	-14.37	0.98	0.03	6.5	-9.2	26	0.01	-48	179	0.12	0.04	-0.92	-0.35
2019/08/29	36.64	-12.39	0.59	0.06	-14.5	-2	35.7	0	8	166	-0.35	1.62	0.9	-0.37
2019/08/30	1.88	9.4	-0.65	-0.01	17.5	4.4	45.3	-0.02	-6	153	-0.37	1.31	0.04	0
2019/09/02	-10.09	48.73	-1.77	0.04	7.5	1.2	55	-0.05	-63	214	0	-0.15	1.62	0.36
2019/09/03	-10.1	5.29	-0.4	0.03	-6.5	-0.4	42	-0.01	57	177	0.36	-1.16	1.31	-0.15
2019/09/04	31.51	32.39	2.44	0.09	10	6	48	-0.01	22	170	-0.15	0.12	-0.15	0.11
2019/09/05	38.22	39.32	0.25	0	8.5	2	57	0.03	-81	178	0.11	-0.35	-1.16	-0.6
2019/09/06	2.71	23.19	0.59	0.05	-4.5	1.4	49	0.01	61	151	-0.6	-0.37	0.12	-0.98
2019/09/09	-0.28	24.44	1.05	0.12	20.5	-1.6	81	-0.02	12	174	-0.98	0	-0.35	0.58
2019/09/10	0.96	-13.68	-0.21	-0.03	-6	-1.6	76	0.02	4	187	0.58	0.36	-0.37	-0.39
2019/09/11	21.54	-29.17	-1.57	-0.03	12.5	0.6	76	0	-6	180	-0.39	-0.15	0	-0.85
2019/09/12	8.64	42.28	-0.43	0.03	8	-9.4	83	-0.02	4	172	-0.85	0.11	0.36	0.34
2019/09/16	-11.61	-14.66	8.64	0.11	-0.5	1	49	0.01	7	182	0.34	-0.6	-0.15	-0.01
2019/09/17	7.74	-66.5	-4.47	-0.03	-11.5	2.2	46	-0.05	21	225	-0.01	-0.98	0.11	-0.03
2019/09/18	1.03	18.86	-0.95	-0.02	-12	-1	48	0.05	-22	229	-0.03	0.58	-0.6	-0.58
2019/09/19	0.06	14.3	0.8	-0.09	-15	-1.8	64	-0.02	11	214	-0.58	-0.39	-0.98	0.28
2019/09/20	-14.72	11.27	-0.12	-0.01	-23	-5.6	43	0.01	-13	226	0.28	-0.85	0.58	-0.57
2019/09/23	-0.29	-44.99	0.49	-0.01	4	-3.4	51	-0.02	40	227	-0.57	0.34	-0.39	0.52
2019/09/24	-25.18	10.42	-1.67	-0.03	-54.5	-0.8	59	0	78	220	0.52	-0.01	-0.85	0.28
2019/09/25	18.27	-30.1	-0.71	0.01	10.5	4	68	-0.01	-44	219	0.28	-0.03	0.34	0.09
2019/09/26	-7.25	-29.84	0.35	-0.06	-3	-2.6	76	-0.01	-59	183	0.09	-0.58	-0.01	-0.02
2019/09/27	-15.83	11.51	-0.83	-0.05	-17	-5.6	66	-0.03	-12	183	-0.02	0.28	-0.03	-0.1
2019/09/30	14.95	-38.12	-1.13	-0.07	8	2.2	75	0	-10	167	-0.1	-0.57	-0.58	-0.24
2019/10/08	-83.68	23.15	-2.54	-0.04	16	-3	22	0.03	22	185	-0.24	0.52	0.28	0.81
2019/10/09	26.34	5.56	0.08	-0.05	-9	-0.4	36	-0.01	2	193	0.81	0.28	-0.57	-1.29
2019/10/10	18.73	31.4	0.78	-0.03	2.5	0.2	60	0.02	12	171	-1.29	0.09	0.52	0.3
2019/10/11	32.14	37.09	1.41	0.01	-3.5	-1.4	32	0.01	8	166	0.3	-0.02	0.28	-0.31
2019/10/14	-4.12	41.51	-1.16	0.06	-17	-3.8	54	0	-16	240	-0.31	-0.1	0.09	0.83
2019/10/15	29.53	-16.99	-0.61	0.06	9	-2.8	45	-0.01	-23	229	0.83	-0.24	-0.02	-0.17
2019/10/16	-5.99	-13.56	0.68	-0.05	-25	-2	33	0.02	11	199	-0.17	0.81	-0.1	0.2
2019/10/17	8.26	2.53	0.49	0.03	19.5	1.4	45	0.03	18	229	0.2	-1.29	-0.24	-0.02
2019/10/18	-11.75	-55.84	-0.49	0.04	3	0.4	48	0.02	-35	186	-0.02	0.3	0.81	0.26
2019/10/21	20.52	11.46	-0.46	-0.12	-3	0	69	0.02	-8	240	0.26	-0.31	-1.29	-0.24
2019/10/22	-10.73	15.04	0.74	0.04	3.5	0	60	0	3	210	-0.24	0.83	0.3	-0.68
2019/10/23	8.53	-24.8	1.47	0	12	-2	45	-0.01	-1	261	-0.68	-0.17	-0.31	0.15
2019/10/24	5.77	-0.41	0.5	0.05	4.5	-1.4	50	0	-59	214	0.15	0.2	0.83	0
2019/10/25	12.26	26.12	0.35	-0.01	1	4.6	43	-0.01	100	193	0	-0.02	-0.17	-0.25
2019/10/28	16.87	29.8	-0.45	0.24	-9.5	2.4	49	-0.02	13	261	-0.25	0.26	0.2	-1.16
2019/10/29	-2.53	-16.36	0.02	0.07	11	-6.2	73	0	-44	229	-1.16	-0.24	-0.02	-0.54
2019/10/30	9.88	-19	-0.98	0.06	1.5	0.4	95	0	25	247	-0.54	-0.68	0.26	-0.43
2019/10/31	-9.21	-4.48	-0.38	-0.05	-24.5	-13	94	0.03	-17	233	-0.43	0.15	-0.24	-0.01
2019/11/01	29.35	65.64	1.46	0.06	1	-1.6	86	-0.02	23	214	-0.01	0	-0.68	0.89
2019/11/04	11.36	25.73	0.44	0.12	-12.5	3	103	0	-8	220	0.89	-0.25	0.15	-0.35
2019/11/05	-3.65	24.69	0.83	0.05	23	1	85	-0.02	-11	270	-0.35	-1.16	0	-1
2019/11/06	2.16	-17.93	-1.22	-0.04	-13.5	-2.4	69	-0.07	-15	247	-1	-0.54	-0.25	-0.91
2019/11/07	8.4	6.99	0.55	-0.04	5	0.6	67	-0.01	40	225	-0.91	-0.43	-1.16	0.95
2019/11/08	7.9	-18.86	0.22	0	1	8.4	74	-0.02	-29	203	0.95	-0.01	-0.54	-0.65
2019/11/11	-6.07	-70.03	-0.33	-0.15	-15.5	-2.8	77	-0.02	-1	222	-0.65	0.89	-0.43	-0.83
2019/11/12	4.83	0.71	-0.12	-0.02	5	0.8	66	0.01	30	279	-0.83	-0.35	-0.01	0.71
2019/11/13	2.2	-3.71	0.31	0.05	0	6.4	54	-0.01	-7	214	0.71	-1	0.89	1.92
2019/11/14	2.59	5.88	-0.09	-0.03	9	-1	51	0	-3	259	1.92	-0.91	-0.35	-0.93
2019/11/15	23.83	-28.77	1.02	0.04	-10	-2	60	0.02	5	182	-0.93	0.95	-1	-1.76
2019/11/18	1.57	30.84	-0.86	-0.14	0	-2.6	55	0.01	-11	222	-1.76	-0.65	-0.91	0.49
2019/11/19	-1.85	39.11	-1.53	-0.03	30	1.2	72	0.02	-7	205	0.49	-0.83	0.95	-1.07
2019/11/20	-11.72	-39.18	1.49	0.05	7.5	-0.2	68	0.01	37	257	-1.07	0.71	-0.65	-2.46
2019/11/21	-4.92	-18.26	1.57	0.07	-8.5	3.2	79	0.01	-30	229	-2.46	1.92	-0.83	0.7
2019/11/22	6.75	-39.61	-0.58	0.07	-8	-1.2	93	0	18	207	0.7	-0.93	0.71	-0.19
2019/11/25	23.35	28.22	0.26	-0.12	9.5	1.2	26	-0.02	-33	231	-0.19	-1.76	1.92	-0.27
2019/11/26	6.88	13.44	0.62	-0.05	-28.5	-3.8	36	-0.01	16	235	-0.27	0.49	-0.93	0
2019/11/27	13.11	-16.03	-0.21	-0.04	0	-5.8	25	0	-3	296	0	-1.07	-1.76	-0.15
2019/11/28	-6.32	-13.32	-0.19	-0.09	-6	0.2	90	-0.02	-8	242	-0.15	-2.46	0.49	-0.2
2019/11/29	-6.33	-33.63	-1.44	-0.09	2.5	7.6	55	0.01	15	172	-0.2	0.7	-1.07	-0.21
2019/12/02	-27.11	7.39	-1.51	0.03	10.5	0.2	86	0	-3	228	-0.21	-0.19	-2.46	0.42
2019/12/03	-20.67	15.03	-0.1	0.1	1	-2.4	82	0.04	22	188	0.42	-0.27	0.7	0.05
2019/12/04	19.56	-1.27	2.18	-0.03	-9.5	0.4	87	0.01	-32	246	0.05	0	-0.19	-0.19
2019/12/05	4.67	29.54	0.39	0.01	6	1.6	65	0.02	21	229	-0.19	-0.15	-0.27	0.15
2019/12/06	28.48	23.03	1	-0.07	1	-0.8	130	0.01	-22	191	0.15	-0.2	0	0.04
2019/12/09	-9.95	-6.94	-0.14	-0.1	7.5	-8.2	85	-0.03	0	210	0.04	-0.21	-0.15	0.09
2019/12/10	-3.44	4.93	0.09	0.01	-1.5	-5.6	104	0	37	203	0.09	0.42	-0.2	1.03
2019/12/11	9.11	2.37	-0.62	-0.01	-6.5	-3.4	108	0.02	-28	223	1.03	0.05	-0.21	0.81
2019/12/12	26.94	-11.73	0.48	0.09	-2.5	-0.6	88	0.01	9	211	0.81	-0.19	0.42	0.08
2019/12/13	0.23	77.2	1.02	-0.03	0	1.4	135	0.03	-4	189	0.08	0.15	0.05	0.07
2019/12/16	22.65	19.33	0.12	0.04	11.5	7.6	77	-0.07	6	184	0.07	0.04	-0.19	0.01
2019/12/17	1.07	54.25	0.76	-0.03	0	-2	67	0.01	12	196	0.01	0.09	0.15	0.03
2019/12/18	-1.38	-9.02	0.07	-0.03	-70.5	2.8	86	0.01	0	196	0.03	1.03	0.04	-0.15
2019/12/19	14.23	-5.63	0.37	0	10.5	2.2	47	-0.02	-38	184	-0.15	0.81	0.09	-0.38
2019/12/20	15.85	-9.9	-0.4	0.04	-0.5	4.6	64	0.01	0	150	-0.38	0.08	1.03	0.29
2019/12/23	2.79	-50.15	0.25	-0.13	-15.5	2.6	61	-0.02	20	175	0.29	0.07	0.81	-0.09
2019/12/24	-0.63	25.86	0.81	0	-18	-0.2	101	0.01	-16	184	-0.09	0.01	0.08	0.11
2019/12/25	8.27	-2.09	0.36	0.04	1	-1.8	57	-0.01	11	173	0.11	0.03	0.07	-0.11
2019/12/26	8.26	35.12	0.36	0.03	-9.5	-2.2	96	-0.02	-10	190	-0.11	-0.15	0.01	-0.29
2019/12/27	0.11	-3.96	0.24	-0.02	5	2.6	96	0.01	18	161	-0.29	-0.38	0.03	0.27
2019/12/30	-18.73	59.6	0.31	-0.06	8	4.6	114	0.05	-16	173	0.27	0.29	-0.15	0.88
2019/12/31	9.49	14.95	-2.47	-0.01	9.5	-0.4	105	0.01	-78	195	0.88	-0.09	-0.38	-1.2
2020/01/02	27.07	55.66	0.25	-0.05	12	-0.2	104	-0.01	69	169	-1.2	0.11	0.29	1.3
2020/01/03	-23	-7.28	2.35	-0.02	2	-4.4	130	-0.02	-7	155	1.3	-0.11	-0.09	-1.03
2020/01/06	11.43	-15.66	0.31	0.04	-0.5	0.6	28	-0.01	28	185	-1.03	-0.29	0.11	1.87
2020/01/07	-9.1	30.93	-0.64	0	13.5	1	27	0.02	-6	208	1.87	0.27	-0.11	-1.77
2020/01/08	15.87	-47.91	-2.83	0	15	4.4	54	-0.05	-5	177	-1.77	0.88	-0.29	1.1
2020/01/09	21.65	52.05	-0.07	0.02	-4	-1.6	25	-0.03	3	178	1.1	-1.2	0.27	-0.25
2020/01/10	-9.35	-1.19	-0.39	0.04	5.5	0.8	41	-0.02	3	145	-0.25	1.3	0.88	-0.04
2020/01/13	22.78	40.81	-0.78	-0.02	1	-3.2	65	0	-10	155	-0.04	-1.03	-1.2	-0.38
2020/01/14	-4.98	-14.1	0.29	-0.01	3	2.6	143	-0.02	-6	158	-0.38	1.87	1.3	0.39
2020/01/15	6.14	-23.16	-0.49	-0.06	-1	-6.2	123	-0.02	1	175	0.39	-1.77	-1.03	-0.41
2020/01/16	27.52	-17.69	0.62	-0.04	13.5	-0.2	81	0.01	4	164	-0.41	1.1	1.87	1.85
2020/01/17	12.81	5.81	0.23	-0.08	-4.5	0.6	61	0	7	146	1.85	-0.25	-1.77	-1.8
2020/01/20	-4.41	30.98	0.35	-0.05	8	-0.6	122	-0.05	-24	148	-1.8	-0.04	1.1	1.28
2020/01/21	-4.42	-71.52	-0.61	-0.05	-1.5	-4.4	120	-0.01	6	125	1.28	-0.38	-0.25	-0.37
2020/01/22	0.96	17.62	-1.38	0.01	-6.5	0.8	99	0.02	-61	141	-0.37	0.39	-0.04	-0.89
2020/01/23	3.79	-128.03	-1.17	0	-6.5	-0.6	108	0.01	52	69	-0.89	-0.41	-0.38	-0.17
2020/03/23	-1088.14	-473.59	-35.01	-0.32	30	-30	65	-0.06	71	204	-0.17	1.85	0.39	-1.75
2020/03/24	209.93	94.8	0.12	0.09	27.5	6.8	56	0.06	3	189	-1.75	-1.8	-0.41	0.2
2020/03/25	28.23	97.41	0.24	0.04	-10.5	-2	45	0	-38	259	0.2	1.28	1.85	-0.28
2020/03/26	154.51	-24.47	-1.05	-0.02	-10	0.8	39	0.06	11	162	-0.28	-0.37	-1.8	1.87
2020/03/27	-88.6	12.01	-1.41	-0.03	3.5	-6.2	19	0.07	-21	160	1.87	-0.89	1.28	-1.79
2020/03/30	85.18	-35.95	-2.17	0.03	-12	-14	22	0.06	-5	169	-1.79	-0.17	-0.37	-0.09
2020/03/31	-42.06	12.05	-0.02	-0.06	18.5	-2	35	-0.02	1	201	-0.09	-1.75	-0.89	0.46
2020/04/01	-114.09	-11.08	2	-0.05	-17	-7	40	0	5	167	0.46	0.2	-0.17	-0.07
2020/04/02	56.4	59.45	5	-0.04	-124.5	14.8	51	-0.04	-11	150	-0.07	-0.28	-1.75	-0.2
2020/04/03	-38.25	-21.31	4.37	0.11	-44	-8.6	65	-0.06	-68	155	-0.2	1.87	0.2	0.02
2020/04/07	170.76	84.8	-2.24	0.25	13	1.4	58	-0.05	71	162	0.02	-1.79	-0.28	-0.3
2020/04/08	90.57	-17.68	0.97	-0.12	8.5	-5	57	0.02	3	170	-0.3	-0.09	1.87	0.54
2020/04/09	39.84	12.47	-1.36	-0.04	7	-0.4	59	-0.02	-11	176	0.54	0.46	-1.79	-0.83
2020/04/10	-14.09	-23.63	0.13	-0.01	27.5	4.6	69	0.03	7	162	-0.83	-0.07	-0.09	-0.63
2020/04/13	-14.1	-15.92	0.13	-0.01	1	-11.4	46	0	-11	173	-0.63	-0.2	0.46	2.11
2020/04/14	84.43	72.44	-2.14	-0.1	-1.5	-8.2	51	-0.01	15	186	2.11	0.02	-0.07	-0.63
2020/04/15	-62.7	-28.34	-1.91	-0.04	-6.5	14.2	48	0.05	-1	164	-0.63	-0.3	-0.2	0.53
2020/04/16	16.19	5.02	0.13	0.1	13	-1	62	-0.02	-10	164	0.53	0.54	0.02	1.26
2020/04/17	75.01	37.11	0.26	0.07	-0.5	5.6	75	-0.03	9	140	1.26	-0.83	-0.3	-1.27
2020/04/20	-51.4	13.97	-2.51	0.18	-4.5	1.2	56	0	0	141	-1.27	-0.63	0.54	-0.64
2020/04/21	-86.6	-45.41	-6.24	-0.11	-24	-3.6	46	0	-61	163	-0.64	2.11	-0.83	1.04
2020/04/22	62.75	31.33	1.04	0.08	9	-6.8	56	0.02	73	171	1.04	-0.63	-0.63	-0.65
2020/04/23	-1.51	-9.63	0.96	0.04	-16.5	3.2	63	-0.03	-69	204	-0.65	0.53	2.11	-0.31
2020/04/24	38.94	-32.78	0.11	-0.08	-7.5	0.8	50	-0.04	60	190	-0.31	1.26	-0.63	-0.37
2020/04/27	41.74	25.8	-1.45	0.05	-18	-5.6	58	0.02	22	165	-0.37	-1.27	0.53	0.02
2020/04/28	-15.09	26.38	0.47	0.03	-39.5	0.4	57	0.01	-8	200	0.02	-0.64	1.26	2
2020/04/29	76.12	17.88	2.08	-0.07	4	4	72	0	-18	182	2	1.04	-1.27	-1.81
2020/04/30	-27.08	45.55	2.73	0.06	29.5	7.6	70	0.01	7	159	-1.81	-0.65	-0.64	0.16
2020/05/06	-64.01	23.67	4.45	0.01	12	1	49	-0.01	4	150	0.16	-0.31	1.04	-0.43
2020/05/07	32.77	-11.36	-0.26	-0.05	7.5	0	51	-0.01	-14	154	-0.43	-0.37	-0.65	0.45
2020/05/08	48.61	38.73	1.51	-0.07	1.5	5.6	32	0.02	0	173	0.45	0.02	-0.31	-0.57
2020/05/11	0.52	-3.44	-1.34	0.02	-9.5	3.4	65	0	1	202	-0.57	2	-0.37	0.11
2020/05/12	-60.2	0.06	0.35	-0.15	34	8.8	65	-0.01	-2	233	0.11	-1.81	0.02	-0.11
2020/05/13	-50.12	8.01	-0.79	-0.06	-1.5	1.4	77	0.03	17	211	-0.11	0.16	2	0.1
2020/05/14	32.5	-43.03	1.94	0.03	14	6.4	74	-0.01	-4	234	0.1	-0.43	-1.81	0.12
2020/05/15	11.2	-12.4	1.37	-0.03	-2.5	-4	75	-0.01	14	243	0.12	0.45	0.16	0.13
2020/05/18	90.21	10.09	2.31	0.13	14.5	9.2	65	0.02	1	194	0.13	-0.57	-0.43	0.34
2020/05/19	-30.97	33.34	-0.16	0.03	31.5	8.2	72	0.05	-11	189	0.34	0.11	0.45	-0.29
2020/05/20	48.67	-21.03	1.1	-0.02	-10.5	7	70	0.02	22	166	-0.29	-0.11	-0.57	0.51
2020/05/21	-23.1	-21.43	0.31	-0.06	5	-10.6	50	0.02	-18	187	0.51	0.1	0.11	-0.51
2020/05/22	6.94	-89.73	-0.93	0.17	-15	-1.4	64	-0.01	-7	167	-0.51	0.12	-0.11	-0.09
2020/05/25	18.16	5.26	0.4	0.02	3.5	1.6	53	0	0	185	-0.09	0.13	0.1	-0.46
2020/05/26	18.16	43.45	0.64	0.02	2.5	-6.8	48	0	26	178	-0.46	0.34	0.12	-0.18
2020/05/27	44.36	-27.16	-1.43	-0.05	7.5	-7.4	62	0.04	3	174	-0.18	-0.29	0.13	0.24
2020/05/28	-6.4	11.02	0.55	-0.06	-4.5	6.2	64	0.04	-21	156	0.24	0.51	0.34	0
2020/05/29	14.58	10.39	0.04	0.02	3	-0.4	61	0.05	4	157	0	-0.51	-0.29	0
2020/06/01	11.42	104.32	2.99	-0.06	8	-0.6	58	0.03	-11	157	0	-0.09	0.51	-0.09
2020/06/02	25.09	12.23	1.25	-0.01	7	0.8	46	-0.01	11	163	-0.09	-0.46	-0.51	-0.13
2020/06/03	42.05	0.08	0.22	0.04	-3	-5.2	41	0.03	-2	181	-0.13	-0.18	-0.09	1.67
2020/06/04	-10.52	-1.46	0.2	0.01	4	-5.4	40	0.02	-16	162	1.67	0.24	-0.46	-2.01
2020/06/05	81.58	19.06	2.31	-0.02	-9	16.4	42	0.08	32	184	-2.01	0	-0.18	0.46
2020/06/08	38.46	20.7	-1.5	0.01	23.5	10.2	46	-0.03	-28	182	0.46	0	0.24	-0.09
2020/06/09	-25.21	25.08	0.38	-0.05	-0.5	-0.2	37	-0.04	16	182	-0.09	-0.09	0	0.09
2020/06/10	-17.04	-7.32	0.55	0.03	-6.5	2.2	39	0.04	-7	166	0.09	-0.13	0	-0.19
2020/06/11	-188.04	-43.83	-3.18	0.03	0	3.6	36	0.01	-28	164	-0.19	1.67	-0.09	0.07
2020/06/12	39.21	7.2	0.18	-0.07	2	-5	35	-0.03	9	145	0.07	-2.01	-0.13	-0.06
2020/06/15	25.28	-48.09	0.99	-0.08	-25	-6.8	36	-0.03	11	165	-0.06	0.46	1.67	-0.11
2020/06/16	58.15	59.58	1.24	-0.06	23	0	32	0.05	2	173	-0.11	-0.09	-2.01	-0.02
2020/06/17	-11.25	3.02	-0.25	0.03	-14	3.2	29	-0.04	46	174	-0.02	0.09	0.46	0
2020/06/18	1.85	26.79	0.8	0	19	3.4	23	-0.01	-21	152	0	-0.19	-0.09	-0.13
2020/06/19	-17.6	54.33	0.68	0.03	0	1.4	36	-0.02	-29	137	-0.13	0.07	0.09	0.01
2020/06/22	20.12	3.34	0.89	-0.01	-14	-0.2	23	-0.03	52	144	0.01	-0.06	-0.19	-0.01
2020/06/23	13.43	19.74	-0.45	0.03	13.5	-3.8	21	0.04	-20	150	-0.01	-0.11	0.07	0.12
2020/06/24	-80.96	17.2	-2.32	-0.03	0	0.4	40	0.02	-13	145	0.12	-0.02	-0.06	0.39
2020/06/29	2.91	-29.27	1.4	0.03	-17.5	0.6	21	-0.03	8	154	0.39	0	-0.11	-0.16
2020/06/30	47.05	54.24	-0.56	0.07	8	10.2	35	0.01	-21	149	-0.16	-0.13	-0.02	0.01
2020/07/01	15.57	83.82	0.88	-0.06	-7.5	7.6	47	-0.02	-2	167	0.01	0.01	0	1.28
2020/07/02	14.15	88.06	1.11	0.03	20	0.4	43	0	21	173	1.28	-0.01	-0.13	0.1
2020/07/03	0	83.76	-0.34	0.02	-1	3	28	0	1	152	0.1	0.12	0.01	1.51
2020/07/06	49.71	250.49	0.3	0.08	-1.5	-6.4	17	0.01	-12	159	1.51	0.39	-0.01	-0.1
2020/07/07	-34.4	28.04	-0.02	0.05	-4	2	23	0	14	164	-0.1	-0.16	0.12	-0.21
2020/07/08	24.62	75.87	0.21	-0.06	10	-0.8	19	-0.03	10	158	-0.21	0.01	0.39	-0.12
2020/07/09	-17.89	66.77	-0.94	-0.05	21.5	-2.4	42	0.02	-11	160	-0.12	1.28	-0.16	-0.15
2020/07/10	32.99	-87.64	0.89	0.05	-21	0.4	57	-0.05	-23	180	-0.15	0.1	0.01	-0.32
2020/07/13	-29.82	99.83	-0.52	-0.09	12	4	25	0.02	3	190	-0.32	1.51	1.28	0.71
2020/07/14	42.3	-46.27	0.18	0.01	-11	1.6	32	0.03	11	196	0.71	-0.1	0.1	-0.12
2020/07/15	29.04	-62.22	0.89	0.04	-2.5	-3.4	20	0.04	-1	203	-0.12	-0.21	1.51	0.02
2020/07/16	-10.99	-228.22	-0.42	-0.05	6.5	-0.4	35	0	-17	189	0.02	-0.12	-0.1	0
2020/07/17	9.16	28.45	-0.23	-0.02	8.5	-3.8	49	-0.01	-1	175	0	-0.15	-0.21	-0.01
2020/07/20	27.11	135.6	0.14	-0.07	-3	-4.6	74	0.03	1	174	-0.01	-0.32	-0.12	0.01
2020/07/21	5.46	10.74	1.04	0.03	26	2.2	55	0	534	181	0.01	0.71	-0.15	0.07
2020/07/22	18.72	23.41	-0.03	0.02	-11	-6	43	0.04	664	192	0.07	-0.12	-0.32	0
2020/07/23	-40.36	-2.01	-0.98	0.09	6.5	8.4	42	0.04	-880	169	0	0.02	0.71	0.02
2020/07/24	-20.03	-206.85	0.03	0.08	8	2.8	49	0.03	-228	169	0.02	0	-0.12	0.05
2020/07/27	23.78	22.86	0.07	-0.07	-13	-7.6	21	0.04	-33	190	0.05	-0.01	0.02	-0.01
2020/07/28	-20.97	39.81	-0.19	0.07	-9	6.6	27	0.07	31	199	-0.01	0.01	0	-0.04
2020/07/29	40	110.75	0.53	0.06	6	-1.6	45	-0.02	-19	189	-0.04	0.07	-0.01	0.08
2020/07/30	-12.22	-22.86	-0.81	-0.08	-14.5	-1.4	45	0.04	19	201	0.08	0	0.01	0
2020/07/31	24.9	38.9	0.36	-0.02	13	-3.2	42	0.05	-56	177	0	0.02	0.07	-0.08
2020/08/03	23.49	76.26	0.85	0.28	8	4.2	42.5	-0.05	-1	198	-0.08	0.05	0	0
2020/08/04	11.9	4.49	0.28	0.08	-20	-5.8	43.1	-0.03	4	190	0	-0.01	0.02	0.05
2020/08/05	21.26	1.31	0.74	0.03	4	2.6	43.6	0.02	-5	169	0.05	-0.04	0.05	0
2020/08/06	21.39	-14.35	-0.08	-0.05	8	4.8	44.2	0.01	20	182	0	0.08	-0.01	-0.05
2020/08/07	2.12	-54.83	-0.69	0.08	-3	-6.6	44.7	0	-29	181	-0.05	0	-0.04	0
2020/08/10	9.19	16.94	0.59	-0.07	-6	-0.4	45.3	-0.03	1	191	0	-0.08	0.08	0.04
2020/08/11	-26.78	-43.09	-0.49	-0.02	-14.5	9.6	45.8	-0.03	-1	197	0.04	0	0	-0.07
2020/08/12	46.66	-34.14	0.93	0	1.5	5.8	46.4	-0.01	-20	196	-0.07	0.05	-0.08	0.1
2020/08/13	-6.92	-11.93	-0.47	0.04	-12	8	46.9	0.02	17	197	0.1	0	0	-0.02
2020/08/14	-0.58	68.92	-0.16	0.16	8.5	-4.8	47.5	0.01	1	174	-0.02	-0.05	0.05	0
2020/08/17	9.14	110.6	0.57	-0.01	0	1	48	0.02	-15	185	0	0	0	-0.05
2020/08/18	7.79	-2.47	0.09	0.07	10.5	1	48.5	0.01	0	203	-0.05	0.04	-0.05	1.19
2020/08/19	-14.93	-72.08	-0.09	0.02	-19.5	-7.4	49.1	0.03	6	165	1.19	-0.07	0	0.46
2020/08/20	10.66	-61.53	-0.47	-0.07	15.5	5.4	49.6	-0.05	1	167	0.46	0.1	0.04	-0.1
2020/08/21	11.65	39.69	-0.55	0.08	-2	-4.2	50.2	-0.01	-8	174	-0.1	-0.02	-0.07	0.24
2020/08/24	34.12	37.01	0.78	0.07	19.5	-7.6	50.7	-0.03	-1	154	0.24	0	0.1	-0.39
2020/08/25	12.34	6.1	0.73	0.07	0.5	-0.2	51.3	-0.01	12	172	-0.39	-0.05	-0.02	-0.02
2020/08/26	35.11	-55.82	-0.22	-0.05	-0.5	2.6	51.8	0.02	-11	199	-0.02	1.19	0	-0.08
2020/08/27	5.82	25.22	-0.55	0.17	5.5	10	52.4	-0.03	31	221	-0.08	0.46	-0.05	-0.09
2020/08/28	23.46	112.92	-0.04	-0.05	7.5	5.6	52.9	-0.01	-17	201	-0.09	-0.1	1.19	-0.01
2020/08/31	-7.7	-28.05	0.23	-0.02	8.5	0.4	53.5	0.02	4	196	-0.01	0.24	0.46	0
2020/09/01	26.34	25.9	0.3	-0.11	24	-0.8	54	0.02	-2	184	0	-0.39	-0.1	0
2020/09/02	54.19	1.77	-1.15	-0.03	12.5	3.2	59	-0.03	10	223	0	-0.02	0.24	-0.05
2020/09/03	-125.78	-26.79	-0.36	-0.01	7.5	-2	61	-0.06	-14	194	-0.05	-0.08	-0.39	0
2020/09/04	-28.1	-46.88	-1.41	0.1	-2	2.4	56	0.01	54	185	0	-0.09	-0.02	-0.01
2020/09/07	-47.56	-100.85	-0.65	-0.11	4.5	3.2	60	0	-20	201	-0.01	-0.01	-0.08	0.02
2020/09/08	-47.56	25.02	-2.23	-0.11	-23	4.6	69	-0.02	-38	188	0.02	0	-0.09	0.03
2020/09/09	67.12	-109.8	1.01	0.03	-4.5	-0.6	75	-0.03	-1	229	0.03	0	-0.01	0.1
2020/09/10	-59.77	-2.61	-0.73	-0.08	-12	8.4	38	0.02	-1	197	0.1	-0.05	0	-0.33
2020/09/11	1.78	45.3	-0.23	-0.06	10.5	-8.2	38	0.02	1	175	-0.33	0	0	0.52
2020/09/14	42.57	23.77	-0.22	0.05	6	5.2	46	0	-8	211	0.52	-0.01	-0.05	-0.16
2020/09/15	17.66	37.43	0.92	0.06	-7.5	7.8	25	0.01	19	235	-0.16	0.02	0	-0.12
2020/09/16	-15.71	-31.12	1.69	-0.11	-8.5	3.2	26	-0.07	163	210	-0.12	0.03	-0.01	-0.49
2020/09/17	-28.48	-24.65	1.08	-0.26	13	-6.8	30	-0.04	-138	201	-0.49	0.1	0.02	0.47
2020/09/18	-37.54	104.38	-0.15	0.07	17	3	42	0.02	-9	173	0.47	-0.33	0.03	0.02
2020/09/21	-38.41	-45.66	-1.71	-0.18	-7.5	2.4	22	0	9	184	0.02	0.52	0.1	0
2020/09/22	34.51	-55.67	0.28	-0.03	2	-2.8	22	-0.03	110	227	0	-0.16	-0.33	0.09
2020/09/23	-78.65	16.57	0.05	0.97	0	6.4	41	-0.03	1525	246	0.09	-0.12	0.52	0.1
2020/09/24	9.67	-89.26	0.17	0.04	-13	2.6	67	-0.02	-51	219	0.1	-0.49	-0.16	0.04
2020/09/25	51.87	6.95	-0.02	-0.06	-14.5	6.6	71	0.02	45	197	0.04	0.47	-0.12	0.07
2020/09/28	53.14	11.89	0.51	-0.03	20.5	9.4	66	-0.01	-605	275	0.07	0.02	-0.49	0.11
2020/09/29	-16.13	9.89	-1.4	-0.27	12	7.2	55	0.02	5	199	0.11	0	0.47	0.19
2020/09/30	27.53	-4.4	-0.08	0.05	-5	-14.6	55	0.03	680	201	0.19	0.09	0.02	-0.71
2020/10/09	114.13	93.74	1.9	0.21	49.5	0	51	0	-520	199	-0.71	0.1	0	-1.52
2020/10/12	57.09	142.02	-1.13	0.08	22.5	12	64	-0.07	-300	252	-1.52	0.04	0.09	1.61
2020/10/13	-22.29	16.04	0.73	-0.08	6.5	-16.6	70	0.02	121	237	1.61	0.07	0.1	-0.06
2020/10/14	-23.26	-32.1	0.87	-0.11	-0.5	-2.4	58	-0.02	611	237	-0.06	0.11	0.04	0.07
2020/10/15	-5.33	-8.36	-0.16	0.13	-7	-4.8	29	-0.01	-53	243	0.07	0.19	0.07	0.31
2020/10/16	0.47	-7.06	-0.23	-0.09	-7.5	-24.8	21	-0.03	-288	229	0.31	-0.71	0.11	-0.5
2020/10/19	-56.89	-36.19	-0.31	0.14	-7.5	6.4	60	-0.03	-271	259	-0.5	-1.52	0.19	0.1
2020/10/20	16.2	37.98	0.54	0.07	20.5	-7.8	71	0.03	-165	263	0.1	1.61	-0.71	0.2
2020/10/21	-7.56	-0.64	-1.43	0.13	1	-3.2	40	0.02	-50	226	0.2	-0.06	-1.52	0.02
2020/10/22	17.93	-14.85	0.73	-0.05	6	0.6	66	-0.01	148	252	0.02	0.07	1.61	-0.15
2020/10/23	11.9	-59.49	-0.69	-0.04	-8.5	-0.6	95	-0.01	-214	248	-0.15	0.31	-0.06	0.03
2020/10/26	-64.42	-27.25	-1.31	0.09	-3	4.4	84	0.02	338	278	0.03	-0.5	0.07	0
2020/10/27	-10.29	8.04	0.74	0	4.5	4.6	76	0.01	196	252	0	0.1	0.31	-0.01
2020/10/28	-119.65	37.99	-2.08	0.01	-8	0.4	80	0	-13	273	-0.01	0.2	-0.5	-0.07
2020/10/29	39.08	35.65	-1.47	0.18	17.5	6.6	77	-0.01	100	281	-0.07	0.02	0.1	0.48
2020/10/30	-40.15	-77.59	-0.19	0.17	-2	6	76	-0.05	-96	234	0.48	-0.15	0.2	0.25
2020/11/02	40.28	25.5	1.51	-0.15	10	13.4	67	-0.04	-186	346	0.25	0.03	0.02	-0.24
2020/11/03	58.92	56.73	0.74	-0.18	-29.5	-7.8	65	-0.02	160	328	-0.24	0	-0.15	0.14
2020/11/04	74.28	36.1	1.52	0	-25.5	1.6	56	0.05	-417	300	0.14	-0.01	0.03	-0.16
2020/11/05	67.01	71.45	-0.3	-0.13	-4	2.8	65	0.01	98	317	-0.16	-0.07	0	-0.17
2020/11/06	-1.01	0.61	-1.48	-0.04	-2.5	-2.8	67	-0.02	-135	281	-0.17	0.48	-0.01	0.46
2020/11/09	41.06	95.63	2.95	-0.03	7	-9.6	81	0.03	278	328	0.46	0.25	-0.07	-0.12
2020/11/10	-4.97	-27.47	1.21	0.1	-3	7.4	90	-0.07	-13	300	-0.12	-0.24	0.48	-0.17
2020/11/11	27.13	-48.98	0.19	0.08	46.5	6.8	61	0.02	-155	257	-0.17	0.14	0.25	-0.66
2020/11/12	-35.65	3.56	-0.27	-0.09	14.5	-5.4	68	-0.01	165	262	-0.66	-0.16	-0.24	0.27
2020/11/13	48.14	-51.61	-0.75	0.03	0	11.8	72	0.03	80	248	0.27	-0.17	0.14	-0.31
2020/11/16	41.76	47.32	1.04	-0.3	-37	4.2	73	-0.01	-160	276	-0.31	0.46	-0.16	-0.19
2020/11/17	-17.38	-9.38	-0.07	0.01	-15	5.4	65	-0.02	351	303	-0.19	-0.12	-0.17	-0.04
2020/11/18	-41.74	-3.12	0.59	0.02	4.5	-12	38	-0.02	293	269	-0.04	-0.17	0.46	-0.06
2020/11/19	14.08	36.32	-0.14	-0.11	-9.5	-3.4	35	-0.02	-159	290	-0.06	-0.66	-0.12	-0.41
2020/11/20	-24.33	15.3	0.76	0.05	9.5	-5.2	56	0.05	-309	270	-0.41	0.27	-0.17	0
2020/11/23	20.05	61.74	1.1	0.17	43	3.4	35	-0.01	515	295	0	-0.31	-0.66	-0.47
2020/11/24	57.82	-30.74	1.8	0.07	41	8.6	26	-0.01	-31	279	-0.47	-0.19	0.27	-0.26
2020/11/25	-5.76	-63.59	0.75	0.06	19	11.4	22	0.03	-88	344	-0.26	-0.04	-0.31	0.53
2020/11/26	4.35	8.89	-0.81	-0.05	1.5	11	48	0.02	-5	553	0.53	-0.06	-0.19	0.25
2020/11/27	4.35	61.18	0.38	-0.05	5.5	12.4	93	-0.01	-273	414	0.25	-0.41	-0.04	0.08
2020/11/30	-16.72	-20.52	-0.59	0.09	-7.5	10.6	76	0.04	-27	373	0.08	0	-0.06	-0.63
2020/12/01	40.82	106.85	-0.17	-0.06	50	15.4	92	0	-28	368	-0.63	-0.47	-0.41	-0.47
2020/12/02	6.56	0.04	0.83	-0.13	61	24	65	0.05	59	365	-0.47	-0.26	0	0.67
2020/12/03	-2.29	-10.08	0.46	-0.24	-13.5	-16.6	106	0.02	265	324	0.67	0.53	-0.47	0.01
2020/12/04	32.4	8.86	0.54	0.05	-1.5	14	88	0.02	-14	284	0.01	0.25	-0.26	0.07
2020/12/07	-7.16	-43.68	-0.46	-0.13	10.5	-3	63	-0.04	-39	335	0.07	0.08	0.53	0.08
2020/12/08	10.29	-12.36	0.05	0.01	-6.5	9.2	108	-0.01	-22	345	0.08	-0.63	0.25	-0.07
2020/12/09	-29.43	-67.18	0.02	-0.01	95.5	25	112	0	80	365	-0.07	-0.47	0.08	-0.13
2020/12/10	-4.72	-2.18	1.39	0.14	-17.5	24.8	107	0	-20	284	-0.13	0.67	-0.63	-0.08
2020/12/11	-4.64	-50.89	0.02	0.03	-80.5	-8	142	0.03	243	316	-0.08	0.01	-0.47	0.13
2020/12/14	-15.97	45.21	0.02	0.06	-16	-14.4	42	-0.01	783	341	0.13	0.07	0.67	0.05
2020/12/15	47.13	10.26	0.47	0.01	6.5	-61.6	52	0.02	-886	339	0.05	0.08	0.01	0
2020/12/16	6.55	8.77	0.32	0.01	45.5	2.2	64	-0.01	-1	351	0	-0.07	0.07	0.08
2020/12/17	21.31	63.61	0.42	-0.02	10	19	78	0.03	6	318	0.08	-0.13	0.08	-0.33
2020/12/18	-13.07	-17.51	0.76	0.05	45.5	17.6	87	0.04	182	336	-0.33	-0.08	-0.07	0.28
2020/12/21	-14.49	46.87	-1.35	-0.01	70	3.4	124	-0.01	2403	570	0.28	0.13	-0.13	-0.51
2020/12/22	-7.66	-82.07	-0.83	0.06	-67.5	-38.4	120	0	-678	600	-0.51	0.05	-0.08	0.22
2020/12/23	2.75	42.35	1.12	-0.15	11.5	6.4	117	-0.02	-514	699	0.22	0	0.13	-1.25
2020/12/24	13.05	-7.1	0.09	-0.07	-1	-10.4	131	-0.01	-452	729	-1.25	0.08	0.05	1.24
2020/12/25	16.15	41.99	-0.21	-0.09	63	20	125	-0.01	-206	717	1.24	-0.33	0	0.36
2020/12/28	16.15	22.4	-0.22	-0.1	23.5	1.4	183	0	-220	593	0.36	0.28	0.08	0.05
2020/12/29	-8.32	-21.47	0.23	0.1	-51.5	-22.8	84	0.04	-270	427	0.05	-0.51	-0.33	0.26
2020/12/30	5	70.77	0.25	-0.02	-20.5	3.8	47	0.01	-123	382	0.26	0.22	0.28	0.13
2020/12/31	24.03	97.58	0.46	0.1	-11.5	3.2	34	0.02	262	340	0.13	-1.25	-0.51	-0.29
2021/01/04	-55.42	56.43	-0.71	0.05	59	-2.6	149	-0.02	864	533	-0.29	1.24	0.22	0.37
2021/01/05	26.21	100.78	2.51	0.09	21.5	17.8	203	-0.08	-278	871	0.37	0.36	-1.25	-0.01
2021/01/06	21.28	49.17	0.7	0.02	-11.5	-5	124	0.01	17	921	-0.01	0.05	1.24	-0.01
2021/01/07	55.65	95.99	0.08	-0.05	31.5	23.2	68	0.03	-89	740	-0.01	0.26	0.36	-0.02
2021/01/08	20.89	-18.23	1.61	0.02	42.5	-3	52	-0.03	-569	577	-0.02	0.13	0.05	-0.12
2021/01/11	-25.07	-54.27	-0.33	0.07	9.5	12	63	-0.04	162	636	-0.12	-0.29	0.26	-0.4
2021/01/12	1.58	155.19	0.92	-0.03	-47	3	80	-0.02	-95	666	-0.4	0.37	0.13	0.18
2021/01/13	8.65	-18.38	-0.52	0	-83	-13	78	0	94	620	0.18	-0.01	-0.29	0
2021/01/14	-14.3	-107.51	0.36	-0.06	14.5	-4.2	96	-0.01	-167	576	0	-0.01	0.37	0.01
2021/01/15	-27.29	-12.38	-1.32	0.07	61	25	116	-0.02	-140	475	0.01	-0.02	-0.01	0.47
2021/01/18	15.33	60.44	-0.35	-0.09	-20	-10	73	-0.02	111	522	0.47	-0.12	-0.01	0.38
2021/01/19	15.33	-81	1.15	-0.09	-49.5	-35.6	79	0.01	-59	482	0.38	-0.4	-0.02	-0.01
2021/01/20	52.94	38.91	0.18	0	-27.5	-8.6	84	0.03	-145	507	-0.01	0.18	-0.12	-0.65
2021/01/21	1.22	88.54	0.02	-0.02	23.5	-5.6	117	-0.03	8	478	-0.65	0	-0.4	0.68
2021/01/22	-11.6	4.81	-0.69	-0.05	-30.5	-16.6	119	0.02	-14	534	0.68	0.01	0.18	-0.77
2021/01/25	13.89	56.14	0.47	0.14	8.5	0.4	109	0.02	754	757	-0.77	0.47	0	0.39
2021/01/26	-5.74	-112.95	0.03	0.04	-50	-0.8	161	-0.01	-57	641	0.39	0.38	0.01	0.38
2021/01/27	-98.85	15.03	-0.1	0.04	20	6	137	-0.01	-191	561	0.38	-0.01	0.47	2.8
2021/01/28	36.61	-150.86	-0.28	0.01	-36	-6.2	105	-0.02	-159	685	2.8	-0.65	0.38	-2.7
2021/01/29	-73.14	-25.18	0.35	-0.12	-55.5	-18	100	0	-231	868	-2.7	0.68	-0.01	-0.03
2021/02/01	59.62	65.69	0.47	0.25	-10.5	-0.2	76	-0.01	595	908	-0.03	-0.77	-0.65	2.06
2021/02/02	52.45	83.44	1.11	0.02	-34	-20.2	77	-0.02	-258	691	2.06	0.39	0.68	-1.05
2021/02/03	3.86	-15.89	1	-0.06	-13	-3.4	99	-0.02	16	721	-1.05	0.38	-0.77	-0.24
2021/02/04	41.57	-11.25	0.38	0.18	57	4.8	101	-0.01	-386	654	-0.24	2.8	0.39	-0.04
2021/02/05	15.09	9.46	0.5	-0.09	3.5	-3.8	75	-0.04	-38	605	-0.04	-2.7	0.38	-2.44
2021/02/08	28.76	81.15	1.22	0.02	15	0.8	83	0.05	-112	435	-2.44	-0.03	2.8	1.77
2021/02/09	-4.36	121.69	0.53	-0.07	25.5	9.2	62	-0.01	-11	380	1.77	2.06	-2.7	0.45
2021/02/10	-1.35	121.47	0.38	0.16	-6.5	11	81	0.02	-318	293	0.45	-1.05	-0.03	-0.09
2021/02/18	4.09	-39.34	2.46	-0.04	61.5	-28.4	71	-0.03	616	434	-0.09	-0.24	2.06	2.93
2021/02/19	-7.26	10.46	-1.02	0.05	-41	1.8	58	0.05	153	492	2.93	-0.04	-1.05	1.93
2021/02/22	-30.21	-181.51	2.33	-0.05	-62.5	-2	81	0	912	539	1.93	-2.44	-0.24	0.71
2021/02/23	4.87	-17.66	0.13	-0.05	-43.5	3.2	96	0.03	200	629	0.71	1.77	-0.04	1.64
2021/02/24	44.06	-142.1	1.67	-0.06	21.5	5.2	56	0	119	531	1.64	0.45	-2.44	-0.02
2021/02/26	-114.28	-100.81	-0.91	-0.02	-9	-1.4	29	0.02	-291	496	-0.02	-0.09	1.77	-6.54
2021/03/01	90.67	82.02	-2.44	0.01	-72	22.6	17	-0.04	4797	885	-6.54	2.93	0.45	-0.01
2021/03/02	-31.53	-69.15	-0.99	0.06	88	8.4	38	-0.04	8239	1728	-0.01	1.93	-0.09	2.85
2021/03/03	-50.57	102.58	1.37	-0.04	34.5	5.8	57	0.01	232	1354	2.85	0.71	2.93	1.43
2021/03/04	-51.25	-171.5	2.67	-0.06	-21.5	9.2	56	0	-2736	1190	1.43	1.64	1.93	-1.58
2021/03/05	73.47	-17.91	2.62	-0.05	-21.5	-24	46	-0.04	-3198	990	-1.58	-0.02	0.71	-2.69
2021/03/08	-20.59	-182.78	-1.12	-0.03	28	20.2	91	-0.04	34	994	-2.69	-6.54	1.64	0.83
2021/03/09	54.09	-109.02	-0.72	-0.02	-42.5	-3	58	0.02	-1625	1624	0.83	-0.01	-0.02	-0.86
2021/03/10	23.37	32.61	0.38	0.04	49.5	-21.6	47	0.01	4088	1820	-0.86	2.85	-6.54	1.08
2021/03/11	40.53	124.61	1.73	-0.01	27	14.4	35	0	5935	2777	1.08	1.43	-0.01	2.37
2021/03/12	4	18.16	-0.41	-0.07	-38.5	5	49	0.02	2586	2917	2.37	-1.58	2.85	1.54
2021/03/15	25.6	-110.84	-0.34	-0.1	-19.5	-12.4	69	0	-5352	1786	1.54	-2.69	1.43	-1.31
2021/03/16	-6.23	43.82	-0.49	0.06	52	10	67	-0.02	8985	1874	-1.31	0.83	-1.58	0.42
2021/03/17	11.41	21.5	-0.39	-0.05	65	32.8	103	-0.02	-7569	1800	0.42	-0.86	-2.69	-3.41
2021/03/18	-58.66	40.91	-4.72	-0.03	-15	-4.8	47	0.04	-2883	1803	-3.41	1.08	0.83	2.69
2021/03/19	-2.36	-134.68	1.25	0.06	10.5	0.4	30	-0.01	377	1610	2.69	2.37	-0.86	0.31
2021/03/22	27.49	50.06	0.09	0.03	-50.5	4.6	71	-0.01	9572	1780	0.31	1.54	1.08	-1.66
2021/03/23	-30.07	-47.9	-3.83	-0.05	0.5	4.4	76	0.01	-4722	1686	-1.66	-1.31	2.37	3.08
2021/03/24	-21.38	-80.56	3.62	0	-8.5	11.4	69	-0.03	-4545	1720	3.08	0.42	1.54	-3.17
2021/03/25	20.38	-2.34	-2.46	0.06	9.5	3.6	74	-0.02	-2783	1613	-3.17	-3.41	-1.31	-0.99
2021/03/26	65.02	111.64	2.62	0	11	2.2	65	-0.01	-1560	1176	-0.99	2.69	0.42	0.8
2021/03/29	-3.45	8.89	0.41	0.02	85.5	33.8	72	0.01	-432	1204	0.8	0.31	-3.41	-1.45
2021/03/30	-12.54	47.85	-0.84	-0.02	2.5	7	104	0.01	864	1533	-1.45	-1.66	2.69	-0.53
2021/03/31	14.34	-46.37	-0.6	-0.02	11	-8.8	43	-0.02	-2257	1317	-0.53	3.08	0.31	-0.85
2021/04/01	46.98	62.42	1.32	0.03	-68	4.2	22	-0.01	-598	1178	-0.85	-3.17	-1.66	0.1
2021/04/02	27.03	50.78	-1.06	-0.11	-21	6.2	21	0.04	-1448	1128	0.1	-0.99	3.08	0.21
2021/04/06	27.04	-21.22	-1.06	-0.06	24	-5.6	57	0.01	1105	1369	0.21	0.8	-3.17	-0.49
2021/04/07	6.01	-36.6	0.42	0.05	-9	-45	48	0.02	161	1224	-0.49	-1.45	-0.99	0.99
2021/04/08	17.22	8.47	0.04	0.01	-28.5	-0.4	49	0.01	-140	1145	0.99	-0.53	0.8	2.61
2021/04/09	31.63	-76.87	-0.25	0	16.5	-12.6	59	0.02	-1249	1028	2.61	-0.85	-1.45	1.65
2021/04/12	-0.81	-87.59	0.33	0.04	26	32.4	58	0.01	1481	1130	1.65	0.1	-0.53	-3.36
2021/04/13	13.6	-8.11	0.39	0.06	3	18.8	75	0	-1049	1067	-3.36	0.21	-0.85	-1.76
2021/04/14	-16.93	40.99	2.91	0	1	11.4	73	0.01	-362	1036	-1.76	-0.49	0.1	0.76
2021/04/15	45.76	-31.66	0.36	0.04	-2.5	15	72	0.01	1953	1001	0.76	0.99	0.21	1
2021/04/16	15.05	17.21	-0.17	0.03	139.5	6.8	90	-0.01	-211	970	1	2.61	-0.49	-0.48
2021/04/19	-22.21	120.84	0.28	0.05	-9	26.8	69	0	167	1344	-0.48	1.65	0.99	-0.62
2021/04/20	-28.32	-3.65	-0.48	-0.02	8.5	-5.8	77	0.03	346	1326	-0.62	-3.36	2.61	-0.04
2021/04/21	38.48	15.37	-1.25	-0.02	-29	-60.2	59	-0.01	-95	1333	-0.04	-1.76	1.65	0.74
2021/04/22	-38.44	-9.5	0.08	0.05	41.5	28.2	29	-0.02	2202	1384	0.74	0.76	-3.36	-1.35
2021/04/23	45.19	46.21	0.71	0.05	-7.5	-4.8	33	-0.01	14813	1580	-1.35	1	-1.76	0.79
2021/04/26	7.45	-58.21	-0.46	0.07	44.5	-6.8	45	0.05	-18154	1287	0.79	-0.48	0.76	0.12
2021/04/27	-0.9	13.28	0.77	0.07	-5	1.4	55	-0.01	-234	1222	0.12	-0.62	1	0.08
2021/04/28	-3.54	28.72	0.85	0.01	-27	18	71	0	-633	1173	0.08	-0.04	-0.48	0.06
2021/04/29	28.29	44.93	1.29	-0.04	9.5	27.6	64	0.01	-625	1463	0.06	0.74	-0.62	-0.81
2021/04/30	-30.3	-40.68	-1.31	0.03	6.5	3	56	-0.01	-870	1372	-0.81	-1.35	-0.04	0.91
2021/05/06	20.45	-62.37	0.84	-0.01	139	61.2	56.2	-0.05	1540	1636	0.91	0.79	0.74	0.99
2021/05/07	30.98	-65.07	0.19	0.04	27.5	13.6	56.3	0.01	725	1544	0.99	0.12	-1.35	-0.49
2021/05/10	-44.17	-3.63	0.04	-0.05	122.5	28.6	56.5	0.04	-228	1432	-0.49	0.08	0.79	1.84
2021/05/11	-36.33	30.64	0.23	0.03	-34.5	8.2	56.6	-0.05	-343	1543	1.84	0.06	0.12	-2.17
2021/05/12	-89.06	21.49	0.77	0.03	84	43.6	56.8	0.01	-619	1535	-2.17	-0.81	0.08	-0.21
2021/05/13	49.46	-51.58	-2.27	-0.01	-123.5	-60.8	56.9	0	94	1648	-0.21	0.91	0.06	-0.08
2021/05/14	61.35	117.62	1.66	0	-66	-35.2	57.1	-0.01	-390	1532	-0.08	0.99	-0.81	1.14
2021/05/17	-10.56	74.4	0.75	0.15	45	-14.6	57.3	0.02	-49	1624	1.14	-0.49	0.91	-1.03
2021/05/18	-35.46	2.61	-0.75	-0.11	0.5	8.6	57.4	0.01	252	1561	-1.03	1.84	0.99	-0.22
2021/05/19	-12.15	-15.33	-2.05	-0.05	-40.5	9	57.6	0.03	1441	1738	-0.22	-2.17	-0.49	1.72
2021/05/20	43.44	14.14	-1.55	-0.01	-144.5	-71.4	57.7	0	-391	1811	1.72	-0.21	1.84	-1.45
2021/05/21	-3.26	-52.26	1.33	0.02	-81.5	-66.4	57.9	0.01	367	1767	-1.45	-0.08	-2.17	0.3
2021/05/24	41.19	21.44	2.02	-0.01	22	13.6	58.1	-0.01	814	1842	0.3	1.14	-0.21	0.19
2021/05/25	-8.92	162.89	0.19	0.03	35	5.2	58.2	0	-1894	1783	0.19	-1.03	-0.08	-0.16
2021/05/26	7.86	2.11	0.22	0.03	-13.5	-5.8	58.4	0	559	1828	-0.16	-0.22	1.14	-0.36
2021/05/27	4.89	17.64	0.59	-0.06	43	18.4	58.5	-0.04	430	1786	-0.36	1.72	-1.03	0.14
2021/05/28	3.23	-17.14	0.17	0.05	13.5	6.6	58.7	-0.03	-411	1803	0.14	-1.45	-0.22	-0.09
2021/05/31	-1.03	10.48	-0.31	0.03	-34	24.2	58.8	-0.02	-351	1748	-0.09	0.3	1.72	2.98
2021/06/01	-1.04	10.11	0.93	0.05	105	29.2	59	0.01	-1088	1686	2.98	0.19	-1.45	-2.06
2021/06/02	6.08	-51.71	1.1	-0.02	-13	14	67	0.02	254	1794	-2.06	-0.16	0.3	-0.7
2021/06/03	-15.27	-34.68	-0.04	0	19.5	17	41	0	137	1769	-0.7	-0.36	0.19	0.55
2021/06/04	37.04	26.99	0.58	0.03	-28.5	-45.4	40	-0.02	181	1780	0.55	0.14	-0.16	-0.05
2021/06/07	-3.37	-4.65	-0.4	-0.01	-47	10.2	55	0.01	-350	1740	-0.05	-0.09	-0.36	-0.62
2021/06/08	0.74	-45.51	0.73	0.04	49.5	19	60	0.01	680	1703	-0.62	2.98	0.14	-0.03
2021/06/09	-7.71	4.33	0	0.03	18.5	-1	68	-0.01	547	1749	-0.03	-2.06	-0.09	0.47
2021/06/10	19.63	35.02	0.3	-0.01	-6	-14.8	50	0.01	-680	1595	0.47	-0.7	2.98	-0.31
2021/06/11	8.26	-46.77	0.17	0.13	117.5	23.8	65	-0.02	-995	1548	-0.31	0.55	-2.06	0.27
2021/06/15	-0.85	-58.14	1.3	-0.05	-27	34.2	26	-0.01	4	1769	0.27	-0.05	-0.7	1.5
2021/06/16	-22.89	-86.07	0.4	0.02	-3	-11.8	36	0.01	-202	1828	1.5	-0.62	0.55	-0.57
2021/06/17	-1.84	21.4	-1.31	-0.04	57	13.6	33	-0.06	-269	1787	-0.57	-0.03	-0.05	0.5
2021/06/18	-55.41	0.58	0.43	0.02	-54.5	-28.2	29	-0.04	-350	1819	0.5	0.47	-0.62	0.97
2021/06/21	58.34	-12.08	1.39	-0.03	-17.5	8.8	53	-0.01	755	1877	0.97	-0.31	-0.03	-1.29
2021/06/22	21.65	31.77	-0.09	0.06	31	6.8	69	0.04	1414	4316	-1.29	0.27	0.47	-0.59
2021/06/23	-4.6	25.23	0.38	0.06	68.5	9.6	66	0.01	154	3813	-0.59	1.5	-0.31	0.9
2021/06/24	24.65	8.58	0.37	0.12	8.5	-3.4	62	0.02	-1827	4484	0.9	-0.57	0.27	-0.69
2021/06/25	14.21	84	0.62	0.1	-0.5	-8.8	59	-0.01	-649	4486	-0.69	0.5	1.5	0.32
2021/06/28	9.91	11.79	-1.5	0.05	-67	-57.8	31	-0.01	2997	5088	0.32	0.97	-0.57	0.31
2021/06/29	1.19	-61.22	0.08	0.07	-34.5	-10.2	58	-0.01	-1189	5494	0.31	-1.29	0.5	0.21
2021/06/30	5.7	33.5	0.37	0.08	1	13	43	-0.01	-568	5606	0.21	-0.59	0.97	-0.9
2021/07/01	22.44	5.62	0.71	-0.08	-34.5	-10.4	27	-0.02	198	4043	-0.9	0.9	-1.29	1.76
2021/07/02	32.4	-148.54	0.33	0.04	32.5	7.8	18	-0.01	-1142	3356	1.76	-0.69	-0.59	-1.24
2021/07/05	-4.4	4.67	0.99	0.08	28	40.6	34	0.01	54	2940	-1.24	0.32	0.9	-0.24
2021/07/06	-4.4	-2.69	-2.63	-0.14	-21.5	-10.4	49	0	1207	2977	-0.24	0.31	-0.69	0.92
2021/07/07	14.59	57.39	-1.1	-0.08	-17	8.8	48	-0.02	-158	2776	0.92	0.21	0.32	-0.85
2021/07/08	-37.31	-52.23	0.69	0.1	-101.5	-4.8	32	-0.02	385	3003	-0.85	-0.9	0.31	-0.34
2021/07/09	48.73	-18.82	1.43	0	26	19.4	26	0.04	-1125	2254	-0.34	1.76	0.21	1.15
2021/07/12	15.08	63.27	-0.39	0.07	26	11.6	36	0.02	1177	2716	1.15	-1.24	-0.9	-0.09
2021/07/13	-15.42	9.39	1.33	-0.05	77	27.2	31	-0.01	1770	4207	-0.09	-0.24	1.76	-0.21
2021/07/14	5.09	-59.02	-1.73	-0.02	37	13.6	38	-0.05	1772	6853	-0.21	0.92	-1.24	-0.4
2021/07/15	-14.27	68.38	-1.29	-0.06	-10	-23.4	40	0.02	-1234	6124	-0.4	-0.85	-0.24	0.75
2021/07/16	-32.87	-56.69	0.12	0.06	48.5	9.6	50	-0.01	1777	15750	0.75	-0.34	0.92	0.92
2021/07/19	-68.67	18.72	-4.97	0.09	5.5	31.2	31	0	-3706	4602	0.92	1.15	-0.85	-0.64
2021/07/20	64.57	-4.5	0.73	0.15	33.5	4.6	45	0.01	-1165	2730	-0.64	-0.09	-0.34	0.83
2021/07/21	35.63	35.05	2.88	0	16	-6.8	42	-0.01	-206	2376	0.83	-0.21	1.15	-0.07
2021/07/22	8.79	7.71	1.56	0.08	-5	-2.8	43	-0.02	135	2265	-0.07	-0.4	-0.09	1
2021/07/23	44.31	-62.52	0.31	0.05	30.5	2.4	39	-0.01	-950	1914	1	0.75	-0.21	0.37
2021/07/26	10.51	-163.93	0.4	0.05	38	-14.2	26	0.01	-144	1791	0.37	0.92	-0.4	1.95
2021/07/27	-20.84	-173.99	-0.02	-0.16	-18.5	-4.6	21	0.02	436	1756	1.95	-0.64	0.75	1.19
2021/07/28	-0.82	9.17	0.26	0.02	64	10	17	0.03	-560	1663	1.19	0.83	0.92	3.5
2021/07/29	18.51	89.79	1.31	0.12	57	16.2	37	0.02	-286	1608	3.5	-0.07	-0.64	0.99
2021/07/30	-23.89	-39.1	0.28	-0.15	61	8.6	61	-0.01	551	1525	0.99	1	0.83	-2.32
2021/08/02	-8.1	122.57	-3.44	0.05	-28	-62	64	-0.01	165	1541	-2.32	0.37	-0.07	2.12
2021/08/03	35.99	0.72	-0.48	0.1	-67	2.6	54	0	-259	1669	2.12	1.95	1	0.06
2021/08/04	-20.49	44.39	-2.03	0.09	91.5	22	32	0	1622	3250	0.06	1.19	0.37	0.11
2021/08/05	26.44	-30.18	0.91	0.01	12	-6.6	30	-0.01	-1689	1764	0.11	3.5	1.95	0.45
2021/08/06	7.42	-27.11	-0.59	-0.03	49	-0.6	31	-0.01	188	1558	0.45	0.99	1.19	0.08
2021/08/09	-4.17	64	-1.66	-0.09	-3	-3	45	-0.03	3	1697	0.08	-2.32	3.5	1.68
2021/08/10	4.4	57.59	1.59	0.07	-173.5	2.8	30	-0.01	227	1607	1.68	2.12	0.99	0.04
2021/08/11	10.95	-27.81	0.81	-0.05	63	13.6	28	-0.01	1042	1776	0.04	0.06	-2.32	-0.23
2021/08/12	13.13	-41.99	-0.13	-0.15	-55.5	-129.2	17	0	-737	1649	-0.23	0.11	2.12	-0.31
2021/08/13	7.17	-27.37	-0.72	-0.06	-21	11.8	24	0.01	145	1542	-0.31	0.45	0.06	-0.59
2021/08/16	11.71	-4.91	-1.08	0.09	-4.5	-16.6	33	0.02	-897	1473	-0.59	0.08	0.11	0.08
2021/08/17	-31.63	-103.67	-0.48	-0.11	59	8.8	35	0	-192	1438	0.08	1.68	0.45	0.09
2021/08/18	-47.81	56.84	-0.8	-0.01	-43.5	6	35	-0.03	259	1553	0.09	0.04	0.08	0.21
2021/08/19	5.53	-32.1	-1.78	0.04	91.5	0.8	39	-0.01	321	1457	0.21	-0.23	1.68	-0.95
2021/08/20	35.87	-92.87	-1.27	-0.02	-49	15.4	27	0	-373	1150	-0.95	-0.31	0.04	-0.2
2021/08/23	37.86	66.61	3.57	0.09	183	57.2	40	0.01	1221	1254	-0.2	-0.59	-0.23	0.19
2021/08/24	6.7	52.51	2.3	-0.01	44	6	26	0.01	167	1337	0.19	0.08	-0.31	0.16
2021/08/25	9.96	9.77	1.2	0.03	124	24	32	0	761	1501	0.16	0.09	-0.59	-0.39
2021/08/26	-26.19	-96.55	-1.18	0.3	-52.5	-19.8	35	0.01	-696	1547	-0.39	0.21	0.08	0.05
2021/08/27	39.37	25.43	1.63	0.16	-13.5	-4.8	20	0	-686	1378	0.05	-0.95	0.09	-0.33
2021/08/30	19.42	-13.77	0.71	-0.09	-28	8.4	37	0.01	-271	1286	-0.33	-0.2	0.21	0.43
2021/08/31	-6.11	-7.66	-0.42	0.09	-35	8	44	0	-204	1148	0.43	0.19	-0.95	-2.65
2021/09/01	1.41	63.85	-1.4	0.23	51.5	2.8	52	0.01	124	1327	-2.65	0.16	-0.2	-0.21
2021/09/02	12.86	-0.05	1.44	-0.01	157.5	31.2	39	0.01	139	1189	-0.21	-0.39	0.19	-0.06
2021/09/03	-1.52	-26.35	-0.42	0.07	-54	-10	41	0.02	423	1000	-0.06	0.05	0.16	0.79
2021/09/06	-7.7	90.67	-0.39	-0.01	163	53	25	0	460	1235	0.79	-0.33	-0.39	-0.28
2021/09/07	-7.7	59.1	-0.53	-0.09	129.5	36.6	30	-0.01	180	1237	-0.28	0.43	0.05	0.47
2021/09/08	-5.96	-20.7	0.91	0.32	-52.5	-8.6	46	0	-335	1281	0.47	-2.65	-0.33	0.54
2021/09/09	-20.79	-2.12	-1.15	0.08	194.5	13.4	58	-0.02	-102	1158	0.54	-0.21	0.43	0.24
2021/09/10	-34.7	43.51	1.47	-0.04	-223	-45.2	77	-0.01	-1243	954	0.24	-0.06	-2.65	-0.19
2021/09/13	10.15	-21.86	0.59	0.23	-62.5	42.8	37	-0.01	964	1388	-0.19	0.79	-0.21	-0.04
2021/09/14	-25.68	-74.5	0.09	0.09	-61.5	6	37	0	232	1347	-0.04	-0.28	-0.06	-0.75
2021/09/15	37.65	-49.84	1.86	0.12	41	35.6	49	-0.01	-237	1398	-0.75	0.47	0.79	-0.79
2021/09/16	-6.95	-59.62	0.21	-0.13	-60	23.6	69	-0.01	52	1135	-0.79	0.54	-0.28	0.01
2021/09/17	-40.76	48.24	-0.33	-0.22	9.5	4.6	67	-0.01	-599	1244	0.01	0.24	0.47	0.68
2021/09/22	-37.35	-34.17	0.85	-0.29	235	84	47	-0.01	4062	1265	0.68	-0.19	0.54	0.12
2021/09/23	53.34	31.43	1.06	0.27	74	96	58	-0.01	1189	1387	0.12	-0.04	0.24	0.61
2021/09/24	6.5	-3.77	0.84	0.21	-202	-49.8	47	0.02	3131	1399	0.61	-0.75	-0.19	0.37
2021/09/27	-12.37	27.94	1.44	0.62	54	65.8	35	-0.01	5699	1488	0.37	-0.79	-0.04	0.63
2021/09/28	-90.48	6.46	-0.44	-0.01	138	75	50	-0.02	-5840	1372	0.63	0.01	-0.75	-1.4
2021/09/29	6.83	-49.9	-0.45	-0.39	20	-20	24	-0.01	-3079	1199	-1.4	0.68	-0.79	-0.99
2021/09/30	-51.92	32.45	-0.12	0.51	278.5	84.8	39	-0.03	-3902	910	-0.99	0.12	0.01	0.49
2021/10/08	83.8	63.56	3.87	-0.36	-133.5	-131.6	27	-0.06	-788	1003	0.49	0.61	0.68	0.4
2021/10/11	-30.15	6.25	1.26	-0.21	252	146.2	30	0	1416	1189	0.4	0.37	0.12	2
2021/10/12	-10.54	-52.35	-0.23	0.06	56.5	99.6	34	-0.02	75	1207	2	0.63	0.61	-0.89
2021/10/13	13.15	56.27	-0.24	0.22	9.5	55	32	0.01	-481	1131	-0.89	-1.4	0.37	0.77
2021/10/14	74.46	-26.5	0.82	-0.03	-3.5	53	55	0.02	-537	1064	0.77	-0.99	0.63	-1.38
2021/10/15	33.11	18.5	0.86	-0.23	142.5	76.2	40	0	1505	913	-1.38	0.49	-1.4	0.9
2021/10/18	15.09	-57.33	-0.53	-0.44	233	137	42	-0.01	-1189	1319	0.9	0.4	-0.99	-0.02
2021/10/19	33.17	47.94	0.75	0.08	-118	6.6	50	0.01	-175	1155	-0.02	2	0.49	-0.74
2021/10/20	16.56	-12.54	0.74	0.1	-287.5	-80.2	38	-0.02	-282	1363	-0.74	-0.89	0.4	-2.49
2021/10/21	13.59	17.84	-1.21	0.04	-332.5	-168	26	-0.01	269	1381	-2.49	0.77	2	2.13
2021/10/22	-4.88	31.71	0.92	0.11	-234	-222.4	53	0	-473	1157	2.13	-1.38	-0.89	0.72
2021/10/25	21.58	19.79	0.46	0.66	95.5	-59.4	72	0	3492	1201	0.72	0.9	0.77	-0.4
2021/10/26	8.31	-16.42	0.41	-0.14	-20	-68.6	74	-0.03	-1862	1148	-0.4	-0.02	-1.38	0
2021/10/27	-23.11	-64.94	-1.82	0.39	-247	-92.4	67	-0.01	3000	1745	0	-0.74	0.9	-1.37
2021/10/28	44.74	-34.02	-0.26	0	-200.5	-92.8	86	0.02	6862	2033	-1.37	-2.49	-0.02	0.6
2021/10/29	8.96	44.63	0.06	-0.65	-235	-78.8	98	0.04	-7914	1384	0.6	2.13	-0.74	0.75
2021/11/01	8.29	-18.08	0.33	-0.36	-103.5	-55.4	73	-0.04	-1313	1392	0.75	0.72	-2.49	-0.38
2021/11/02	16.98	-50.84	0.01	0.34	40.5	-25.8	101	0	656	1408	-0.38	-0.4	2.13	1.67
2021/11/03	29.92	-18.74	-2.73	0.31	272	86.2	80	0	-617	1263	1.67	0	0.72	-0.63
2021/11/04	19.49	47.63	-1.45	-0.2	-99	-43.6	79	0	-519	1381	-0.63	-1.37	-0.4	-0.35
2021/11/05	17.47	-26.39	2.2	-0.04	12	10.8	64	-0.03	-1097	1181	-0.35	0.6	0	-0.29
2021/11/08	4.17	5.83	0.69	-0.21	-10	-29	33	0	-90	1426	-0.29	0.75	-1.37	0.77
2021/11/09	-16.45	-1.44	1.35	-0.44	-70	-45.8	43	0.01	782	1438	0.77	-0.38	0.6	-1.27
2021/11/10	-38.54	-25.55	-2.14	-0.05	-69.5	13.4	44	0.01	-457	1441	-1.27	1.67	0.75	0.69
2021/11/11	2.56	77.46	0.23	0.21	117.5	21.6	55	-0.04	-527	1365	0.69	-0.63	-0.38	0.06
2021/11/12	33.58	-10.28	-0.7	-0.35	-158.5	-41.4	47	-0.04	-264	1269	0.06	-0.35	1.67	0
2021/11/15	-0.05	-5.99	-0.12	0.27	-241	-54.4	64	-0.02	580	1440	0	-0.29	-0.63	-0.16
2021/11/16	18.1	0.94	0.38	0.1	-85	8.2	77	-0.04	18	1459	-0.16	0.77	-0.35	-0.14
2021/11/17	-12.23	2.43	-2.15	-0.26	26.5	7.2	156	-0.03	-180	1454	-0.14	-1.27	-0.29	-1.25
2021/11/18	15.87	-48.13	0.96	0.01	-54.5	-1.8	132	-0.02	273	1370	-1.25	0.69	0.77	-4.02
2021/11/19	-6.58	52.44	-2.35	0.18	10	29.2	102	0.04	-561	1228	-4.02	0.06	-1.27	-3.59
2021/11/22	-15.02	22.34	0.81	-0.29	0	9.8	62	-0.05	17	1453	-3.59	0	0.69	-1.86
2021/11/23	7.76	0.95	2.61	0.28	63.5	9	62	-0.03	100	1369	-1.86	-0.16	0.06	0.98
2021/11/24	10.76	3.31	-0.06	0.01	230	49.8	60	0.01	52	1490	0.98	-0.14	0	0.55
2021/11/25	-53.42	-20.22	-0.03	0.04	29	-8.4	77	-0.02	-218	1388	0.55	-1.25	-0.16	0.93
2021/11/26	-53.42	-36.31	-9.5	0.37	-168	-71.8	91	0	-111	1343	0.93	-4.02	-0.14	1.28
2021/11/29	60.65	-8.71	0.72	-0.61	38	-30.6	84	0.04	417	1355	1.28	-3.59	-1.25	-0.28
2021/11/30	-88.27	-19.39	-2.87	-0.27	62.5	30.2	31	0	-535	1382	-0.28	-1.86	-4.02	-0.69
2021/12/01	-53.96	11.82	-1.7	-0.34	0.5	2.4	53	0.01	-183	1359	-0.69	0.98	-3.59	-0.4
2021/12/02	64.06	12.31	0.8	-0.16	-233.5	-163.6	66	-0.01	-219	1312	-0.4	0.55	-1.86	-0.54
2021/12/03	-38.67	44.86	0.21	-0.02	108.5	29.6	77	-0.01	-416	1242	-0.54	0.93	0.98	-0.26
2021/12/06	53.24	-8.4	3.2	-0.41	-56	-32.8	85	0	813	1399	-0.26	1.28	0.55	0.18
2021/12/07	95.08	29.48	2.36	0.05	110	10.6	116	-0.01	-176	1312	0.18	-0.28	0.93	0.02
2021/12/08	14.46	73.83	0.38	0.09	15.5	-15.6	158	-0.01	39	1190	0.02	-0.69	1.28	-1.71
2021/12/09	-33.76	82.76	-1.4	-0.03	-11.5	4.8	156	0.02	239	1309	-1.71	-0.4	-0.28	0.42
2021/12/10	44.57	-23.57	0.73	0.1	-109.5	1	145	-0.03	-338	1145	0.42	-0.54	-0.69	3.12
2021/12/13	-43.05	28.68	-0.76	-0.06	100	50.4	149	0.03	537	1208	3.12	-0.26	-0.4	-2.37
2021/12/14	-34.88	-34.1	-0.69	-0.04	-19.5	-15.2	67	-0.02	5	1291	-2.37	0.18	-0.54	0.14
2021/12/15	75.76	-43.8	0.18	0.03	21	1.2	79	-0.01	-245	1256	0.14	0.02	-0.26	0.4
2021/12/16	-41.18	28.83	1.14	-0.04	103.5	9.2	78	0.01	68	1194	0.4	-1.71	0.18	0
2021/12/17	-48.03	-79.97	-1.5	-0.11	28.5	18.2	58	0.03	-1113	1055	0	0.42	0.02	-0.06
2021/12/20	-52.62	-74.34	-2	0.17	6	-30.8	78	-0.03	382	1059	-0.06	3.12	-1.71	3.24
2021/12/21	81.21	33.07	2.46	0.03	54	-2.6	103	0	-894	1102	3.24	-2.37	0.42	3.22
2021/12/22	47.33	0.96	1.31	0.1	-9	-7.6	135	0.01	606	1096	3.22	0.14	3.12	-0.38
2021/12/23	29.22	34.29	1.56	-0.24	31	3	115	0.01	-67	1151	-0.38	0.4	-2.37	-1.52
2021/12/24	32.71	-27.4	-0.71	0.16	77	5.2	142	0.01	-184	904	-1.52	0	0.14	-0.4
2021/12/27	32.7	-2.02	2.46	0.16	-137.5	-18.6	66	0	2574	1215	-0.4	-0.06	0.4	0.18
2021/12/28	-4.84	36.64	0.34	0.02	-23.5	-15.2	83	0.01	234	1072	0.18	3.24	0	0
2021/12/29	6.71	-72.48	0.29	-0.08	20	7.6	87	-0.01	-1955	1131	0	3.22	-0.06	0.73
2021/12/30	-14.33	38.03	0.09	0	8	-3.4	88	0.01	-790	987	0.73	-0.38	3.24	0.37
2021/12/31	-12.55	18.86	-1.54	-0.23	34.5	-6	93	0	2571	822	0.37	-1.52	3.22	-0.88
2022/01/04	27.36	-22.6	2.22	-0.01	108.5	41.6	159	-0.01	-2630	1126	-0.88	-0.4	-0.38	1
2022/01/05	-92.96	-49.65	0.8	0.09	17	-11.2	52	-0.01	-77	1042	1	0.18	-1.52	0.7
2022/01/06	-4.53	-49.89	1.19	0.01	-20	-5.4	27	0.01	-14	1013	0.7	0	-0.4	0.3
2022/01/07	-19.02	4.14	-0.24	0.09	-56.5	16	57	-0.01	-247	940	0.3	0.73	0.18	0.59
2022/01/10	-6.74	21.68	-0.88	0.17	8	-13.2	97	0.03	-62	1028	0.59	0.37	0	0.89
2022/01/11	42.78	-46.28	2.85	0.11	9.5	-17	161	-0.01	83	942	0.89	-0.88	0.73	-0.33
2022/01/12	13.28	47.81	0.95	0.56	55.5	9.8	142	0.02	-137	955	-0.33	1	0.37	0.35
2022/01/13	-67.32	-79.66	-0.2	-0.52	-46	-3.8	123	0.02	-653	922	0.35	0.7	-0.88	0.48
2022/01/14	3.82	-39.19	1.59	-0.03	-5	3.4	106	0.03	41	814	0.48	0.3	1	0.18
2022/01/17	-42.87	40.55	0.42	0.02	-102.5	22.4	156	-0.03	724	1021	0.18	0.59	0.7	-0.43
2022/01/18	-42.87	46.07	1.03	0.08	115	34.6	227	-0.01	2961	1086	-0.43	0.89	0.3	-0.26
2022/01/19	-44.35	-32.97	0.93	-0.31	-55	25.4	189	-0.04	-462	1125	-0.26	-0.33	0.59	0.13
2022/01/20	-50.03	43.13	-0.06	-0.18	55	0	191	-0.01	-2699	845	0.13	0.35	0.89	-0.38
2022/01/21	-84.79	-44.2	-0.49	0.12	-105.5	-7.6	98	-0.02	-736	800	-0.38	0.48	-0.33	0.56
2022/01/24	12.19	7.43	-1.62	-0.14	-40.5	-27.6	57	0.01	-394	746	0.56	0.18	0.35	0.49
2022/01/25	-53.68	-108.29	1.93	0.06	45	38.4	93	-0.01	751	843	0.49	-0.43	0.48	0.89
2022/01/26	-6.52	33.86	1.76	0.12	-7	10	61	-0.03	7	798	0.89	-0.26	0.18	0.42
2022/01/27	-23.42	-92.43	-0.62	0.34	74	20	45	-0.03	-658	681	0.42	0.13	-0.43	1.19
2022/01/28	105.34	-56.11	0.69	0.35	3.5	-51.8	57	-0.02	409	620	1.19	-0.38	-0.26	3.67
2022/02/07	52.02	70.32	2.66	-0.41	30	66.4	30	0.15	100	879	3.67	0.56	0.13	4.74
2022/02/08	37.67	-25.32	-1.91	-0.07	158.5	54.2	33	0.02	352	997	4.74	0.49	-0.38	5.22
2022/02/09	65.64	43.29	0.77	-0.18	-150	-40.2	47	0	1987	1261	5.22	0.89	0.56	4.08
2022/02/10	-83.1	-12.2	-0.14	-0.09	21.5	7	52	-0.01	-606	1201	4.08	0.42	0.49	-6.15
2022/02/11	-85.44	-38.46	3.03	0.06	10.5	-21	67	0	-289	1038	-6.15	1.19	0.89	-5.23
2022/02/14	-16.97	-49.71	2.04	0.18	73.5	-3.4	63	-0.03	-1137	911	-5.23	3.67	0.42	2.9
2022/02/15	69.4	48.41	-3.2	0.21	-12	-44.2	90	-0.04	-241	926	2.9	4.74	1.19	1.01
2022/02/16	3.94	17.89	1.53	0.24	24	5.6	107	0.02	411	919	1.01	5.22	3.67	-0.69
2022/02/17	-94.75	11.17	-1.84	-0.12	1	-10	42	0	295	1093	-0.69	4.08	4.74	-0.55
2022/02/18	-31.39	22.08	0.57	-0.06	119.5	41.4	31	-0.01	-83	1256	-0.55	-6.15	5.22	0.23
2022/02/21	-22.05	-16.93	1.85	0.31	88.5	29.2	62	-0.03	571	1157	0.23	-5.23	4.08	-0.31
2022/02/22	-22.06	-60.16	1.45	-0.26	-53.5	-31.2	87	0.01	-227	1152	-0.31	2.9	-6.15	-0.93
2022/02/23	-79.26	48.9	0	0.09	89	21	75	-0.01	-338	1169	-0.93	1.01	-5.23	-0.12
2022/02/24	63.2	-93.73	2.24	0.08	-47	-20	96	-0.02	65	1046	-0.12	-0.69	2.9	0.12
2022/02/25	95.95	44.1	-1.15	0	-123.5	-66	86	-0.06	-729	872	0.12	-0.55	1.01	-0.07
2022/02/28	-10.71	8.23	3.06	-0.26	103	26.4	88	-0.02	800	1087	-0.07	0.23	-0.69	-0.21
2022/03/01	-67.68	38.04	3.98	0.19	109.5	43.6	97	-0.01	-48	1061	-0.21	-0.31	-0.55	-0.98
2022/03/02	80.28	-41.09	7.96	0.19	54	42.8	91	-0.01	823	1119	-0.98	-0.93	0.23	0.04
2022/03/03	-23.05	-26.97	-2.47	-0.06	104.5	-11.8	98	-0.05	-77	1136	0.04	-0.12	-0.31	-1.43
2022/03/04	-34.62	-55.2	7.65	0.19	-14	6.2	87	-0.01	-1047	1031	-1.43	0.12	-0.93	0.19
2022/03/07	-127.78	-143.65	5.1	-0.11	267.5	66.8	47	-0.09	705	1071	0.19	-0.07	-0.12	-1.9
2022/03/08	-30.39	-87.39	4.77	-0.23	-79	-17.6	62	-0.04	-604	944	-1.9	-0.21	0.12	-0.11
2022/03/09	107.18	-39.04	-16.84	-0.05	49	-49.4	56	0.02	660	1087	-0.11	-0.98	-0.07	0.93
2022/03/10	-18.36	66.49	-1.81	0.12	-26	-11	64	0.1	181	1142	0.93	0.04	-0.21	-1.02
2022/03/11	-55.21	13.68	3.34	0.12	-42	-23	77	-0.02	-1061	841	-1.02	-1.43	-0.98	0.7
2022/03/14	-31.2	-131.76	-5.77	-0.1	-239.5	-8	115	-0.03	97	987	0.7	0.19	0.04	-0.3
2022/03/15	89.34	-190.95	-6.99	-0.05	-22	-8	148	0.03	30	1017	-0.3	-1.9	-1.43	0.01
2022/03/16	95.41	172.27	-1.89	0.13	140.5	13	80	0.03	137	952	0.01	-0.11	0.19	-0.12
2022/03/17	53.81	81.62	8.62	0.19	-22	1.6	22	-0.01	-80	940	-0.12	0.93	-1.9	-0.17
2022/03/18	51.45	28.2	1.29	-0.03	156	12.4	34	0.05	-356	1016	-0.17	-1.02	-0.11	-0.01
2022/03/21	-1.94	-7.15	7.69	0.04	-32	5	13	0	29	971	-0.01	0.7	0.93	-0.37
2022/03/22	50.43	-3.45	-0.14	0.19	-97	21	18	-0.02	192	1023	-0.37	-0.3	-1.02	-0.03
2022/03/23	-55.37	21.22	6.12	-0.01	18	23.6	23	0	114	1022	-0.03	0.01	0.7	-0.63
2022/03/24	63.92	-25.21	-2.57	0.28	57.5	-8.6	32	-0.01	177	1037	-0.63	-0.12	-0.3	-0.71
2022/03/25	22.9	-76.74	1.62	0.17	108.5	-4.4	20	0.02	-365	970	-0.71	-0.17	0.01	-0.58
2022/03/28	32.46	-26.1	-8.17	-0.1	-5.5	-18.2	69	-0.02	239	958	-0.58	-0.01	-0.12	0.76
2022/03/29	56.08	-14.33	-2.25	-0.15	93	-6.8	42	0	151	1036	0.76	-0.37	-0.17	1.24
2022/03/30	-29.15	119.96	3.22	0.24	-21.5	-26.6	60	0.05	-603	1085	1.24	-0.03	-0.01	-0.28
2022/03/31	-72.04	-31.5	-5.54	0.06	14	-9	68	0.03	-312	1001	-0.28	-0.63	-0.37	0.17
2022/04/01	15.45	53.56	-3.52	0.09	58	4.2	47	-0.05	-435	899	0.17	-0.71	-0.03	0.03
2022/04/06	-64.71	-12.32	-3.32	0.37	-3.5	-2.8	54	-0.07	981	931	0.03	-0.58	-0.63	0.09
2022/04/07	19.06	-54.74	-0.49	0.3	-40.5	-4.4	69	-0.02	166	928	0.09	0.76	-0.71	0.07
2022/04/08	-11.93	21.67	2.2	-0.07	14	1.2	67	-0.02	-243	904	0.07	1.24	-0.58	0.1
2022/04/18	-96.59	-64.39	10.38	1.67	-57	12.8	53	-0.02	234	1033	0.1	-0.28	0.76	-0.09
2022/04/19	70.52	-31.48	-5.91	-0.57	-142	13	58	-0.03	77	1034	-0.09	0.17	1.24	0.01
2022/04/20	-2.76	-64.11	-0.45	-0.37	-7	-16.6	62	0.02	643	1030	0.01	0.03	-0.28	-0.09
2022/04/21	-65.79	-74.96	1.53	0.11	55	13.4	50	0.06	-126	963	-0.09	0.09	0.17	0.09
2022/04/22	-121.88	17.42	-1.68	-0.48	-62.5	-3.8	55	0.06	65	978	0.09	0.07	0.03	-0.14
2022/04/25	24.34	-198.34	-4.33	0.36	-140.5	-7	28	0.01	-587	960	-0.14	0.1	0.09	0.04
2022/04/26	-120.92	-30.79	2.67	0.06	51	0	34	0.01	18	1040	0.04	-0.09	0.07	0
2022/04/27	8.76	111.42	0.33	0.4	-72	0.4	35	-0.05	18	1026	0	0.01	0.1	-0.11
2022/04/28	103.54	25.57	2.27	-0.44	4	9.6	37	-0.05	8	961	-0.11	-0.09	-0.09	-0.01
2022/04/29	-155.57	95.13	1.75	0.31	9.5	-1.4	31	0.02	-662	861	-0.01	0.09	0.01	-0.22
2022/05/05	14.94	-6.03	1.56	1.49	-73.5	32.4	31.3	0.02	1374	1105	-0.22	-0.14	-0.09	-0.26
2022/05/06	-23.53	-101.39	1.49	-0.82	-54	-8	31.5	0.03	-646	1081	-0.26	0.04	0.09	-1.58
2022/05/09	-132.1	-31.38	-6.45	-0.92	-73.5	-11	31.8	0.05	52	1114	-1.58	0	-0.14	-1.8
2022/05/10	9.81	42.43	-3.48	0.27	-41.5	-18.8	32.1	0.04	258	1180	-1.8	-0.11	0.04	1.15
2022/05/11	-65.87	56.55	5.05	0.35	53	11	32.3	0	-99	1130	1.15	-0.01	0	0.15
2022/05/12	-5.1	-17.68	-0.06	0.01	-119.5	2	32.6	-0.01	474	1199	0.15	-0.22	-0.11	-0.36
2022/05/13	93.81	29.86	4.1	-0.03	30.5	12.2	32.9	-0.02	-684	1012	-0.36	-0.26	-0.01	0.24
2022/05/16	-15.88	-32.06	2.69	0.35	126	-2	33.1	0	226	1002	0.24	-1.58	-0.22	2.35
2022/05/17	80.84	49.35	-2.31	0.33	11.5	-0.2	33.4	0.02	303	1197	2.35	-1.8	-0.26	0.33
2022/05/18	-165.17	-13.98	-2.82	-0.05	-125.5	0.8	33.7	0.03	-51	972	0.33	1.15	-1.58	-0.08
2022/05/19	-22.89	7.69	2.93	-0.15	30	-16	34	-0.04	-5	1084	-0.08	0.15	-1.8	0.05
2022/05/20	0.57	78	0.51	-0.05	54	4	34.2	0.07	-594	997	0.05	-0.36	1.15	0.04
2022/05/23	72.39	-23.62	0.87	0.67	-103	22	34.5	-0.08	130	928	0.04	0.24	0.15	0.02
2022/05/24	-32.27	-94.83	0.14	0.06	-88.5	0	34.8	0.05	330	1025	0.02	2.35	-0.36	0.1
2022/05/25	37.25	24.03	0.47	0.11	13.5	6.2	35	0.03	71	1030	0.1	0.33	0.24	0.28
2022/05/26	79.11	9.86	3.37	-0.16	-19.5	-1.8	35.3	0	-149	994	0.28	-0.08	2.35	-0.08
2022/05/27	100.4	8.26	2.03	-0.12	86.5	14.2	35.6	0.09	-186	951	-0.08	0.05	0.33	-0.02
2022/05/30	-13.04	27.72	2.24	-0.01	85.5	-18	35.8	-0.04	307	1085	-0.02	0.04	-0.08	0
2022/05/31	-13.05	62.5	1.17	-0.42	50.5	27.4	36.1	-0.02	-34	1030	0	0.02	0.05	-0.04
2022/06/01	-30.92	-8.34	-6.55	0.49	85	-24	36.4	-0.02	-667	796	-0.04	0.1	0.04	-0.12
2022/06/02	75.59	6.39	1.32	-0.35	33	23	36.6	0	88	763	-0.12	0.28	0.02	0.08
2022/06/06	-55.39	76.52	1.9	0.91	63	-9	36.9	0.01	541	994	0.08	-0.08	0.1	0.18
2022/06/07	39.25	13.04	1.06	0.01	-19.5	3.2	37.2	-0.04	-153	965	0.18	-0.02	0.28	-0.08
2022/06/08	-44.91	40.68	3.01	-0.73	88	7.2	37.4	0.01	137	1146	-0.08	0	-0.08	-0.1
2022/06/09	-97.95	-44.14	-0.51	0.39	-72	1.6	37.7	0.03	3	1079	-0.1	-0.04	-0.02	0.38
2022/06/10	-116.96	63.32	-1.06	-0.24	-9	-15	38	-0.05	-626	926	0.38	-0.12	0	-0.04
2022/06/13	-151.23	-49.64	0.26	-0.09	6	-8.2	38.2	-0.06	773	1169	-0.04	0.08	-0.04	0.51
2022/06/14	-14.15	32.96	-1.1	-1.41	-26.5	-10.4	38.5	-0.02	351	1159	0.51	0.18	-0.12	-0.46
2022/06/15	54.51	55.91	-2.66	0.28	-172	-3.4	38.8	0.01	348	1264	-0.46	-0.08	0.08	0.51
2022/06/16	-123.22	-28.16	1.3	-0.11	-62	0.2	39	-0.03	-576	1147	0.51	-0.1	0.18	-0.11
2022/06/17	8.07	58.98	-6.69	-0.42	-32.5	20.8	39.3	0.05	-448	941	-0.11	0.38	-0.08	0.04
2022/06/20	44.98	21.39	1.01	-0.32	-254.5	-33	39.6	-0.02	-557	921	0.04	-0.04	-0.1	-0.04
2022/06/21	44.97	-4.86	0.52	0.14	16.5	11	39.9	-0.01	576	972	-0.04	0.51	0.38	0
2022/06/22	-4.9	-54.95	-2.91	0	-47	0.2	40.1	0.03	-535	817	0	-0.46	-0.04	0.74
2022/06/23	35.84	73.26	-1.69	-0.62	97	11.6	40.4	0.03	-216	889	0.74	0.51	0.51	0.24
2022/06/24	116.01	50.89	3.07	0.06	-100.5	-12.8	40.7	-0.04	-286	825	0.24	-0.11	-0.46	0.62
2022/06/27	-11.63	49.49	1.97	0.19	104	1.4	40.9	0.01	-209	759	0.62	0.04	0.51	-0.14
2022/06/28	-78.56	46.26	2.89	0.19	123.5	-4	41.2	0.02	599	829	-0.14	-0.04	-0.11	0.12
2022/06/29	-2.72	-69.16	-1.72	-0.23	-25	19.4	41.5	-0.03	-168	787	0.12	0	0.04	-0.17
2022/06/30	-33.45	63.65	-1.45	-0.91	-147	-23.4	41.7	-0.04	-25	815	-0.17	0.74	-0.04	-0.8
2022/07/01	39.95	-18.29	-3.18	0.11	-63	30.2	42	0	-58	709	-0.8	0.24	0	0.38
2022/07/04	3.03	29.31	1.87	0.26	-73	2.4	32	-0.01	1101	832	0.38	0.62	0.74	0.21
2022/07/05	3.03	-6.49	-10.73	-0.42	54.5	0.4	16	-0.01	-239	878	0.21	-0.14	0.24	0
2022/07/06	13.69	-65.57	-2.08	0.09	14	-24	22	-0.09	-428	769	0	0.12	0.62	0.04
2022/07/07	57.54	19.5	3.96	0.64	-1	21.2	46	-0.06	-429	722	0.04	-0.17	-0.14	0.22
2022/07/08	-3.24	-14.69	2.37	-0.12	-69	-7	22	-0.02	-322	772	0.22	-0.8	0.12	-0.42
2022/07/11	-44.95	-74.16	0.08	0.45	-13	0	28	-0.01	1139	776	-0.42	0.38	-0.17	0.36
2022/07/12	-35.63	-41	-7.61	-0.25	-91.5	-15.6	29	-0.05	49	770	0.36	0.21	-0.8	0.01
2022/07/13	-17.02	7.84	0.08	0.33	16.5	13	31	-0.01	-946	759	0.01	0	0.38	-0.1
2022/07/14	-11.4	0.61	-0.47	0.06	-29.5	-17	36	0	-214	767	-0.1	0.04	0.21	0.3
2022/07/15	72.78	-73.54	2.06	0.46	-124	-4.8	39	0.01	-256	822	0.3	0.22	0	-0.01
2022/07/18	-32.31	44.06	5.11	0.32	131	40.2	52	0.04	1386	994	-0.01	-0.42	0.04	-0.62
2022/07/19	105.84	-23.25	1.08	-0.14	-121	-20.2	40	0.04	-189	962	-0.62	0.36	0.22	0.33
2022/07/20	23.21	14.46	-0.43	0.57	-52	-21.4	23	0.06	-159	994	0.33	0.01	-0.42	-0.02
2022/07/21	39.05	-47.74	-3.06	0.01	-60	8	37	-0.02	-174	942	-0.02	-0.1	0.36	-0.03
2022/07/22	-37.32	2.17	-0.66	0.43	62	10.2	31	0.02	-444	875	-0.03	0.3	0.01	-0.15
2022/07/25	5.21	-25.59	1.95	0.33	31.5	-2	44	-0.01	-461	824	-0.15	-0.01	-0.1	-0.01
2022/07/26	-45.79	33.34	-0.75	0.07	21.5	0	48	0.01	117	803	-0.01	-0.62	0.3	-0.52
2022/07/27	102.56	-20.94	2.22	-0.13	9.5	-8	46	-0.04	5	790	-0.52	0.33	-0.01	-0.02
2022/07/28	48.82	0.63	0.52	-0.42	186	28	38	0.02	137	764	-0.02	-0.02	-0.62	-0.01
2022/07/29	57.86	-55.57	2.87	0.13	-39.5	-11	33	-0.01	-314	800	-0.01	-0.03	0.33	-0.44
2022/08/01	-11.66	18.58	-9.98	-0.08	29	-16.4	69	0.02	-394	801	-0.44	-0.15	-0.02	0
2022/08/02	-27.44	-81.66	0.51	-0.52	94	13.4	61	0.04	-17	755	0	-0.01	-0.03	-0.12
2022/08/03	63.98	-40.04	-3.76	0.61	-44	3	57	-0.04	-190	706	-0.12	-0.52	-0.15	-0.11
2022/08/04	-3.23	34.56	-2.66	-0.16	-79	1	53	-0.02	-29	673	-0.11	-0.02	-0.01	-0.88
2022/08/05	-6.75	55.37	0.8	-0.13	-45.5	-15	33	0.04	111	693	-0.88	-0.01	-0.52	-3.37
2022/08/08	-5.13	-8.84	1.73	-0.35	95	19.6	32	-0.03	-132	723	-3.37	-0.44	-0.02	1.56
2022/08/09	-17.59	8.22	-0.34	0.18	-1	-4.6	35	0.01	-4	783	1.56	0	-0.01	-0.19
2022/08/10	87.77	-46.55	1.09	0.38	-54	-0.2	52	0.01	54	785	-0.19	-0.12	-0.44	-0.38
2022/08/11	-2.97	83.8	2.2	0.49	7	-1.4	30	0.03	8	765	-0.38	-0.11	0	0.01
2022/08/12	72.88	-2.39	-1.45	0.07	54.5	-8.2	30	0.03	28	737	0.01	-0.88	-0.12	-0.01
2022/08/15	16.99	-5.47	-3.05	0.03	-38	9.8	34	-0.04	335	803	-0.01	-3.37	-0.11	1.41
2022/08/16	8.06	-7.84	-2.76	0.54	44.5	0	56	-0.04	-159	760	1.41	1.56	-0.88	1.07
2022/08/17	-31.16	39.12	1.31	-0.17	-282.5	-1.2	42	0.02	-15	769	1.07	-0.19	-3.37	-0.57
2022/08/18	9.7	-36.86	2.94	0	-25	-8.8	39	0	261	762	-0.57	-0.38	1.56	0.65
2022/08/19	-55.26	-29.03	0.13	0.1	-17	-9.4	37	-0.03	-211	740	0.65	0.01	-0.19	0.05
2022/08/22	-90.49	30.33	-0.24	0.48	89.5	-14.6	25	-0.03	309	739	0.05	-0.01	-0.38	0
2022/08/23	-9.26	-20.32	3.74	-0.51	-2.5	4	41	-0.03	28	773	0	1.41	0.01	0.47
2022/08/24	12.04	-78.66	1	-0.01	-10.5	40	28	0.01	-76	648	0.47	1.07	-0.01	0.21
2022/08/25	58.35	33.82	-1.88	0.09	12.5	10	49	0.02	1135	737	0.21	-0.57	1.41	0
2022/08/26	-141.46	-8.69	1.65	-0.02	89.5	-48.6	40	-0.01	-793	812	0	0.65	1.07	-0.36
2022/08/29	-27.05	-18.03	4.1	-0.05	-86.5	-9.2	23	0	-152	745	-0.36	0.05	-0.57	0.01
2022/08/30	-44.45	-13.73	-5.78	-0.18	-95.5	-1.6	21	0.07	-76	725	0.01	0	0.65	0.05
2022/08/31	-31.16	3.05	-2.82	0.06	1	0	24	0.02	-259	640	0.05	0.47	0.05	0.26
2022/09/01	11.85	-35.1	-4.13	0.03	-51	0	27	0	-150	616	0.26	0.21	0	0.09
2022/09/02	-42.59	-20.13	0.66	-0.27	32	165.8	39	-0.04	39	611	0.09	0	0.47	-0.17
2022/09/05	-8.03	-8.18	2.72	-0.14	22.5	0	56	-0.03	95	680	-0.17	-0.36	0.21	0.01
2022/09/06	-8.04	36.85	-2.91	-0.74	-16.5	43.6	72	0.04	-12	688	0.01	0.01	0	-0.5
2022/09/07	71.68	2.7	-4.83	-0.16	-33.5	40	68	-0.01	68	686	-0.5	0.05	-0.36	0.48
2022/09/08	26.31	-17.3	1.15	0.11	43	14.8	67	0.06	95	721	0.48	0.26	0.01	-0.9
2022/09/09	61.18	56.11	3.69	0.07	37.5	0	46	0.01	-417	581	-0.9	0.09	0.05	0.91
2022/09/13	-134.67	17.32	0.33	0.36	65.5	0	47	0.05	230	724	0.91	-0.17	0.26	0
2022/09/14	13.32	-45.75	0.93	0.69	-13	-66	34	-0.08	-17	726	0	0.01	0.09	0.01
2022/09/15	-44.66	-38.24	-3.26	-0.8	57	36.6	50	0	179	742	0.01	-0.5	-0.17	-0.11
2022/09/16	-28.02	-94.44	0.51	-0.47	0.5	0	44	0.02	502	621	-0.11	0.48	0.01	-0.07
2022/09/19	26.56	-4.68	0.65	0.05	23	0	58	0.03	-214	858	-0.07	-0.9	-0.5	-0.02
2022/09/20	-43.96	4.84	-1.38	-0.13	-21	-41.4	35	0.02	130	784	-0.02	0.91	0.48	0.46
2022/09/21	-66	-29.11	-0.79	0	41	31.4	45	-0.03	-190	685	0.46	0	-0.9	-0.37
2022/09/22	-31.94	-34.39	0.63	-0.55	26.5	0	41	-0.06	-117	741	-0.37	0.01	0.91	0.08
2022/09/23	-64.76	-13.32	-4.31	-0.35	-2	-1.6	64	0.01	-190	617	0.08	-0.11	0	-0.06
2022/09/26	-38.19	-19.34	-2.09	0.2	-3.5	-13.8	66	-0.07	116	644	-0.06	-0.07	0.01	0.07
2022/09/27	-7.75	55.62	2.21	-0.27	55	-16	72	-0.01	-39	666	0.07	-0.02	-0.11	0.32
2022/09/28	71.75	-63.59	3.05	0.25	-35	-14	54	0	-94	744	0.32	0.46	-0.07	0.51
2022/09/29	-78.57	-1.57	-0.83	-0.13	9	-26.8	85	0.1	-93	750	0.51	-0.37	-0.02	0.3
2022/09/30	-54.85	-22.25	-0.53	-0.06	1	-72.2	88	0.06	-383	519	0.3	0.08	0.46	0.07
2022/10/10	26.77	-83.95	8.23	-0.31	111.5	-70	86	-0.07	733	731	0.07	-0.06	-0.37	-0.02
2022/10/11	-23.55	6.75	-1.9	0.07	-42.5	64.2	84	-0.01	-34	721	-0.02	0.07	0.08	0.55
2022/10/12	-11.81	56.62	-1.84	-0.15	-33	-61.4	82	0.01	44	739	0.55	0.32	-0.06	-0.01
2022/10/13	92.88	-31.64	2.12	0.25	-25.5	25	80	0	-117	709	-0.01	0.51	0.07	0.05
2022/10/14	-86.84	89.8	-2.94	-0.21	51.5	29.6	78	0.04	-108	668	0.05	0.3	0.32	0
2022/10/17	94.88	3.94	-0.01	-0.49	-105.5	0	76	-0.01	984	734	0	0.07	0.51	0.16
2022/10/18	42.03	-8.14	-1.59	-0.3	-26	0	74	0.06	-686	806	0.16	-0.02	0.3	0.58
2022/10/19	-24.82	-61.74	2.38	-0.25	5	-29.6	72	0.02	81	784	0.58	0.55	0.07	0.25
2022/10/20	-29.38	-21.6	-0.03	-0.12	-38.5	-18.2	70	-0.04	-88	812	0.25	-0.01	-0.02	-0.1
2022/10/21	86.97	-12.04	1.12	-0.33	26	0	68	0	-74	743	-0.1	0.05	0.55	0.14
2022/10/24	44.59	-109.52	-0.24	0.18	20	0	66	0.05	-84	743	0.14	0	-0.01	0.41
2022/10/25	61.77	-5.92	0.26	1.11	-84	0	64	0.05	238	722	0.41	0.16	0.05	-0.28
2022/10/26	-28.51	29.45	2.17	-0.08	-8.5	0	62	0.07	-161	749	-0.28	0.58	0	-0.09
2022/10/27	-23.3	-25.76	1.27	-0.36	-14.5	0	60	0.06	47	748	-0.09	0.25	0.16	0.07
2022/10/28	93.76	-89.81	-1.19	-0.04	-18	0	58	-0.06	-224	674	0.07	-0.1	0.58	-0.65
2022/10/31	-29.08	-32.63	-0.94	0.49	-60	58.4	56	0.01	-10	742	-0.65	0.14	0.25	0.26
2022/11/01	-15.88	125.47	-0.18	-0.46	76.5	0	54	-0.04	94	686	0.26	0.41	-0.1	0.01
2022/11/02	-96.41	43.64	1.51	0.37	20	0	49	0.01	36	752	0.01	-0.28	0.14	0
2022/11/03	-39.8	-29.91	-1.49	-0.27	12.5	0	53	-0.02	-160	713	0	-0.09	0.41	0.16
2022/11/04	50.66	119.27	3.9	0.53	91	0	81	-0.02	-181	646	0.16	0.07	-0.28	-0.43
2022/11/07	36.25	8.13	-0.65	0.24	2.5	0	67	0.08	333	654	-0.43	-0.65	-0.09	0.36
2022/11/08	21.31	-25.97	-2.56	-0.5	21.5	0	61	0.05	20	691	0.36	0.26	0.07	-0.32
2022/11/09	-79.54	-35.06	-2.71	-0.25	5	0	68	0.03	75	693	-0.32	0.01	-0.65	0.02
2022/11/10	207.8	-28.58	1.02	0.21	-62	0	72	-0.01	-223	681	0.02	0	0.26	0.16
2022/11/11	36.56	102.75	2.32	-0.26	94.5	0	66	0.08	-292	678	0.16	0.16	0.01	-0.31
2022/11/14	-35.68	5.58	-2.85	0.17	-4	0	26	0	367	709	-0.31	-0.43	0	-0.84
2022/11/15	34.48	71.95	0.72	0.09	37.5	0	43	-0.06	-50	702	-0.84	0.36	0.16	0.46
2022/11/16	-32.94	-31.58	-1	0.04	7	0	52	0.01	107	802	0.46	-0.32	-0.43	-0.06
2022/11/17	-12.23	-15.73	-3.08	0.2	3	0	55	0.06	-2	646	-0.06	0.02	0.36	0.06
2022/11/18	18.78	-17.09	-2.16	-0.03	23.5	0	73	0.02	-151	664	0.06	0.16	-0.32	-0.38
2022/11/21	-15.4	-32.44	-0.17	0.32	-64.5	0	41	0	-27	682	-0.38	-0.31	0.02	-0.11
2022/11/22	53.64	0.44	0.91	0.22	-44.5	0	21	-0.02	-139	736	-0.11	-0.84	0.16	-0.05
2022/11/23	23.68	3.96	-2.95	0.85	52.5	0	44	0.01	65	583	-0.05	0.46	-0.31	0.4
2022/11/24	-0.57	-16.72	-0.07	-0.11	20.5	0	43	0.06	-28	620	0.4	-0.06	-0.84	-0.5
2022/11/25	-0.57	18.97	-1.71	-0.43	45.5	0	56	0.01	-162	544	-0.5	0.06	0.46	0.15
2022/11/28	-62.18	-42.54	-0.44	0.11	-15.5	0	21	0.01	42	623	0.15	-0.38	-0.06	-0.51
2022/11/29	-6.31	115.18	-0.16	-0.06	58.5	0	39	0.02	54	580	-0.51	-0.11	0.06	0.96
2022/11/30	122.48	4.62	2.4	-0.3	-13	89.8	39	-0.04	37	604	0.96	-0.05	-0.38	-0.57
2022/12/01	-3.54	41.73	1.45	-0.14	-61	-0.2	26	0.01	118	593	-0.57	0.4	-0.11	-0.17
2022/12/02	-4.87	-23.82	-1.31	-0.61	28	0	43	0.01	-309	529	-0.17	-0.5	-0.05	-0.38
2022/12/05	-72.86	75.93	-2.89	-0.6	-385	0	44	-0.01	93	581	-0.38	0.15	0.4	-3.29
2022/12/06	-57.58	21.32	-3.33	-0.25	-6	0	66	-0.09	121	671	-3.29	-0.51	-0.5	-0.19
2022/12/07	-7.34	-9.76	-2.18	0.44	-27.5	0	69	-0.01	-67	598	-0.19	0.96	0.15	-1.57
2022/12/08	29.59	0.74	-1.02	0.13	40.5	0	68	0	-45	590	-1.57	-0.57	-0.51	-0.15
2022/12/09	-29.13	39.06	-0.05	0.37	46	0	73	0.03	-227	592	-0.15	-0.17	0.96	1.5
2022/12/12	56.18	-44.8	1.89	0.21	62	0	82	-0.03	169	493	1.5	-0.38	-0.57	0.9
2022/12/13	29.09	-7.76	2.69	0.45	8	0	98	0.03	-242	495	0.9	-3.29	-0.17	1.79
2022/12/14	-24.33	9.21	2.02	-0.61	46.5	0	73	0.04	-76	477	1.79	-0.19	-0.38	0.67
2022/12/15	-99.57	-2.9	-1.49	0.51	13	0	82	0.02	234	388	0.67	-1.57	-3.29	-0.25
2022/12/16	-43.39	2.24	-2.17	-0.26	-28.5	34.2	106	0.01	-196	569	-0.25	-0.15	-0.19	0.73
2022/12/19	-34.7	-61.01	0.78	-0.77	-113.5	0	63	-0.03	-207	451	0.73	1.5	-1.57	0.06
2022/12/20	3.96	-64.2	0.17	-0.49	-14	0	79	0.02	-87	412	0.06	0.9	-0.15	-0.26
2022/12/21	56.82	1.52	2.21	0.13	67	0	120	-0.01	-52	440	-0.26	1.79	1.5	0.15
2022/12/22	-56.05	5.49	-1.22	-0.42	-73	0	67	0	126	379	0.15	0.67	0.9	-0.61
2022/12/23	22.43	-7.81	2.94	-0.04	4	0	63	0	-372	394	-0.61	-0.25	1.79	1.06
2022/12/26	-7.78	15.27	0.21	0	59	0	100	0.01	281	414	1.06	0.73	0.67	-0.69
2022/12/27	-7.79	44.36	0.2	0.07	29	0	125	-0.01	-61	422	-0.69	0.06	-0.25	-0.01
2022/12/28	-46.03	-16.59	-1.07	-0.32	-42.5	0	166	0.01	-34	423	-0.01	-0.26	0.73	0.05
2022/12/29	66.06	-14.56	-1	-0.21	-14	0	158	0.01	-43	421	0.05	0.15	0.06	0.22
2022/12/30	-9.78	14.93	3.65	-0.13	-6.5	-101.8	127	0	-47	440	0.22	-0.61	-0.26	-0.03
2023/01/03	-15.36	16.27	-3.81	-0.76	-38	0	239	-0.01	107	499	-0.03	1.06	0.15	-0.19
2023/01/04	28.83	5.05	-4.26	0.1	-56.5	0	120	-0.12	23	589	-0.19	-0.69	-0.61	-0.02
2023/01/05	-44.87	75.63	0.85	-0.3	21	0	93	0.03	56	492	-0.02	-0.01	1.06	0
2023/01/06	86.98	12.31	-0.12	-0.02	32	0	201	-0.07	29	500	0	0.05	-0.69	-0.16
2023/01/09	-2.99	32.23	1.08	0.09	34.5	0	186	0.02	32	498	-0.16	0.22	-0.01	0.21
2023/01/10	27.16	4.35	0.45	-0.28	-14.5	-125.4	209	-0.02	127	479	0.21	-0.03	0.05	-0.1
2023/01/11	50.36	-7.44	2.57	0.12	39.5	0	116	0.02	-71	450	-0.1	-0.19	0.22	-0.03
2023/01/12	13.56	7.84	1.36	-0.03	-27.5	0	88	0.02	147	500	-0.03	-0.02	-0.03	-0.1
2023/01/13	15.92	56.51	1.25	-0.12	33	0	68	0.02	130	439	-0.1	0	-0.19	0.17
2023/01/16	-4.06	63.58	-0.82	0.07	-20	0	41	-0.04	-711	419	0.17	-0.16	-0.02	0.13
2023/01/17	-4.06	-0.72	1.46	0	-10.5	0	55	0.01	-54	384	0.13	0.21	0	-1.02
2023/01/18	-62.11	-6.93	-0.94	-0.2	34.5	0	77	0.01	-121	379	-1.02	-0.1	-0.16	0.69
2023/01/19	-30.01	25.7	1.18	-0.02	4	0	79	0.01	-155	314	0.69	-0.03	0.21	0
2023/01/20	73.76	25.52	1.47	-0.05	-10	0	89	0.04	-107	251	0	-0.1	-0.1	0.07
2023/01/30	45.16	19.82	-2.73	-0.34	-19	0	102	0.01	637	549	0.07	0.17	-0.03	4.69
2023/01/31	58.83	-44.49	-0.41	0.03	-34.5	0	74	-0.01	29	581	4.69	0.13	-0.1	-1.94
2023/02/01	42.61	39.07	-1.65	-0.22	-44	0	133	-0.01	-3	530	-1.94	-1.02	0.17	0
2023/02/02	60.55	-14.78	-0.67	-0.05	12	0	65	0.06	22	527	0	0.69	0.13	-0.58
2023/02/03	-43.28	-39.52	-2.23	-0.06	11.5	0	62	-0.04	-16	538	-0.58	0	-1.02	0.14
2023/02/06	-25.4	-54.75	1.05	0.11	23.5	0	159	-0.04	-2	584	0.14	0.07	0.69	-0.34
2023/02/07	52.92	7.35	2.7	0.09	-7	0	111	-0.02	21	604	-0.34	4.69	0	0
2023/02/08	-46.14	-18.09	1.4	-0.17	15	5.4	53	-0.02	-2	626	0	-1.94	0.07	0
2023/02/09	-36.36	54.72	-0.59	0.04	2	0	45	0.01	13	651	0	0	4.69	-0.82
2023/02/10	8.96	-24.55	1.89	0.12	-5.5	0	43	0.01	-33	608	-0.82	-0.58	-1.94	0.79
2023/02/13	46.83	37.26	0.22	-0.15	-51	0	29	-0.02	84	685	0.79	0.14	0	-1.18
2023/02/14	-1.16	1.72	-1.03	0.17	24	0	54	0.04	-15	567	-1.18	-0.34	-0.58	-0.38
2023/02/15	11.47	-21.6	-0.2	-0.13	12	0	85	0.01	137	663	-0.38	0	0.14	-0.41
2023/02/16	-57.19	-30.2	-0.24	-0.08	40.5	0	90	0	-19	616	-0.41	0	-0.34	-0.2
2023/02/17	-11.32	-58.98	-2.14	-0.13	31.5	0	98	0	-20	563	-0.2	-0.82	0	0.57
2023/02/20	-40.87	98.98	1.07	-0.03	28	0	75	0.01	157	638	0.57	0.79	0	-0.4
2023/02/21	-40.88	10.86	-1.02	-0.04	50	0	69	0	-94	688	-0.4	-1.18	-0.82	-0.45
2023/02/22	-6.29	-37.4	-2.45	0.11	-15	0	54	-0.01	63	732	-0.45	-0.38	0.79	0.32
2023/02/24	-21.01	-45.9	2.56	0.29	89.5	0	58	-0.01	-137	632	0.32	-0.41	-1.18	-0.3
2023/02/27	12.2	-17.21	-0.71	0.13	14.5	0	56	0.03	176	598	-0.3	-0.2	-0.38	0.43
2023/02/28	-12.09	25.62	1.44	0.06	-50.5	0	86	0.03	31	671	0.43	0.57	-0.41	3.36
2023/03/01	-18.76	57.48	0.42	0.03	20	0	139	-0.03	-62	718	3.36	-0.4	-0.2	-3.46
2023/03/02	29.96	-9.2	0.44	-0.02	-15.5	0	124	0	84	653	-3.46	-0.45	0.57	-0.86
2023/03/03	64.29	12.81	1.08	0.23	-14	0	101	-0.01	-211	655	-0.86	0.32	-0.4	0.49
2023/03/06	2.78	-21.54	0.35	-0.41	-24	0	72	0	113	624	0.49	-0.3	-0.45	0.04
2023/03/07	-62.05	-60.16	-2.89	0.05	-6.5	0	93	0.06	161	634	0.04	0.43	0.32	-0.15
2023/03/08	5.64	-14.74	-0.63	-0.07	10.5	0.4	95	-0.05	-193	677	-0.15	3.36	-0.3	0.11
2023/03/09	-73.69	-14.26	-1.07	-0.1	-18	0	67	0.01	233	739	0.11	-3.46	0.43	-0.07
2023/03/10	-56.73	-52.71	1.19	-0.05	-10.5	0	78	0.02	-166	640	-0.07	-0.86	3.36	-0.07
2023/03/13	-5.83	41.55	-2.01	0.19	65	0	65	0.05	194	699	-0.07	0.49	-3.46	0.04
2023/03/14	63.53	-23.99	-3.32	-0.06	-52.5	0	67	-0.02	85	704	0.04	0.04	-0.86	0.09
2023/03/15	-27.36	2.2	-3.76	-0.1	-55	0	99	-0.03	-253	668	0.09	-0.15	0.49	-0.29
2023/03/16	68.35	-47.75	1.01	0.06	-59.5	0	106	-0.05	295	701	-0.29	0.11	0.04	0.1
2023/03/17	-43.64	19.67	-1.73	-0.18	21	0	20	0.01	-231	638	0.1	-0.07	-0.15	0.16
2023/03/20	34.93	-19.74	0.82	-0.1	-11	0	47	0.01	30	623	0.16	-0.07	0.11	-0.47
2023/03/21	51.3	43.3	1.53	0.08	-51.5	0	38	0.03	-30	658	-0.47	0.04	-0.07	0.26
2023/03/22	-65.9	17.06	1.37	-0.11	26	0	56	0.03	-10	694	0.26	0.09	-0.07	-0.05
2023/03/23	11.75	39.65	-0.78	0.06	-19.5	0	72	0.07	62	690	-0.05	-0.29	0.04	0
2023/03/24	22.27	-12.04	-0.92	0.04	40	0	106	-0.06	-69	654	0	0.1	0.09	-0.2
2023/03/27	6.54	-14.57	3.13	-0.1	-14.5	0	90	-0.01	202	679	-0.2	0.16	-0.29	0.18
2023/03/28	-6.26	-12.97	0.53	-0.06	-26.5	0	93	0.03	-61	721	0.18	-0.47	0.1	-0.3
2023/03/29	56.54	6.63	-0.37	0.02	15	0	101	0.03	127	737	-0.3	0.26	0.16	0.41
2023/03/30	23.02	32.39	0.99	-0.08	1	0	79	0.01	140	806	0.41	-0.05	-0.47	-0.29
2023/03/31	58.48	12.4	0.5	0.07	26.5	0	75	0.02	-322	690	-0.29	0	0.26	0.82
2023/04/03	15.2	39.64	5.16	-0.05	-80.5	0	72.8	-0.05	39	593	0.82	-0.2	-0.05	-0.19
2023/04/04	-23.91	12.54	0.01	-0.03	-22	0	70.5	0.05	-132	639	-0.19	0.18	0	-0.43
2023/04/06	4.42	-6.47	0.18	-0.05	-17.5	0	68.3	0.01	63	701	-0.43	-0.3	-0.2	-0.1
2023/04/07	2.05	26.64	-0.47	0.07	28	0	66	0.01	380	655	-0.1	0.41	0.18	1.25
2023/04/10	2.04	-18.47	-0.47	0.07	-71.5	0	63.8	-0.01	-153	678	1.25	-0.29	-0.3	-1.31
2023/04/11	-0.17	-4.66	1.43	0.04	29.5	0	61.5	-0.01	117	698	-1.31	0.82	0.41	-0.14
2023/04/12	-16.99	-2.86	1.72	-0.14	-166.5	0	59.3	0.03	-104	705	-0.14	-0.19	-0.29	-0.1
2023/04/13	54.27	-28.31	-1.24	-0.07	-21.5	0	57	0.03	-159	758	-0.1	-0.43	0.82	-0.01
2023/04/14	-8.58	23.02	0.22	0.1	12.5	0	54.8	0.03	-245	620	-0.01	-0.1	-0.19	0.01
2023/04/17	13.68	57.38	-1.55	0.19	23.5	0	52.5	-0.03	202	663	0.01	1.25	-0.43	-0.31
2023/04/18	3.55	12.65	0.01	0.08	21	0	50.3	-0.03	-9	656	-0.31	-1.31	-0.1	-0.49
2023/04/19	-0.35	-37.47	-1.65	-0.2	-11.5	0	48	0.02	-27	633	-0.49	-0.14	1.25	0.99
2023/04/20	-24.73	-11.54	-2.02	0.01	-58	0	45.8	0.01	-13	722	0.99	-0.1	-1.31	-0.49
2023/04/21	3.73	-80.45	0.56	0.03	-39	0	43.5	-0.01	-157	641	-0.49	-0.01	-0.14	0.6
2023/04/24	3.52	-49.93	1.07	0.24	0.5	0	41.3	0.02	211	636	0.6	0.01	-0.1	-0.11
2023/04/25	-65.41	-19.97	-1.96	-0.07	-13.5	0	39	0.05	-70	652	-0.11	-0.31	-0.01	0.53
2023/04/26	-15.64	-3.44	-3.08	-0.08	-31	0	36.8	-0.01	-11	675	0.53	-0.49	0.01	-0.27
2023/04/27	79.36	29.19	0.68	0.04	-26	0	34.5	0.04	-39	648	-0.27	0.99	-0.31	0.51
2023/04/28	34.13	40.67	1.17	0.05	-31.5	0	32.3	0	-522	533	0.51	-0.49	-0.49	-0.57
2023/05/04	-108.26	1.16	-7.04	-0.31	-59.5	0	30	0.01	168	558	-0.57	0.6	0.99	-0.02
2023/05/05	75.03	-13.37	2.8	0.02	26.5	0	25	-0.03	222	530	-0.02	-0.11	-0.49	0.25
2023/05/08	1.87	45.78	1.71	0.14	60.5	0	46	0	126	633	0.25	0.53	0.6	-0.42
2023/05/09	-18.95	-34.78	0.43	0.01	-61	0	47	-0.01	49	608	-0.42	-0.27	-0.11	0
2023/05/10	18.47	-31.01	-1.03	-0.08	0	0	38	-0.01	-66	563	0	0.51	0.53	-0.02
2023/05/11	-7.02	-6.21	-1.43	0.01	-14	0	49	-0.01	-77	591	-0.02	-0.57	-0.27	0.11
2023/05/12	-6.54	-52.9	-0.81	0.09	14.5	0	57	0	505	588	0.11	-0.02	0.51	0.09
2023/05/15	12.2	61.13	1.06	0.09	36.5	0	61	-0.03	143	555	0.09	0.25	-0.57	0.11
2023/05/16	-26.38	-20.68	-0.32	-0.01	-5.5	0	65	0	-79	599	0.11	-0.42	-0.02	0.06
2023/05/17	48.87	-18.04	2.05	0.02	45	0	27	0.02	239	717	0.06	0	0.25	-0.02
2023/05/18	39.28	-4.1	-1.1	0.24	-21.5	0	59	0.01	-66	629	-0.02	-0.02	-0.42	1.11
2023/05/19	-6.07	-11.53	-0.28	-0.03	-61.5	0	65	-0.01	-498	567	1.11	0.11	0	-1.45
2023/05/22	0.65	24.79	0.41	-0.19	-33.5	0	51	0.01	-160	495	-1.45	0.09	-0.02	0.01
2023/05/23	-47.05	-56.14	0.85	0.11	14	0	59	0.01	154	538	0.01	0.11	0.11	-0.01
2023/05/24	-30.34	-54.1	1.52	0.06	-18	0	41	0	193	589	-0.01	0.06	0.09	0.01
2023/05/25	36.04	-8.59	-2.1	-0.1	-40.5	0	48	-0.02	554	616	0.01	-0.02	0.11	0
2023/05/26	54.17	0.45	0.69	-0.05	-4	0	31	0.01	-109	546	0	1.11	0.06	-0.01
2023/05/29	0.04	-17.01	0.12	-0.06	-10	0	37	-0.02	-420	560	-0.01	-1.45	-0.02	-0.04
2023/05/30	0.03	3.81	-3.53	-0.05	-31	0	29	0.01	-49	605	-0.04	0.01	1.11	0.02
2023/05/31	-25.69	-39.21	-0.88	-0.06	5.5	0	29	0.02	132	601	0.02	-0.01	-1.45	-0.52
2023/06/01	41.19	8.33	1.62	-0.09	31.5	0	29.2	-0.01	-123	601	-0.52	0.01	0.01	0.49
2023/06/02	61.35	54.96	1.85	0.02	17	0	29.5	0.04	-173	590	0.49	0	-0.01	0.82
2023/06/05	-8.58	-17.58	0.58	0.09	-14.5	0	29.7	-0.04	407	632	0.82	-0.01	0.01	-0.78
2023/06/06	10.06	-36.09	-0.42	-0.01	12	0	29.9	0.02	-271	566	-0.78	-0.04	0	0.21
2023/06/07	-16.33	-18.82	0.66	0.07	-3.5	0	30.2	0	162	637	0.21	0.02	-0.01	-0.26
2023/06/08	26.41	30.85	-0.99	-0.01	-2	0	30.4	0.02	-225	637	-0.26	-0.52	-0.04	-0.39
2023/06/09	4.93	16.51	-1.17	-0.06	21	0	30.6	0.04	-24	600	-0.39	0.49	0.02	0.46
2023/06/12	40.07	7.73	-2.95	0.02	-11.5	0	30.9	-0.02	-80	629	0.46	0.82	-0.52	-0.11
2023/06/13	30.08	20.48	2.45	0.05	46	0	31.1	0.05	-20	600	-0.11	-0.78	0.49	-0.01
2023/06/14	3.58	-0.89	-1.09	0.02	13.5	0	31.3	0.02	-71	557	-0.01	0.21	0.82	0.07
2023/06/15	53.25	61.48	2.47	0.21	42.5	0	31.6	0.03	-90	537	0.07	-0.26	-0.78	0.02
2023/06/16	-16.25	37.85	0.94	0.06	21	0	31.8	0.05	-262	541	0.02	-0.39	0.21	-0.12
2023/06/20	-20.88	-39.11	-0.71	-0.13	-43	0	32	0.02	-39	531	-0.12	0.46	-0.26	-0.03
2023/06/21	-23.02	-60.21	1.22	0.1	-5	0	32.3	0.02	-164	465	-0.03	-0.11	-0.39	0
2023/06/26	-36.87	-54.33	-2.94	0.28	-59.5	0	32.5	0.02	183	528	0	-0.01	0.46	0.58
2023/06/27	49.59	35.73	-1.92	-0.06	40	0	32.8	0.02	-16	586	0.58	0.07	-0.11	-1.38
2023/06/28	-1.55	-4.63	1.77	-0.15	-7.5	0	33	0.02	146	548	-1.38	0.02	-0.01	0.78
2023/06/29	19.58	-18.96	0.31	0.02	2.5	0	33.2	0.02	-90	639	0.78	-0.12	0.07	0.01
2023/06/30	53.94	20.61	0.56	0.09	23	0	33.5	-0.04	-168	553	0.01	-0.03	0.02	-0.15
2023/07/03	5.21	50.43	-0.25	-0.07	-20	0	33.7	0.02	59	519	-0.15	0	-0.12	0.29
2023/07/04	-4.38	6.13	1.6	0.05	-15	0	33.9	-0.01	-54	581	0.29	0.58	-0.03	-0.29
2023/07/05	-4.39	-30.2	0.4	-0.09	-6.5	0	34.2	-0.04	49	597	-0.29	-1.38	0	-0.17
2023/07/06	-35.23	-26.06	-0.13	-0.02	28.5	0	34.4	0.01	-58	503	-0.17	0.78	0.58	-0.44
2023/07/07	-12.64	-17.05	1.95	-0.08	-27	0	34.6	0.03	-48	495	-0.44	0.01	-1.38	0.15
2023/07/10	10.58	18.63	-0.78	0.11	5.5	0	34.9	0.01	150	543	0.15	-0.15	0.78	0.48
2023/07/11	29.73	25.16	1.71	0.06	43.5	0	35.1	0.04	160	608	0.48	0.29	0.01	0.27
2023/07/12	32.9	-26.05	0.71	-0.07	31.5	0	35.3	-0.02	192	675	0.27	-0.29	-0.15	-0.45
2023/07/13	37.88	54.98	1.25	-0.1	4	0	35.6	0.05	-284	676	-0.45	-0.17	0.29	0.08
2023/07/14	-4.62	0.68	-1.49	-0.01	30	0	35.8	0.05	32	591	0.08	-0.44	-0.29	2.51
2023/07/17	17.37	-31.93	-1.37	-0.01	-35	0	36	0	-155	722	2.51	0.15	-0.17	-1.09
2023/07/18	32.19	-12.23	1.13	0.08	84	0	36.3	0.04	-91	646	-1.09	0.48	-0.44	-0.73
2023/07/19	10.74	-4.07	-0.17	0.01	12.5	0	36.5	0	104	655	-0.73	0.27	0.15	-0.42
2023/07/20	-30.85	-27.18	0.18	0.12	47	0	36.7	0.03	-31	648	-0.42	-0.45	0.48	-0.05
2023/07/21	1.47	-1.78	1.43	-0.03	-32.5	0	37	-0.09	-140	575	-0.05	0.08	0.27	0.18
2023/07/24	18.3	-16.69	1.67	-0.01	-29	0	37.2	-0.01	33	541	0.18	2.51	-0.45	-0.01
2023/07/25	12.82	109.9	0.9	0.02	11.5	0	37.4	-0.03	10	552	-0.01	-1.09	0.08	-0.15
2023/07/26	-0.71	-8.11	-0.72	-0.05	46	0	37.7	-0.07	-57	496	-0.15	-0.73	2.51	0
2023/07/27	-29.34	-4.66	1.32	-0.08	-36	0	37.9	0.03	43	512	0	-0.42	-1.09	-0.03
2023/07/28	44.82	90.39	0.75	0.04	-9	0	38.1	-0.06	-120	480	-0.03	-0.05	-0.73	0.03
2023/07/31	6.73	21.89	0.57	0	-23	0	38.4	0.02	-44	497	0.03	0.18	-0.42	-0.02
2023/08/01	-12.23	-16.63	-0.65	-0.06	38.5	0	38.6	-0.02	57	517	-0.02	-0.01	-0.05	-0.8
2023/08/02	-63.34	-28.1	-1.71	-0.09	14	0	38.8	0.02	7	566	-0.8	-0.15	0.18	0.6
2023/08/03	-11.5	35.08	1.94	0.07	-71	0	39.1	-0.02	-115	541	0.6	0	-0.01	0.2
2023/08/04	-23.86	15.6	1.1	0.02	26.5	0	39.3	0	-14	500	0.2	-0.03	-0.15	-0.05
2023/08/07	40.41	-30.43	-0.9	0.16	17.5	0	39.5	0.02	208	565	-0.05	0.03	0	-0.4
2023/08/08	-19.06	-10.42	0.83	0.06	-22.5	0	39.8	0.01	-57	556	-0.4	-0.02	-0.03	0.24
2023/08/09	-31.67	-12.16	1.38	0.17	-85.5	0	40	0.01	38	537	0.24	-0.8	0.03	0.11
2023/08/10	1.12	8.15	-1.15	-0.18	-6	0	40.3	0	-83	594	0.11	0.6	-0.02	0.12
2023/08/11	-4.78	-91.47	0.41	0	35.5	0	40.5	0.02	-7	545	0.12	0.2	-0.8	0.68
2023/08/14	25.67	-28.34	-0.6	0.02	-29.5	0	40.7	-0.02	65	516	0.68	-0.05	0.6	-0.86
2023/08/15	-51.86	-9.37	-1.32	-0.15	20.5	0	41	0	-18	546	-0.86	-0.4	0.2	-0.21
2023/08/16	-33.53	-28.21	-1.44	-0.05	-33	0	41.2	0.02	49	530	-0.21	0.24	-0.05	0.15
2023/08/17	-33.97	12.77	0.67	0.01	35	0	41.4	0	-60	563	0.15	0.11	-0.4	1.41
2023/08/18	-0.65	-47.1	0.68	-0.05	12	0	41.7	-0.01	-65	469	1.41	0.12	0.24	-1.12
2023/08/21	30.06	-54.44	-0.34	0.05	28	0	41.9	0	59	540	-1.12	0.68	0.11	-0.17
2023/08/22	-12.22	28.67	-0.43	-0.06	48	0	42.1	0.03	-99	485	-0.17	-0.86	0.12	0.94
2023/08/23	48.46	-61.6	-0.82	-0.08	31	0	42.4	-0.04	65	552	0.94	-0.21	0.68	-1.15
2023/08/24	-59.7	26.8	0.15	0.15	-21.5	0	42.6	-0.01	69	465	-1.15	0.15	-0.86	-0.24
2023/08/25	29.4	-14.28	1.12	0.04	9.5	0	42.8	-0.04	-102	429	-0.24	1.41	-0.21	-0.05
2023/08/28	27.6	43.47	-0.06	0.01	-12	0	43.1	-0.01	103	495	-0.05	-1.12	0.15	-0.21
2023/08/29	64.32	37.49	1.07	0	-31	0	43.3	0.02	43	579	-0.21	-0.17	1.41	0.01
2023/08/30	17.24	-1.6	0.37	0.13	53.5	0	43.5	0.04	65	501	0.01	0.94	-1.12	-0.02
2023/08/31	-7.21	-23.24	1	-0.05	17	0	43.8	0.03	-57	549	-0.02	-1.15	-0.17	-0.97
2023/09/01	8.11	26.22	1.69	0	89.5	0	44	-0.05	-223	513	-0.97	-0.24	0.94	0.04
2023/09/04	-9.47	57.46	0.45	-0.09	49	0	48	-0.07	256	582	0.04	-0.05	-1.15	0.22
2023/09/05	-9.47	-28.63	1.04	-0.08	38.5	0	37	0	101	857	0.22	-0.21	-0.24	-0.27
2023/09/06	-31.35	-8.29	0.56	-0.07	12.5	0	32	0	-106	986	-0.27	0.01	-0.05	-0.99
2023/09/07	-14.34	-53.56	-0.68	0.06	-21.5	0	36	0	187	2996	-0.99	-0.02	-0.21	0.38
2023/09/08	6.35	-18.48	0.73	0.04	-62.5	0	48	0	282	4774	0.38	-0.97	0.01	0.61
2023/09/11	29.97	27.55	-0.01	0	97.5	0	47	0	390	1637	0.61	0.04	-0.02	-1.49
2023/09/12	-25.56	-6.94	1.42	0.12	45	0	32	-0.01	1244	1590	-1.49	0.22	-0.97	-0.27
2023/09/13	5.54	-23.95	-0.18	-0.02	-29.5	0	32	-0.01	2550	1372	-0.27	-0.27	0.04	0.06
2023/09/14	37.66	-3.14	1.82	-0.01	52.5	0	27	-0.03	-2626	1335	0.06	-0.99	0.22	-0.2
2023/09/15	-54.78	-24.73	0.23	-0.07	15	0	42	-0.07	-1081	1222	-0.2	0.38	-0.27	-0.96
2023/09/18	3.21	18.93	0.5	0.09	67.5	0	45	0.01	-298	1223	-0.96	0.61	-0.99	0.74
2023/09/19	-9.58	-7.21	-0.09	0.11	-13.5	0	38	0.02	-134	1151	0.74	-1.49	0.38	1.6
2023/09/20	-41.75	-14.81	-0.81	-0.1	48.5	0	22	-0.01	15	1139	1.6	-0.27	0.61	-1.77
2023/09/21	-72.2	-33.25	-0.23	0.1	-82	0	26	-0.02	96	1102	-1.77	0.06	-1.49	0.89
2023/09/22	-9.94	66.49	-0.03	0.05	18	0	27	0	-170	1005	0.89	-0.2	-0.27	0.72
2023/09/25	17.38	-24.33	0.02	0.01	-29	0	20	-0.01	-170	957	0.72	-0.96	0.06	0.19
2023/09/26	-63.91	-21.71	0.67	-0.05	-60.5	0	24	-0.05	-21	890	0.19	0.74	-0.2	0.33
2023/09/27	0.98	7.61	2.59	0.04	12.5	0	35	0	-36	731	0.33	1.6	-0.96	-0.55
2023/09/28	25.19	-10.98	-1.17	0.06	65	0	38	-0.05	-358	662	-0.55	-1.77	0.74	-0.31
2023/10/09	35.96	-4.79	-7.23	0.43	13	0	28	0.04	283	772	-0.31	0.89	1.6	0.67
2023/10/10	22.58	-27.6	-0.5	0.02	-128	0	31.4	0	30	726	0.67	0.72	-1.77	-2.15
2023/10/18	-43.64	-46.55	3.85	-0.33	-2.5	0	34.8	0.01	4	763	-2.15	0.19	0.89	4.98
2023/10/19	-36.6	-77.04	0.88	-0.11	-11	0	38.3	-0.02	-12	720	4.98	0.33	0.72	-2.93
2023/10/20	-53.84	-22.95	-0.22	-0.04	-18.5	0	41.7	0.02	-116	539	-2.93	-0.55	0.19	1.11
2023/10/23	-7.12	-36.35	-2.33	0	-29.5	0	45.1	0.01	101	708	1.11	-0.31	0.33	-0.85
2023/10/24	30.64	12.89	-1.76	0.41	54.5	0	48.5	0.05	-82	668	-0.85	0.67	-0.55	0.23
2023/10/25	-60.91	17.33	2.06	0.07	69	0	51.9	-0.05	67	594	0.23	-2.15	-0.31	2.46
2023/10/26	-49.54	9.68	-2.2	0.12	-10	0	55.3	-0.01	27	608	2.46	4.98	0.67	-4.08
2023/10/27	-19.86	48.25	2.55	-0.08	35	0	58.8	-0.01	-114	574	-4.08	-2.93	-2.15	0.81
2023/10/30	49.45	21.38	-3.03	-0.11	18	0	62.2	0	111	629	0.81	1.11	4.98	0.24
2023/10/31	26.98	-11.26	-0.04	0.28	-24	0	65.6	0.03	10	629	0.24	-0.85	-2.93	-0.34
2023/11/01	44.06	-1.48	-2.78	-0.11	-0.5	0	69	-0.01	-27	627	-0.34	0.23	1.11	0.87
2023/11/02	79.92	-16.84	2.22	0.01	-9	0	60	-0.01	-51	552	0.87	2.46	-0.85	0.39
2023/11/03	40.56	29.95	-1.96	-0.04	68.5	0	83	0.03	-79	568	0.39	-4.08	0.23	1.71
2023/11/06	7.64	48.47	0.29	-0.2	20.5	0	25	0.07	161	607	1.71	0.81	2.46	-3.08
2023/11/07	12.4	-12.85	-3.57	-0.09	17	0	43	-0.01	47	573	-3.08	0.24	-4.08	0.31
2023/11/08	4.4	-8.69	-2.07	-0.06	45.5	0	39	-0.01	5	583	0.31	-0.34	0.81	0.44
2023/11/09	-35.43	1.76	0.47	-0.08	7	0	44	0	35	618	0.44	0.87	0.24	-2.32
2023/11/10	67.89	-26.34	1.42	-0.02	35	0	56	-0.02	-254	598	-2.32	0.39	-0.34	2.03
2023/11/13	-3.69	-7.08	1.09	0.21	16	0	55	0.01	137	560	2.03	1.71	0.87	-0.18
2023/11/14	84.15	2.65	-0.05	-0.13	-10.5	0	65	0.01	92	654	-0.18	-3.08	0.39	-0.05
2023/11/15	7.18	25.19	-1.29	0.05	-15	0	80	0.11	-86	588	-0.05	0.31	1.71	0.51
2023/11/16	5.36	-34.89	-3.76	-0.1	93	0	82	-0.02	118	576	0.51	0.44	-3.08	-0.4
2023/11/17	5.78	-4.29	3.19	-0.09	-38	0	96	0.01	-71	586	-0.4	-2.32	0.31	-0.65
2023/11/20	33.36	8.25	1.71	-0.08	20	0	74	0.02	104	638	-0.65	2.03	0.44	-2.11
2023/11/21	-9.19	4.75	0.13	0.12	-59.5	0	68	0	41	590	-2.11	-0.18	-2.32	0.02
2023/11/22	18.43	-36.65	-0.49	0.04	23.5	0	76	-0.04	-97	664	0.02	-0.05	2.03	0.31
2023/11/23	1.36	17.1	-0.54	0.03	-13.5	0	73	-0.02	4	616	0.31	0.51	-0.18	0.84
2023/11/24	1.36	-23.51	-0.84	-0.07	77.5	0	54	0	-38	611	0.84	-0.4	-0.05	0.22
2023/11/27	-8.91	-26.07	-0.6	-0.05	78.5	0	71	0.02	-12	623	0.22	-0.65	0.51	-1.78
2023/11/28	4.46	6.58	1.7	-0.16	-47	0	85	0.01	-3	572	-1.78	-2.11	-0.4	1.57
2023/11/29	-4.31	-30.21	1.42	0	-39	0	76	0.02	33	597	1.57	0.02	-0.65	1.26
2023/11/30	17.22	7.89	-0.27	0.02	5	0	45	-0.02	-25	598	1.26	0.31	-2.11	-0.21
2023/12/01	26.83	-13.32	-3.95	-0.03	26.5	0	40	-0.04	52	556	-0.21	0.84	0.02	-1.06
2023/12/04	-24.85	-22.74	-0.85	-0.08	-121.5	0	86	-0.02	875	503	-1.06	0.22	0.31	0.38
2023/12/05	-2.6	-65.88	-0.83	-0.01	-5.5	0	92	-0.02	-401	558	0.38	-1.78	0.84	-0.31
2023/12/06	-17.84	5.34	-2.9	-0.12	28.5	0	94	-0.03	14	557	-0.31	1.57	0.22	-0.8
2023/12/07	36.25	-8.32	-0.25	-0.01	19	0	62	-0.02	106	574	-0.8	1.26	-1.78	-0.67
2023/12/08	18.78	8.18	1.79	-0.01	-46.5	0	75	0.01	-639	500	-0.67	-0.21	1.57	0.62
2023/12/11	18.07	19.99	0.19	-0.11	-34.5	0	20	-0.01	126	473	0.62	-1.06	1.26	0.3
2023/12/12	21.26	7.35	-2.79	-0.16	66	0	42	0.01	-251	498	0.3	0.38	-0.21	-0.12
2023/12/13	63.39	-57.19	1.02	0.07	-123.5	0	54	0.01	30	503	-0.12	-0.31	-1.06	-0.11
2023/12/14	12.46	-17.65	2.35	0.07	-17.5	0	14	0.05	16	489	-0.11	-0.8	0.38	0.04
2023/12/15	-0.36	-10.41	-0.06	0.05	26.5	0	28	0.06	-158	463	0.04	-0.67	-0.31	0
2023/12/18	21.37	-12.18	1.4	0.05	-22	0	37	-0.06	148	471	0	0.62	-0.8	-0.53
2023/12/19	27.81	4.67	1.28	0.04	1	0	45	0.02	-41	482	-0.53	0.3	-0.67	-1.02
2023/12/20	-70.02	-36.54	0.47	-0.13	21	0	89	0.04	-63	531	-1.02	-0.12	0.62	-1.82
2023/12/21	48.4	33.37	-0.31	0.15	46	0	65	-0.02	120	534	-1.82	-0.11	0.3	-0.33
2023/12/22	7.88	6.36	-0.32	-0.1	15	0	58	0.04	-219	479	-0.33	0.04	-0.12	-1.2
2023/12/25	10.06	10.22	1	0	-18	0	90	0	49	491	-1.2	0	-0.11	1.51
2023/12/26	10.06	-22.66	1	-0.21	-7.5	0	78	0.01	15	462	1.51	-0.53	0.04	0.25
2023/12/27	6.83	11.57	-1.42	0.03	-30	0	172	0.02	35	531	0.25	-1.02	0	0.86
2023/12/28	1.77	78.18	-1.26	0.07	-34	0	235	0.04	32	504	0.86	-1.82	-0.53	1.95
2023/12/29	-13.52	16.57	-1.35	-0.06	8.5	0	257	-0.03	-264	413	1.95	-0.33	-1.02	1.64
2024/01/02	-27	-44.76	-1.15	0.08	42.5	0	117	-0.04	77	424	1.64	-1.2	-1.82	-0.66
2024/01/03	-38.02	-8.05	2.36	0.08	43	0	71	-0.04	141	537	-0.66	1.51	-0.33	-2.25
2024/01/04	-16.13	-31.25	-0.66	0.11	-87.5	0	72	0	-59	580	-2.25	0.25	-1.2	2.2
2024/01/05	8.56	-17.94	1.17	0.03	-39.5	0	86	0.01	-146	529	2.2	0.86	1.51	-2.33
2024/01/08	66.3	-43.05	-2.64	-0.05	-59.5	0	176	-0.01	112	559	-2.33	1.95	0.25	-0.33
2024/01/09	-7.04	6.44	1.47	0.14	0	0	153	0.01	-98	479	-0.33	1.64	0.86	0.47
2024/01/10	26.95	-15.37	-0.79	-0.15	-27.5	0	134	-0.01	-160	552	0.47	-0.66	1.95	-0.74
2024/01/11	-3.21	18.54	0.61	0.01	44.5	0	132	0.03	177	522	-0.74	-2.25	1.64	0
2024/01/12	3.59	-11.5	0.88	0.06	-15	0	126	0	-3	550	0	2.2	-0.66	1.02
2024/01/15	-8.92	-3.25	-0.14	-0.11	7.5	0	123.62	-0.01	35	596	1.02	-2.33	-2.25	0.02
2024/01/16	-8.93	19.96	0.14	-0.07	2.5	0	121.24	0	-89	556	0.02	-0.33	2.2	-0.56
2024/01/17	-26.77	-71.8	-0.41	0.04	-22	0	118.86	-0.03	-13	501	-0.56	0.47	-2.33	1.25
2024/01/18	41.73	45.65	1.22	-0.06	40	0	116.48	0	37	460	1.25	-0.74	-0.33	-0.3
2024/01/19	58.87	-4.95	-0.54	-0.18	6	0	114.1	-0.01	-79	465	-0.3	0	0.47	-0.58
2024/01/22	10.62	-50.88	1.5	-0.11	-10	0	111.72	0.01	79	542	-0.58	1.02	-0.74	-1.96
2024/01/23	14.17	13.03	-0.51	0.06	14	0	109.34	-0.01	-62	621	-1.96	0.02	0	2.4
2024/01/24	3.95	45.18	0.49	0.1	26.5	0	106.97	-0.02	6	543	2.4	-0.56	1.02	-2.29
2024/01/25	25.61	65.81	2.39	-0.1	-18	0	104.59	0	-55	457	-2.29	1.25	0.02	1.82
2024/01/26	-3.19	-9.1	1.12	-0.01	-56.5	0	102.21	-0.01	25	455	1.82	-0.3	-0.56	0
2024/01/29	36.96	-29.86	-1.15	-0.12	1.5	0	99.83	-0.01	-88	431	0	-0.58	1.25	-0.88
2024/01/30	-2.96	-58.92	0.47	0.03	-29	0	97.45	0	21	421	-0.88	-1.96	-0.3	1.65
2024/01/31	-79.32	-29.69	-1.16	0.04	-47	0	95.07	0	-90	433	1.65	2.4	-0.58	-1.61
2024/02/01	60.54	2.36	-3.01	-0.08	22	0	92.69	-0.02	-32	464	-1.61	-2.29	-1.96	0.93
2024/02/02	52.42	-38.08	-1.37	0.04	-17.5	0	90.31	0.03	-109	388	0.93	1.82	2.4	-1.59
2024/02/05	-15.8	20.79	0.66	-0.02	-0.5	0	87.93	-0.05	-71	597	-1.59	0	-2.29	2.34
2024/02/06	11.42	111.27	0.6	-0.07	7	0	85.55	-0.01	10	410	2.34	-0.88	1.82	-1.42
2024/02/07	40.83	31.94	0.62	-0.03	-14.5	0	83.17	-0.01	-82	374	-1.42	1.65	0	-0.27
2024/02/08	2.85	21.3	2.42	-0.08	45.5	0	80.79	0.02	-237	296	-0.27	-1.61	-0.88	0.67
2024/02/19	-11.2	38.88	1.93	-0.33	-99	0	78.41	0	863	513	0.67	0.93	1.65	-0.51
2024/02/20	-11.2	7.04	-1.22	0.14	-0.5	0	76.03	0	-35	510	-0.51	-1.59	-1.61	0.77
2024/02/21	6.29	46.02	0.69	0.08	102	0	73.66	0.02	-13	549	0.77	2.34	0.93	-0.48
2024/02/22	105.23	29.8	0.64	0.04	45	0	71.28	0.01	1	600	-0.48	-1.42	-1.59	0.52
2024/02/23	1.77	3.07	-2.05	-0.13	-27.5	0	68.9	0	-66	542	0.52	-0.27	2.34	-2.4
2024/02/26	-19.27	-36.38	0.91	0.07	-63.5	0	66.52	0.01	196	689	-2.4	0.67	-1.42	2.3
2024/02/27	8.65	41.43	1.12	0.06	67.5	0	64.14	0.01	-17	773	2.3	-0.51	-0.27	-2.12
2024/02/28	-8.42	-44.53	0.03	0.05	2.5	0	61.76	0	-21	632	-2.12	0.77	0.67	2.29
2024/02/29	26.51	65.82	-0.06	-0.02	19	0	59.38	-0.01	52	610	2.29	-0.48	-0.51	0.1
2024/03/01	40.81	21.72	-0.07	-0.01	-11	0	57	-0.02	-73	552	0.1	0.52	0.77	0.15
2024/03/04	-6.13	3.07	-0.75	0.09	9	0	40	0.02	144	535	0.15	-2.4	-0.48	-0.43
2024/03/05	-52.3	24.64	-0.76	0.02	-49.5	0	104	0.01	94	660	-0.43	2.3	0.52	0.32
2024/03/06	26.11	-14.46	0.92	-0.02	-20	0	79	0	-76	593	0.32	-2.12	-2.4	0.45
2024/03/07	52.6	-21.33	0	-0.13	9	0	80	0.03	-20	626	0.45	2.29	2.3	-0.77
2024/03/08	-33.67	15.19	-0.88	0.01	0.5	0	77	0.03	-182	485	-0.77	0.1	-2.12	-1.14
2024/03/11	-5.75	44.35	0.13	-0.06	-59	0	86	0	241	605	-1.14	0.15	2.29	1.1
2024/03/12	57.33	8.23	-0.29	-0.04	32.5	0	77	-0.01	-16	633	1.1	-0.43	0.1	0.35
2024/03/13	-9.96	-25.13	2.11	-0.05	-65.5	0	58	0	-66	584	0.35	0.32	0.15	-0.11
2024/03/14	-14.83	-10.14	1.39	0.09	-38.5	0	48	0.01	12	604	-0.11	0.45	-0.43	0.19
2024/03/15	-33.39	7.77	-0.08	-0.08	-34.5	0	68	-0.03	-125	570	0.19	-0.77	0.32	-2.92
2024/03/18	32.33	33.54	1.55	0.05	26.5	0	57	0	97	590	-2.92	-1.14	0.45	2.75
2024/03/19	29.09	-25.9	0.49	0.03	39.5	0	62	-0.02	13	576	2.75	1.1	-0.77	-0.25
2024/03/20	46.11	7.75	-1.43	-0.05	8	0	75	0	-26	540	-0.25	0.35	-1.14	0
2024/03/21	16.91	-4.29	-0.17	0.14	18	0	66	0.04	-106	574	0	-0.11	1.1	-0.02
2024/03/22	-7.35	-36.09	-0.35	-0.03	9	0	60	-0.03	-35	508	-0.02	0.19	0.35	-0.07
2024/03/25	-15.99	-19.24	1.32	-0.01	-18	0	25	-0.03	152	527	-0.07	-2.92	-0.11	-0.31
2024/03/26	-14.61	17.99	-0.5	-0.01	-36.5	0	41	0	1	509	-0.31	2.75	0.19	-0.14
2024/03/27	44.91	-40.96	-0.16	-0.08	-42	0	48	0	-23	559	-0.14	-0.25	-2.92	-0.16
2024/03/28	5.86	18.17	1.39	0.04	1.5	0	59	-0.02	-27	547	-0.16	0	2.75	0.97
2024/03/29	1	16.52	1	1	-83	0	44	-0.02	15	484	0.97	-0.02	-0.25	-0.82
