# Supplementary material for: Dynamic prediction of carbon prices based on the multi-frequency combined model
Source: PeerJ Comput Sci. 2025 Apr 17;11:e2827. doi: 10.7717/peerj-cs.2827 (PMC12190694; doi:10.7717/peerj-cs.2827)
Supplement: Supplemental Information 1 [file peerj-cs-11-2827-s001.zip › Source code/7Characteristic importance analysis/RF.py]

# 导入必要的库
from sklearn.ensemble import RandomForestRegressor
import pandas as pd
import numpy as np
import matplotlib.pyplot as plt  # 绘图库
# 解决画图中文字体显示的问题
plt.rcParams['font.sans-serif'] = ['SimSun', 'Times New Roman']  # 汉字字体集
plt.rcParams['font.size'] = 10  # 字体大小
plt.rcParams['axes.unicode_minus'] = False
# 忽略警告
import warnings
warnings.filterwarnings('ignore')
 
# 读取数据集
data = pd.read_csv('result.csv', index_col = 0,encoding='gbk')
# Split data into features and target
X = data.drop('Y', axis=1)
y = data['Y']
# 定义一个随机森林回归模型
RF = RandomForestRegressor(n_jobs=-1)
# 训练模型
RF.fit(X, y)
# 获取特征重要性得分
feature_importances = RF.feature_importances_
# 创建特征名列表
feature_names = list(X.columns)
# 创建一个DataFrame，包含特征名和其重要性得分
feature_importances_df = pd.DataFrame({'feature': feature_names, 'importance': feature_importances})
# 对特征重要性得分进行排序
feature_importances_df = feature_importances_df.sort_values('importance', ascending=False)
 
# 颜色映射
colors = plt.cm.viridis(np.linspace(0, 1, len(feature_names)))
 
# 可视化特征重要性
fig, ax = plt.subplots(figsize=(10, 6))
ax.barh(feature_importances_df['feature'], feature_importances_df['importance'], color=colors)
ax.invert_yaxis()  # 翻转y轴，使得最大的特征在最上面
ax.set_xlabel('Feature Importance', fontsize=12)  # 图形的x标签
ax.set_title('RF',fontsize=16)
for i, v in enumerate(feature_importances_df['importance']):
    ax.text(v + 0.01, i, str(round(v, 3)), va='center', fontname='Times New Roman', fontsize=10)
 
# # 设置图形样式
# plt.style.use('default')
ax.spines['top'].set_visible(False)  # 去掉上边框
ax.spines['right'].set_visible(False)  # 去掉右边框
# ax.spines['left'].set_linewidth(0.5)#左边框粗细
# ax.spines['bottom'].set_linewidth(0.5)#下边框粗细
# ax.tick_params(width=0.5)
# ax.set_facecolor('white')#背景色为白色
# ax.grid(False)#关闭内部网格线
 # 保存图形
plt.savefig('RF Feature Importance.jpg', dpi=400, bbox_inches='tight')
plt.show()

# 获取特征重要性得分
feature_importances = RF.feature_importances_
# 创建特征名列表
feature_names = list(X.columns)
# 创建一个DataFrame，包含特征名和其重要性得分
feature_importances_df = pd.DataFrame({'feature': feature_names, 'importance': feature_importances})
# 对特征重要性得分进行排序
feature_importances_df = feature_importances_df.sort_values('importance', ascending=False)

# 打印排名前8的重要特征
print("Top 10 important features:")
for feature in feature_importances_df.head(10)['feature']:
    print(feature)
