# Supplementary material for: Dynamic prediction of carbon prices based on the multi-frequency combined model
Source: PeerJ Comput Sci. 2025 Apr 17;11:e2827. doi: 10.7717/peerj-cs.2827 (PMC12190694; doi:10.7717/peerj-cs.2827)
Supplement: Supplemental Information 1 [file peerj-cs-11-2827-s001.zip › Source code/comparison experiment:COA-XGBoost-CEEMDAN/CEEMDAN.csv]

Imf1	Imf2	Imf3	Imf4	Imf5	Imf6	Imf7	Imf8
8.984852626834612e-05	0.00013141613995318362	4.27561357116936e-05	0.00011144313817694025	-1.2914320158169136e-05	-5.826086509318117e-05	-3.077496091281331e-05	0.0
-0.000546391867047606	0.00019444768797158556	-3.246177605117614e-05	0.00011185338332962492	-1.6341069973682747e-05	-5.9338240930714595e-05	-3.079643761173089e-05	-1.0842021724855044e-19
0.0005312238148108716	0.00025751839604514057	-7.578574847028123e-05	0.00010484361756190716	-1.9488437527803725e-05	-6.025182854425201e-05	-3.081494082738237e-05	0.0
0.0005205615498201745	0.00015157883554086691	-6.405752592746755e-05	9.030553590250968e-05	-2.2303100008536974e-05	-6.099582870263527e-05	-3.083043342131137e-05	-1.0842021724855044e-19
-0.00037591202490985386	-0.00015319896070813984	-1.6056206931317747e-05	6.873573442320317e-05	-2.472811597392353e-05	-6.15644421747061e-05	-3.0842878255061965e-05	-1.0842021724855044e-19
-0.0004449240519688757	-0.0003442373876214591	3.717639669915083e-05	4.195162741007255e-05	-2.670654398200412e-05	-6.195186972930633e-05	-3.085223819017845e-05	2.168404344971009e-19
0.00046894686559011226	-9.448699472551111e-05	6.919903078421448e-05	1.2082279361485705e-05	-2.8181442590819297e-05	-6.215231213527787e-05	-3.085847608820411e-05	-5.421010862427522e-20
-0.0005406282209097616	0.0004309624600061511	7.3206496889765e-05	-1.873046956349821e-05	-2.9095870358410176e-05	-6.21599701614624e-05	-3.086155481068363e-05	-2.710505431213761e-20
-0.0004620951017767881	0.0005076902078586133	4.7169502825761844e-05	-4.820847759831123e-05	-2.9392885842817363e-05	-6.196903269550485e-05	-3.086144910035753e-05	-8.131516293641283e-20
0.0007366529641467418	0.00013810685017576189	-5.153936376990663e-06	-7.372003145671441e-05	-2.9013371792444252e-05	-6.157581690990011e-05	-3.0858181224754226e-05	-1.0842021724855044e-19
0.0006697286638198783	-0.00039650946074064287	-5.5527489690368765e-05	-9.2548218887724e-05	-2.7889507717144196e-05	-6.098533133449608e-05	-3.085178533259911e-05	2.0328790734103208e-20
-0.0007612722899305876	-0.0005279380709457946	-6.957394734573313e-05	-0.00010197612764035623	-2.5951297317133352e-05	-6.020476030877786e-05	-3.0842295572617014e-05	-2.168404344971009e-19
0.0006368759512783651	3.595964982800695e-05	-2.7263862863680212e-05	-0.00010005604475155703	-2.3163165083669548e-05	-5.9241288172231e-05	-3.082974609353408e-05	-1.6263032587282567e-19
-0.00043601855836078175	0.0003968693411581171	3.404115707825161e-05	-8.791705440999259e-05	-1.9627218672178835e-05	-5.810209926434062e-05	-3.0814171044074907e-05	-2.710505431213761e-20
0.00023479095220666572	0.0003193386134104212	7.11097575650582e-05	-6.745744009225938e-05	-1.547998652912883e-05	-5.679437792459201e-05	-3.079560457296487e-05	-1.0842021724855044e-19
-0.00011556746541950033	0.00021242849889351138	7.46226438888128e-05	-4.057548527495279e-05	-1.0857997100987622e-05	-5.5325308492470585e-05	-3.077408082892928e-05	2.0328790734103208e-20
9.574449574230107e-05	6.270060261188761e-06	4.395586641396852e-05	-9.38680345527909e-06	-5.897778834223013e-06	-5.370207530746151e-05	-3.0749633960693417e-05	-1.3552527156068805e-20
0.00020000919612103493	-7.789891202619433e-05	-2.0336101034460735e-05	2.2814568408995075e-05	-7.358601753027073e-07	-5.193186270905022e-05	-3.072229811698256e-05	-6.776263578034403e-21
-0.00034760386196611403	7.514415385118916e-05	-9.558852196103945e-05	5.1280849827002894e-05	4.491230429305265e-06	-5.0021855036721866e-05	-3.0692107446521925e-05	-1.0842021724855044e-19
0.0004918940057915234	5.12708466066769e-05	-9.903944910906198e-05	7.164330865612726e-05	9.646964533133136e-06	-4.797923662996186e-05	-3.065909609803687e-05	0.0
-0.0005729087633468068	-0.00017655771174305068	-2.4516180699216285e-05	8.249591613056877e-05	1.4594813689712984e-05	-4.5811191828255414e-05	-3.0623298220252754e-05	1.0842021724855044e-19
-0.0005727584885137874	-0.00010318174983539145	8.010274100656673e-05	8.396118109621748e-05	1.9198249452576937e-05	-4.3524904971087826e-05	-3.058474796189449e-05	0.0
0.00047552841910847776	0.00028529821603279974	0.00013049399349840434	7.6359906237862e-05	2.3332546007688243e-05	-4.1127560397944454e-05	-3.054347947168758e-05	-1.0842021724855044e-19
-0.0003483856296163001	0.00011695244486957908	6.529434089222875e-05	6.041056516852663e-05	2.6920188070733727e-05	-3.862634244831051e-05	-3.0499526898357594e-05	2.710505431213761e-20
0.00025255718364211875	-0.00029127369223516924	-5.446821389498191e-05	3.859935470064301e-05	2.9895462989831516e-05	-3.602843546167144e-05	-3.0452924390629295e-05	2.710505431213761e-20
-0.00024240868829954277	1.0063502900387276e-05	-0.0001481381965293058	1.3857353104602567e-05	3.219265811309934e-05	-3.334102377751236e-05	-3.0403706097228227e-05	-5.421010862427522e-20
0.0003155917287896335	0.00021276684630390527	-0.00017894148581009233	-1.0884361349203499e-05	3.374606078865533e-05	-3.05712917353187e-05	-3.0351906166879615e-05	0.0
-0.00042206264964564583	-2.5670065682342777e-05	-0.00013380036945840224	-3.313174369364208e-05	3.448995836461732e-05	-2.772642367457562e-05	-3.0297558748308785e-05	1.0842021724855044e-19
0.00051078585108059	-0.00012419577609309857	-5.0541417748872735e-05	-5.2138882174612705e-05	3.435863818910338e-05	-2.481360393476857e-05	-3.024069799024078e-05	-1.6263032587282567e-19
0.00012129048492757266	-0.0001238146248996804	2.9575630091978797e-05	-6.759689834127315e-05	3.328672819073327e-05	-2.184035743588465e-05	-3.0181358041401155e-05	1.3552527156068805e-20
-0.000592775686188113	-0.00011778699075152127	0.00010084999504751461	-7.919691374278114e-05	3.121021862013447e-05	-1.881557141991865e-05	-3.0119573050515095e-05	1.0842021724855044e-19
0.0006093790134528958	-8.827099596602651e-05	0.000160424139296964	-8.663004992829457e-05	2.8066177897605388e-05	-1.5749211298536357e-05	-3.0055377166307696e-05	1.0842021724855044e-19
-0.0006220672524660483	9.58628471598585e-05	0.00020434235476892443	-8.958742844697101e-05	2.379463318927635e-05	-1.2654201229235451e-05	-2.998880453750444e-05	-1.0842021724855044e-19
-0.0002850667174566217	0.00019263484654824327	0.00023069295372343628	-8.77755873122311e-05	1.8351799271333083e-05	-9.544236515306196e-06	-2.991988931283058e-05	6.776263578034403e-21
0.0006086616067115412	5.516463702443673e-05	0.00023901063044180638	-8.100009998238433e-05	1.179293475400622e-05	-6.43302084919488e-06	-2.9848665641011304e-05	2.168404344971009e-19
-0.0005630754418546558	-0.00023998195232492365	0.00023255250866703584	-6.921143078537735e-05	4.338193063140717e-06	-3.334257923347782e-06	-2.9775167670771848e-05	-1.0842021724855044e-19
0.0004984206474463153	-0.00011273947226865671	0.00021218033635607745	-5.251833049910638e-05	-3.7549027875806863e-06	-2.6165143021117555e-07	-2.9699429550837775e-05	1.0842021724855044e-19
-0.0004405938085414852	0.00023161857906681948	0.0001657319841036761	-3.181327653956987e-05	-1.2228829784475236e-05	2.7710949377687423e-06	-2.962148542993397e-05	-2.710505431213761e-20
-0.0001751972413987284	0.0001921479871994725	8.45316271590643e-05	-8.189678968785668e-06	-2.0826064913860125e-05	5.750277488145672e-06	-2.9541369456785942e-05	2.710505431213761e-20
0.00039555545314236105	-3.875949648074998e-05	-1.31474671943411e-05	1.7259052151228135e-05	-2.9289085162052584e-05	8.66219252847336e-06	-2.9459115780118857e-05	-5.421010862427522e-20
-0.0003980123792865248	-0.0001183835431730289	-0.0001022947586645774	4.3439506758453467e-05	-3.7360367515369836e-05	1.1493136366305551e-05	-2.9374758548658003e-05	0.0
0.00039830805466420485	-1.7926545591329792e-05	-0.0001626713931062856	6.925827479087237e-05	-4.478238896012913e-05	1.4229405309195996e-05	-2.928833191112868e-05	2.710505431213761e-20
0.0003782041996683722	5.181553664278813e-05	-0.0001931252609605216	9.362194618646677e-05	-5.129762648264769e-05	1.6857295664698407e-05	-2.9199870016256235e-05	0.0
-2.251474149872642e-06	7.571709601841237e-05	-0.0001972654458791332	0.00011542661794740649	-5.664855706924267e-05	1.936310374036653e-05	-2.910940701276581e-05	1.3552527156068805e-20
-0.0002170743664824559	8.413463840832854e-05	-0.0001769623897588947	0.00013339411991058196	-6.057765770623135e-05	2.173312584375413e-05	-2.9016977049382713e-05	0.0
-0.0003167801370448973	9.97506738121588e-05	-0.000125163009247261	0.00014570660728894773	-6.282929905603221e-05	2.3955551958516192e-05	-2.8922614274832293e-05	1.0842021724855044e-19
0.0003029479628434862	6.373405188130918e-05	-3.1676210716127184e-05	0.00015041393987342744	-6.315542648546875e-05	2.602614677271267e-05	-2.8826352837839656e-05	1.0842021724855044e-19
-0.0003207382007853074	-0.00022312011196452773	7.975737940398151e-05	0.00014563243241844082	-6.137784248083339e-05	2.7944077130376375e-05	-2.8728226887130184e-05	5.421010862427522e-20
0.00013503174663925718	-0.0004326073861501659	0.00014712587739970612	0.0001297442195323929	-5.759020330189019e-05	2.9714543795026357e-05	-2.862827057142915e-05	0.0
0.0005418147515508894	-7.025905634235681e-05	0.00012024881243925055	0.00010193942698039637	-5.195412865177085e-05	3.134425601005327e-05	-2.852651803946187e-05	0.0
-0.0007583846110599076	0.000755116412042396	2.747855369880307e-05	6.437432530040969e-05	-4.463123823360721e-05	3.283992301884775e-05	-2.8423003439953535e-05	0.0
0.001006695595548114	0.0002997870640351837	-7.926682474004063e-05	1.9946721223602747e-05	-3.578315175053099e-05	3.4208254064800436e-05	-2.831776092162947e-05	0.0
-0.001214750036256395	-0.0010970597814046238	-0.0001323392691820401	-2.8445578518854505e-05	-2.5571488905673995e-05	3.545595839130199e-05	-2.821082463321443e-05	-4.336808689942018e-19
0.0013260602657578805	-0.0011055318495295575	-8.092554595328538e-05	-7.747499786063823e-05	-1.4157869402168005e-05	3.6589745241742996e-05	-2.8102228723434943e-05	-6.098637220230962e-20
-4.8359940401228876e-05	0.00010630264436673824	3.738717136019477e-05	-0.00012209488339480894	-1.703912943144788e-06	3.761632385951413e-05	-2.7992007341015253e-05	1.6940658945086007e-20
-0.0012455240627024919	0.0011011099969637436	0.0001429198040037321	-0.00015682881237927303	1.1628760768263876e-05	3.854240348800604e-05	-2.7880194634680833e-05	1.0842021724855044e-19
-0.0005732916648280064	0.0007571972404484679	0.00016771590533539707	-0.00017620036207193718	2.5678532028926218e-05	3.937469337060934e-05	-2.7766824753156993e-05	5.421010862427522e-20
0.000912540599602985	-0.00023692871647014202	0.00011363359668139935	-0.00017626969845317017	4.022092058488229e-05	4.011990275071466e-05	-2.7651931845169004e-05	0.0
-0.0007127591522982575	-0.000787550047717505	5.982576134822647e-06	-0.00015924334239318997	5.47800039788595e-05	4.078474087171269e-05	-2.7535550059442673e-05	4.336808689942018e-19
0.0005169530752938558	-0.0003585748905838492	-0.00012403825143878798	-0.00012886440348467714	6.881699920275717e-05	4.137591697699401e-05	-2.741771354470187e-05	0.0
0.00015418680181433913	0.00024817380525462765	-0.00022807095117720542	-8.887599132031194e-05	8.179312324847446e-05	4.1900140309949296e-05	-2.7298456449673233e-05	2.710505431213761e-20
-0.0002174331612731456	0.00045798024761669427	-0.0002534870880143482	-4.300195819745879e-05	9.316959310791071e-05	4.236412011396916e-05	-2.7177812923081444e-05	4.0657581468206416e-20
0.000165822835879672	2.6366318912887924e-05	-0.00016842204292777694	4.972358569959583e-06	0.00010240762577296517	4.277456563244423e-05	-2.7055817113652e-05	2.710505431213761e-20
-0.00021419640836988713	-0.0003506771774777693	-2.3777601639881404e-05	5.0726822172045575e-05	0.00010896843823553703	4.3138186108765205e-05	-2.6932503170109974e-05	0.0
0.0003655589154290775	-0.00039551776843749095	0.0001163648196246666	8.980278160107926e-05	0.00011231324748752565	4.3461690786322664e-05	-2.6807905241180775e-05	0.0
3.911835819103134e-05	-0.00017029253183218035	0.0002210684725576606	0.0001177415858493406	0.00011190337910740102	4.375168032193642e-05	-2.668205747558963e-05	5.421010862427522e-20
-0.0005315390092013983	0.0002137961990581781	0.00027936793511531324	0.00013008458390910898	0.00010720058649242855	4.40143275536311e-05	-2.655499402206175e-05	5.421010862427522e-20
-0.0009246305511638555	0.0005539521673797913	0.0002817605519513695	0.0001238208285094093	9.78722775582948e-05	4.4255722842813135e-05	-2.6426749029322464e-05	-2.710505431213761e-20
-0.001151005454229608	0.000617243551761094	0.00021622649617582295	0.00010195132499179988	8.440814186041103e-05	4.4481963078377284e-05	-2.6297356646097033e-05	-1.0842021724855044e-19
0.0011306538785647788	0.00019325388109236148	9.281797290405664e-05	6.980933309680408e-05	6.750344099599174e-05	4.469914514921819e-05	-2.616685102111082e-05	0.0
-0.0009710550155847389	-0.0005328787068920442	-4.495055516941078e-05	3.294925023050095e-05	4.785343656225139e-05	4.491336594423061e-05	-2.6035266303088743e-05	-4.336808689942018e-19
0.0007247309238001359	-0.0006741442973943188	-0.000146223043847886	-3.0745262010306554e-06	2.6153390156404436e-05	4.5130722352309156e-05	-2.5902636640756793e-05	-6.098637220230962e-20
0.0006881372215810951	-0.00022416218695066987	-0.00017410812288638764	-3.270759879171191e-05	3.0985633756653944e-06	4.535731126234854e-05	-2.5768996182839603e-05	5.421010862427522e-20
-0.0002834671985229446	0.000351090114101861	-0.00014663244518822057	-5.133624279402544e-05	-2.061578218275126e-05	4.559922956324348e-05	-2.563437907806264e-05	0.0
0.0001472049958242868	0.0004732555795191615	-9.179390244381562e-05	-5.8340168625039225e-05	-4.4294384921631054e-05	4.586257414388865e-05	-2.5498819475151093e-05	-5.421010862427522e-20
-8.30533566553719e-05	0.0002948399448616274	-3.377383675707075e-05	-5.497316184318325e-05	-6.723155888231568e-05	4.6153441893178736e-05	-2.5362351522830357e-05	-1.3552527156068805e-20
7.603659773787492e-05	-1.3452814916642851e-05	1.1288749524914356e-05	-4.278890801652145e-05	-8.865246262685247e-05	4.647792970000842e-05	-2.5225009369825638e-05	6.776263578034403e-21
-0.00010541418067014325	-0.00017033678693161548	2.9207752861654613e-05	-2.347370256393882e-05	-0.00010764964486646723	4.68421344532724e-05	-2.5086827164862253e-05	5.421010862427522e-20
-8.631033102305869e-06	-4.6687963811369184e-05	1.4425269276362555e-05	-7.854177212628589e-08	-0.00012323878285766114	4.725215304186537e-05	-2.4947839056665435e-05	0.0
0.00018921051578881464	7.171832753455573e-05	-4.103806952958807e-06	1.9181907064600525e-05	-0.00013442320050163363	4.7714082354682025e-05	-2.4808079193960458e-05	2.710505431213761e-20
-0.0002097735034342917	-5.518029779719916e-05	2.66114686822363e-07	2.678950682040877e-05	-0.00014020622169958467	4.8234019280617046e-05	-2.4667581725472663e-05	0.0
0.0002112315854864397	-0.00012243092821730378	1.0430611394563725e-05	2.3453337762312392e-05	-0.00013987719090257855	4.881430219183521e-05	-2.452638079992722e-05	-1.0164395367051604e-20
-0.00021079138978973724	5.3440275131626815e-05	3.881652251509683e-06	1.2876365114108615e-05	-0.00013386953476114005	4.9442235393581606e-05	-2.438451056604943e-05	-5.421010862427522e-20
-1.9721297426116067e-05	0.00026494171266949285	-1.9753212817274862e-05	-1.5470303984500268e-06	-0.00012290270047565863	5.010136467437136e-05	-2.4242005172564613e-05	-2.710505431213761e-20
0.0001962338311603665	0.00038315371894427625	-5.531253867576964e-05	-1.6556120102094667e-05	-0.00010771207408520008	5.0775235822719683e-05	-2.409889876819799e-05	0.0
0.00036169456206479415	0.00032877199190521557	-9.603770340828991e-05	-2.8826419968852278e-05	-8.909679698353435e-05	5.14473946271417e-05	-2.395522550167487e-05	0.0
-0.0004942559342331134	3.82278320571565e-05	-0.00012878137798049408	-3.5017816865337294e-05	-6.787163966984395e-05	5.2101386876152616e-05	-2.381101952172046e-05	2.168404344971009e-19
0.0001156160817658993	-0.00039965836506525537	-0.0001385052183595898	-3.209379151326899e-05	-4.484161700699248e-05	5.272075835826756e-05	-2.3666314977060073e-05	-1.0842021724855044e-19
0.0008259695323357272	-0.0006987343066281606	-0.0001080771437251071	-1.91459379683661e-05	-2.0777367311522145e-05	5.328905486200169e-05	-2.3521146016419063e-05	5.421010862427522e-20
0.000721975878206944	-0.0005784049721868274	-2.6019713508821873e-05	7.582591414682665e-07	3.558987803289302e-06	5.378982217587021e-05	-2.3375546788522624e-05	5.421010862427522e-20
-0.00020099466489079796	-4.16360153835696e-05	8.157484028535841e-05	2.3632931275797512e-05	2.7405326724164128e-05	5.420660608838825e-05	-2.322955144209596e-05	-1.3552527156068805e-20
-0.0010118868359043614	0.0005565032295117852	0.00017899227153236012	4.5492209894185e-05	4.9999527837824596e-05	5.452295238807094e-05	-2.3083194125864427e-05	0.0
0.0008778051007648878	0.0007120531343514354	0.0002305183341071095	6.235022645619413e-05	7.057946953099293e-05	5.4722406863433524e-05	-2.2936508988553462e-05	0.0
-0.0006545779885179911	4.870322427453676e-06	0.0002099587831642468	7.087748773029595e-05	8.838303019039142e-05	5.4788515302991126e-05	-2.2789530178887878e-05	5.421010862427522e-20
0.0004211337066778667	-0.0006328856310558358	0.00012887917522211152	7.066849182903686e-05	0.00010266980184945508	5.4704822587637664e-05	-2.264229093797202e-05	-2.710505431213761e-20
0.0002959827046361485	-0.0006105746704461106	7.953247748536155e-06	6.308836124310202e-05	0.00011286594249301825	5.4454874185216664e-05	-2.2494825093859564e-05	-5.421010862427522e-20
-0.00024749545781540584	-0.00031731136602004237	-0.00012542944410126827	4.9384062387410776e-05	0.00011883596993683812	5.4022231525688025e-05	-2.2347182436720453e-05	0.0
0.0003825968652233224	-5.45874463279444e-05	-0.00022877017975811968	3.0331647408269262e-05	0.00012091531626528548	5.339046025644625e-05	-2.2199416974159304e-05	0.0
-0.0006288473917660464	0.000534127665537672	-0.00025601019597194525	6.609367725967058e-06	0.00011953310846233529	5.254723185129794e-05	-2.2051582713780582e-05	2.710505431213761e-20
0.0008723948524875505	0.00038874446410071825	-0.00017840226895093374	-2.0690672262958253e-05	0.00011510205020631333	5.149664108969867e-05	-2.190373366318874e-05	2.168404344971009e-19
-0.0010156798132010929	-0.0005732800696742703	-3.644533273632023e-05	-4.882095625697793e-05	0.00010803073934913327	5.024688857751641e-05	-2.175592382998845e-05	2.168404344971009e-19
-0.0001802867442540686	-0.0006463453354910014	0.00011233206851694146	-7.462011497831555e-05	9.872777374270883e-05	4.880617492061891e-05	-2.1608207221783763e-05	1.0842021724855044e-19
0.0009735190930382195	5.653676174424555e-05	0.00021756883876778127	-9.492677914919467e-05	8.760175123895375e-05	4.7182700724874165e-05	-2.146063784617934e-05	-2.168404344971009e-19
-0.0006456182781368707	0.0007745526101104385	0.00025334473426251957	-0.00010657957949183833	7.506126968978131e-05	4.538466659614999e-05	-2.1313269710780464e-05	1.0842021724855044e-19
-0.0007656717683084048	0.0006162587394133298	0.00020991476558439984	-0.00010726821647628096	6.151492694710556e-05	4.3420273140314234e-05	-2.116615682319063e-05	6.098637220230962e-20
0.000705707500672285	-0.0006571618650815493	0.00011807603772150315	-9.805970066652203e-05	4.734435196556341e-05	4.129772096323482e-05	-2.1019353191015087e-05	8.131516293641283e-20
-0.0006935925988692876	-0.0008265231280442753	1.8761179263120717e-05	-8.077804558253119e-05	3.283710690795149e-05	3.902521067077956e-05	-2.0872912821857913e-05	4.336808689942018e-19
0.0006997449730023819	0.0004887437639658298	-5.891519044089275e-05	-5.7275531036062694e-05	1.8309020228850855e-05	3.661094286881635e-05	-2.072688972332358e-05	2.168404344971009e-19
-0.0006928035708065613	0.0006506117481509214	-0.00013311048899842848	-2.9418245636136138e-05	4.089729180108062e-06	3.406311816321309e-05	-2.0581337903016696e-05	5.421010862427522e-20
0.0006628006815632038	-0.00036898777873454797	-0.0002162470669543922	9.277220082288824e-07	-9.491128986430406e-06	3.138993715983765e-05	-2.043631136854185e-05	-5.421010862427522e-20
-0.0006111789990422185	-0.00036966891152827736	-0.00025009704066995304	3.189628328801276e-05	-2.2103917018918034e-05	2.859960046455784e-05	-2.0291864127503368e-05	-4.336808689942018e-19
0.0005333476289718499	0.00023109811176340946	-0.00016814838829528255	6.137590528299623e-05	-3.341899766550832e-05	2.57003086832416e-05	-2.0148050187506255e-05	0.0
-0.00042284130744888875	5.638590157146754e-05	2.518336660651266e-05	8.627327782816121e-05	-4.3106733674354814e-05	2.2700262421756776e-05	-2.0004923556154598e-05	5.421010862427522e-20
0.0002915098292548522	-0.00010698828500610925	0.00020162988887435985	0.00010324964644728982	-5.0837487793610945e-05	1.9607662285971216e-05	-1.9862538241052965e-05	5.421010862427522e-20
-0.00017618262566958804	0.00011021422668460866	0.00022584829645369813	0.00010901192681393021	-5.632729292119606e-05	1.6430708881752818e-05	-1.972094824980574e-05	2.710505431213761e-20
0.00011749609566265027	-2.469011228231324e-06	0.00011095887490006603	0.00010147375688415332	-5.95214669139901e-05	1.3177602814969451e-05	-1.958020759001763e-05	-5.421010862427522e-20
-0.00013082316748568666	-0.00018163008559373138	-4.643062934018491e-05	8.269061149763785e-05	-6.0597415218230834e-05	9.856544691488977e-06	-1.9440370269293094e-05	1.0842021724855044e-19
0.0001606808153711736	-0.00010855796429492348	-0.0001527526312161616	5.5742007177522624e-05	-5.978027420924589e-05	6.476861686371335e-06	-1.9301490295236607e-05	0.0
0.00029878084896380383	8.564583590741232e-05	-0.0001821353337300235	2.3707460446946486e-05	-5.729968653913118e-05	3.0523872514447323e-06	-1.916362167545272e-05	5.421010862427522e-20
9.581676510012131e-05	0.00022595095856853487	-0.0001521139990021259	-1.0321232244300905e-05	-5.338735079856143e-05	-4.0098922288391475e-07	-1.902681841754589e-05	-4.0657581468206416e-20
-0.0004747166619937266	0.000283600256102395	-8.725674715703002e-05	-4.327830502309872e-05	-4.827868305575794e-05	-3.863660868661064e-06	-1.8891134529120715e-05	5.421010862427522e-20
7.027495876897674e-05	0.00025664081322418616	-9.85611299244223e-06	-7.238631322276399e-05	-4.221002874832862e-05	-7.315091448546426e-06	-1.8756624017781575e-05	-8.131516293641283e-20
0.0005176185627358379	0.0001137800768497594	6.497175313140255e-05	-9.494296245988543e-05	-3.541773331388151e-05	-1.0734744725199802e-05	-1.8623340891133146e-05	1.0842021724855044e-19
-0.0004792058156107365	-0.00012064040132603958	0.00012070667566481334	-0.00010824595835105196	-2.8138142190024648e-05	-1.41020844612809e-05	-1.8491339156779758e-05	-1.0842021724855044e-19
0.00041316127588456557	-0.00022086327726640207	0.00013998065673063043	-0.00010959946257692593	-2.060114475029239e-05	-1.7396574419449565e-05	-1.8360672822326004e-05	-2.710505431213761e-20
0.0003768343905050379	-0.00012789182598187818	0.00011146508850734982	-9.739026477929524e-05	-1.3006673367272417e-05	-2.0597678362365473e-05	-1.8231395895376383e-05	-5.421010862427522e-20
-9.461102677557195e-05	5.8546625255020304e-05	4.7988923396089174e-05	-7.423882548334718e-05	-5.531673370866385e-06	-2.368486005268849e-05	-1.810356238353547e-05	0.0
-0.00020809726738739236	0.00015869255360288054	-3.157949614637833e-05	-4.382240891910091e-05	1.651042653677009e-06	-2.6637583253078233e-05	-1.797722629440772e-05	-2.710505431213761e-20
0.00018430546701026112	4.810683811425427e-05	-0.00010867798632450105	-9.818279316575377e-06	8.368662121109197e-06	-2.9435311726194593e-05	-1.7852441635597607e-05	1.3552527156068805e-20
-0.00024037451978631285	-0.00012410139383575827	-0.00016596899798761383	2.409629909421025e-05	1.4448372446181609e-05	-3.205750923469727e-05	-1.772926241470962e-05	1.0842021724855044e-19
-0.0002591140307094592	-0.00017356387349515626	-0.00018671935262951374	5.454227406647817e-05	1.9717361043645502e-05	-3.448363954124601e-05	-1.760774263934839e-05	-1.0842021724855044e-19
0.0003591892832343637	8.970659583922067e-06	-0.0001596514949731108	7.954337470699169e-05	2.40028153282524e-05	-3.669316640850065e-05	-1.7487936317118328e-05	0.0
-0.00048530348476483263	0.00023761788116500918	-9.083718290914735e-05	9.826127578806212e-05	2.713192271475358e-05	-3.866555359912085e-05	-1.736989745562403e-05	-5.421010862427522e-20
0.0006069970483127867	0.00015135158551616044	8.140469245711288e-06	0.00011006758550257744	2.8931870617900477e-05	-4.038026487576645e-05	-1.725368006246976e-05	-2.168404344971009e-19
0.000407790470989535	-0.00015926884332111005	0.00011944639957446275	0.00011433391204342553	2.9233008786149677e-05	-4.181992633480241e-05	-1.7139338145260517e-05	5.421010862427522e-20
-0.0007373381429005187	-0.0004270124790679172	0.00021896647270537773	0.00011037371145487347	2.793848277500799e-05	-4.298180773102291e-05	-1.7026925711600324e-05	-2.168404344971009e-19
0.0007259016132601578	-0.0004975373893322015	0.0002813289301854895	9.726783118670413e-05	2.5195186362604526e-05	-4.3874318447360536e-05	-1.691649676909391e-05	0.0
-0.0006806003711982112	-0.0005304146009931944	0.00028048966934921394	7.471131075269606e-05	2.1210159799297765e-05	-4.4507862190356314e-05	-1.680810532534574e-05	2.168404344971009e-19
0.0006351828120996756	-3.4725449957787505e-05	0.00019812182586388427	4.5088566517092934e-05	1.6190443335446244e-05	-4.489284266655118e-05	-1.6701805387960277e-05	-2.168404344971009e-19
-0.0006024828488907722	0.0006712987637184567	5.685265191774291e-05	1.1456359056754908e-05	1.0343077221408224e-05	-4.503966358248593e-05	-1.659765096454206e-05	-5.421010862427522e-20
0.0005606070861019905	0.0001225769423178045	-0.00010725215534398194	-2.3128551051458075e-05	3.875101707542369e-06	-4.495872870480388e-05	-1.6495696002593443e-05	0.0
-0.00048121979743570933	-0.0008034226715015014	-0.0002459995796816458	-5.560940323068571e-05	-3.0064429557930157e-06	-4.466044204055726e-05	-1.639599420920768e-05	0.0
0.00037047320875522	-0.00018137423931713419	-0.0003185191583468024	-8.292943690406813e-05	-1.009451651823937e-05	-4.415520765690048e-05	-1.6298599231375487e-05	5.421010862427522e-20
-0.00028074499504993707	0.0008761451859112645	-0.00032535796165020946	-0.00010203189149474501	-1.7182078729438305e-05	-4.3453429620988015e-05	-1.620356471608808e-05	1.3552527156068805e-20
0.00028028447739046467	0.0009385565910935601	-0.0002766489173083471	-0.00011062853228493542	-2.4062089339031413e-05	-4.256551199997429e-05	-1.611094431033626e-05	-1.0842021724855044e-19
-0.0004046200370886074	0.0005236312748336717	-0.00018215226226530386	-0.00010950521736855674	-3.052751872127828e-05	-4.150185886101386e-05	-1.6020791661111437e-05	-5.421010862427522e-20
0.0004857293373574346	-8.326002255443559e-05	-6.16653582617898e-05	-0.00010019617123065803	-3.6391496718385944e-05	-4.027287427126111e-05	-1.59331604154041e-05	-5.421010862427522e-20
0.0011412557180150655	-0.000654476556517	6.231302029756026e-05	-8.415513985377325e-05	-4.154763167507644e-05	-3.888896229787053e-05	-1.584810422020554e-05	5.421010862427522e-20
0.0011669546985452167	-0.0009235163430561166	0.0001672840990081116	-6.281575225096237e-05	-4.590964890554613e-05	-3.736052700799654e-05	-1.576567672250658e-05	0.0
-0.001356888806804336	-0.0006545485165559447	0.0002339305838693489	-3.7611637435285257e-05	-4.9391273723991046e-05	-3.5697972468793684e-05	-1.5685931569297762e-05	-2.168404344971009e-19
0.0014256316584704976	0.00011071354739376424	0.0002556611024972353	-9.976424419801735e-06	-5.190623144460742e-05	-3.391170274741633e-05	-1.5608922407571494e-05	-2.168404344971009e-19
-0.0005403666671587993	0.0005984089618061449	0.00022912951188730667	1.8592508806975906e-05	-5.3368161228549725e-05	-3.201220806406105e-05	-1.5534702884317387e-05	0.0
-0.0006090884573495989	0.0006687460662693888	0.00015134851690693193	4.6238936384701345e-05	-5.369059155317512e-05	-3.001008932272116e-05	-1.5463326646526922e-05	5.421010862427522e-20
-0.0010209469272718043	0.0003816374543576661	2.8335751184779187e-05	7.0627475597481e-05	-5.2787900456282e-05	-2.7915097866948926e-05	-1.5394847341190904e-05	-1.0842021724855044e-19
1.6706940666095824e-05	-0.00013755546499427099	-9.96842120574563e-05	8.931889175939774e-05	-5.057469990403995e-05	-2.5736751111925646e-05	-1.5329318615300716e-05	2.710505431213761e-20
0.0005715888904102982	-0.0003966731561158376	-0.00018396102769232801	9.98739501845344e-05	-4.6965601862618265e-05	-2.348456647283268e-05	-1.5266794115846942e-05	-3.3881317890172014e-21
-0.0003977448623045659	-5.720098199289329e-05	-0.0001859916045605153	0.00010029157163503273	-4.187521829818619e-05	-2.116806136485139e-05	-1.5207327489820695e-05	1.0842021724855044e-19
0.0002850367142745211	0.00025601671580899744	-0.00010859193282789956	9.070101397829232e-05	-3.5265811037235305e-05	-1.8796753203163127e-05	-1.5150972384212945e-05	5.421010862427522e-20
-2.5307257841002194e-05	5.835766349171942e-05	2.3185419121605974e-05	7.318055178185629e-05	-2.7290241347545872e-05	-1.6380159402949257e-05	-1.5097782446014643e-05	-2.710505431213761e-20
-0.0002150487289210298	-0.00021150568835397868	0.00014128156769494793	5.018617492628883e-05	-1.814902035722022e-05	-1.3927797379391115e-05	-1.5047811322216966e-05	0.0
0.0002353285704661411	-5.85091663366658e-05	0.00018338371218231195	2.4173873292154256e-05	-8.04265919436079e-06	-1.144918454767007e-05	-1.5001112659810686e-05	5.421010862427522e-20
-0.0002916386470341743	0.0002886253979646014	0.0001530182746366138	-2.579004713316642e-06	2.8283310129300294e-06	-8.953838322967432e-06	-1.4957740105786824e-05	-2.710505431213761e-20
0.0003933023477315958	0.0003341067531073653	7.20611404979166e-05	-2.8509676576226458e-05	1.4263439136549868e-05	-6.451276120464601e-06	-1.4917747307136506e-05	-1.0842021724855044e-19
-0.0005353185015227278	0.0002358506867678307	-3.318316406809451e-05	-5.223400125601124e-05	2.606215404839633e-05	-3.951015355342915e-06	-1.4881187910850556e-05	5.421010862427522e-20
-0.00045169147902548995	9.119379700487359e-05	-0.00013770639845853993	-7.236783771210699e-05	3.802396462036702e-05	-1.4625734427837138e-06	-1.4848115563920062e-05	0.0
0.0008693892820403609	-0.00017873281423075912	-0.00021712933150410738	-8.752704490394976e-05	4.994835972435955e-05	1.0045322020316365e-06	-1.4818583913335965e-05	1.6263032587282567e-19
0.000908312283873824	-0.0005045688151343678	-0.00024707273203548473	-9.633917486008076e-05	6.164652130137682e-05	3.440784163921775e-06	-1.4792646606089152e-05	-8.131516293641283e-20
-0.0009014154890300286	-0.0006216348561969264	-0.0002027244281132245	-9.791858707349214e-05	7.298349798673716e-05	5.836665027705376e-06	-1.477035728917099e-05	0.0
0.000800383675328203	-0.000110164741760025	-7.240352711994965e-05	-9.315080920280441e-05	8.386374350084691e-05	8.182657378201078e-06	-1.4751769609571784e-05	-1.0842021724855044e-19
-0.0003611312223753737	0.00048536583621048174	9.655163472140867e-05	-8.335874147228885e-05	9.419614335962778e-05	1.0469243800227515e-05	-1.4736937214283209e-05	2.710505431213761e-20
-0.0004511474896892462	0.0005589211271996461	0.00024193967878530776	-6.98646184506221e-05	0.00010388891742340678	1.2686906878603344e-05	-1.4725913750295862e-05	5.421010862427522e-20
0.0002989373747151963	0.00014099257086705683	0.0003125654695844702	-5.3990674706480684e-05	0.00011285028555251095	1.4826129198147222e-05	-1.4718752864600886e-05	0.0
-0.0002060638649497514	-0.00022492632388990022	0.00030113334566713866	-3.693364629100345e-05	0.00012098846760726728	1.687739334367777e-05	-1.4715508204189112e-05	-2.0328790734103208e-20
0.00017071603546890392	-0.00029949896264976056	0.00021084857639000628	-1.938495692551431e-05	0.00012821168344800274	1.8831181900013677e-05	-1.4716233416051704e-05	0.0
-0.0001744193447323668	-0.0001642941316294324	5.3588624008502804e-05	-1.8972587751419785e-06	0.00013442815293504432	2.0677977451973553e-05	-1.4720982147179531e-05	8.131516293641283e-20
0.0002276893215357147	-9.960745361984839e-08	-0.0001235285096618752	1.4980114254648806e-05	0.0001395460959287191	2.2408262584376067e-05	-1.4729808044563551e-05	-5.421010862427522e-20
0.0002457710165427652	5.499189078934963e-05	-0.00026691906675330743	3.069782825839348e-05	0.00014347373228935416	2.4012519882039856e-05	-1.4742764755194896e-05	5.421010862427522e-20
-0.0002992408867306475	1.4904191404942716e-05	-0.00034232032516511815	4.4706549330627456e-05	0.00014611928187727638	2.548123192978357e-05	-1.475990592606445e-05	-1.0842021724855044e-19
0.00035493640106458983	-1.500388528333593e-05	-0.00035759235008301553	5.6456943565886214e-05	0.0001473909645528127	2.680488131242587e-05	-1.4781285204163119e-05	-5.421010862427522e-20
-3.372430551479074e-07	4.0472107593720515e-05	-0.00033058084395371683	6.553730712645974e-05	0.00014719604289435207	2.7974907896723693e-05	-1.4806956236482057e-05	-1.3552527156068805e-20
-0.00044153144283681393	9.020696561729834e-05	-0.0002790616957872456	7.208645644565642e-05	0.00014543639984065368	2.898813118906331e-05	-1.4836972670012276e-05	5.421010862427522e-20
0.0004646474583664055	1.1654912716263273e-05	-0.0002183341021664714	7.638083802453916e-05	0.00014200675900103498	2.984853002527297e-05	-1.4871388151744506e-05	0.0
-0.0004845642474489224	-0.00021175632041630862	-0.0001538770736592641	7.867822933743894e-05	0.00013681896249966908	3.056163375305689e-05	-1.4910256328669846e-05	0.0
-0.00017669592150252526	-0.00031745612098358657	-8.871457432974452e-05	7.91451041886819e-05	0.00012987615613073458	3.113297172011923e-05	-1.495363084777937e-05	5.421010862427522e-20
0.0005747970641283246	-0.00018364429028029026	-2.5641428448838186e-05	7.785623106034347e-05	0.00012127319101066023	3.1568073274164256e-05	-1.5001565356064087e-05	1.0842021724855044e-19
-0.00019649720239953974	0.00018803717326707482	3.346409888530974e-05	7.484364669860858e-05	0.00011114764999176527	3.18724677628961e-05	-1.50541135005148e-05	5.421010862427522e-20
-0.0006870477116617772	0.0005279714757680008	8.695288236774865e-05	7.013286180645945e-05	9.964364196957207e-05	3.205168453401901e-05	-1.511132892812267e-05	-2.710505431213761e-20
-0.0008597250176527145	0.000499955929570405	0.00013388786329027787	6.374938708687838e-05	8.69052758396026e-05	3.2111239976479645e-05	-1.5173252327121086e-05	1.3552527156068805e-20
-0.00029674166027800284	-6.0686289128941344e-05	0.00017595767527494037	5.571873324284729e-05	7.307666049737916e-05	3.2056594719322684e-05	-1.5239868625841381e-05	-2.710505431213761e-20
0.0010164794758361249	-0.0006097624727151766	0.00021467272231350158	4.6066410977348625e-05	5.830190483842386e-05	3.189318073334816e-05	-1.5311134094370756e-05	2.168404344971009e-19
-0.0009492748989416093	-0.000536588963685099	0.00024751962131382426	3.4817930993364434e-05	4.272511775825891e-05	3.162642606448426e-05	-1.5387001077923433e-05	0.0
-0.000956225100659031	0.0001503896860847192	0.00025669653653703783	2.2082404532023774e-05	2.649040815240643e-05	3.126175875865922e-05	-1.5467421921715403e-05	0.0
0.0008044424810692322	0.0005380633500108578	0.00022015612721920893	8.413234832372246e-06	9.741884916388639e-06	3.080460686180121e-05	-1.555234897096099e-05	0.0
-0.0006050615924522836	-8.842114016521502e-05	0.00012555752833128897	-5.113014947081209e-06	-7.376343054272309e-06	3.026039841983845e-05	-1.5641734570875357e-05	0.0
0.0004472869694542816	-0.0004373091367862206	1.3685276162948673e-06	-1.730989180249847e-05	-2.4720166864054255e-05	2.9634561478699172e-05	-1.573553106667339e-05	3.049318610115481e-20
-0.0004100356322767191	0.00015090530709752813	-0.00011223076939127374	-2.6990942730041523e-05	-4.214547761743499e-05	2.8932524084311546e-05	-1.583369080357026e-05	-1.0842021724855044e-19
6.300930602910392e-05	0.0003394202098619174	-0.00016912952860837958	-3.296971472587221e-05	-5.950816641889239e-05	2.8159714282603814e-05	-1.5936166126780915e-05	2.710505431213761e-20
0.0006764544568917583	5.458676635198673e-05	-0.00013794976597874547	-3.4389333238379354e-05	-7.666412437290418e-05	2.7321560119504162e-05	-1.604290938152037e-05	1.0842021724855044e-19
0.00041497036960779946	-0.0002719164728979825	-5.2175626101674664e-05	-3.171105945498783e-05	-9.34694206538189e-05	2.6423489640940794e-05	-1.615387291300331e-05	1.0164395367051604e-20
-0.001019747197886907	-0.0002286802416907513	3.996880195899597e-05	-2.5725020735867486e-05	-0.00010978083671546679	2.5470930892841955e-05	-1.6269009066445128e-05	0.0
0.0010628923466581089	0.00022813532426570906	9.616177993687343e-05	-1.7225237009116606e-05	-0.00012545126144374993	2.446931192113581e-05	-1.6388270187060377e-05	-2.168404344971009e-19
-0.0009823730461747352	0.00012894460466313253	8.852663298849141e-05	-7.1498854216000105e-06	-0.00014031730117337448	2.3424060771750592e-05	-1.6511608620064928e-05	1.0842021724855044e-19
0.0008191195679631159	-0.00018997182601689216	4.1064589164647826e-05	3.047287571734671e-06	-0.00015421149160124793	2.2340605490614485e-05	-1.6638976710672774e-05	0.0
0.0001982860948144416	-7.121212830844943e-05	-1.159410898486718e-05	1.1784660848368418e-05	-0.0001669663684242774	2.122437412365572e-05	-1.677032680409939e-05	-6.776263578034403e-21
-0.00047593884199403295	0.00015816422091533564	-4.418106380855752e-05	1.7480613285782244e-05	-0.00017841446733937028	2.00807947168025e-05	-1.690561124555965e-05	0.0
0.00026677783445548013	7.360931852085537e-05	-4.087447666276943e-05	1.8855575896324974e-05	-0.0001884028276437055	1.891529531598303e-05	-1.7044782380268615e-05	0.0
0.0003523366410057445	-0.00011854423757792223	-1.4454649502833357e-05	1.6021498690797368e-05	-0.00019684226402861795	1.773330396712551e-05	-1.7187792553441163e-05	0.0
-0.0004007347193428059	-0.00014406738714019935	1.5427599747430626e-05	1.0125625650798705e-05	-0.00020368113875798982	1.6540248716158153e-05	-1.7334594110292372e-05	0.0
0.0004977117947444694	-6.956147729401071e-06	3.484063535942168e-05	2.498511216910618e-06	-0.0002088735750887725	1.5341557609009182e-05	-1.7485139396037295e-05	-5.421010862427522e-20
0.000373443244181276	0.00010670816164605435	3.9227477664821294e-05	-5.5043147625503435e-06	-0.00021237369627791723	1.4142658691606778e-05	-1.763938075589089e-05	1.0842021724855044e-19
-0.000715814343446757	0.00016373469298648223	2.629150574236826e-05	-1.267422823892951e-05	-0.0002141356255823752	1.2948980009879167e-05	-1.779727053506811e-05	1.0842021724855044e-19
0.0004419896749376998	0.00017102336641648973	-3.4584857135235428e-06	-1.87648594782391e-05	-0.00021411348625909767	1.1765949609754564e-05	-1.7958761078783756e-05	5.421010862427522e-20
0.0008459586269480246	0.0001163017157524441	-4.166501505845023e-05	-2.3776646177090365e-05	-0.00021226059714909694	1.0598191121222016e-05	-1.8123804732253195e-05	0.0
0.00025396142055250843	-6.28406819265298e-06	-7.72105020855685e-05	-2.7710026032096167e-05	-0.00020852705942962828	9.447110510514105e-06	-1.829235384069113e-05	2.710505431213761e-20
0.00014481655715612682	-0.000132842550061885	-9.874813227267718e-05	-3.054852947017432e-05	-0.0002028790771317019	8.313309327924218e-06	-1.846436074931268e-05	5.421010862427522e-20
-0.0007902761976456266	-0.00018347000403164086	-9.489098373821026e-05	-3.223224352910026e-05	-0.00019536640503483522	7.197389123745778e-06	-1.863977780333276e-05	-2.168404344971009e-19
0.00023507918485093376	-0.00010378120549072262	-5.837029710636701e-05	-3.278250670640884e-05	-0.00018611797589624104	6.099951448272221e-06	-1.8818557347966497e-05	0.0
0.0003329531702288451	3.8602956112077844e-05	1.0084265851404632e-06	-3.2250673781050516e-05	-0.000175272813551081	5.021597851796936e-06	-1.9000651728428845e-05	2.710505431213761e-20
0.000506153055259785	0.00015480720953384722	6.91610943553812e-05	-3.069018233519918e-05	-0.00016296785903129293	3.962929884613359e-06	-1.918601328993451e-05	-3.2526065174565133e-19
-8.277485405150933e-06	0.00017443597008025562	0.00013200361322342305	-2.8154636659103074e-05	-0.00014933988666074056	2.9245490970148915e-06	-1.9374594377698987e-05	-4.0657581468206416e-20
-2.286614301788121e-05	9.766467828561758e-05	0.000176699545353818	-2.4697641043010108e-05	-0.00013452567076328777	1.9070570392949685e-06	-1.956634733693691e-05	-2.710505431213761e-20
-0.00017289092725284068	-4.9716302875526996e-05	0.0001954030734930509	-2.0372799777168426e-05	-0.00011866198566279836	9.11055261746964e-07	-1.9761224512863385e-05	2.710505431213761e-20
9.642198686285912e-05	-0.0002212104849846169	0.00018128052963128254	-1.4998211250018701e-05	-0.00010188560568313626	-6.285468533565474e-08	-1.9959178250693373e-05	1.3552527156068805e-20
-6.294965206654544e-05	-0.00025948697317505987	0.00012673293217322628	-7.6266602645543975e-06	-8.433330514816522e-05	-1.014071251659506e-06	-2.0160160895641838e-05	-5.421010862427522e-20
0.00014052347193161562	-5.2648467085005935e-05	3.1771985070101774e-05	2.2177341909150333e-06	-6.614185838174916e-05	-1.9419928869311755e-06	-2.0364124792923804e-05	-1.3552527156068805e-20
0.00018954885714097866	0.00026558783962751635	-7.485649226033048e-05	1.4834143106298703e-05	-4.744803970775172e-05	-2.8460180408572043e-06	-2.0571022287754335e-05	5.421010862427522e-20
-0.0003591746949880052	0.0004381072530802483	-0.00015726732903912003	3.052173747150633e-05	-2.8388623450036873e-05	-3.7255451631442495e-06	-2.0780805725348258e-05	0.0
0.0005214617888760998	0.00014563078846799147	-0.00018757881994727635	4.9544792313573066e-05	-9.10038393246849e-06	-4.579972703498809e-06	-2.099342745092065e-05	-2.168404344971009e-19
0.0009079122930362358	-0.00030371981914360026	-0.00016925719231457748	7.136206961696646e-05	1.0279904521089691e-05	-5.408699111627535e-06	-2.1208839809686634e-05	0.0
0.0009745409996343577	-0.0006430496515703522	-0.00011110842216647866	9.273371863899732e-05	2.9615467586773764e-05	-6.211122837236977e-06	-2.142699514686098e-05	0.0
0.0006999621363472523	-0.0006756909033836231	-2.4307940294162526e-05	0.00010975395944590568	4.8769530940719985e-05	-6.986642330033759e-06	-2.1647845807658708e-05	5.421010862427522e-20
-0.0010402542623093925	-0.00016996547486018218	6.493387373649792e-05	0.00011851701210393179	6.760532025906443e-05	-7.734656039724399e-06	-2.187134413729503e-05	0.0
0.0008665319959573406	0.0006821412190823612	0.0001157976046128393	0.000115118225539105	8.598493235815399e-05	-8.454562416015527e-06	-2.2097442480984563e-05	0.0
-0.0005837247751137734	0.0004058873997263304	9.800660828244935e-05	9.682961666137582e-05	0.00010373691955322053	-9.145759908613741e-06	-2.2326093183942824e-05	-4.0657581468206416e-20
0.0002975813959820088	-0.0005242728052934416	3.502897752391243e-05	6.561294141953865e-05	0.00012057258905187588	-9.807646967225579e-06	-2.255724859138432e-05	-1.3552527156068805e-20
-0.00012492319162143444	-0.0005214042531248524	-3.6180557675356844e-05	2.460210830715137e-05	0.00013617421899977426	-1.0439622041557675e-05	-2.279086104852431e-05	0.0
0.00011636372042281455	-2.901885312721603e-05	-8.170764893654482e-05	-2.306897418222799e-05	0.0001502240875425699	-1.1041083581316577e-05	-2.3026882900577632e-05	2.710505431213761e-20
-0.0002292809291097794	0.0003366844622774462	-8.055626933144921e-05	-7.4266397555041e-05	0.00016240447282591663	-1.1611430036208864e-05	-2.3265266492759424e-05	5.421010862427522e-20
0.00036977027134026537	0.0003229282579713875	-2.153738963716422e-05	-0.00012461419442813212	0.00017239765299546908	-1.2150059855941142e-05	-2.3505964170284613e-05	0.0
0.00022497992221623156	3.436812867839674e-05	7.077739516543228e-05	-0.0001647681618599538	0.00017988590619688114	-1.2656371490219993e-05	-2.3748928278367894e-05	-1.0842021724855044e-19
-0.00047121949334459677	-0.0001114081065924073	0.00012724605466593483	-0.0001841420380193609	0.000184551510575807	-1.3129763388751997e-05	-2.3994111162224703e-05	-1.0842021724855044e-19
0.00038670256942975167	6.854385746596242e-05	7.818907777171586e-05	-0.00017488134738749886	0.00018615391454768258	-1.3569634001243735e-05	-2.424146516706999e-05	0.0
-0.00025383616743568377	-5.596143399645775e-05	-8.263851323743217e-05	-0.00014005875969467642	0.00018476147023446592	-1.397560440479723e-05	-2.44909426381185e-05	-1.6263032587282567e-19
0.00016682261165905596	-8.234744227902447e-05	-0.00024220246987303535	-8.547873098349324e-05	0.00018052059053747866	-1.4348186186096136e-05	-2.4742495920585448e-05	1.3552527156068805e-20
-0.00019917742913441201	0.00016000045436530028	-0.00026506317889656456	-1.718408397945614e-05	0.00017357791098543765	-1.4688113559219554e-05	-2.499607735968565e-05	2.710505431213761e-20
0.0003472158227195372	-0.00023403284971331039	-8.683888755509547e-05	5.7495726619289535e-05	0.00016408006710705997	-1.4996120738246634e-05	-2.5251639300634186e-05	-2.710505431213761e-20
-0.0005923665783954207	-0.00042656204756283644	0.00016447346877014214	0.0001296602184676553	0.0001521736944310622	-1.5272941937256413e-05	-2.5509134088646e-05	-2.168404344971009e-19
-0.0006898629187774443	0.00010295346285464047	0.0003667970171011936	0.00019007574397954328	0.00013800542848616145	-1.5519311370328015e-05	-2.5768514068936214e-05	-1.3552527156068805e-20
0.000718556880659791	0.0006954233771232738	0.00040942841183836504	0.00022950865556885578	0.00012172190480107481	-1.5735963251540588e-05	-2.6029731586719808e-05	0.0
-0.0006157831632854831	-8.242450966879451e-05	0.0002261363955541901	0.00024111356027874418	0.00010349635352682785	-1.592363179497317e-05	-2.6292738987211303e-05	-8.131516293641283e-20
0.00045654065931856574	-0.0008302069957194095	-6.854461027135977e-05	0.0002275776189977299	8.36288479753049e-05	-1.6083051214704852e-05	-2.655748861562648e-05	5.421010862427522e-20
-0.0003380489475631065	-4.5089690525168656e-05	-0.00033088564583541347	0.00019389438855709306	6.252791476719002e-05	-1.6214955724814834e-05	-2.6823932817179552e-05	0.0
0.0003004884658565807	0.0007378722988822294	-0.0004811452769509221	0.00014503696111649032	4.062254519478985e-05	-1.6320079539382137e-05	-2.7092023937086102e-05	1.0842021724855044e-19
-0.0003113566073822868	0.0007378006592371242	-0.0004750150025854606	8.573935895166796e-05	1.8341730550411167e-05	-1.6399156872485857e-05	-2.7361714320560884e-05	1.6940658945086007e-20
0.00031741967376257307	0.0005906039376281967	-0.0003456616321234038	1.9972229826297395e-05	-3.885537873639301e-06	-1.645292193820512e-05	-2.76329563128191e-05	1.0842021724855044e-19
-0.00017745070484996393	0.00037087272692382925	-0.00014461244035631689	-4.776122828558358e-05	-2.563026878505481e-05	-1.6482108950619044e-05	-2.7905702259075237e-05	2.710505431213761e-20
-0.0002725728734790468	9.18246434857902e-05	7.687419451010439e-05	-0.00011276491238636774	-4.6463470891528636e-05	-1.64874521238067e-05	-2.8179904504544752e-05	5.421010862427522e-20
0.00020365755182496898	-0.00015884544296157344	0.00026753989427016466	-0.00017034271947844818	-6.595615290075399e-05	-1.64696856718472e-05	-2.8455515394442427e-05	2.710505431213761e-20
0.0002884089361154388	-0.00020378459607701312	0.0003811703462843189	-0.00021579854656421732	-8.367932352042427e-05	-1.642954380881968e-05	-2.8732487273983287e-05	-2.710505431213761e-20
-0.0003786342898082733	-5.414124935561387e-07	0.000393732766887051	-0.00024518816293440335	-9.920399145823255e-05	-1.6367760844043483e-05	-2.9010772393142194e-05	-5.421010862427522e-20
0.0005279481636610917	5.9156832888027814e-05	0.0003020001339469314	-0.00025779575848494717	-0.00011210116542187226	-1.628508085303658e-05	-2.929031323569505e-05	1.0842021724855044e-19
0.0002225785357955384	-2.2910484170639e-05	0.00013864488405473772	-0.0002544822480312548	-0.00012200072729539738	-1.618228554750733e-05	-2.9571014649227647e-05	4.0657581468206416e-20
-0.0008637494928013629	-4.084042264358412e-05	-4.4193215101196886e-05	-0.00023604478454640666	-0.0001288172522570596	-1.6060166024401497e-05	-2.9852772096088437e-05	0.0
0.0009717935574034136	8.791906764520805e-05	-0.00018749431367003734	-0.00020302484547210723	-0.00013272099101648666	-1.591951338066469e-05	-3.013548103862571e-05	0.0
0.0007815815807128564	1.168687603726566e-05	-0.0002355319934894247	-0.00015591470766130596	-0.00013393139487206078	-1.576111871324279e-05	-3.041903693918788e-05	5.421010862427522e-20
0.0006862020863712354	-0.00020782169114219468	-0.0002040015309021856	-9.618478027576944e-05	-0.0001326680554116575	-1.5585632829587737e-05	-3.070333526012324e-05	-5.421010862427522e-20
-0.00098670464600261	-0.00036598545758252584	-0.00012377273138705025	-2.9218001712529008e-05	-0.00012915112538112815	-1.539314537917641e-05	-3.098827146378012e-05	-2.168404344971009e-19
0.0009490152793279541	-0.0002595843682971196	-2.54654855232866e-05	3.862455732256783e-05	-0.00012360089781581702	-1.5183605721991921e-05	-3.12737410125068e-05	0.0
4.101720771356555e-05	0.00019423326654197738	5.738744647242138e-05	0.00010098182612367358	-0.00011623766575106869	-1.4956963218017412e-05	-3.155963936865178e-05	-2.710505431213761e-20
-0.0009126883689432743	0.0005857112506016243	9.052508697403627e-05	0.00015149273398494095	-0.00010728172222222798	-1.4713167227236022e-05	-3.184586199456327e-05	0.0
0.0009304980988535594	0.0004760800035475572	5.4758864943678726e-05	0.00018412347180646465	-9.695336026463956e-05	-1.445216710963082e-05	-3.213230435258974e-05	4.336808689942018e-19
-0.0009642479200358892	-9.351162951390774e-05	-9.558943529588846e-06	0.000194898056137798	-8.54728729136479e-05	-1.4173912225184964e-05	-3.241886190507945e-05	2.168404344971009e-19
0.0009877795024585705	-0.0005290397550844017	-4.9998772671305794e-05	0.00018315786071368862	-7.305553188108944e-05	-1.3878356573987535e-05	-3.270542547427461e-05	0.0
0.000285200150508527	-0.0004226209475256915	-3.036133305703788e-05	0.00014989232682824697	-5.991198757339905e-05	-1.3565472716551236e-05	-3.299186732199429e-05	-2.710505431213761e-20
-0.0009017846176754599	-6.773132233068793e-06	2.2551707461694907e-05	0.00010083833774151069	-4.6309725028031034e-05	-1.3235237853494887e-05	-3.3278055069951036e-05	1.0842021724855044e-19
0.0007641481400442726	0.0002604132045035336	6.274644866559061e-05	4.636288558466969e-05	-3.253169327107182e-05	-1.2887629185437162e-05	-3.356385633985733e-05	-4.336808689942018e-19
-0.000585359889383202	-1.6186989939229654e-05	5.30881889016695e-05	-5.357777847207202e-06	-1.886084132860758e-05	-1.2522623912996787e-05	-3.38491387534263e-05	-1.0842021724855044e-19
0.00043144595626787025	-0.00012613084005098883	-1.2658202168208005e-05	-5.0373139153085797e-05	-5.580118226724576e-06	-1.2140199236792514e-05	-3.4133769932370524e-05	0.0
-0.0003701356036922254	0.00011793414240503607	-0.00011023941607086342	-8.564183456269245e-05	7.02752700849093e-06	-1.17403323574431e-05	-3.441761749840259e-05	-1.0842021724855044e-19
0.0004354932355213516	-2.3535885823706092e-05	-0.00014755367761314192	-0.00010812250030575351	1.8679145350952623e-05	-1.1323000475567282e-05	-3.4700549073235436e-05	5.421010862427522e-20
0.00056517405544297	-0.0002589683946504669	-0.00010369846619070535	-0.00011586944918409278	2.911812156004746e-05	-1.0888180791783723e-05	-3.4982432278581764e-05	-5.421010862427522e-20
0.0002776469283894123	-0.00027021195499697686	1.266617136379813e-05	-0.00011135557844899599	3.822905369812639e-05	-1.0435850506711187e-05	-3.526313473615416e-05	-4.0657581468206416e-20
-0.0009501505883812483	2.1776387287480453e-05	0.00015345915380973453	-9.829297456813154e-05	4.606638625729877e-05	-9.965986820968376e-06	-3.5542524067665586e-05	1.0842021724855044e-19
0.0010862330270386524	0.00047337169894237337	0.0002593141136585705	-8.04296021702391e-05	5.2720441890745285e-05	-9.478566935174108e-06	-3.582046789482836e-05	0.0
-0.0011286830630720184	0.0004564070265020946	0.00028234589921353814	-6.151342588405822e-05	5.8281543251646453e-05	-8.973568049947004e-06	-3.6096833839355705e-05	1.6263032587282567e-19
-0.0003681388090457967	5.9925347310854765e-05	0.00022495687966019918	-4.4624255282374326e-05	6.284001299318297e-05	-8.450967365905896e-06	-3.637148952295998e-05	1.3552527156068805e-20
0.000539202410343646	-0.0004014170772372536	0.00011383050303995171	-3.016927971415602e-05	6.648617376853541e-05	-7.910742083669442e-06	-3.664430256735413e-05	5.421010862427522e-20
0.0007970056940308971	-0.0006387376125114516	-2.1227329636405322e-05	-1.788753347241747e-05	6.931034823088448e-05	-7.352869403856388e-06	-3.691514059425082e-05	0.0
0.0006064394626672802	-0.0005430938377948396	-0.00015269672553476293	-7.51805085017292e-06	7.140285903341071e-05	-6.777326527085499e-06	-3.718387122536281e-05	2.710505431213761e-20
-0.0004883894196825014	-0.0002599521049472931	-0.0002633709099328853	1.2001338595633274e-06	7.285402882929476e-05	-6.18409065397544e-06	-3.7450362082402664e-05	0.0
0.0003957853947959817	5.5091360972919834e-05	-0.0003430054579056674	8.527986363777097e-06	7.375418027171724e-05	-5.573138985144969e-06	-3.771448078708355e-05	0.0
-0.0003635757022240053	0.0003647129838627368	-0.00038252502993311386	1.4726472369454058e-05	7.419363601385885e-05	-4.944448721212886e-06	-3.797609496111769e-05	5.421010862427522e-20
-0.00021771504643370966	0.0005297804403773217	-0.0003727877714428457	1.9990042531195508e-05	7.426271870890013e-05	-4.297997062797808e-06	-3.823507222621813e-05	-6.776263578034403e-21
0.00043025577008608387	0.0004815753212082938	-0.00030691785205174814	2.4247087294064748e-05	7.405194434441164e-05	-3.6339545449085234e-06	-3.849128020409728e-05	0.0
0.00033213502676421064	0.00021934809053511677	-0.00019156212054540988	2.736450362987336e-05	7.364758066639106e-05	-2.9532650401136104e-06	-3.874458651646823e-05	-2.168404344971009e-19
-0.0005462438548019284	-0.00010444982302887719	-4.974293661173798e-05	2.9235636547392623e-05	7.31096985381384e-05	-2.2571235752437765e-06	-3.8994858785043695e-05	0.0
0.0005837429150146911	-0.00032199496418265427	9.205648343548132e-05	2.9790864894545635e-05	7.246156626329096e-05	-1.5469564566186667e-06	-3.924196463153612e-05	-5.421010862427522e-20
0.00051289736682375	-0.00037384510518490726	0.0002093536393495324	2.8989131878192164e-05	7.16979456064212e-05	-8.242478104300851e-07	-3.9485771677658424e-05	0.0
-0.0005905303295103968	-0.0002585651831605296	0.0002879980057135255	2.6779710584618008e-05	7.082326845267587e-05	-9.04817628697163e-08	-3.972614754512334e-05	0.0
-0.0004899707894488902	-2.0283632239671846e-05	0.00032515621542382445	2.3107815225388112e-05	6.984602556192231e-05	6.528575598706272e-07	-3.9962959855643516e-05	2.710505431213761e-20
8.294148867200811e-05	0.0002193804072353897	0.0003202536127405592	1.7989059209847816e-05	6.877470769402774e-05	1.4042860315991412e-06	-4.0196076230931675e-05	1.0842021724855044e-19
0.0004899921439874024	0.0003190113146810148	0.00027243877376007534	1.1715824111124695e-05	6.761780560885949e-05	2.1623195261240432e-06	-4.042536429270088e-05	0.0
-0.00045105204062376967	0.00018465590430526252	0.0001848119004234745	4.631576190776533e-06	6.638381006628477e-05	2.9254739172536228e-06	-4.065069166266321e-05	2.710505431213761e-20
4.6848476488776505e-05	-8.003076489005543e-05	7.648886543192892e-05	-2.9250469169762867e-06	6.50812118261708e-05	3.6922650787960546e-06	-4.0871925962531994e-05	2.710505431213761e-20
0.00040005324722794665	-0.00027664323457645264	-2.9411747980205233e-05	-1.0615407577913586e-05	6.371850164838492e-05	4.461208884559577e-06	-4.108893481401971e-05	0.0
2.788371315275726e-05	-0.00026279533993808546	-0.00011127938239926437	-1.810086815781509e-05	6.230417029279436e-05	5.230821208352425e-06	-4.1301585838839066e-05	0.0
-0.0004005561772658153	-0.0001576030177315272	-0.00015685627345344332	-2.5042791022460484e-05	6.0846708519266376e-05	5.999617923982815e-06	-4.150974665870294e-05	0.0
0.00041392530531518036	-9.001045072217581e-05	-0.00016867544162797835	-3.1102538537629524e-05	5.935460708766823e-05	6.766114905258978e-06	-4.17132848953239e-05	0.0
2.1277684378576752e-05	-1.6110840130423285e-05	-0.00015253603717365775	-3.5996033062637256e-05	5.7836356757867226e-05	7.528828025989105e-06	-4.1912068170414776e-05	2.710505431213761e-20
-0.0004202030716540472	9.249064055419175e-05	-0.00011401897036712809	-3.965743693094024e-05	5.630044828973055e-05	8.286273159981478e-06	-4.2105964105688246e-05	-5.421010862427522e-20
0.0003927955741550242	0.00016403308916159424	-5.86505914915008e-05	-4.20754724695303e-05	5.475537244312551e-05	9.03696618104429e-06	-4.229484032285712e-05	5.421010862427522e-20
-0.0003493837506449798	-4.929787832835044e-05	4.0821316207584835e-06	-4.3236038198245135e-05	5.320679617076518e-05	9.779422962985768e-06	-4.247856444363404e-05	-1.0842021724855044e-19
0.00031312171041909776	-0.0001636488456722876	4.884976093976731e-05	-4.3113249035900875e-05	5.1648602824341034e-05	1.0512159379614116e-05	-4.26570040897317e-05	-2.710505431213761e-20
-0.0003015696615332686	0.00010072951336359281	5.444599375117255e-05	-4.160328086046967e-05	5.0068624371198334e-05	1.123369130473758e-05	-4.2830026882862976e-05	-2.710505431213761e-20
0.00020539195963436467	0.0001918487288559066	3.203120210825434e-05	-3.834083750933507e-05	4.8449108055985536e-05	1.1942534612164383e-05	-4.2997500444740466e-05	-1.0842021724855044e-19
0.0003215612074779725	-7.678264174443163e-06	1.3441452535714983e-06	-3.301411430820479e-05	4.6771027035778235e-05	1.2637205175702774e-05	-4.315929239707708e-05	0.0
-0.000315841203873179	-0.0002205849096688459	-1.6372829894217513e-05	-2.5342969890885117e-05	4.501535446765188e-05	1.331621886916096e-05	-4.331527036158528e-05	0.0
0.00028727051268611514	-9.172353076619297e-06	-7.936844587084084e-06	-1.4977304854562917e-05	4.316306350868207e-05	1.3978091566347143e-05	-4.346530195997807e-05	5.421010862427522e-20
-0.0002491797525179157	0.000213976586668815	6.125182872479539e-06	-1.2871876499471134e-06	4.119512731594428e-05	1.4621339141069578e-05	-4.360925481396797e-05	2.0328790734103208e-20
1.383453552004863e-05	5.9768648318628994e-05	3.5155531462953624e-06	1.6051028672344253e-05	3.90925190465141e-05	1.5244477467136453e-05	-4.3746996545267806e-05	2.710505431213761e-20
0.00021700998666115433	-0.00017004814995919663	-1.1197070518857765e-05	3.561633083839952e-05	3.6836211857467e-05	1.5846022418356034e-05	-4.3878394775590285e-05	-1.3552527156068805e-20
-0.00024429944612735534	-0.0001454629291718974	-2.6056973251982304e-05	5.483450276346811e-05	3.4407178905878526e-05	1.6424489868536527e-05	-4.4003317126648264e-05	1.0842021724855044e-19
-4.327558885176481e-06	1.003287858505952e-05	-2.984845875160534e-05	7.168503982417921e-05	3.178639334882421e-05	1.6978395691486185e-05	-4.412163122015417e-05	0.0
0.00022540653321792198	0.0001240437752241342	-1.1899608714469744e-05	8.464463861834184e-05	2.8954828343379584e-05	1.7506255761013196e-05	-4.423320467782107e-05	-5.421010862427522e-20
0.0004378427044657628	4.257249553349235e-05	3.1049268070166665e-05	9.245850147689365e-05	2.589345704662018e-05	1.8006585950925777e-05	-4.433790512136146e-05	-1.0842021724855044e-19
-0.0004966129796148568	-0.00017675317408688313	7.36324026924525e-05	9.392070220584891e-05	2.2584955823594446e-05	1.8477902135032204e-05	-4.443560017248814e-05	-1.0842021724855044e-19
0.0005466209135455382	2.0030714078697654e-05	8.995723910786483e-05	8.78090314413471e-05	1.9028284209225657e-05	1.891872018714065e-05	-4.4526157452913894e-05	-1.0842021724855044e-19
-0.0006026153056846662	0.00031688634655215275	8.004459194289773e-05	7.341606148746574e-05	1.526198629834209e-05	1.932755598105938e-05	-4.460944458435149e-05	-2.710505431213761e-20
0.0006671232938160732	-6.845680148351135e-05	4.9232395641627254e-05	5.224235922167277e-05	1.1334076523755174e-05	1.9702925390596574e-05	-4.4685329188513576e-05	0.0
-0.0007159683795703931	-0.0005139126124383598	5.974820437249978e-06	2.634285774927906e-05	7.292569318276244e-06	2.0043344289560495e-05	-4.4753678887112606e-05	-4.336808689942018e-19
0.0007199353259751479	-0.00036967467018508225	-4.1259648971475415e-05	-2.2275098244042815e-06	3.185479114716701e-06	2.0347328551759356e-05	-4.481436130186205e-05	0.0
-0.0002629750028231137	-2.7677773365931512e-05	-8.761587204050387e-05	-3.1413810394066264e-05	-9.391796541120994e-07	2.0613394051001387e-05	-4.486724405447403e-05	0.0
-0.0006066738024370138	0.00036723434368654393	-0.0001291420442644688	-5.916111085439589e-05	-5.033392555398769e-06	2.0840056661094802e-05	-4.4912194766661376e-05	-5.421010862427522e-20
-0.00030366366132245743	0.000761685429677764	-0.00016188636113800362	-8.341447810008208e-05	-9.049145156332002e-06	2.1025832255847852e-05	-4.494908106013675e-05	2.710505431213761e-20
0.0005071245743552102	0.0009288269783301903	-0.00018189701815574168	-0.00010211897902581392	-1.2938423024100274e-05	2.1169236709068718e-05	-4.497777055661317e-05	0.0
-0.0005317420693303526	0.0005343278772181476	-0.00018452434213658475	-0.00011321968052628027	-1.6653211725892326e-05	2.1268785894565662e-05	-4.499813087780327e-05	0.0
0.0006107596223959923	-0.000557958886797046	-0.00016174163179280413	-0.00011524720289987258	-2.0145496828896784e-05	2.1322995686146854e-05	-4.501002964541958e-05	-1.0842021724855044e-19
-0.000701008468333554	-0.0009137063648400669	-0.00010248210354612975	-0.00010906670372850847	-2.337494023158629e-05	2.1330381957620616e-05	-4.5013334481175176e-05	0.0
0.000747802139317092	4.6954282442466094e-05	-5.068442793729943e-06	-9.609818867267136e-05	-2.633190915756967e-05	2.128949264610431e-05	-4.500794507009153e-05	0.0
-0.0007243460769864289	0.0007676682214593052	9.227657555066202e-05	-7.775398706156104e-05	-2.9014447161739786e-05	2.119900394195235e-05	-4.499388935042793e-05	-3.3034284942917713e-20
-0.00037545273301609923	0.0005592439131769672	0.00014908112389102278	-5.544642822437728e-05	-3.1420597798989524e-05	2.105762409882817e-05	-4.4971227323752074e-05	0.0
0.0003694931649933003	-7.763743831016567e-05	0.0001557772534187336	-3.058784149031968e-05	-3.354840462421167e-05	2.08640613703955e-05	-4.494001899163245e-05	1.0842021724855044e-19
0.00041699156289010087	-0.00047674880850637663	0.00011054790838204001	-4.615479548600641e-06	-3.5395911192299235e-05	2.061702401031777e-05	-4.490032435563677e-05	2.0328790734103208e-20
-0.0003356703161751102	-0.00032584443231592296	2.0163898020536696e-05	2.0933711471516105e-05	-3.69611610581449e-05	2.031522027225861e-05	-4.4852203417333356e-05	0.0
0.0002959027966472054	6.776829181226561e-05	-7.462635886097517e-05	4.449786208075428e-05	-3.824219777664166e-05	1.995735840988157e-05	-4.479571617829007e-05	0.0
-0.00028407585321840327	0.0003088566766787105	-0.000124586271906396	6.451510278983742e-05	-3.923706490268231e-05	1.9542146676850208e-05	-4.473092264007505e-05	-2.710505431213761e-20
0.00028113240626838804	0.00022109775943833596	-9.59008690372787e-05	7.981261930604293e-05	-3.994380599115978e-05	1.9068293326828085e-05	-4.4657882804256505e-05	1.0842021724855044e-19
-0.00028823921159329966	-0.00014670755250348718	-1.6441651285785825e-05	9.0773818122863e-05	-4.0360464596966835e-05	1.8534506613478743e-05	-4.457665667240229e-05	0.0
0.00032476872372726173	-0.000320051493200162	7.049826203826775e-05	9.81711609303437e-05	-4.04850842749964e-05	1.793949479046583e-05	-4.448730424608063e-05	0.0
3.203947787753054e-05	-1.63416983797802e-05	0.00012480628302306666	0.00010277710941853101	-4.031592228467332e-05	1.7282179815984725e-05	-4.438988552685945e-05	2.710505431213761e-20
-0.0004808311047758011	0.00035042324192803445	0.0001193273623122763	0.00010512871231398927	-3.985209070355005e-05	1.656233846635875e-05	-4.428446051630697e-05	1.0164395367051604e-20
0.0005429517597496786	0.00020595242697562366	4.330255747520046e-05	0.0001048212948547834	-3.909330275977237e-05	1.5780420303077452e-05	-4.417108921599108e-05	0.0
-0.0005428123086200295	-0.00024305206874810487	-6.469596626052644e-05	0.00010121448277720401	-3.8040821465730476e-05	1.493871121016744e-05	-4.404983162748003e-05	-1.0842021724855044e-19
0.00029135771460495665	-0.0003219444511496397	-0.00015382211999355773	9.366783018296868e-05	-3.669629727987586e-05	1.403995615228971e-05	-4.39207477523418e-05	0.0
0.00021640241988661772	-0.00011006204319173108	-0.00018338692779435665	8.154089117379482e-05	-3.5061380660659835e-05	1.308690009410525e-05	-4.378389759214454e-05	1.3552527156068805e-20
0.00039536203777089266	0.00011598281094634988	-0.00015367934612262578	6.454270035339844e-05	-3.313772206653395e-05	1.2082288000274991e-05	-4.363934114845629e-05	1.0842021724855044e-19
-0.0002484695739997582	0.0002357465116664747	-7.654336641787101e-05	4.3780214333489004e-05	-3.092697195594956e-05	1.1028864835459936e-05	-4.348713842284491e-05	-1.3552527156068805e-20
-0.0002977364695746427	0.00021626247956226888	3.4854837315140165e-05	2.0709870227774404e-05	-2.843078078735815e-05	9.929375564321071e-06	-4.332734941687873e-05	2.710505431213761e-20
0.0002779346043842419	9.29009487557553e-05	0.00015870920346065781	-3.2118948500374324e-06	-2.565079901921118e-05	8.786565151519338e-06	-4.3160034132125674e-05	-1.0842021724855044e-19
-0.00024701024758409844	-7.943459337951204e-05	0.00025324465090794735	-2.652864378623862e-05	-2.258867710996e-05	7.603178561715745e-06	-4.2985252570153976e-05	-2.710505431213761e-20
-3.1404280297708695e-05	-0.00021772433012653085	0.00027205533792517704	-4.790225820395471e-05	-1.9246065518056063e-05	6.381960759571214e-06	-4.280306473253141e-05	-8.131516293641283e-20
0.00031755683182150635	-0.00012743069876642975	0.00018185345192123464	-6.618154948748078e-05	-1.5624614701950838e-05	5.125656709746774e-06	-4.261353062082636e-05	0.0
-0.00039243918009464494	0.0002078238508919727	9.086076836562982e-06	-7.918826701329159e-05	-1.1725975120095735e-05	3.8370113769034e-06	-4.241671023660679e-05	0.0
0.0004484659347327157	0.0002584180492503822	-0.00017349285585511833	-8.445781497169879e-05	-7.551797230942161e-06	2.518769725701982e-06	-4.221266358144061e-05	5.421010862427522e-20
0.0001392064518177294	-7.609916383016176e-05	-0.00029144156684041985	-7.952216497462013e-05	-3.1071640713350543e-06	1.1736767208035754e-06	-4.200145065689612e-05	0.0
-0.0003995091518465346	-0.00023502868010326456	-0.00026130233107694644	-6.299209560318907e-05	1.5891110083068968e-06	-1.9552267313087117e-07	-4.1783131464541276e-05	0.0
0.0002912930842286926	0.00012594566287566774	-4.3692312068444024e-05	-3.7845101991303255e-05	6.514782079171476e-06	-1.5860834914403744e-06	-4.155776600594416e-05	0.0
-0.0001721998675096688	0.00016099714344151034	0.00019767215406389822	-8.151216555649474e-06	1.1647603212446476e-05	-2.9952607694639935e-06	-4.1325414282672805e-05	0.0
0.0001166816696100016	-0.0001338146648130415	0.0002697025579082708	2.2019528287085332e-05	1.6965328479319738e-05	-4.420309542540729e-06	-4.108613629629531e-05	0.0
-0.00017707731119104815	9.170389642090335e-05	0.00012165120846236825	4.878124566681256e-05	2.244571195097902e-05	-5.8584848460096055e-06	-4.083999204837973e-05	0.0
0.00033592859652921306	0.00015156776068713605	-7.866085884979404e-05	6.898463089983663e-05	2.8066507698612147e-05	-7.307041715209675e-06	-4.058704154049419e-05	0.0
-0.0005114801606414339	-0.00011793505691437926	-0.00021735860630516738	7.966452484906024e-05	3.380546979340693e-05	-8.763235185479927e-06	-4.03273447742067e-05	0.0
0.0006137905570034883	-0.00026325689833655625	-0.00023402867699462445	7.787318954024998e-05	3.962293114368714e-05	-1.022432029215944e-05	-4.006096175108525e-05	2.710505431213761e-20
-0.0006051309981351399	-0.0002824585926433579	-0.00010278029034065842	6.207156211874757e-05	4.540187529999399e-05	-1.1687552070587162e-05	-3.978795247269826e-05	2.168404344971009e-19
0.0005159521935946724	4.2877625567789894e-05	8.92832095096213e-05	3.6093962765233444e-05	5.0977205824698495e-05	-1.3150185556102203e-05	-3.950837694061336e-05	0.0
-0.00034695085847485376	0.00031028928874247134	0.00021665770060197277	5.11370212850689e-06	5.617616157384505e-05	-1.4609475784043521e-05	-3.922229515639876e-05	-2.710505431213761e-20
-0.0003109552118367977	0.00017016616671669708	0.0001857376324666437	-2.5910297668478815e-05	6.082598140347823e-05	-1.6062677789750208e-05	-3.892976712162259e-05	-1.3552527156068805e-20
0.00030420036324377845	-0.00024398375007242282	4.1340803639552685e-05	-5.287666860615434e-05	6.475390416964245e-05	-1.7507046608561276e-05	-3.8630852837852945e-05	6.776263578034403e-21
-0.00032812253137834625	-0.00010789424768216085	-0.00013058197276220513	-7.189843119079639e-05	6.778716872838217e-05	-1.89398372758157e-05	-3.8325612306657766e-05	0.0
0.0003624405640708932	0.0001500136486783814	-0.0002123548529783769	-7.908860592868167e-05	6.975301393574188e-05	-2.0358304826852542e-05	-3.801410552960529e-05	-5.421010862427522e-20
-0.00036574483884717097	-0.00011958843433953092	-0.0001061296900978729	-7.18964925507844e-05	7.050237356452608e-05	-2.17597576427033e-05	-3.769639250826347e-05	0.0
0.0003310648088325373	-0.00012088411070437922	9.21055738441012e-05	-5.311650768686912e-05	6.998092044834687e-05	-2.3141676880936603e-05	-3.7372533244200424e-05	5.421010862427522e-20
-0.00028900263558832373	0.00011012338744601736	0.000220964826138306	-2.6879347191397852e-05	6.81578599126473e-05	-2.4501434619884656e-05	-3.704258773898417e-05	-6.776263578034403e-21
0.0002801561285298157	-5.197786094003683e-06	0.00016265322143733656	2.662822422843266e-06	6.500235667663832e-05	-2.5836362331647373e-05	-3.6706615994182804e-05	0.0
-0.00032707497380361533	-0.0001068341005225138	-1.1208100831884637e-05	3.127195200977199e-05	6.048357545953061e-05	-2.7143791488324443e-05	-3.636467801136441e-05	0.0
0.00042641025017206466	2.864371921459443e-05	-0.00018470499669176327	5.4688521764981984e-05	5.457068098053504e-05	-2.8421053562015806e-05	-3.6016833792097034e-05	5.421010862427522e-20
-0.0005562582501788394	0.00010337527015501997	-0.00025418364586893993	6.865301188406689e-05	4.723283795886244e-05	-2.966548002482132e-05	-3.5663143337948655e-05	0.0
-0.0001741141612315479	-1.964603214505053e-05	-0.00015532864011112905	7.01779212540164e-05	3.846361502253946e-05	-3.0874402348840784e-05	-3.530366665048761e-05	0.0
0.0007750235164060805	-0.0001241023067821369	3.618325333895236e-05	6.133210155504951e-05	2.8385918407210362e-05	-3.204515200617411e-05	-3.4938463731281677e-05	0.0
-0.0007930777222018118	-3.6167618881050538e-06	0.00022322037647582056	4.532953526936553e-05	1.7273946146750857e-05	-3.317506046892112e-05	-3.4567594581899066e-05	0.0
-0.0004759789132141828	0.00022547258849103734	0.00031586750412961935	2.5352482906809664e-05	5.433618247390833e-06	-3.4261459209181696e-05	-3.419111920390784e-05	-1.6940658945086007e-20
0.0005616322265246549	0.00022783160471940807	0.0002484212917449426	4.393910922765981e-06	-6.829145284639948e-06	-3.530167969905558e-05	-3.3809097598876004e-05	0.0
-0.0003413575997851124	-0.00020554298123550113	5.55072080345656e-05	-1.5310390445226088e-05	-1.9208424443111574e-05	-3.62930534106427e-05	-3.342158976837174e-05	1.0842021724855044e-19
0.00012874181530222274	-0.00037816884863982423	-0.0001755945606382102	-3.171392501408816e-05	-3.139829922179429e-05	-3.723291181604292e-05	-3.3028655713962954e-05	1.0842021724855044e-19
-2.2084258101062977e-05	7.872499416498661e-05	-0.00035321478317964947	-4.277019660074193e-05	-4.3092849614458275e-05	-3.8118586387356034e-05	-3.263035543721798e-05	5.421010862427522e-20
0.00018103172402356225	0.0006084369437414033	-0.00039753873152999615	-4.64327090221092e-05	-5.3986155614873765e-05	-3.894740859668193e-05	-3.2226748939704564e-05	5.421010862427522e-20
0.0004426314997111943	0.00048352874850922714	-0.0002542908292042661	-4.154586119548843e-05	-6.379383449495555e-05	-3.9716709916120454e-05	-3.181789622299107e-05	1.0842021724855044e-19
0.0006623119489357934	-0.0005545432512698427	2.4017069252871945e-05	-3.0494962235611133e-05	-7.234032284327246e-05	-4.042382181777147e-05	-3.140385728864515e-05	-6.098637220230962e-20
0.0009429278019110116	-0.001031914113702023	0.0002963562724223323	-1.646553554128783e-05	-7.956227534283605e-05	-4.106607577373474e-05	-3.098469213823535e-05	-1.0164395367051604e-19
-0.001373989469477829	0.0005374541061718223	0.00042487666446123297	-2.620434307253679e-06	-8.54190168807328e-05	-4.164080325611024e-05	-3.0560460773329524e-05	-1.0842021724855044e-19
0.0017403097686600035	0.0011956707683675356	0.00034986961542242314	8.391615738980287e-06	-8.98698723440492e-05	-4.2145335736997737e-05	-3.013122319549546e-05	0.0
-0.00189915902294964	-0.00032170148177391696	7.213297783272743e-05	1.597839873879985e-05	-9.287416661987123e-05	-4.2577000656395994e-05	-2.969704343840276e-05	-4.336808689942018e-19
0.0014927610077097777	-0.0011255801778639765	-0.00023645316723971477	2.0061826300815792e-05	-9.439122459528577e-05	-4.293310928556562e-05	-2.925800170445914e-05	-1.7618285302889447e-19
0.0015047402545653376	-0.0008903923721575666	-0.000400223089136084	2.0563810033638533e-05	-9.43798787182419e-05	-4.3211461141469374e-05	-2.8814182389505763e-05	9.486769009248164e-20
0.0012082023977264124	-8.749147650117018e-05	-0.0003999648148433767	1.7456939790642913e-05	-9.284744773452247e-05	-4.341204764766716e-05	-2.8365669929718878e-05	0.0
-0.0006925194163610826	0.000637055711934226	-0.00025583863798125424	1.1175345625472656e-05	-9.000258216830056e-05	-4.353623625518882e-05	-2.7912553934472408e-05	-5.421010862427522e-20
0.00038197269398916963	0.00038349106379224153	-6.623280903074889e-06	3.239144721381163e-06	-8.610438859813085e-05	-4.358559591265527e-05	-2.745494470593133e-05	-1.0842021724855044e-19
0.00028487989308161054	-1.9743210930613095e-05	0.00023831122742118638	-4.572718517167742e-06	-8.14119736025678e-05	-4.356169039548968e-05	-2.699295771945862e-05	5.421010862427522e-20
-0.000155059134430555	-0.00013570330639315527	0.0003619717574476979	-1.0481299685709708e-05	-7.618444376016623e-05	-4.346608347911508e-05	-2.6526708450417684e-05	2.710505431213761e-20
0.00017684220301503642	4.492378121422711e-05	0.00031365976761874134	-1.3101570209851403e-05	-7.065857036512752e-05	-4.330033893895454e-05	-2.6056312374171352e-05	1.0842021724855044e-19
-6.3489586942636e-05	5.994532594911106e-05	0.00015445204558282936	-1.2638545310535474e-05	-6.496740309918728e-05	-4.3066020550431254e-05	-2.558188496608268e-05	6.776263578034403e-21
-0.00029287848092820074	-4.844887404665305e-05	-4.450512422675949e-05	-9.748677938986127e-06	-5.916413445951749e-05	-4.2764692088968186e-05	-2.510354170151482e-05	0.0
6.654045402567063e-05	-0.00010907955672981564	-0.00021756450958271788	-5.102801521480738e-06	-5.3287576468236956e-05	-4.239791732998855e-05	-2.462139805583088e-05	0.0
0.00035344857001340656	-8.00653664968174e-05	-0.00031121262532361895	6.28250515703995e-07	-4.737654114746496e-05	-4.196726004891531e-05	-2.4135569504393963e-05	5.421010862427522e-20
0.0001746813890766864	6.193815277990101e-05	-0.00032269057601566	6.8092794419318316e-06	-4.146984051932065e-05	-4.1474284021171704e-05	-2.3646171522566912e-05	5.421010862427522e-20
-0.00016197935840095583	0.0002535023184817996	-0.0002759080291400142	1.2992840579287296e-05	-3.56062866059231e-05	-4.092055302218066e-05	-2.315331958571307e-05	0.0
-0.0002806949159714134	0.0004040531526020012	-0.0001986714333152676	1.8947985026131943e-05	-2.9824691429391326e-05	-4.0307630827365414e-05	-2.265712916919541e-05	0.0
-1.3867713598319656e-05	0.00044914421608366936	-0.0001188324524301655	2.448897915098641e-05	-2.4163867011844726e-05	-3.9637081212148924e-05	-2.215771574837692e-05	-5.421010862427522e-20
0.00019968700828377245	0.00037928753496648297	-5.74508805789492e-05	2.9430089322371048e-05	-1.8662625375402032e-05	-3.891046795195442e-05	-2.16551947986208e-05	-1.0842021724855044e-19
-0.00017564568754190336	0.0002076554663552189	-9.893801423382576e-06	3.358558190880654e-05	-1.3359778542182671e-05	-3.81293548222049e-05	-2.1149681795290113e-05	-1.0164395367051604e-20
-0.00015665282613955584	4.993781958248614e-05	2.9364496187133334e-05	3.6769723278813354e-05	-8.294138534305655e-06	-3.7295305598323456e-05	-2.064129221374789e-05	2.710505431213761e-20
0.0001990910895970633	-3.965785629345738e-05	6.437495465766252e-05	3.8796779800912014e-05	-3.5045173738900528e-06	-3.640988405573322e-05	-2.013014152935719e-05	0.0
-0.00025504021037070994	-0.00015429192278978852	9.918851639326879e-05	3.9473403290243634e-05	9.778874703243842e-07	-3.547465396985726e-05	-1.9616345217481046e-05	-5.421010862427522e-20
0.00027738634666204967	-0.00037455664277647756	0.0001378561237990161	3.8574686474378664e-05	5.153437617168688e-06	-3.4491179116118664e-05	-1.9100018753482674e-05	0.0
0.0004229163671532015	-0.0004267090472414326	0.00018442919584683536	3.586370403129472e-05	9.03451273506661e-06	-3.346102326994055e-05	-1.8581277612725052e-05	-2.710505431213761e-20
-0.0005011080800214018	-7.137673276571332e-05	0.00023930425076732108	3.1102429764916296e-05	1.2634593366495083e-05	-3.238575020674598e-05	-1.806023727057132e-05	5.421010862427522e-20
0.0005556125551462383	0.00033656644706498757	0.00028825105532271776	2.4047374146160856e-05	1.597262338693802e-05	-3.1266923701958e-05	-1.753701320238449e-05	2.168404344971009e-19
-0.0005639932522570376	0.0002628441721455865	0.0003142102565922447	1.44331943139176e-05	1.9089400003907716e-05	-3.0106107530999807e-05	-1.701172088352763e-05	-6.776263578034403e-21
-0.0005971535076685742	-6.165017181519752e-05	0.00030323470975316416	2.187625279142603e-06	2.2031183757923157e-05	-2.8904865469294446e-05	-1.6484475789363742e-05	-1.0842021724855044e-19
0.0006041780298007808	-0.00023218860931167206	0.00024141079248822238	-1.1967433126913573e-05	2.484423518950349e-05	-2.7664761292264988e-05	-1.5955393395256114e-05	0.0
-0.00061461177638397	-9.018861516899475e-05	0.00012359047078292558	-2.711153986792654e-05	2.7574814839167817e-05	-2.638735877533452e-05	-1.5424589176567597e-05	-1.0842021724855044e-19
-0.000503898627064261	9.188684398317077e-05	-1.9517771345885378e-05	-4.2324253907572014e-05	3.0269183247435324e-05	-2.5074221693926188e-05	-1.4892178608661436e-05	-1.0842021724855044e-19
0.00011282485897293472	0.00020490336311110313	-0.00015171396854097357	-5.6685134209525665e-05	3.297360095482504e-05	-2.3726913823462992e-05	-1.4358277166900673e-05	-2.710505431213761e-20
0.00025593562768726647	0.00021548471485115115	-0.00025171703555129427	-6.927373973746319e-05	3.573432850185618e-05	-2.234699893936813e-05	-1.3823000326648301e-05	5.421010862427522e-20
0.0006659676221548042	0.00010639254400919992	-0.00030579624957735954	-7.91696294550604e-05	3.85976264290478e-05	-2.09360408170646e-05	-1.328646356326745e-05	-5.421010862427522e-20
0.0005473923789587898	-0.00010191487186002562	-0.00030098411162371626	-8.557568411176164e-05	4.160975527691903e-05	-1.9495603231975533e-05	-1.274878235212115e-05	1.3552527156068805e-20
-0.0006358738495860861	-0.00022273919155664453	-0.00022376029124231402	-8.821005438231556e-05	4.481484952035657e-05	-1.8027249959524e-05	-1.2210072168572476e-05	0.0
0.0005953016467860106	-0.00010181500383374113	-7.290760868061745e-05	-8.699233791929027e-05	4.8238733434856e-05	-1.653254477513316e-05	-1.1670448487984562e-05	0.0
0.00015598859408231147	0.00011484900735826787	0.00010272359317086906	-8.18229358690761e-05	5.1863925941874215e-05	-1.5013051454226014e-05	-1.113002678572051e-05	0.0
-0.00047749738721894133	0.00018791973104984475	0.00024176006354891593	-7.258462127736053e-05	5.565531786216542e-05	-1.3470333772225692e-05	-1.058892253714331e-05	-1.3552527156068805e-20
0.0004139891821388136	-1.4802284138212806e-05	0.00029259098546591765	-5.915821164887054e-05	5.9575844475523375e-05	-1.1905955504555297e-05	-1.0047251217616027e-05	0.0
-0.00035340699339025554	-0.0001731102496931783	0.00024289092112599042	-4.166016857755867e-05	6.358844106174183e-05	-1.0321480426637912e-05	-9.505128302501857e-06	0.0
0.00023530625904915765	-4.149157306782861e-05	0.00010313508919909637	-2.114953001427967e-05	6.76560429006146e-05	-8.71847231389661e-06	-8.96266926716372e-06	0.0
0.000256002745499948	0.00018114281800304962	-6.758306222230005e-05	1.0790220008862854e-06	7.174158527193534e-05	-7.098494941754493e-06	-8.419989586964697e-06	-1.0842021724855044e-19
-8.06276719423077e-05	0.00024441520014755825	-0.00020535406225718168	2.3730805427858988e-05	7.580800345549791e-05	-5.463112085634666e-06	-7.877204737268032e-06	-2.0328790734103208e-20
-0.00024744116746168226	0.00012299286930274016	-0.00028079415645071524	4.551113822655813e-05	7.981823273109609e-05	-3.813887520960197e-06	-7.3344301934366355e-06	-5.421010862427522e-20
9.106688663074964e-05	-0.00011890587203877721	-0.0002934965694562805	6.519380493187239e-05	8.373520837852357e-05	-2.1523850231541904e-06	-6.791781430833684e-06	2.710505431213761e-20
0.0004333498945057097	-0.0003610422638971238	-0.00024885214726460793	8.19429891689208e-05	8.752186567757423e-05	-4.801683676397329e-07	-6.249373924822153e-06	3.049318610115481e-20
-0.0006289909841370873	-0.0005188607022122444	-0.00015278633360282098	9.545747229921602e-05	9.114113990804168e-05	1.2011986701600832e-06	-5.707323150765056e-06	-2.168404344971009e-19
0.0008792806106368624	-0.0005596452645463915	-1.621706794111344e-05	0.00010555256847462636	9.455596634971991e-05	2.8901523148221606e-06	-5.16574458402584e-06	-1.0842021724855044e-19
6.25573353386042e-05	-0.00015715059477561564	0.00013052651612423244	0.00011204359184702032	9.772928028240244e-05	4.58512879092342e-06	-4.624753699967208e-06	0.0
-0.0013255511530227615	0.00042316602814163084	0.00025260995278329263	0.0001147458565682663	0.00010062401698588318	6.284564323040766e-06	-4.084465973952477e-06	1.0842021724855044e-19
0.0013968025327314832	0.0006571946717667099	0.0003152914339109111	0.00011347261211509133	0.00010320517641509724	7.986895135751105e-06	-3.5449968813442807e-06	-4.336808689942018e-19
-0.000631151208653604	4.606206988727829e-05	0.00029537012498885925	0.00010815808580880147	0.00010544934217745416	9.690557453631352e-06	-3.006461897506174e-06	6.776263578034403e-20
-0.0011338500990691492	-0.000600584432636201	0.00021580908592661393	9.925138647613667e-05	0.00010734846236314221	1.1393987501258412e-05	-2.468976497800824e-06	-4.336808689942018e-19
0.0008618842780632322	-0.000414740183354985	0.00010825113567709566	8.73308594889812e-05	0.00010889781001425872	1.309562150320919e-05	-1.932656157591923e-06	-1.0842021724855044e-19
-0.0005800164987674469	0.00018771658157230986	-7.105765060701916e-06	7.297485021921924e-05	0.00011009265817290112	1.4793895684060607e-05	-1.3976163522420697e-06	2.710505431213761e-20
0.0003688134411469177	0.000353950026841573	-0.00011292487015126772	5.676170403873485e-05	0.00011092827988116685	1.648724626838956e-05	-8.63972557114376e-07	1.0842021724855044e-19
-0.0002672166845791167	0.00024242709029425726	-0.00019560227225998614	3.9269766319412304e-05	0.00011139994818115333	1.817410948077297e-05	-3.318402475718764e-07	-4.743384504624082e-20
-0.00027782425393066233	1.3310600024481859e-05	-0.000256465419255823	2.1077382433135698e-05	0.00011150293611495787	1.985292154578773e-05	1.9866510102222393e-07	-1.0842021724855044e-19
0.00030691567861734976	-9.680967479899282e-05	-0.00030057459780863973	2.7628977517892562e-06	0.00011123251672467793	2.1522118688010773e-05	7.274280133048137e-07	3.3881317890172014e-20
0.0005316703519882788	-5.9292494195445126e-05	-0.00033099418594313365	-1.5095342352742999e-05	0.00011058395368908023	2.3180146495349785e-05	1.2543330139129181e-06	-5.421010862427522e-20
-0.0006882664952511723	3.9930701913965995e-05	-0.0003428195542821442	-3.19189925085767e-05	0.000109552473233608	2.4825488009035695e-05	1.7792646274836217e-06	0.0
0.0008235478225055787	-1.3172819701206002e-05	-0.00033242653988984564	-4.7213545022984464e-05	0.00010813329222037386	2.6456635633630232e-05	2.302107378653293e-06	0.0
-0.0009305232209702573	-0.00012883428256048763	-0.00030907116291003167	-6.082575250426879e-05	0.00010632162751149065	2.807208177369511e-05	2.822745792059708e-06	0.0
0.001019590407856506	8.663636074890792e-05	-0.000276628553050013	-7.270984357750251e-05	0.00010411262686016246	2.96703879427002e-05	3.3410643923386633e-06	2.168404344971009e-19
-0.0003289453932797317	0.0003338799875241579	-0.00020466745655200127	-8.282595645216261e-05	0.0001015011615839613	3.1250392089748155e-05	3.856947704128258e-06	-5.421010862427522e-20
-0.0011441164682633777	0.000130834985524446	-6.861637775540796e-05	-9.113422933772535e-05	9.848203389155048e-05	3.281100127284976e-05	4.370280252064888e-06	-2.168404344971009e-19
0.0011492667041513216	-0.0005386899640020071	9.835667273085842e-05	-9.759480044366747e-05	9.505004599159365e-05	3.4351122550015726e-05	4.880946560785389e-06	0.0
-0.0010805966995801784	-0.00034536942997495407	0.00024340798725456015	-0.00010216780797946553	9.120000009275421e-05	3.5869662979256975e-05	5.388831154926531e-06	0.0
0.0009175666222119917	0.0006156790220557599	0.0002927305762596388	-0.0001048133901545962	8.692669840369584e-05	3.736552961858417e-05	5.893818559126021e-06	2.168404344971009e-19
-0.0006831465360329374	0.0003255398292099041	0.0001974310305703222	-0.00010545102466429897	8.222494313308215e-05	3.883762952600814e-05	6.395793298019725e-06	0.0
0.00044857232047284564	-0.0005478284283602683	2.9233544435800793e-05	-0.00010384165989565236	7.70936492383641e-05	4.0284869759539695e-05	6.89463989624546e-06	-5.421010862427522e-20
-0.0002931128166080192	-0.00034403006017978916	-0.00012215247415611597	-9.972563304543772e-05	7.155178100093278e-05	4.170615737718961e-05	7.390242878439646e-06	2.168404344971009e-19
0.00025192578347524834	0.0001846090632872058	-0.00021569436568810496	-9.286178737437846e-05	6.563680876612127e-05	4.3100399436968647e-05	7.882486769239403e-06	-5.421010862427522e-20
0.00016368109870834181	0.0003557891794367887	-0.00022252865776046442	-8.301256447198688e-05	5.938980120805157e-05	4.44665029968876e-05	8.371256093281611e-06	-5.421010862427522e-20
-0.0003946670132639967	0.00025667072579665164	-0.000135941381841692	-7.0085198650669e-05	5.285182700084567e-05	4.580337511495728e-05	8.856435375203123e-06	-2.710505431213761e-20
0.00047966333711418066	0.0002374822945244214	-2.519264169125155e-05	-5.456609511440547e-05	4.6063954818625406e-05	4.710992284918845e-05	9.337909139640795e-06	1.0842021724855044e-19
-0.00038297822876875873	0.000218049247108792	6.988123193916719e-05	-3.7086451790070826e-05	3.906725333551274e-05	4.838505325759193e-05	9.815561911232196e-06	-4.0657581468206416e-20
-0.0005182115049372798	0.00016780707390437873	0.00012854672511201898	-1.827746660453966e-05	3.1902791225629774e-05	4.962767339817848e-05	1.0289278214613415e-05	5.421010862427522e-20
-0.0005587310435079259	9.601557988807058e-05	0.0001433449372888625	1.2296625153138466e-06	2.461163716309831e-05	5.083669032895884e-05	1.0758942574421835e-05	-2.710505431213761e-20
-9.186658842488726e-05	-7.203654756766378e-07	0.00012310987035966603	2.07664166504194e-05	1.7234859822040384e-05	5.201101110794391e-05	1.1224439515294174e-05	0.0
0.0005304422463044195	-8.637213246474035e-05	8.034649128280573e-05	3.9514992912925566e-05	9.81352787657783e-06	5.314954279314433e-05	1.168565356186756e-05	-1.0842021724855044e-19
-0.0005245113866135574	-0.00014667681706216377	2.759708800885418e-05	5.662026742278468e-05	2.3887100008326744e-06	5.425119244257105e-05	1.2142469238778623e-05	0.0
-0.0003239550270063619	-0.00022902391841289746	-2.259605151161638e-05	7.12271162999496e-05	-4.998525131073136e-06	5.531486711423472e-05	1.2594771070664612e-05	0.0
0.0005381302939242229	-0.0002466864549724875	-5.8608316148699185e-05	8.248041566437309e-05	-1.2307108845017703e-05	5.633947386614619e-05	1.3042443582162212e-05	5.421010862427522e-20
-0.0005365954308148553	-0.00010209361433443235	-7.443019886136567e-05	8.95250416360077e-05	-1.9495972466879103e-05	5.732391975631629e-05	1.3485371297908447e-05	-1.0842021724855044e-19
-0.00028542523957975617	0.00016782344275193832	-7.289921490096347e-05	9.165991012355428e-05	-2.652632886444474e-05	5.826711184275571e-05	1.3923438742540385e-05	-1.3552527156068805e-20
0.0004653159014250007	0.00033946095442757645	-5.951990501056662e-05	8.891730025512609e-05	-3.337012543940658e-05	5.916795718347529e-05	1.4356530440694648e-05	1.0842021724855044e-19
-0.0003875928466709061	0.00023510378160213584	-3.979615714822366e-05	8.195234720526747e-05	-4.000802460043223e-05	6.002536283648576e-05	1.4784530917008495e-05	-1.3552527156068805e-20
-0.0001789212916809287	9.199698955319325e-06	-1.688827967221553e-05	7.153739021294338e-05	-4.642229712245621e-05	6.0838235859798065e-05	1.5207324696118634e-05	-4.0657581468206416e-20
0.00019978022458712317	-0.00020597640170296264	6.65821288365714e-06	5.8444768517118736e-05	-5.259521378041256e-05	6.160548331142277e-05	1.5624796302661978e-05	0.0
-0.00013506353356148757	-0.00029116013508187537	2.8297805985593906e-05	4.344682135675841e-05	-5.850904534923572e-05	6.232601224937083e-05	1.6036830261275546e-05	0.0
0.00011658922041835844	-0.0003165329955425694	4.5491363448617985e-05	2.7309509622003647e-05	-6.414606260385986e-05	6.299872973165293e-05	1.6443311096596283e-05	-1.3552527156068805e-20
-0.00014817349895969805	-0.00036036396517697165	5.572526248304715e-05	1.077328080770104e-05	-6.948853631921942e-05	6.362254281627996e-05	1.6844123333260935e-05	5.421010862427522e-20
0.00021642955425741036	-0.0004441648180725274	5.6554557427785274e-05	-5.490094719888903e-06	-7.45187372702486e-05	6.419635856126265e-05	1.723915149590665e-05	-2.710505431213761e-20
0.00018549775363155898	-0.0003912753527170851	4.656559832309267e-05	-2.1070968156566886e-05	-7.921893623188167e-05	6.471908402461175e-05	1.7628280109170293e-05	-2.710505431213761e-20
-0.0003785045022901618	-0.0001547501604233883	2.753543631821867e-05	-3.567369524994227e-05	-8.357140397905293e-05	6.518962626433804e-05	1.8011393697688688e-05	1.0842021724855044e-19
2.681920445379164e-06	0.0001932135225814828	2.02322314471943e-06	-4.901555819063593e-05	-8.755841128669673e-05	6.560689233845243e-05	1.838837678609884e-05	0.0
0.0004827557426195524	0.00036187279416170944	-2.7411889465849087e-05	-6.0813839169268723e-05	-9.116222892974725e-05	6.596978930496552e-05	1.8759113899037626e-05	0.0
0.0004498163662427152	0.00013536444105383263	-5.7051056418277744e-05	-7.07858203764616e-05	-9.436512768313897e-05	6.627722422188833e-05	1.9123489561142154e-05	0.0
-0.000495043728857208	-0.00019417488741138575	-7.853665916274554e-05	-7.864878400283536e-05	-9.7149378321806e-05	6.652810414723144e-05	1.9481388297049122e-05	1.0842021724855044e-19
0.0004802254757653757	-0.0002582388354053616	-8.235138578577832e-05	-8.412001223901097e-05	-9.949725162068265e-05	6.672133613900574e-05	1.9832694631395524e-05	-2.0328790734103208e-20
-0.00046418513080680076	-1.626719674511258e-05	-6.212136230481347e-05	-8.706560451651022e-05	-0.00010139101835470327	6.685582725522196e-05	2.0177293088818213e-05	0.0
6.01114682757084e-05	0.0001699409743569415	-2.4046466460934267e-05	-8.794692923045888e-05	-0.0001028129492988021	6.693048455389089e-05	2.051506819395447e-05	-2.710505431213761e-20
0.00044550291041423436	0.00017561019189403387	2.252998607386441e-05	-8.737187785475169e-05	-0.00010374760939004509	6.694421509302342e-05	2.084590447144076e-05	-1.0842021724855044e-19
-8.653065008661423e-05	4.19925349488751e-06	6.67484259726641e-05	-8.593611195314794e-05	-0.0001041917934756339	6.689591019915463e-05	2.116970217738982e-05	1.3552527156068805e-20
-0.00044165808130229247	-0.00015790587145591545	9.168426928885112e-05	-8.422078588083662e-05	-0.00010415718331809208	6.678477797966909e-05	2.1486424493816302e-05	0.0
-1.4865582175196559e-05	-0.00013678570698913125	8.365392248247293e-05	-8.268951157587917e-05	-0.00010366003276855944	6.661152963748254e-05	2.1796050334210937e-05	2.710505431213761e-20
0.00014091479051738388	3.412268925093965e-06	4.8002768259917304e-05	-8.134794435426476e-05	-0.00010271697538492724	6.637725608226213e-05	2.2098558612063728e-05	-4.0657581468206416e-20
