# Supplementary material for: Dynamic prediction of carbon prices based on the multi-frequency combined model
Source: PeerJ Comput Sci. 2025 Apr 17;11:e2827. doi: 10.7717/peerj-cs.2827 (PMC12190694; doi:10.7717/peerj-cs.2827)
Supplement: Supplemental Information 1 [file peerj-cs-11-2827-s001.zip › Source code/comparison experiment:COA-XGBoost-CEEMDAN/coa-xgboost-high frequency/data_S1.csv]

date	SP500-1	CSI300-1	BRENT-1	NYMEX-1	COAL-1	DCOAL-1	AQI-1	EURCNY	�ٶ�ָ��-̼�к�	�ٶ�ָ��-̼����	Xi-1	Xi-6	xi-8	S2
2018/1/29	2853.53	4302.02	69.46	3.18	1286.5	678.8	106	7.86	64	275	14.57	14.95	14.76	-1.85E-05
2018/1/30	2822.43	4256.1	69.02	3.17	1295	666.8	101	7.84	61	292	14.93	15.14	14.98	1.81E-04
2018/1/31	2823.81	4275.9	69.05	2.97	1293.5	664.4	88	7.86	66	298	15.44	15.07	14.95	1.29E-05
2018/2/1	2821.98	4245.9	69.65	2.89	1289	666	104	7.82	63	271	15.14	14.99	15.14	1.52E-04
2018/2/2	2762.13	4271.23	68.58	2.86	1331.5	660.4	88	7.86	122	275	14.85	14.99	15.07	-2.39E-04
2018/2/5	2648.94	4274.15	67.62	2.75	1369	664.2	78	7.84	66	271	14.97	14.57	14.99	-8.91E-04
2018/2/6	2695.14	4148.89	66.86	2.76	1359	657.4	93	7.8	68	232	14.64	14.93	14.99	8.48E-04
2018/2/7	2681.66	4050.5	65.51	2.7	1368	653.6	118	7.78	66	252	14.9	15.44	14.57	4.25E-04
2018/2/8	2581	4012.05	64.81	2.69	1364	646.4	118	7.7	59	243	14.93	15.14	14.93	4.06E-04
2018/2/9	2619.55	3840.65	64.84	2.61	1356	648.4	128	7.74	64	242	14.99	14.85	15.44	-3.48E-04
2018/2/12	2656	3890.1	65.67	2.56	1364	634.4	79	7.72	61	217	15.02	14.97	15.14	4.07E-04
2018/2/13	2662.94	3935.63	65.25	2.61	1364.5	636	89	7.77	61	181	14.4	14.64	14.85	-6.01E-04
2018/2/14	2698.63	3966.96	65.42	2.6	1373.5	643.2	114	7.83	0	169	14.15	14.9	14.97	2.65E-04
2018/2/22	2703.96	4052.73	66.39	2.62	1378	655	115	7.8	0	214	15.29	14.93	14.64	1.40E-05
2018/2/23	2747.3	4071.09	67.31	2.67	1398	651.2	80	7.83	63	236	16.35	14.99	14.9	-4.89E-04
2018/2/26	2779.6	4118.42	67.5	2.69	1412	641.6	101	7.79	70	275	14.72	15.02	14.93	4.71E-04
2018/2/27	2744.28	4058.98	66.63	2.69	1428.5	640.2	44	7.78	126	271	14.3	14.4	14.99	-2.70E-05
2018/2/28	2713.83	4023.64	65.78	2.67	1412.5	636.6	51	7.74	66	253	14.84	14.15	15.02	3.83E-04
2018/3/1	2677.67	4049.09	63.83	2.69	1401	632.8	75	7.72	63	277	14.99	15.29	14.4	4.04E-05
2018/3/2	2691.25	4016.46	64.37	2.71	1394	632.4	77	7.77	0	241	14.07	16.35	14.15	-3.51E-04
2018/3/5	2720.94	4018.1	65.54	2.7	1374.5	624.2	35	7.81	127	292	14.99	14.72	15.29	5.79E-04
2018/3/6	2728.12	4066.56	65.79	2.76	1378	621.6	45	7.82	61	306	14.98	14.3	16.35	4.56E-05
2018/3/7	2726.8	4036.65	64.34	2.79	1347.5	620.4	40	7.86	63	296	15.09	14.84	14.72	-1.16E-04
2018/3/8	2738.97	4077.6	63.61	2.75	1324.5	622.4	60	7.85	59	259	14.86	14.99	14.3	-5.91E-04
2018/3/9	2786.57	4108.87	65.49	2.73	1300.5	613.4	78	7.81	276	244	14.84	14.07	14.84	2.38E-04
2018/3/12	2783.02	4127.67	64.95	2.79	1266	607.6	82	7.8	188	301	15.46	14.99	14.99	-4.85E-05
2018/3/13	2765.31	4091.25	64.64	2.79	1251.5	607.4	92	7.8	191	293	14.95	14.98	14.07	2.53E-04
2018/3/14	2749.48	4073.34	64.89	2.74	1294.5	610	72	7.83	150	295	14.8	15.09	14.99	-2.67E-04
2018/3/16	2752.01	4056.42	66.21	2.7	1288.5	610	49	7.79	218	288	14.98	14.86	14.98	3.02E-04
2018/3/19	2712.92	4074.25	66.05	2.66	1286	599.6	64	7.78	180	291	14.98	14.84	15.09	-9.49E-04
2018/3/20	2716.94	4077.7	67.42	2.68	1288.5	591.4	60	7.8	192	293	14.86	15.46	14.86	3.11E-05
2018/3/21	2711.93	4061.05	69.47	2.65	1291.5	587.4	65	7.77	152	312	14.78	14.95	14.84	5.71E-04
2018/3/22	2643.69	4020.35	68.91	2.62	1275.5	586.6	90	7.8	138	345	15.19	14.8	15.46	6.62E-04
2018/3/23	2588.26	3904.94	70.45	2.59	1230	574.2	96	7.8	148	246	15.51	14.98	14.95	1.13E-04
2018/3/26	2658.55	3879.89	70.12	2.63	1243.5	584.4	72	7.81	180	348	14.95	14.98	14.8	5.05E-04
2018/3/27	2612.62	3913.27	70.11	2.7	1251.5	580.8	75	7.82	171	296	15.24	14.86	14.98	-7.59E-04
2018/3/28	2605	3842.72	69.53	2.7	1231.5	575.4	86	7.79	160	280	14.94	14.78	14.98	4.33E-04
2018/3/29	2641.53	3894.05	70.27	2.73	1251	577.2	95	7.76	161	293	15.17	15.19	14.86	-6.57E-05
2018/3/30	2611.71	3898.5	68.96	2.71	1281.5	579.6	118	7.74	148	284	15.11	15.51	14.78	1.28E-05
2018/4/2	2581.88	3886.92	67.64	2.68	1281	571.6	88	7.73	149	271	14.89	14.95	15.19	5.81E-05
2018/4/3	2614.45	3862.48	68.12	2.7	1286.5	564.2	81	7.73	133	265	15.25	15.24	15.51	-1.36E-04
2018/4/4	2644.69	3854.86	68.02	2.71	1300.5	563.6	121	7.72	155	285	15.48	14.94	14.95	-5.46E-04
2018/4/9	2613.16	3852.93	68.65	2.7	1291	561.8	92	7.74	127	270	15.6	15.17	15.24	4.88E-04
2018/4/10	2656.87	3927.17	71.04	2.66	1169.5	558.6	98	7.77	152	296	15.76	15.11	14.94	4.83E-04
2018/4/11	2642.19	3938.34	72.06	2.67	1149.5	556.8	104	7.78	63	281	15.7	14.89	15.17	-1.01E-03
2018/4/12	2663.99	3898.64	72.02	2.69	1124.5	555.8	81	7.77	130	281	15.07	15.25	15.11	9.98E-05
2018/4/13	2656.3	3871.14	72.58	2.74	1132.5	556.4	41	7.75	142	265	15.5	15.48	14.89	7.14E-04
2018/4/16	2677.84	3808.86	71.42	2.75	1102	570	246	7.75	78	290	15.74	15.6	15.25	-5.82E-04
2018/4/17	2706.39	3748.64	71.58	2.74	1126.5	585.8	141	7.77	143	323	14.72	15.76	15.48	4.37E-05
2018/4/18	2708.64	3766.28	73.48	2.74	1149	591.8	112	7.77	64	283	15.45	15.7	15.6	4.74E-04
2018/4/19	2693.13	3811.84	73.78	2.68	1174.5	591.6	93	7.78	148	347	15.47	15.07	15.76	-1.07E-04
2018/4/20	2670.14	3760.85	74.06	2.75	1130.5	587.6	88	7.76	125	289	15.99	15.5	15.7	3.89E-04
2018/4/23	2670.29	3766.33	74.71	2.74	1177.5	603.6	34	7.74	135	315	15.49	15.74	15.07	1.82E-04
2018/4/24	2634.56	3843.49	73.86	2.78	1182	604.8	59	7.71	129	277	15.54	14.72	15.5	3.84E-04
2018/4/25	2639.4	3828.7	74	2.81	1165.5	593.6	62	7.71	61	271	15.58	15.45	15.74	-3.99E-05
2018/4/26	2666.94	3755.49	74.74	2.83	1168.5	593.8	67	7.7	124	293	15.57	15.47	14.72	-1.69E-04
2018/4/27	2669.91	3756.88	74.64	2.77	1157.5	597.6	85	7.67	122	269	15.66	15.99	15.45	6.98E-04
2018/5/2	2635.67	3763.65	73.36	2.76	1205	596.6	82	7.63	133	291	15.53	15.49	15.47	-3.99E-04
2018/5/3	2629.73	3793	73.63	2.73	1199.5	594.4	74	7.61	131	289	16	15.54	15.99	-6.04E-05
2018/5/4	2663.42	3774.6	74.87	2.71	1217.5	602.4	68	7.61	135	307	15.96	15.58	15.49	3.40E-04
2018/5/7	2672.63	3834.19	76.17	2.74	1249.5	613.2	51	7.6	128	325	15.8	15.57	15.54	2.01E-04
2018/5/8	2671.92	3878.68	74.85	2.74	1248	607.2	48	7.59	127	302	15.65	15.66	15.58	-6.85E-05
2018/5/9	2697.79	3871.62	77.21	2.74	1228.5	600.2	83	7.56	127	307	15.6	15.53	15.57	7.37E-05
2018/5/10	2723.07	3893.06	77.47	2.81	1241	611.8	69	7.56	129	303	15.55	16	15.66	-4.35E-04
2018/5/11	2727.72	3872.84	77.12	2.82	1260.5	620.2	92	7.57	135	254	15.58	15.96	15.53	1.45E-04
2018/5/14	2730.13	3909.29	78.23	2.84	1260.5	629.8	67	7.57	126	269	15.64	15.8	16	-9.83E-04
2018/5/15	2711.45	3924.1	78.43	2.83	1270.5	632.6	57	7.57	68	300	15.56	15.65	15.96	6.58E-05
2018/5/16	2722.46	3892.84	79.28	2.82	1271.5	638.4	58	7.54	133	283	15.56	15.6	15.8	3.39E-04
2018/5/17	2720.13	3864.05	79.3	2.85	1247.5	634.8	62	7.52	127	334	15.57	15.55	15.65	2.08E-04
2018/5/18	2712.97	3903.06	78.51	2.84	1230	630.4	48	7.52	64	238	15.59	15.58	15.6	2.91E-04
2018/5/21	2733.01	3921.24	79.22	2.83	1232	619.6	35	7.51	59	256	15.47	15.64	15.55	-3.23E-04
2018/5/22	2724.44	3906.21	79.57	2.9	1221	610.2	51	7.52	68	277	15.5	15.56	15.58	-2.63E-04
2018/5/23	2733.29	3854.58	79.8	2.92	1175.5	585.4	105	7.51	64	267	15.49	15.56	15.64	-4.02E-04
2018/5/24	2727.76	3827.22	78.79	2.93	1190	591.8	71	7.47	66	242	15.55	15.57	15.56	3.25E-04
2018/5/25	2721.33	3816.5	76.44	2.96	1175.5	589.8	69	7.48	61	265	16.1	15.59	15.56	8.75E-04
2018/5/28	2705.6	3833.26	75.3	2.99	1196.5	611.8	104	7.48	68	315	17.52	15.47	15.57	-4.82E-04
2018/5/29	2689.86	3804.01	75.39	2.9	1218.5	623.6	115	7.44	64	300	16.82	15.5	15.59	1.38E-04
2018/5/30	2724.01	3723.37	77.5	2.9	1204	623.8	73	7.41	68	312	16.97	15.49	15.47	3.37E-04
2018/5/31	2705.27	3802.38	77.59	2.95	1238.5	624	55	7.48	61	307	17.39	15.55	15.5	1.49E-05
2018/6/1	2734.62	3770.59	76.79	2.98	1253	636.2	79	7.5	72	227	17	16.1	15.49	2.04E-04
2018/6/4	2746.87	3807.58	75.29	2.93	1238.5	632.8	74	7.49	134	312	16.75	17.52	15.55	6.58E-04
2018/6/5	2748.8	3845.32	75.38	2.89	1244	632.8	77	7.51	139	293	16.94	16.82	16.1	-2.30E-04
2018/6/6	2772.35	3837.35	75.36	2.9	1245.5	629.8	92	7.51	137	282	16.88	16.97	17.52	-5.98E-04
2018/6/7	2770.37	3831.01	77.32	2.93	1259	637.6	79	7.53	70	283	16.57	17.39	16.82	-3.72E-05
2018/6/8	2779.03	3779.62	76.46	2.91	1255.5	639	44	7.55	59	280	16.61	17	16.97	-2.56E-04
2018/6/11	2782	3779.98	76.46	2.95	1244	629.8	80	7.54	68	293	16.76	16.75	17.39	-1.86E-04
2018/6/12	2786.85	3825.95	75.88	2.94	1277.5	649.2	90	7.54	125	281	16.57	16.94	17	-1.51E-04
2018/6/13	2775.63	3788.34	76.74	2.96	1256	646.2	69	7.54	125	300	16.5	16.88	16.75	-5.35E-04
2018/6/14	2782.49	3773.37	75.94	2.97	1253.5	643	78	7.55	144	285	16.48	16.57	16.94	8.90E-05
2018/6/15	2779.66	3753.43	73.44	3.03	1264	660.4	98	7.44	124	301	16.5	16.61	16.88	7.74E-04
2018/6/19	2762.59	3621.12	75.08	2.92	1199.5	644.2	59	7.47	70	263	16.7	16.76	16.57	-3.23E-04
2018/6/20	2767.32	3635.44	74.74	2.97	1209	649.6	42	7.5	127	251	16.8	16.57	16.61	3.64E-05
2018/6/21	2749.76	3592.97	73.05	2.98	1184	643	71	7.49	139	274	16.7	16.5	16.76	-4.25E-04
2018/6/22	2754.88	3608.9	75.55	2.94	1184	642	43	7.52	131	255	16.74	16.48	16.57	-2.95E-04
2018/6/25	2717.07	3560.48	74.73	2.93	1194	642	46	7.57	154	220	16.71	16.5	16.5	1.61E-04
2018/6/26	2723.06	3531.11	76.31	2.95	1176	632.6	44	7.63	64	286	16.8	16.7	16.48	6.32E-05
2018/6/27	2699.63	3459.26	77.62	2.99	1170.5	632.6	47	7.64	64	235	16.85	16.8	16.5	4.22E-04
2018/6/28	2716.31	3423.53	77.85	2.95	1183.5	643.6	44	7.64	128	237	16.85	16.7	16.7	-1.44E-04
2018/6/29	2718.37	3510.98	79.44	2.92	1200.5	647.4	54	7.65	124	216	16.85	16.74	16.8	-1.20E-05
2018/7/2	2726.71	3407.96	77.3	2.86	1166.5	637.2	49	7.72	129	258	17	16.71	16.7	-1.63E-04
2018/7/3	2713.22	3409.28	77.76	2.86	1165	637	54	7.74	59	283	17.05	16.8	16.74	-2.50E-04
2018/7/4	2724.92	3363.75	78.24	2.84	1154.5	642.2	49	7.77	59	259	17.29	16.85	16.71	-1.62E-04
2018/7/5	2736.61	3342.44	77.39	2.83	1150.5	633.2	27	7.72	127	226	16.83	16.85	16.8	1.37E-04
2018/7/6	2759.82	3365.12	77.11	2.85	1151.5	627.2	37	7.76	64	209	17.45	16.85	16.85	8.47E-04
2018/7/9	2784.17	3459.18	78.07	2.83	1157.5	629.4	28	7.8	66	230	17.68	17	16.85	3.60E-05
2018/7/10	2793.84	3467.52	78.86	2.78	1142.5	626.2	62	7.79	74	239	18.15	17.05	16.85	-1.87E-04
2018/7/11	2774.02	3407.53	73.4	2.83	1146	633.6	51	7.77	63	207	18.74	17.29	17	-1.38E-04
2018/7/12	2798.29	3481.06	74.45	2.8	1153.5	633.8	44	7.8	146	211	19.19	16.83	17.05	-8.41E-05
2018/7/13	2801.31	3492.69	75.33	2.76	1130	618.6	37	7.78	129	220	19.24	17.45	17.29	3.52E-04
2018/7/16	2798.43	3472.09	71.84	2.77	1138.5	619.8	62	7.8	0	204	20.22	17.68	16.83	-5.58E-04
2018/7/17	2809.55	3449.38	72.16	2.74	1148	618.6	66	7.82	134	248	19.32	18.15	17.45	-1.90E-04
2018/7/18	2815.62	3431.32	72.9	2.73	1140	611.8	60	7.8	159	253	20	18.74	17.68	1.79E-05
2018/7/19	2804.49	3428.34	72.58	2.77	1160.5	617.6	55	7.81	63	230	20.09	19.19	18.15	-7.40E-05
2018/7/20	2801.83	3492.89	73.07	2.76	1166.5	619.6	67	7.88	64	220	20.13	19.24	18.74	3.93E-05
2018/7/23	2806.98	3525.75	73.06	2.72	1168	612.8	48	7.93	70	225	20.06	20.22	19.19	-2.01E-04
2018/7/24	2820.4	3581.71	73.44	2.74	1178.5	614.2	73	7.94	59	221	20.46	19.32	19.24	-2.95E-04
2018/7/25	2846.07	3577.75	73.93	2.78	1197	611.4	54	7.95	59	272	20.79	20	20.22	2.55E-04
2018/7/26	2837.44	3536.25	74.54	2.76	1196	605	54	7.94	61	257	21.85	20.09	19.32	3.82E-04
2018/7/27	2818.82	3521.23	74.29	2.79	1195.5	602.2	51	7.91	59	207	22.93	20.13	20	-1.06E-03
2018/7/30	2802.6	3515.08	74.97	2.8	1196.5	592.4	74	7.95	129	206	23	20.06	20.09	2.18E-04
2018/7/31	2816.29	3517.66	74.25	2.78	1198	586.8	56	7.98	135	234	24.4	20.46	20.13	-3.64E-04
2018/8/1	2813.36	3447.39	72.39	2.75	1186.5	581.2	80	7.99	139	225	24.56	20.79	20.06	1.11E-03
2018/8/2	2827.22	3370.96	73.45	2.82	1192	573.4	75	7.93	127	208	25.38	21.85	20.46	-6.31E-04
2018/8/3	2840.35	3315.28	73.21	2.85	1202.5	585	51	7.92	0	203	25.38	22.93	20.79	-1.51E-03
2018/8/6	2850.4	3273.27	73.75	2.86	1231	598	67	7.93	122	239	25.03	23	21.85	4.63E-04
2018/8/7	2858.45	3368.87	74.65	2.89	1254	615.6	78	7.91	129	230	25.65	24.4	22.93	1.74E-04
2018/8/8	2857.7	3314.51	72.28	2.95	1273.5	617	71	7.93	128	216	27.5	24.56	23	5.29E-04
2018/8/9	2853.58	3397.53	72.07	2.95	1275.5	617	86	7.93	63	225	28.15	25.38	24.4	-1.44E-04
2018/8/10	2833.28	3405.02	72.81	2.94	1237	613	79	7.88	128	221	29	25.38	24.56	-4.56E-05
2018/8/13	2821.93	3390.34	72.61	2.93	1259	628	41	7.83	61	228	29.7	25.03	25.38	-3.45E-04
2018/8/14	2839.96	3372.91	72.46	2.96	1248	617.4	35	7.84	59	241	28.82	25.65	25.38	3.53E-04
2018/8/15	2818.37	3291.98	70.76	2.94	1271.5	606.8	48	7.81	127	224	29.3	27.5	25.03	7.27E-04
2018/8/16	2834.25	3276.73	71.43	2.91	1264.5	600.8	47	7.83	141	244	29.3	28.15	25.65	3.33E-04
2018/8/17	2850.13	3229.62	71.83	2.94	1291.5	601.6	37	7.84	64	218	29.31	29	27.5	7.82E-04
2018/8/20	2857.05	3267.25	72.21	2.95	1328	597.2	32	7.87	64	223	29.35	29.7	28.15	5.51E-04
2018/8/21	2862.96	3326.65	72.63	2.99	1289.5	602.4	49	7.87	131	202	28.64	28.82	29	5.79E-05
2018/8/22	2861.82	3307.95	74.78	2.96	1333	615.6	59	7.9	68	193	27.35	29.3	29.7	3.05E-04
2018/8/23	2856.98	3320.03	74.73	2.97	1295.5	616.2	69	7.92	129	235	27.66	29.3	28.82	-1.46E-03
2018/8/24	2874.69	3325.33	75.82	2.91	1290	623.8	56	7.94	68	226	27.55	29.31	29.3	2.14E-04
2018/8/27	2896.74	3406.57	76.21	2.87	1262	612.8	43	7.98	59	225	27.58	29.35	29.3	6.95E-04
2018/8/28	2897.52	3400.17	75.95	2.85	1272.5	617.2	48	7.95	130	257	27.31	28.64	29.31	-5.45E-04
2018/8/29	2914.04	3386.57	77.14	2.87	1244.5	619.8	53	7.96	0	231	26.7	27.35	29.35	3.91E-05
2018/8/30	2901.13	3351.09	77.77	2.88	1253.5	624.8	47	7.98	61	239	27.18	27.66	28.64	-3.68E-04
2018/8/31	2901.52	3334.5	77.42	2.92	1248	615.4	41	7.96	133	186	26.85	27.55	27.35	3.86E-04
2018/9/3	2899.12	3321.82	78.15	2.87	1223.5	605.4	53	7.93	64	218	27.78	27.58	27.66	-6.04E-05
2018/9/4	2896.72	3363.9	78.17	2.81	1227	615	78	7.92	68	236	27.39	27.31	27.55	1.32E-04
2018/9/5	2888.6	3298.14	77.27	2.79	1241	614	89	7.91	129	238	27.3	26.7	27.58	-2.02E-04
2018/9/6	2878.05	3262.88	76.5	2.78	1283.5	622.8	48	7.94	66	250	27.35	27.18	27.31	3.95E-04
2018/9/7	2871.68	3277.64	76.83	2.78	1273	626.4	42	7.93	68	202	27.48	26.85	26.7	-3.11E-05
2018/9/10	2877.13	3230.07	77.37	2.81	1320	636.8	55	7.91	135	231	27.2	27.78	27.18	9.94E-05
2018/9/11	2887.89	3224.21	79.06	2.83	1287.5	625.8	63	7.94	131	247	27.17	27.39	26.85	1.59E-04
2018/9/12	2888.92	3202.02	79.74	2.82	1268	629.2	69	7.95	131	243	27.73	27.3	27.78	5.19E-04
2018/9/13	2904.18	3236.57	78.18	2.81	1287	623.6	72	7.97	76	235	27.08	27.35	27.39	-2.45E-03
2018/9/14	2904.98	3242.09	78.09	2.77	1298.5	631.2	60	7.99	70	213	27.43	27.48	27.3	9.31E-04
2018/9/17	2888.8	3204.92	78.05	2.82	1292	625.4	43	7.97	61	229	29.75	27.2	27.35	5.06E-04
2018/9/18	2904.31	3269.43	79.03	2.93	1298	627.2	34	8	149	238	28.88	27.17	27.48	1.64E-04
2018/9/19	2907.95	3312.48	79.4	2.91	1306	632.2	42	8.01	135	233	26.9	27.73	27.2	6.66E-05
2018/9/20	2930.75	3310.13	78.7	2.96	1276.5	640	41	8	126	221	27.48	27.08	27.17	5.76E-04
2018/9/21	2929.67	3410.49	78.8	2.98	1286.5	636	38	8.05	134	198	28.48	27.43	27.73	-5.74E-04
2018/9/25	2915.56	3379.8	81.87	3.08	1277.5	632	58	8.04	145	203	27.3	29.75	27.08	9.33E-04
2018/9/26	2905.97	3417.24	81.34	2.97	1286.5	634	35	8.07	145	212	28	28.88	27.43	-4.56E-04
2018/9/27	2914	3403.59	81.72	3.06	1268.5	634	40	8.06	128	226	28.34	26.9	29.75	-5.05E-04
2018/9/28	2913.98	3438.86	82.72	3	1272.5	637	55	8.01	134	246	28.04	27.48	28.88	-1.17E-04
2018/10/8	2884.43	3290.9	83.91	3.28	1330	650.4	95	7.95	67	224	28.2	28.48	26.9	7.47E-04
2018/10/9	2880.34	3288.69	85	3.31	1333	663	89	7.93	82	384	28.3	27.3	27.48	8.37E-06
2018/10/10	2785.68	3281.6	83.09	3.28	1363.5	666.8	65	7.94	68	302	28.3	28	28.48	6.83E-05
2018/10/11	2728.37	3124.11	80.26	3.24	1366.5	660	57	7.97	131	226	28.58	28.34	27.3	-1.03E-03
2018/10/12	2767.13	3170.73	80.43	3.15	1375.5	666.2	65	8	65	214	28.29	28.04	28	-3.50E-06
2018/10/15	2750.79	3126.45	80.78	3.26	1350.5	660	57	7.99	64	250	29.98	28.2	28.34	9.80E-05
2018/10/16	2809.92	3100.97	81.41	3.25	1367.5	662.2	50	8.01	146	246	28.32	28.3	28.04	-2.71E-04
2018/10/17	2809.21	3118.25	80.05	3.32	1399.5	664.4	58	8	153	239	28.54	28.3	28.2	-7.97E-04
2018/10/18	2768.78	3044.39	79.29	3.23	1384.5	656.6	74	7.97	140	272	28.92	28.58	28.3	3.19E-04
2018/10/19	2767.78	3134.95	79.78	3.23	1356	644.6	54	7.95	70	236	28.88	28.29	28.3	2.67E-04
2018/10/22	2755.88	3270.27	79.83	3.14	1361.5	641	52	7.97	143	255	29.41	29.98	28.58	-8.10E-04
2018/10/23	2740.69	3183.43	76.44	3.22	1388.5	642	72	7.95	132	274	29.34	28.32	28.29	3.84E-04
2018/10/24	2656.1	3188.2	76.17	3.19	1395	644.6	90	7.96	68	252	29.35	28.54	29.98	-3.59E-04
2018/10/25	2705.57	3194.31	76.89	3.17	1415	638.2	72	7.92	135	275	30.01	28.92	28.32	-1.06E-04
2018/10/26	2658.69	3173.64	77.62	3.25	1409	632	57	7.9	132	238	30.38	28.88	28.54	2.23E-03
2018/10/29	2641.25	3076.89	77.34	3.18	1388	639	64	7.91	129	235	32.09	29.41	28.92	-3.41E-04
2018/10/30	2682.63	3110.26	75.91	3.21	1394	639.8	80	7.91	135	199	28.88	29.34	28.88	-2.18E-04
2018/10/31	2711.74	3153.82	75.47	3.28	1393	632.2	76	7.9	72	242	30.54	29.35	29.41	6.45E-05
2018/11/1	2740.37	3177.03	72.89	3.24	1385	630.4	81	7.89	128	234	30.92	30.01	29.34	-3.97E-04
2018/11/2	2723.06	3290.25	72.83	3.3	1360.5	627.8	63	7.91	78	215	29.97	30.38	29.35	8.90E-05
2018/11/5	2738.31	3262.84	73.17	3.56	1384	627.8	85	7.87	139	242	29.9	32.09	30.01	-9.32E-04
2018/11/6	2755.45	3243.15	72.13	3.53	1370	629	13	7.88	126	238	28.58	28.88	30.38	6.11E-05
2018/11/7	2813.89	3221.91	72.07	3.53	1361	619.8	20	7.9	142	261	28.7	30.54	32.09	-2.41E-04
2018/11/8	2806.83	3212.77	70.65	3.56	1358	623.4	44	7.9	131	216	28.74	30.92	28.88	-2.89E-04
2018/11/9	2781.01	3167.44	70.18	3.72	1343.5	627.4	50	7.88	66	232	28.11	29.97	30.54	5.27E-05
2018/11/12	2726.22	3205.14	70.12	3.94	1360.5	617	94	7.87	127	277	27.79	29.9	30.92	6.39E-05
2018/11/13	2722.18	3237.38	65.47	4.07	1333	603.2	80	7.82	143	235	28.25	28.58	29.97	-3.34E-04
2018/11/14	2701.58	3204.94	66.12	4.69	1360	622.8	61	7.85	134	271	28.69	28.7	29.9	-4.78E-04
2018/11/15	2730.2	3242.37	66.62	3.9	1382	613.6	64	7.85	137	269	28.93	28.74	28.58	4.53E-04
2018/11/16	2736.27	3257.67	66.76	4.39	1385	618.4	61	7.86	66	212	29.39	28.11	28.7	-4.37E-05
2018/11/19	2690.73	3294.6	66.79	4.58	1382.5	608	73	7.9	61	235	29.21	27.79	28.74	3.17E-04
2018/11/20	2641.89	3218.41	62.53	4.52	1371.5	612	60	7.93	136	263	29.25	28.25	28.11	-2.70E-04
2018/11/21	2649.93	3226.49	63.48	4.45	1378.5	618.4	96	7.9	68	250	28.2	28.69	27.79	-1.68E-04
2018/11/22	2641.25	3214.43	62.6	4.24	1364	618.2	113	7.9	66	272	29.75	28.93	28.25	1.87E-04
2018/11/23	2632.56	3143.48	58.8	4.36	1340.5	611	88	7.9	124	231	32.71	29.39	28.69	-1.92E-04
2018/11/26	2673.45	3141.24	60.48	4.28	1297	597	135	7.88	128	282	31.88	29.21	28.93	2.80E-04
2018/11/27	2682.2	3137.24	60.21	4.22	1306.5	602.8	127	7.87	76	277	30.17	29.25	29.39	-4.69E-04
2018/11/28	2743.78	3178.93	58.76	4.68	1330	602.8	138	7.85	64	259	29.77	28.2	29.21	6.35E-04
2018/11/29	2737.76	3137.65	59.51	4.6	1338	595.2	141	7.88	135	285	31.71	29.75	29.25	5.23E-04
2018/11/30	2760.17	3172.69	58.71	4.64	1329.5	593.6	256	7.9	154	253	29.9	32.71	28.2	-3.91E-04
2018/12/3	2790.37	3260.95	61.69	4.38	1383.5	598.8	72	7.87	143	276	29.58	31.88	29.75	-2.85E-04
2018/12/4	2700.06	3267.71	62.08	4.51	1394	598.4	88	7.83	70	270	29.44	30.17	32.71	1.95E-04
2018/12/5	2700.06	3252	61.56	4.45	1412	561.4	59	7.78	80	234	29.89	29.77	31.88	-3.05E-04
2018/12/6	2695.95	3181.67	60.06	4.37	1423	566.8	19	7.78	63	225	30.83	31.71	30.17	-6.14E-04
2018/12/7	2633.08	3181.56	61.67	4.5	1455	574.4	59	7.81	141	227	31.32	29.9	29.77	-3.31E-05
2018/12/10	2637.72	3144.76	59.97	4.52	1444	576.8	80	7.83	163	246	30.67	29.58	31.71	-2.97E-04
2018/12/11	2636.78	3159.82	60.2	4.36	1193	565.6	130	7.84	133	234	29.8	29.44	29.9	-4.63E-04
2018/12/12	2651.07	3170.61	60.15	4.1	1204	566.2	180	7.82	141	219	31.2	29.89	29.58	-5.89E-04
2018/12/13	2649.38	3219.69	61.45	4.12	1245	566.6	140	7.82	126	269	29.98	30.83	29.44	-5.07E-04
2018/12/14	2599.95	3165.91	60.28	3.79	1256	566	112	7.81	142	203	29.49	31.32	29.89	-2.73E-04
2018/12/17	2545.94	3161.2	59.61	3.57	1242	562.6	130	7.79	0	261	29.69	30.67	30.83	4.41E-04
2018/12/18	2546.16	3128.43	55.26	3.83	1216	559.6	117	7.82	126	247	29.98	29.8	31.32	1.43E-05
2018/12/19	2506.96	3091.13	57.24	3.73	1195.5	563	92	7.83	133	234	29.79	31.2	30.67	-2.65E-04
2018/12/20	2467.42	3067.42	54.35	3.71	1191	560.4	60	7.85	129	275	28.95	29.98	29.8	4.53E-04
2018/12/21	2416.58	3029.4	53.82	3.67	1198.5	561	74	7.88	64	243	29.98	29.49	31.2	-7.43E-04
2018/12/24	2351.1	3038.2	50.47	3.46	1199	565	70.6	7.85	129	197	28.06	29.69	29.98	-9.90E-05
2018/12/25	2409.4	3017.28	52.47	3.44	1168	555.4	67.2	7.86	63	217	29.97	29.98	29.49	-7.22E-05
2018/12/26	2467.7	3002.03	54.47	3.42	1171.5	553.2	63.8	7.86	63	233	29.69	29.79	29.69	1.11E-04
2018/12/27	2488.83	2990.51	52.16	3.49	1172	559.8	60.4	7.83	68	236	30.68	28.95	29.98	2.30E-04
2018/12/28	2485.74	3010.65	52.2	3.3	1179.5	561.6	57	7.85	66	200	29.12	29.98	29.79	2.14E-04
2019/1/2	2510.03	2969.54	54.91	2.96	1145.5	563.4	80	7.85	163	207	31.28	28.06	28.95	4.45E-04
2019/1/3	2447.89	2964.84	55.95	2.92	1175.5	561	95	7.78	63	204	31.02	29.97	29.98	-1.25E-04
2019/1/4	2531.94	3035.87	57.06	3.03	1185.5	563.4	122	7.82	63	207	29.44	29.69	28.06	3.06E-04
2019/1/7	2549.69	3054.3	57.33	2.96	1195	569.4	154	7.82	70	211	29.98	30.68	29.97	-1.07E-04
2019/1/8	2574.41	3047.7	58.72	3	1184	564.8	120	7.85	61	211	28.98	29.12	29.69	-2.59E-04
2019/1/9	2584.96	3078.48	61.44	2.99	1187.5	561.4	55	7.84	70	228	29.09	31.28	30.68	2.47E-04
2019/1/10	2596.64	3072.69	61.68	2.97	1192	561	48	7.88	59	219	28.86	31.02	29.12	-9.72E-04
2019/1/11	2596.26	3094.78	60.48	3.16	1233	561	93	7.81	68	218	29.73	29.44	31.28	1.12E-03
2019/1/14	2582.61	3067.78	58.99	3.57	1245	577.2	112	7.74	64	250	31.11	29.98	31.02	-6.90E-04
2019/1/15	2610.3	3127.99	60.64	3.45	1237.5	575	147	7.75	70	222	29.35	28.98	29.44	4.31E-04
2019/1/16	2616.1	3128.65	61.32	3.41	1231.5	582.2	81	7.71	68	199	29.3	29.09	29.98	7.32E-05
2019/1/17	2635.96	3111.42	61.18	3.42	1231.5	583.8	127	7.7	68	190	32.02	28.86	28.98	-3.45E-04
2019/1/18	2670.71	3168.17	62.7	3.42	1238	591.6	130	7.71	129	171	31.04	29.73	29.09	-2.48E-04
2019/1/21	2651.81	3185.64	62.74	3.24	1214	587.8	187	7.7	64	195	29.3	31.11	28.86	8.78E-05
2019/1/22	2632.9	3143.32	61.5	3.06	1215.5	576	149	7.71	64	203	29.3	29.35	29.73	2.07E-04
2019/1/23	2638.7	3141.05	61.14	3.03	1232	576.6	105	7.72	61	207	28.98	29.3	31.11	5.27E-04
2019/1/24	2642.33	3158.78	61.09	3.13	1216	569	108	7.72	83	190	30.74	32.02	29.35	-1.06E-04
2019/1/25	2664.76	3184.47	61.64	3.05	1213	574	171	7.68	61	164	28.51	31.04	29.3	6.40E-04
2019/1/28	2643.85	3183.78	59.93	2.89	1222	573.8	176	7.7	191	175	30.34	29.3	32.02	2.56E-04
2019/1/29	2640	3193.97	61.32	2.91	1209	571.6	124	7.7	116	187	29.49	29.3	31.04	-1.11E-04
2019/1/30	2681.05	3168.48	61.65	2.87	1204	571.2	63	7.7	175	177	28.65	28.98	29.3	-5.50E-04
2019/1/31	2704.1	3201.63	61.89	2.83	1269	586.2	73	7.7	95	180	28.99	30.74	29.3	1.39E-04
2019/2/1	2706.53	3247.4	62.75	2.73	1288.5	589	106	7.68	70	159	29.6	28.51	28.98	-2.69E-04
2019/2/11	2709.8	3306.47	61.51	2.65	1267.5	581.2	97	7.64	59	151	29.19	30.34	30.74	1.45E-04
2019/2/12	2744.73	3330.34	62.42	2.67	1291.5	579.6	57	7.64	137	159	30.99	29.49	28.51	6.45E-05
2019/2/13	2753.03	3397.03	63.61	2.59	1279	585	81	7.67	61	182	28.8	28.65	30.34	5.65E-04
2019/2/14	2745.73	3402.14	64.57	2.57	1272.5	586.6	44	7.63	131	177	28.8	28.99	29.49	3.64E-05
2019/2/15	2775.6	3338.7	66.25	2.63	1272.5	588.2	60	7.64	64	163	28.5	29.6	28.65	-6.88E-05
2019/2/18	2777.68	3445.74	66.5	2.65	1258.5	583.8	67	7.64	70	189	28.97	29.19	28.99	-4.28E-04
2019/2/19	2779.76	3439.61	66.45	2.66	1256	584	88	7.65	72	193	28.74	30.99	29.6	5.00E-04
2019/2/20	2784.7	3451.93	67.1	2.65	1265.5	588	123	7.66	127	243	28.71	28.8	29.19	2.02E-04
2019/2/21	2774.88	3442.71	67.07	2.71	1285	585.6	107	7.63	64	217	31.47	28.8	30.99	-8.08E-04
2019/2/22	2792.67	3520.12	67.12	2.7	1295	583	63	7.62	64	200	28.4	28.5	28.8	2.29E-05
2019/2/25	2796.11	3729.48	64.76	2.81	1291	590.8	100	7.61	141	221	28.65	28.97	28.8	-5.15E-04
2019/2/26	2793.9	3684.69	65.21	2.77	1295	593	155	7.61	129	226	28.44	28.74	28.5	1.99E-04
2019/2/27	2792.38	3678.39	66.39	2.81	1295.5	602.6	55	7.62	129	258	28.04	28.71	28.97	5.50E-05
2019/2/28	2784.49	3669.37	66.03	2.81	1296	604.4	50	7.61	129	216	28.83	31.47	28.74	1.58E-04
2019/3/1	2803.69	3749.71	65.07	2.85	1313.5	620	40	7.61	141	226	28.89	28.4	28.71	-6.35E-04
2019/3/4	2792.81	3794.1	65.67	2.85	1282	615.4	72	7.62	74	264	28.5	28.65	31.47	8.85E-04
2019/3/5	2789.65	3816.01	65.86	2.89	1278.5	611.2	54	7.6	136	231	28.26	28.44	28.4	2.01E-04
2019/3/6	2771.45	3848.09	65.99	2.84	1266.5	615.6	59	7.58	70	248	29.9	28.04	28.65	6.21E-04
2019/3/7	2748.93	3808.85	66.3	2.87	1272.5	613.2	68	7.59	127	240	28.76	28.83	28.44	-1.26E-03
2019/3/8	2743.07	3657.58	65.74	2.86	1237	603.4	82	7.53	138	226	28.79	28.89	28.04	1.43E-04
2019/3/11	2783.3	3729.95	66.58	2.78	1226	592.8	98	7.55	68	224	29.31	28.5	28.83	-2.26E-04
2019/3/12	2791.52	3755.35	66.67	2.8	1228	593.8	84	7.56	156	220	28.55	28.26	28.89	9.04E-04
2019/3/13	2810.92	3724.19	67.55	2.84	1232	589.2	96	7.58	150	257	28.87	29.9	28.5	-4.63E-04
2019/3/14	2808.48	3698.49	67.23	2.85	1234	592.6	72	7.59	82	223	27.81	28.76	28.26	3.49E-05
2019/3/15	2822.48	3745.01	67.16	2.79	1237	595.6	72	7.59	130	218	28.79	28.79	29.9	-2.99E-04
2019/3/18	2832.94	3851.75	67.54	2.84	1231	592.8	70	7.6	139	283	28.5	29.31	28.76	6.41E-04
2019/3/19	2832.57	3833.96	67.61	2.86	1227.5	591	74	7.6	139	212	28.53	28.55	28.79	-7.89E-04
2019/3/20	2824.23	3835.44	68.5	2.83	1225	596.4	60	7.62	144	197	28.52	28.87	29.31	-1.27E-04
2019/3/21	2854.88	3836.89	67.86	2.82	1233.5	597.8	71	7.64	146	221	28.61	27.81	28.55	4.96E-04
2019/3/22	2800.71	3833.8	67.03	2.75	1248.5	597.6	44	7.61	63	198	28.6	28.79	28.87	4.76E-04
2019/3/25	2798.36	3742.83	67.21	2.78	1233	594.6	49	7.58	152	278	28.7	28.5	27.81	1.75E-04
2019/3/26	2818.46	3700.44	67.97	2.75	1230	597.6	72	7.59	140	233	28.39	28.53	28.79	8.28E-05
2019/3/27	2805.37	3743.39	67.83	2.73	1229.5	593.2	65	7.57	165	208	28.45	28.52	28.5	2.73E-04
2019/3/28	2815.44	3728.4	67.82	2.72	1228.5	594.2	76	7.57	134	203	28.56	28.61	28.53	9.78E-04
2019/3/29	2834.4	3872.34	68.39	2.67	1230.5	593.6	82	7.56	127	217	28.46	28.6	28.52	5.82E-04
2019/4/1	2867.19	3973.93	69.01	2.7	1248.5	608.8	74	7.54	147	244	28.29	28.7	28.61	6.97E-04
2019/4/2	2867.24	3971.29	69.37	2.69	1237.5	605.2	55	7.53	134	269	28.99	28.39	28.6	4.61E-04
2019/4/3	2873.4	4022.16	69.31	2.67	1248	614.8	50	7.53	146	198	28.55	28.45	28.7	3.45E-04
2019/4/4	2879.39	4062.23	69.4	2.64	1247.5	614.4	70	7.54	129	273	28.51	28.56	28.39	1.64E-04
2019/4/8	2895.77	4057.23	71.1	2.71	1258.5	619	73	7.54	191	244	28.64	28.46	28.45	-2.19E-03
2019/4/9	2878.2	4075.43	70.61	2.71	1336	616.6	42	7.56	159	257	28.07	28.29	28.56	2.60E-04
2019/4/10	2888.21	4085.85	71.73	2.7	1322	618.4	42	7.56	159	255	27.61	28.99	28.46	-2.82E-04
2019/4/11	2888.32	3997.58	70.83	2.67	1312.5	619	52	7.56	133	240	27.54	28.55	28.29	-3.56E-04
2019/4/12	2907.41	3988.62	71.55	2.65	1317.5	623	56	7.57	122	205	28.5	28.51	28.99	7.23E-04
2019/4/15	2905.58	3975.52	71.18	2.59	1326	619.2	68	7.59	132	215	31.33	28.64	28.55	-8.52E-04
2019/4/16	2907.06	4085.79	71.72	2.57	1319.5	621.6	52	7.58	141	280	28.58	28.07	28.51	6.75E-04
2019/4/17	2900.45	4087.24	71.62	2.51	1324.5	620.2	65	7.57	135	227	29.38	27.61	28.64	-2.92E-04
2019/4/18	2905.03	4072.08	71.97	2.49	1318	587.8	71	7.56	135	215	29.48	27.54	28.07	5.56E-04
2019/4/19	2906.5	4120.61	73.01	2.51	1336.5	588.2	68	7.53	125	236	30.96	28.5	27.61	-1.81E-04
2019/4/22	2907.97	4025.61	74.04	2.53	1330.5	596.8	78	7.54	154	194	28.5	31.33	27.54	-3.39E-04
2019/4/23	2933.68	4019.01	74.51	2.45	1337.5	600.2	58	7.55	144	243	28.73	28.58	28.5	7.68E-05
2019/4/24	2927.25	4030.09	74.57	2.47	1350	604.4	88	7.54	133	221	29.64	29.38	31.33	2.26E-04
2019/4/25	2926.17	3941.82	74.35	2.51	1345	603.2	80	7.51	145	233	29	29.48	28.58	-2.19E-05
2019/4/26	2939.88	3889.27	72.15	2.58	1347	607	51	7.5	143	214	28.38	30.96	29.38	5.84E-04
2019/4/29	2943.03	3900.33	72.04	2.59	1354.5	607.4	22	7.5	129	184	29.7	28.5	29.48	-3.78E-04
2019/4/30	2945.83	3913.21	72.8	2.57	1352	616.2	57	7.53	63	204	29.9	28.73	30.96	1.43E-03
2019/5/6	2932.47	3684.62	71.24	2.52	1362.5	610.8	59	7.53	145	235	30.49	29.64	28.5	3.89E-04
2019/5/7	2884.05	3720.67	69.88	2.54	1373	605	54	7.56	140	234	32.88	29	28.73	-1.43E-04
2019/5/8	2879.42	3667.46	70.37	2.6	1368	599.2	65	7.56	82	212	32.99	28.38	29.64	1.16E-03
2019/5/9	2870.72	3599.7	70.39	2.6	1357	598.4	68	7.58	199	223	32.98	29.7	29	-3.86E-04
2019/5/10	2881.4	3730.45	70.62	2.62	1362	600.8	79	7.62	186	187	32.99	29.9	28.38	-1.21E-05
2019/5/13	2811.87	3668.73	70.23	2.62	1350.5	607.2	116	7.63	169	235	33.95	30.49	29.7	-3.06E-04
2019/5/14	2834.41	3645.15	71.24	2.65	1337	603	116	7.68	182	191	32.59	32.88	29.9	3.95E-04
2019/5/15	2850.96	3727.09	71.77	2.61	1370	600.6	42	7.69	282	232	32.99	32.99	30.49	-3.54E-04
2019/5/16	2876.32	3743.96	72.62	2.64	1369	601.8	59	7.7	216	212	35.84	32.98	32.88	2.23E-05
2019/5/17	2859.53	3648.76	72.21	2.62	1390	597.4	56	7.69	216	205	35.82	32.99	32.99	-6.38E-04
2019/5/20	2840.23	3617.79	71.97	2.67	1387	599.2	79	7.71	166	205	34.67	33.95	32.98	1.02E-05
2019/5/21	2864.36	3666.78	72.18	2.62	1403.5	595.4	77	7.71	154	200	35.45	32.59	32.99	-4.95E-04
2019/5/22	2856.27	3649.38	70.99	2.55	1387.5	592.4	96	7.71	156	218	35.63	32.99	33.95	5.85E-05
2019/5/23	2822.24	3583.96	67.76	2.58	1392	594	103	7.7	154	200	35.71	35.84	32.59	-3.93E-04
2019/5/24	2826.06	3593.91	68.69	2.6	1418	589.6	78	7.71	152	208	36.94	35.82	32.99	-1.46E-03
2019/5/27	2814.23	3637.2	70.11	2.59	1388	585.4	66	7.73	137	235	36.88	34.67	35.84	2.25E-04
2019/5/28	2802.39	3672.26	70.11	2.58	1383	585.8	63	7.72	132	189	38.66	35.45	35.82	-3.20E-04
2019/5/29	2783.02	3663.91	69.45	2.62	1391.5	581	51	7.71	155	208	40.88	35.63	34.67	3.77E-04
2019/5/30	2788.86	3641.18	66.87	2.56	1396.5	579.6	50	7.7	131	185	44.9	35.71	35.45	7.43E-05
2019/5/31	2752.06	3629.79	64.49	2.46	1386	570	69	7.68	148	188	46.9	36.94	35.63	-3.79E-04
2019/6/3	2744.45	3632.01	61.28	2.41	1369	574.8	68	7.7	148	207	51.59	36.88	35.71	-5.71E-04
2019/6/4	2803.27	3598.47	61.97	2.42	1380.5	578.2	77	7.74	141	238	52.43	38.66	36.94	2.34E-03
2019/6/5	2826.15	3597.11	60.63	2.37	1378	576.8	61	7.76	151	201	53.85	40.88	36.88	-6.44E-04
2019/6/6	2843.49	3564.68	61.67	2.34	1388.5	582	56	7.75	141	180	50.72	44.9	38.66	-1.11E-03
2019/6/10	2886.73	3610.74	62.29	2.36	1415	587	79	7.8	135	177	45.65	46.9	40.88	-4.05E-04
2019/6/11	2885.72	3719.28	62.29	2.4	1437	593.8	66	7.81	137	211	41.09	51.59	44.9	2.34E-04
2019/6/12	2879.84	3691.1	59.97	2.38	1399	593.6	65	7.81	141	235	36.98	52.43	46.9	-1.68E-04
2019/6/13	2891.64	3685.39	61.31	2.33	1405	589.2	64	7.8	188	189	33.78	53.85	51.59	5.01E-04
2019/6/14	2886.98	3654.88	62.01	2.39	1386	589.2	63	7.79	151	186	30.55	50.72	52.43	-5.15E-04
2019/6/17	2889.67	3654.82	60.94	2.38	1383.5	591.2	28	7.76	154	180	28.65	45.65	53.85	-7.80E-05
2019/6/18	2917.75	3667.62	62.14	2.33	1389	597.6	26	7.75	161	178	31.19	41.09	50.72	-1.53E-04
2019/6/19	2926.46	3715.94	61.82	2.28	1393	596.4	36	7.73	169	210	34.31	36.98	45.65	-9.76E-05
2019/6/20	2954.18	3828.52	64.45	2.21	1398.5	600.8	37	7.74	160	190	37.74	33.78	41.09	-5.62E-04
2019/6/21	2950.46	3833.94	65.2	2.2	1393.5	604.6	53	7.73	244	175	34.79	30.55	36.98	2.17E-04
2019/6/24	2945.35	3841.27	64.86	2.3	1376	606.4	69	7.79	169	219	36.54	28.65	33.78	5.95E-04
2019/6/25	2917.38	3801.31	65.05	2.28	1381.5	605.4	85	7.82	155	205	36.99	31.19	30.55	-5.17E-04
2019/6/26	2913.78	3794.33	66.49	2.27	1378.5	595.6	85	7.81	162	193	36.96	34.31	28.65	5.89E-04
2019/6/27	2924.92	3834.82	66.55	2.32	1375	596.8	83	7.82	143	190	37.62	37.74	31.19	-5.07E-04
2019/6/28	2941.76	3825.59	66.55	2.32	1392.5	603.8	56	7.82	149	195	36.73	34.79	34.31	2.18E-04
2019/7/1	2964.33	3935.81	65.06	2.27	1404	598.8	67	7.81	137	192	38.48	36.54	37.74	-1.45E-06
2019/7/2	2973.01	3937.17	62.4	2.24	1400	599.8	97	7.73	156	181	37.76	36.99	34.79	2.80E-04
2019/7/3	2995.82	3893.53	63.82	2.29	1374	589	88	7.75	156	183	38.23	36.96	36.54	-3.32E-04
2019/7/4	2993.12	3873.1	63.3	2.34	1376	585.4	59	7.75	145	161	39.42	37.62	36.99	1.07E-04
2019/7/5	2990.41	3893.2	64.23	2.4	1368	589.8	61	7.75	152	200	39.01	36.73	36.96	-1.17E-04
2019/7/8	2975.95	3802.79	64.11	2.4	1374	586.4	56.2	7.73	161	191	39.1	38.48	37.62	-1.18E-04
2019/7/9	2979.63	3793.13	64.16	2.43	1384	583	51.4	7.72	152	223	38.55	37.76	36.73	5.85E-05
2019/7/10	2993.07	3786.74	67.01	2.45	1373	581.8	46.6	7.71	135	279	40.85	38.23	38.48	4.33E-04
2019/7/11	2999.91	3785.22	66.52	2.41	1394	583.2	41.8	7.73	148	319	40.65	39.42	37.76	3.48E-04
2019/7/12	3013.77	3808.73	66.72	2.46	1396.5	582	37	7.73	139	188	40.81	39.01	38.23	-6.23E-04
2019/7/15	3014.3	3824.19	66.48	2.4	1398	581	49	7.74	83	203	39.53	39.1	39.42	3.31E-04
2019/7/16	3004.04	3806.84	64.35	2.32	1420.5	584	43	7.74	142	208	39.74	38.55	39.01	3.67E-04
2019/7/17	2984.42	3804.64	63.66	2.31	1413.5	576.6	52	7.72	167	222	39.67	40.85	39.1	-8.85E-04
2019/7/18	2995.11	3768.4	61.93	2.29	1415	579.6	33	7.72	156	206	39.43	40.65	38.55	8.11E-05
2019/7/19	2976.61	3807.96	62.47	2.25	1418	586	35	7.73	152	177	39.16	40.81	40.85	5.04E-04
2019/7/22	2985.03	3781.68	63.26	2.32	1395.5	586.2	51	7.71	159	206	39.29	39.53	40.65	4.29E-05
2019/7/23	3005.47	3789.91	63.83	2.29	1393.5	593	39	7.71	152	200	39.25	39.74	40.81	6.07E-06
2019/7/24	3019.56	3819.83	63.18	2.23	1409	593.2	36	7.68	74	186	38.65	39.67	39.53	1.65E-04
2019/7/25	3003.67	3851.07	63.39	2.24	1409	592.4	40	7.66	85	169	38.9	39.43	39.74	3.07E-04
2019/7/26	3025.86	3858.57	63.46	2.15	1402	591	40	7.67	139	173	39.26	39.16	39.67	-1.41E-03
2019/7/29	3020.97	3854.27	63.71	2.12	1393	591.4	43.4	7.66	141	184	38.9	39.29	39.43	4.89E-04
2019/7/30	3013.18	3870.32	64.72	2.14	1397.5	587.4	46.9	7.67	161	175	38.91	39.25	39.16	-2.34E-04
2019/7/31	2980.38	3835.36	65.17	2.24	1399.5	587.8	50.3	7.68	148	184	38.7	38.65	39.29	5.79E-04
2019/8/1	2953.56	3803.47	60.5	2.17	1391.5	583.4	53.7	7.64	145	185	40.66	38.9	39.25	-3.60E-04
2019/8/2	2932.05	3747.44	61.89	2.14	1401.5	580.6	57.1	7.64	76	155	38.6	39.26	38.65	4.83E-04
2019/8/5	2844.74	3675.69	59.81	2.09	1400.5	577	60.6	7.68	203	140	38.07	38.9	38.9	-1.25E-04
2019/8/6	2881.77	3636.33	58.94	2.1	1406	578	64	7.83	150	168	38.08	38.91	39.26	-6.99E-05
2019/8/7	2883.98	3621.43	56.23	2.09	1395.5	578.4	57	7.85	139	186	37.52	38.7	38.9	5.29E-04
2019/8/8	2938.09	3669.29	57.38	2.12	1411	577.6	52	7.86	143	150	38	40.66	38.91	-5.01E-04
2019/8/9	2918.65	3633.53	58.53	2.13	1416	574.4	57	7.85	127	150	37.98	38.6	38.7	1.87E-04
2019/8/12	2883.09	3699.1	58.57	2.11	1409	578.4	59.3	7.88	149	149	37.84	38.07	40.66	6.38E-05
2019/8/13	2926.32	3665.75	61.3	2.16	1414	573.2	61.5	7.89	78	150	36.25	38.08	38.6	5.72E-05
2019/8/14	2840.6	3682.4	59.48	2.16	1395	579	63.8	7.88	154	159	35.27	37.52	38.07	1.69E-04
2019/8/15	2847.6	3694	58.23	2.22	1391.5	580.6	66	7.83	152	169	33.29	38	38.08	-1.18E-05
2019/8/16	2888.68	3710.54	58.64	2.2	1328.5	583.8	68.3	7.81	135	150	33.53	37.98	37.52	1.16E-04
2019/8/19	2923.65	3791.09	59.74	2.2	1338.5	582.8	70.5	7.81	143	181	32.61	37.84	38	4.47E-04
2019/8/20	2900.51	3787.73	60.03	2.22	1338	585	72.8	7.81	148	165	33.51	36.25	37.98	-1.34E-03
2019/8/21	2924.43	3781.76	60.3	2.17	1325.5	583.2	75	7.82	82	182	33.55	35.27	37.84	-6.23E-05
2019/8/22	2922.95	3793.51	59.92	2.15	1334	587	67	7.82	68	171	35.17	33.29	36.25	1.13E-03
2019/8/23	2847.11	3820.86	59.34	2.16	1328.5	585.8	76	7.83	68	149	36.48	33.53	35.27	1.71E-04
2019/8/26	2878.38	3765.91	58.7	2.23	1301	586.6	47	7.86	138	179	36.33	32.61	33.29	-6.59E-04
2019/8/27	2869.16	3816.95	59.51	2.2	1298.5	590.2	42	7.88	177	180	35.17	33.51	33.53	-4.81E-04
2019/8/28	2887.94	3802.58	60.49	2.23	1305	581	26	7.89	129	179	35.29	33.55	32.61	1.68E-03
2019/8/29	2924.58	3790.19	61.08	2.29	1290.5	579	35.7	7.89	137	166	34.94	35.17	33.51	-2.00E-03
2019/8/30	2926.46	3799.59	60.43	2.28	1308	583.4	45.3	7.87	131	153	34.57	36.48	33.55	1.69E-04
2019/9/2	2916.37	3848.32	58.66	2.32	1315.5	584.6	55	7.82	68	214	34.57	36.33	35.17	3.56E-04
2019/9/3	2906.27	3853.61	58.26	2.35	1309	584.2	42	7.81	125	177	34.93	35.17	36.48	-2.56E-04
2019/9/4	2937.78	3886	60.7	2.44	1319	590.2	48	7.8	147	170	34.78	35.29	36.33	9.96E-05
2019/9/5	2976	3925.32	60.95	2.44	1327.5	592.2	57	7.83	66	178	34.89	34.94	35.17	3.40E-04
2019/9/6	2978.71	3948.51	61.54	2.49	1323	593.6	49	7.84	127	151	34.29	34.57	35.29	-2.18E-05
2019/9/9	2978.43	3972.95	62.59	2.61	1343.5	592	81	7.82	139	174	33.31	34.57	34.94	2.39E-05
2019/9/10	2979.39	3959.27	62.38	2.58	1337.5	590.4	76	7.84	143	187	33.89	34.93	34.57	6.81E-04
2019/9/11	3000.93	3930.1	60.81	2.55	1350	591	76	7.84	137	180	33.5	34.78	34.57	-1.57E-04
2019/9/12	3009.57	3972.38	60.38	2.58	1358	581.6	83	7.82	141	172	32.65	34.89	34.93	-3.53E-04
2019/9/16	2997.96	3957.72	69.02	2.69	1357.5	582.6	49	7.83	148	182	32.99	34.29	34.78	-2.30E-05
2019/9/17	3005.7	3891.22	64.55	2.66	1346	584.8	46	7.78	169	225	32.98	33.31	34.89	-6.62E-05
2019/9/18	3006.73	3910.08	63.6	2.64	1334	583.8	48	7.83	147	229	32.95	33.89	34.29	-7.15E-05
2019/9/19	3006.79	3924.38	64.4	2.55	1319	582	64	7.81	158	214	32.37	33.5	33.31	-6.49E-04
2019/9/20	2992.07	3935.65	64.28	2.54	1296	576.4	43	7.82	145	226	32.65	32.65	33.89	5.27E-04
2019/9/23	2991.78	3890.66	64.77	2.53	1300	573	51	7.8	185	227	32.08	32.99	33.5	-9.10E-04
2019/9/24	2966.6	3901.08	63.1	2.5	1245.5	572.2	59	7.8	263	220	32.6	32.98	32.65	7.08E-04
2019/9/25	2984.87	3870.98	62.39	2.51	1256	576.2	68	7.79	219	219	32.88	32.95	32.99	3.52E-04
2019/9/26	2977.62	3841.14	62.74	2.45	1253	573.6	76	7.78	160	183	32.97	32.37	32.98	8.25E-04
2019/9/27	2961.79	3852.65	61.91	2.4	1236	568	66	7.75	148	183	32.95	32.65	32.95	-1.19E-03
2019/9/30	2976.74	3814.53	60.78	2.33	1244	570.2	75	7.75	138	167	32.85	32.08	32.37	3.00E-04
2019/10/8	2893.06	3837.68	58.24	2.29	1260	567.2	22	7.78	160	185	32.61	32.6	32.65	5.41E-04
2019/10/9	2919.4	3843.24	58.32	2.24	1251	566.8	36	7.77	162	193	33.42	32.88	32.08	3.57E-04
2019/10/10	2938.13	3874.64	59.1	2.21	1253.5	567	60	7.79	174	171	32.13	32.97	32.6	-1.02E-03
2019/10/11	2970.27	3911.73	60.51	2.22	1250	565.6	32	7.8	182	166	32.43	32.95	32.88	5.73E-04
2019/10/14	2966.15	3953.24	59.35	2.28	1233	561.8	54	7.8	166	240	32.12	32.85	32.97	-3.52E-04
2019/10/15	2995.68	3936.25	58.74	2.34	1242	559	45	7.79	143	229	32.95	32.61	32.95	5.57E-04
2019/10/16	2989.69	3922.69	59.42	2.29	1217	557	33	7.81	154	199	32.78	33.42	32.85	7.05E-04
2019/10/17	2997.95	3925.22	59.91	2.32	1236.5	558.4	45	7.84	172	229	32.98	32.13	32.61	-6.94E-04
2019/10/18	2986.2	3869.38	59.42	2.36	1239.5	558.8	48	7.86	137	186	32.96	32.43	33.42	2.84E-04
2019/10/21	3006.72	3880.84	58.96	2.24	1236.5	558.8	69	7.88	129	240	33.22	32.12	32.13	5.50E-04
2019/10/22	2995.99	3895.88	59.7	2.28	1240	558.8	60	7.88	132	210	32.98	32.95	32.43	-1.97E-04
2019/10/23	3004.52	3871.08	61.17	2.28	1252	556.8	45	7.87	131	261	32.3	32.78	32.12	-3.27E-04
2019/10/24	3010.29	3870.67	61.67	2.33	1256.5	555.4	50	7.87	72	214	32.45	32.98	32.95	5.07E-05
2019/10/25	3022.55	3896.79	62.02	2.32	1257.5	560	43	7.86	172	193	32.45	32.96	32.78	1.96E-04
2019/10/28	3039.42	3926.59	61.57	2.56	1248	562.4	49	7.84	185	261	32.2	33.22	32.98	1.19E-04
2019/10/29	3036.89	3910.23	61.59	2.63	1259	556.2	73	7.84	141	229	31.04	32.98	32.96	-1.04E-04
2019/10/30	3046.77	3891.23	60.61	2.69	1260.5	556.6	95	7.84	166	247	30.5	32.3	33.22	1.03E-03
2019/10/31	3037.56	3886.75	60.23	2.64	1236	543.6	94	7.87	149	233	30.07	32.45	32.98	-3.06E-04
2019/11/1	3066.91	3952.39	61.69	2.7	1237	542	86	7.85	172	214	30.06	32.45	32.3	3.38E-05
2019/11/4	3078.27	3978.12	62.13	2.82	1224.5	545	103	7.85	164	220	30.95	32.2	32.45	3.79E-04
2019/11/5	3074.62	4002.81	62.96	2.87	1247.5	546	85	7.83	153	270	30.6	31.04	32.45	-9.02E-05
2019/11/6	3076.78	3984.88	61.74	2.83	1234	543.6	69	7.76	138	247	29.6	30.5	32.2	-9.91E-04
2019/11/7	3085.18	3991.87	62.29	2.79	1239	544.2	67	7.75	178	225	28.69	30.07	31.04	8.70E-04
2019/11/8	3093.08	3973.01	62.51	2.79	1240	552.6	74	7.73	149	203	29.64	30.06	30.5	1.42E-04
2019/11/11	3087.01	3902.98	62.18	2.64	1224.5	549.8	77	7.71	148	222	28.99	30.95	30.07	5.62E-04
2019/11/12	3091.84	3903.69	62.06	2.62	1229.5	550.6	66	7.72	178	279	28.16	30.6	30.06	-1.06E-03
2019/11/13	3094.04	3899.98	62.37	2.67	1229.5	557	54	7.71	171	214	28.87	29.6	30.95	3.14E-04
2019/11/14	3096.63	3905.86	62.28	2.64	1238.5	556	51	7.71	168	259	30.79	28.69	30.6	8.81E-04
2019/11/15	3120.46	3877.09	63.3	2.68	1228.5	554	60	7.73	173	182	29.86	29.64	29.6	-5.69E-04
2019/11/18	3122.03	3907.93	62.44	2.54	1228.5	551.4	55	7.74	162	222	28.1	28.99	28.69	-2.07E-04
2019/11/19	3120.18	3947.04	60.91	2.51	1258.5	552.6	72	7.76	155	205	28.59	28.16	29.64	-1.83E-04
2019/11/20	3108.46	3907.86	62.4	2.56	1266	552.4	68	7.77	192	257	27.52	28.87	28.99	-9.69E-04
2019/11/21	3103.54	3889.6	63.97	2.63	1257.5	555.6	79	7.78	162	229	25.06	30.79	28.16	2.14E-04
2019/11/22	3110.29	3849.99	63.39	2.7	1249.5	554.4	93	7.78	180	207	25.76	29.86	28.87	5.31E-04
2019/11/25	3133.64	3878.21	63.65	2.58	1259	555.6	26	7.76	147	231	25.57	28.1	30.79	-3.05E-04
2019/11/26	3140.52	3891.65	64.27	2.53	1230.5	551.8	36	7.75	163	235	25.3	28.59	29.86	1.91E-04
2019/11/27	3153.63	3875.62	64.06	2.49	1230.5	546	25	7.75	160	296	25.3	27.52	28.1	-1.93E-05
2019/11/28	3147.31	3862.3	63.87	2.4	1224.5	546.2	90	7.73	152	242	25.15	25.06	28.59	-2.42E-04
2019/11/29	3140.98	3828.67	62.43	2.31	1227	553.8	55	7.74	167	172	24.95	25.76	27.52	-1.03E-04
2019/12/2	3113.87	3836.06	60.92	2.34	1237.5	554	86	7.74	164	228	24.74	25.57	25.06	-5.28E-05
2019/12/3	3093.2	3851.09	60.82	2.44	1238.5	551.6	82	7.78	186	188	25.16	25.3	25.76	9.45E-04
2019/12/4	3112.76	3849.82	63	2.41	1229	552	87	7.79	154	246	25.21	25.3	25.57	-3.60E-04
2019/12/5	3117.43	3879.36	63.39	2.42	1235	553.6	65	7.81	175	229	25.02	25.15	25.3	4.79E-04
2019/12/6	3145.91	3902.39	64.39	2.35	1236	552.8	130	7.82	153	191	25.17	24.95	25.3	1.73E-05
2019/12/9	3135.96	3895.45	64.25	2.25	1243.5	544.6	85	7.79	153	210	25.21	24.74	25.15	-3.35E-04
2019/12/10	3132.52	3900.38	64.34	2.26	1242	539	104	7.79	190	203	25.3	25.16	24.95	4.24E-04
2019/12/11	3141.63	3902.75	63.72	2.25	1235.5	535.6	108	7.81	162	223	26.33	25.21	24.74	4.78E-04
2019/12/12	3168.57	3891.02	64.2	2.34	1233	535	88	7.82	171	211	27.14	25.02	25.16	3.27E-05
2019/12/13	3168.8	3968.22	65.22	2.31	1233	536.4	135	7.85	167	189	27.22	25.17	25.21	7.25E-04
2019/12/16	3191.45	3987.55	65.34	2.35	1244.5	544	77	7.78	173	184	27.29	25.21	25.02	4.12E-05
2019/12/17	3192.52	4041.8	66.1	2.32	1244.5	542	67	7.79	185	196	27.3	25.3	25.17	-4.57E-04
2019/12/18	3191.14	4032.78	66.17	2.29	1174	544.8	86	7.8	185	196	27.33	26.33	25.21	3.70E-04
2019/12/19	3205.37	4027.15	66.54	2.29	1184.5	547	47	7.78	147	184	27.18	27.14	25.3	-3.98E-04
2019/12/20	3221.22	4017.25	66.14	2.33	1184	551.6	64	7.79	147	150	26.8	27.22	26.33	-7.86E-05
2019/12/23	3224.01	3967.1	66.39	2.2	1168.5	554.2	61	7.77	167	175	27.09	27.29	27.14	-6.35E-06
2019/12/24	3223.38	3992.96	67.2	2.2	1150.5	554	101	7.78	151	184	27	27.3	27.22	2.10E-05
2019/12/25	3231.65	3990.87	67.56	2.24	1151.5	552.2	57	7.77	162	173	27.11	27.33	27.29	-1.15E-03
2019/12/26	3239.91	4025.99	67.92	2.27	1142	550	96	7.75	152	190	27	27.18	27.3	-6.15E-04
2019/12/27	3240.02	4022.03	68.16	2.25	1147	552.6	96	7.76	170	161	26.71	26.8	27.33	-4.23E-04
2019/12/30	3221.29	4081.63	68.47	2.19	1155	557.2	114	7.81	154	173	26.98	27.09	27.18	1.52E-03
2019/12/31	3230.78	4096.58	66	2.18	1164.5	556.8	105	7.82	76	195	27.86	27	26.8	-6.00E-05
2020/1/2	3257.85	4152.24	66.25	2.13	1176.5	556.6	104	7.81	145	169	26.66	27.11	27.09	1.31E-03
2020/1/3	3234.85	4144.96	68.6	2.11	1178.5	552.2	130	7.79	138	155	27.96	27	27	-6.39E-04
2020/1/6	3246.28	4129.3	68.91	2.15	1178	552.8	28	7.78	166	185	26.93	26.71	27.11	-6.74E-05
2020/1/7	3237.18	4160.23	68.27	2.15	1191.5	553.8	27	7.8	160	208	28.8	26.98	27	-4.37E-04
2020/1/8	3253.05	4112.32	65.44	2.15	1206.5	558.2	54	7.75	155	177	27.03	27.86	26.71	3.40E-04
2020/1/9	3274.7	4164.37	65.37	2.17	1202.5	556.6	25	7.72	158	178	28.13	26.66	26.98	-5.52E-05
2020/1/10	3265.35	4163.18	64.98	2.21	1208	557.4	41	7.7	161	145	27.88	27.96	27.86	3.84E-05
2020/1/13	3288.13	4203.99	64.2	2.19	1209	554.2	65	7.7	151	155	27.84	26.93	26.66	-3.05E-04
2020/1/14	3283.15	4189.89	64.49	2.18	1212	556.8	143	7.68	145	158	27.46	28.8	27.96	-5.27E-04
2020/1/15	3289.29	4166.73	64	2.12	1211	550.6	123	7.66	146	175	27.85	27.03	26.93	-5.52E-04
2020/1/16	3316.81	4149.04	64.62	2.08	1224.5	550.4	81	7.67	150	164	27.44	28.13	28.8	1.32E-03
2020/1/17	3329.62	4154.85	64.85	2	1220	551	61	7.67	157	146	29.29	27.88	27.03	-2.40E-04
2020/1/20	3325.21	4185.83	65.2	1.95	1228	550.4	122	7.62	133	148	27.49	27.84	28.13	-2.39E-04
2020/1/21	3320.79	4114.31	64.59	1.9	1226.5	546	120	7.61	139	125	28.77	27.46	27.88	2.95E-04
2020/1/22	3321.75	4131.93	63.21	1.91	1220	546.8	99	7.63	78	141	28.4	27.85	27.84	-9.49E-04
2020/1/23	3325.54	4003.9	62.04	1.91	1213.5	546.2	108	7.64	130	69	27.51	27.44	27.46	5.29E-05
2020/3/23	2237.4	3530.31	27.03	1.59	1243.5	516.2	65	7.58	201	204	27.34	29.29	27.85	-3.46E-04
2020/3/24	2447.33	3625.11	27.15	1.68	1271	523	56	7.64	204	189	25.59	27.49	27.44	6.25E-05
2020/3/25	2475.56	3722.52	27.39	1.72	1260.5	521	45	7.64	166	259	25.79	28.77	29.29	-3.22E-04
2020/3/26	2630.07	3698.05	26.34	1.7	1250.5	521.8	39	7.7	177	162	25.51	28.4	27.49	6.15E-04
2020/3/27	2541.47	3710.06	24.93	1.67	1254	515.6	19	7.77	156	160	27.38	27.51	28.77	8.31E-06
2020/3/30	2626.65	3674.11	22.76	1.7	1242	501.6	22	7.83	151	169	25.59	27.34	28.4	-1.54E-04
2020/3/31	2584.59	3686.16	22.74	1.64	1260.5	499.6	35	7.81	152	201	25.5	25.59	27.51	-1.29E-04
2020/4/1	2470.5	3675.08	24.74	1.59	1243.5	492.6	40	7.81	157	167	25.96	25.79	27.34	8.60E-06
2020/4/2	2526.9	3734.53	29.74	1.55	1119	507.4	51	7.77	146	150	25.89	25.51	25.59	3.91E-04
2020/4/3	2488.65	3713.22	34.11	1.66	1075	498.8	65	7.71	78	155	25.69	27.38	25.79	-5.06E-04
2020/4/7	2659.41	3798.02	31.87	1.91	1088	500.2	58	7.66	149	162	25.71	25.59	25.51	2.28E-04
2020/4/8	2749.98	3780.34	32.84	1.79	1096.5	495.2	57	7.68	152	170	25.41	25.5	27.38	-3.21E-04
2020/4/9	2789.82	3792.81	31.48	1.75	1103.5	494.8	59	7.66	141	176	25.95	25.96	25.59	1.40E-04
2020/4/10	2775.73	3769.18	31.61	1.74	1131	499.4	69	7.69	148	162	25.12	25.89	25.5	-3.88E-04
2020/4/13	2761.63	3753.26	31.74	1.73	1132	488	46	7.69	137	173	24.49	25.69	25.96	-1.57E-05
2020/4/14	2846.06	3825.7	29.6	1.63	1130.5	479.8	51	7.68	152	186	26.6	25.71	25.89	2.59E-04
2020/4/15	2783.36	3797.36	27.69	1.59	1124	494	48	7.73	151	164	25.97	25.41	25.69	5.01E-04
2020/4/16	2799.55	3802.38	27.82	1.69	1137	493	62	7.71	141	164	26.5	25.95	25.71	5.75E-04
2020/4/17	2874.56	3839.49	28.08	1.76	1136.5	498.6	75	7.68	150	140	27.76	25.12	25.41	-1.10E-03
2020/4/20	2823.16	3853.46	25.57	1.94	1132	499.8	56	7.68	150	141	26.49	24.49	25.95	-3.06E-04
2020/4/21	2736.56	3808.05	19.33	1.83	1108	496.2	46	7.68	89	163	25.85	26.6	25.12	8.55E-04
2020/4/22	2799.31	3839.38	20.37	1.91	1117	489.4	56	7.7	162	171	26.89	25.97	24.49	-1.24E-04
2020/4/23	2797.8	3829.75	21.33	1.95	1100.5	492.6	63	7.67	93	204	26.24	26.5	26.6	1.24E-04
2020/4/24	2836.74	3796.97	21.44	1.87	1093	493.4	50	7.63	153	190	25.93	27.76	25.97	-2.35E-04
2020/4/27	2878.48	3822.77	19.99	1.92	1075	487.8	58	7.65	175	165	25.56	26.49	26.5	3.85E-04
2020/4/28	2863.39	3849.15	20.46	1.95	1035.5	488.2	57	7.66	167	200	25.58	25.85	27.76	-2.64E-04
2020/4/29	2939.51	3867.03	22.54	1.88	1039.5	492.2	72	7.66	149	182	27.58	26.89	26.49	-3.83E-04
2020/4/30	2912.43	3912.58	25.27	1.94	1069	499.8	70	7.67	156	159	25.77	26.24	25.85	2.77E-04
2020/5/6	2848.42	3936.25	29.72	1.95	1081	500.8	49	7.66	160	150	25.93	25.93	26.89	-5.92E-05
2020/5/7	2881.19	3924.89	29.46	1.9	1088.5	500.8	51	7.65	146	154	25.5	25.56	26.24	-3.32E-04
2020/5/8	2929.8	3963.62	30.97	1.83	1090	506.4	32	7.67	146	173	25.95	25.58	25.93	8.77E-05
2020/5/11	2930.32	3960.18	29.63	1.85	1080.5	509.8	65	7.67	147	202	25.38	27.58	25.56	4.23E-04
2020/5/12	2870.12	3960.24	29.98	1.7	1114.5	518.6	65	7.66	145	233	25.49	25.77	25.58	-1.49E-05
2020/5/13	2820	3968.25	29.19	1.64	1113	520	77	7.69	162	211	25.38	25.93	27.58	2.31E-04
2020/5/14	2852.5	3925.22	31.13	1.67	1127	526.4	74	7.68	158	234	25.48	25.5	25.77	4.73E-05
2020/5/15	2863.7	3912.82	32.5	1.64	1124.5	522.4	75	7.67	172	243	25.6	25.95	25.93	-2.73E-04
2020/5/18	2953.91	3922.91	34.81	1.77	1139	531.6	65	7.69	173	194	25.73	25.38	25.5	-5.99E-04
2020/5/19	2922.94	3956.25	34.65	1.8	1170.5	539.8	72	7.74	162	189	26.07	25.49	25.95	-1.02E-03
2020/5/20	2971.61	3935.22	35.75	1.78	1160	546.8	70	7.76	184	166	25.78	25.38	25.38	1.66E-03
2020/5/21	2948.51	3913.79	36.06	1.72	1165	536.2	50	7.78	166	187	26.29	25.48	25.49	2.65E-04
2020/5/22	2955.45	3824.06	35.13	1.89	1150	534.8	64	7.77	159	167	25.78	25.6	25.38	-1.31E-04
2020/5/25	2973.61	3829.32	35.53	1.91	1153.5	536.4	53	7.77	159	185	25.69	25.73	25.48	4.50E-04
2020/5/26	2991.77	3872.77	36.17	1.93	1156	529.6	48	7.77	185	178	25.23	26.07	25.6	-1.38E-03
2020/5/27	3036.13	3845.61	34.74	1.88	1163.5	522.2	62	7.81	188	174	25.05	25.78	25.73	-1.51E-04
2020/5/28	3029.73	3856.63	35.29	1.82	1159	528.4	64	7.85	167	156	25.29	26.29	26.07	4.47E-04
2020/5/29	3044.31	3867.02	35.33	1.84	1162	528	61	7.9	171	157	25.29	25.78	25.78	4.86E-04
2020/6/1	3055.73	3971.34	38.32	1.78	1170	527.4	58	7.93	160	157	25.29	25.69	26.29	-1.77E-05
2020/6/2	3080.82	3983.57	39.57	1.77	1177	528.2	46	7.92	171	163	25.2	25.23	25.78	-6.98E-04
2020/6/3	3122.87	3983.65	39.79	1.81	1174	523	41	7.95	169	181	25.07	25.05	25.69	2.16E-03
2020/6/4	3112.35	3982.19	39.99	1.82	1178	517.6	40	7.97	153	162	26.74	25.29	25.23	4.74E-05
2020/6/5	3193.93	4001.25	42.3	1.8	1169	534	42	8.05	185	184	24.73	25.29	25.05	-1.25E-03
2020/6/8	3232.39	4021.95	40.8	1.81	1192.5	544.2	46	8.02	157	182	25.19	25.29	25.29	1.30E-04
2020/6/9	3207.18	4047.03	41.18	1.76	1192	544	37	7.98	173	182	25.1	25.2	25.29	-3.83E-04
2020/6/10	3190.14	4039.71	41.73	1.79	1185.5	546.2	39	8.02	166	166	25.19	25.07	25.29	-8.28E-04
2020/6/11	3002.1	3995.88	38.55	1.82	1185.5	549.8	36	8.03	138	164	25	26.74	25.2	1.24E-04
2020/6/12	3041.31	4003.08	38.73	1.75	1187.5	544.8	35	8	147	145	25.07	24.73	25.07	7.79E-04
2020/6/15	3066.59	3954.99	39.72	1.67	1162.5	538	36	7.97	158	165	25.01	25.19	26.74	7.01E-04
2020/6/16	3124.74	4014.57	40.96	1.61	1185.5	538	32	8.02	160	173	24.9	25.1	24.73	-1.36E-04
2020/6/17	3113.49	4017.59	40.71	1.64	1171.5	541.2	29	7.98	206	174	24.88	25.19	25.19	-2.50E-04
2020/6/18	3115.34	4044.38	41.51	1.64	1190.5	544.6	23	7.97	185	152	24.88	25	25.1	2.34E-05
2020/6/19	3097.74	4098.71	42.19	1.67	1190.5	546	36	7.95	156	137	24.75	25.07	25.19	7.80E-05
2020/6/22	3117.86	4102.05	43.08	1.66	1176.5	545.8	23	7.92	208	144	24.76	25.01	25	-9.81E-05
2020/6/23	3131.29	4121.79	42.63	1.69	1190	542	21	7.96	188	150	24.75	24.9	25.07	1.92E-04
2020/6/24	3050.33	4138.99	40.31	1.66	1190	542.4	40	7.98	175	145	24.87	24.88	25.01	-3.31E-04
2020/6/29	3053.24	4109.72	41.71	1.69	1172.5	543	21	7.95	183	154	25.26	24.88	24.9	-2.90E-04
2020/6/30	3100.29	4163.96	41.15	1.76	1180.5	553.2	35	7.96	162	149	25.1	24.75	24.88	-6.64E-05
2020/7/1	3115.86	4247.78	42.03	1.7	1173	560.8	47	7.94	160	167	25.11	24.76	24.88	4.30E-05
2020/7/2	3130.01	4335.84	43.14	1.73	1193	561.2	43	7.94	181	173	26.39	24.75	24.75	-4.85E-05
2020/7/3	3130.01	4419.6	42.8	1.75	1192	564.2	28	7.94	182	152	26.49	24.87	24.76	1.17E-04
2020/7/6	3179.72	4670.09	43.1	1.83	1190.5	557.8	17	7.95	170	159	28	25.26	24.75	9.06E-04
2020/7/7	3145.32	4698.13	43.08	1.88	1186.5	559.8	23	7.95	184	164	27.9	25.1	24.87	6.57E-05
2020/7/8	3169.94	4774	43.29	1.82	1196.5	559	19	7.92	194	158	27.69	25.11	25.26	1.90E-04
2020/7/9	3152.05	4840.77	42.35	1.77	1218	556.6	42	7.94	183	160	27.57	26.39	25.1	-1.93E-04
2020/7/10	3185.04	4753.13	43.24	1.82	1197	557	57	7.89	160	180	27.42	26.49	25.11	-7.09E-04
2020/7/13	3155.22	4852.96	42.72	1.73	1209	561	25	7.91	163	190	27.1	28	26.39	1.56E-04
2020/7/14	3197.52	4806.69	42.9	1.74	1198	562.6	32	7.94	174	196	27.81	27.9	26.49	1.34E-04
2020/7/15	3226.56	4744.47	43.79	1.78	1195.5	559.2	20	7.98	173	203	27.69	27.69	28	-1.10E-03
2020/7/16	3215.57	4516.25	43.37	1.73	1202	558.8	35	7.98	156	189	27.71	27.57	27.9	8.56E-04
2020/7/17	3224.73	4544.7	43.14	1.71	1210.5	555	49	7.97	155	175	27.71	27.42	27.69	-1.14E-04
2020/7/20	3251.84	4680.3	43.28	1.64	1207.5	550.4	74	8	156	174	27.7	27.1	27.57	-1.76E-04
2020/7/21	3257.3	4691.04	44.32	1.67	1233.5	552.6	55	8	690	181	27.71	27.81	27.42	2.68E-04
2020/7/22	3276.02	4714.45	44.29	1.69	1222.5	546.6	43	8.04	1354	192	27.78	27.69	27.1	-9.05E-05
2020/7/23	3235.66	4712.44	43.31	1.78	1229	555	42	8.08	474	169	27.78	27.71	27.81	-1.08E-03
2020/7/24	3215.63	4505.59	43.34	1.86	1237	557.8	49	8.11	246	169	27.8	27.71	27.69	3.97E-04
2020/7/27	3239.41	4528.45	43.41	1.79	1224	550.2	21	8.15	213	190	27.85	27.7	27.71	3.11E-04
2020/7/28	3218.44	4568.26	43.22	1.86	1215	556.8	27	8.22	244	199	27.84	27.71	27.71	7.97E-06
2020/7/29	3258.44	4679.01	43.75	1.92	1221	555.2	45	8.2	225	189	27.8	27.78	27.7	-2.14E-04
2020/7/30	3246.22	4656.15	42.94	1.84	1206.5	553.8	45	8.24	244	201	27.88	27.78	27.71	-2.81E-04
2020/7/31	3271.12	4695.05	43.3	1.82	1219.5	550.6	42	8.29	188	177	27.88	27.8	27.78	2.66E-05
2020/8/3	3294.61	4771.31	44.15	2.1	1227.5	554.8	42.5	8.24	187	198	27.8	27.85	27.78	-5.29E-05
2020/8/4	3306.51	4775.8	44.43	2.18	1207.5	549	43.1	8.21	191	190	27.8	27.84	27.8	-2.09E-04
2020/8/5	3327.77	4777.11	45.17	2.21	1211.5	551.6	43.6	8.23	186	169	27.85	27.8	27.85	3.24E-04
2020/8/6	3349.16	4762.76	45.09	2.16	1219.5	556.4	44.2	8.24	206	182	27.85	27.88	27.84	1.37E-04
2020/8/7	3351.28	4707.93	44.4	2.24	1216.5	549.8	44.7	8.24	177	181	27.8	27.88	27.8	4.52E-04
2020/8/10	3360.47	4724.87	44.99	2.17	1210.5	549.4	45.3	8.21	178	191	27.8	27.8	27.88	-6.18E-04
2020/8/11	3333.69	4681.78	44.5	2.15	1196	559	45.8	8.18	177	197	27.84	27.8	27.88	1.65E-05
2020/8/12	3380.35	4647.64	45.43	2.15	1197.5	564.8	46.4	8.17	157	196	27.77	27.85	27.8	1.49E-04
2020/8/13	3373.43	4635.71	44.96	2.19	1185.5	572.8	46.9	8.19	174	197	27.87	27.85	27.8	-3.17E-04
2020/8/14	3372.85	4704.63	44.8	2.35	1194	568	47.5	8.2	175	174	27.85	27.8	27.85	3.24E-05
2020/8/17	3381.99	4815.23	45.37	2.34	1194	569	48	8.22	160	185	27.85	27.8	27.85	-1.49E-04
2020/8/18	3389.78	4812.76	45.46	2.41	1204.5	570	48.5	8.23	160	203	27.8	27.84	27.8	-4.40E-04
2020/8/19	3374.85	4740.68	45.37	2.43	1185	562.6	49.1	8.26	166	165	28.99	27.77	27.8	2.05E-03
2020/8/20	3385.51	4679.15	44.9	2.36	1200.5	568	49.6	8.21	167	167	29.45	27.87	27.84	-2.78E-04
2020/8/21	3397.16	4718.84	44.35	2.44	1198.5	563.8	50.2	8.2	159	174	29.35	27.85	27.77	4.43E-04
2020/8/24	3431.28	4755.85	45.13	2.51	1218	556.2	50.7	8.17	158	154	29.59	27.85	27.87	-1.44E-03
2020/8/25	3443.62	4761.95	45.86	2.58	1218.5	556	51.3	8.16	170	172	29.2	27.8	27.85	2.84E-04
2020/8/26	3478.73	4706.13	45.64	2.53	1218	558.6	51.8	8.18	159	199	29.18	28.99	27.85	-3.46E-04
2020/8/27	3484.55	4731.35	45.09	2.7	1223.5	568.6	52.4	8.15	190	221	29.1	29.45	27.8	-1.99E-05
2020/8/28	3508.01	4844.27	45.05	2.65	1231	574.2	52.9	8.14	173	201	29.01	29.35	28.99	3.31E-04
2020/8/31	3500.31	4816.22	45.28	2.63	1239.5	574.6	53.5	8.16	177	196	29	29.59	29.45	-7.17E-04
2020/9/1	3526.65	4842.12	45.58	2.52	1263.5	573.8	54	8.18	175	184	29	29.2	29.35	2.70E-04
2020/9/2	3580.84	4843.89	44.43	2.49	1276	577	59	8.15	185	223	29	29.18	29.59	6.23E-04
2020/9/3	3455.06	4817.1	44.07	2.48	1283.5	575	61	8.09	171	194	28.95	29.1	29.2	3.75E-04
2020/9/4	3426.96	4770.22	42.66	2.58	1281.5	577.4	56	8.1	225	185	28.95	29.01	29.18	-5.85E-04
2020/9/7	3379.4	4669.37	42.01	2.47	1286	580.6	60	8.1	205	201	28.94	29	29.1	-2.05E-04
2020/9/8	3331.84	4694.39	39.78	2.36	1263	585.2	69	8.08	167	188	28.96	29	29.01	4.31E-04
2020/9/9	3398.96	4584.59	40.79	2.39	1258.5	584.6	75	8.05	166	229	28.99	29	29	-2.89E-04
2020/9/10	3339.19	4581.98	40.06	2.31	1246.5	593	38	8.07	165	197	29.09	28.95	29	-2.68E-04
2020/9/11	3340.97	4627.28	39.83	2.25	1257	584.8	38	8.09	166	175	28.76	28.95	29	6.85E-04
2020/9/14	3383.54	4651.05	39.61	2.3	1263	590	46	8.09	158	211	29.28	28.94	28.95	2.23E-05
2020/9/15	3401.2	4688.48	40.53	2.36	1255.5	597.8	25	8.1	177	235	29.12	28.96	28.95	-1.58E-04
2020/9/16	3385.49	4657.36	42.22	2.25	1247	601	26	8.03	340	210	29	28.99	28.94	-3.44E-04
2020/9/17	3357.01	4632.71	43.3	1.99	1260	594.2	30	7.99	202	201	28.51	29.09	28.96	6.18E-05
2020/9/18	3319.47	4737.09	43.15	2.06	1277	597.2	42	8.01	193	173	28.98	28.76	28.99	6.78E-05
2020/9/21	3281.06	4691.43	41.44	1.88	1269.5	599.6	22	8.01	202	184	29	29.28	29.09	-4.27E-04
2020/9/22	3315.57	4635.76	41.72	1.85	1271.5	596.8	22	7.98	312	227	29	29.12	28.76	-1.82E-04
2020/9/23	3236.92	4652.33	41.77	2.82	1271.5	603.2	41	7.95	1837	246	29.09	29	29.28	6.16E-04
2020/9/24	3246.59	4563.07	41.94	2.86	1258.5	605.8	67	7.93	1786	219	29.19	28.51	29.12	2.12E-04
2020/9/25	3298.46	4570.02	41.92	2.8	1244	612.4	71	7.95	1831	197	29.23	28.98	29	-6.40E-04
2020/9/28	3351.6	4581.91	42.43	2.77	1264.5	621.8	66	7.94	1226	275	29.3	29	28.51	3.24E-04
2020/9/29	3335.47	4591.8	41.03	2.5	1276.5	629	55	7.96	1231	199	29.41	29	28.98	2.76E-04
2020/9/30	3363	4587.4	40.95	2.55	1271.5	614.4	55	7.99	1911	201	29.6	29.09	29	-2.58E-04
2020/10/9	3477.13	4681.14	42.85	2.76	1321	614.4	51	7.99	1391	199	28.89	29.19	29	-1.75E-04
2020/10/12	3534.22	4823.16	41.72	2.84	1343.5	626.4	64	7.92	1091	252	27.37	29.23	29.09	3.28E-04
2020/10/13	3511.93	4839.2	42.45	2.76	1350	609.8	70	7.94	1212	237	28.98	29.3	29.19	-3.10E-04
2020/10/14	3488.67	4807.1	43.32	2.65	1349.5	607.4	58	7.92	1823	237	28.92	29.41	29.23	-1.89E-05
2020/10/15	3483.34	4798.74	43.16	2.78	1342.5	602.6	29	7.91	1770	243	28.99	29.6	29.3	3.62E-04
2020/10/16	3483.81	4791.68	42.93	2.69	1335	577.8	21	7.88	1482	229	29.3	28.89	29.41	-1.20E-04
2020/10/19	3426.92	4755.49	42.62	2.83	1327.5	584.2	60	7.85	1211	259	28.8	27.37	29.6	-2.53E-04
2020/10/20	3443.12	4793.47	43.16	2.9	1348	576.4	71	7.88	1046	263	28.9	28.98	28.89	-3.27E-04
2020/10/21	3435.56	4792.83	41.73	3.03	1349	573.2	40	7.9	996	226	29.1	28.92	27.37	4.34E-04
2020/10/22	3453.49	4777.98	42.46	2.98	1355	573.8	66	7.89	1144	252	29.12	28.99	28.98	9.40E-05
2020/10/23	3465.39	4718.49	41.77	2.94	1346.5	573.2	95	7.88	930	248	28.97	29.3	28.92	3.31E-04
2020/10/26	3400.97	4691.24	40.46	3.03	1343.5	577.6	84	7.9	1268	278	29	28.8	28.99	-3.29E-04
2020/10/27	3390.68	4699.28	41.2	3.03	1348	582.2	76	7.91	1464	252	29	28.9	29.3	-8.54E-04
2020/10/28	3271.03	4737.27	39.12	3.04	1340	582.6	80	7.91	1451	273	28.99	29.1	28.8	1.01E-07
2020/10/29	3310.11	4772.92	37.65	3.22	1357.5	589.2	77	7.9	1551	281	28.92	29.12	28.9	-1.30E-04
2020/10/30	3269.96	4695.33	37.46	3.39	1355.5	595.2	76	7.85	1455	234	29.4	28.97	29.1	5.52E-04
2020/11/2	3310.24	4720.83	38.97	3.24	1365.5	608.6	67	7.81	1269	346	29.65	29	29.12	-8.45E-04
2020/11/3	3369.16	4777.56	39.71	3.06	1336	600.8	65	7.79	1429	328	29.41	29	28.97	6.88E-04
2020/11/4	3443.44	4813.66	41.23	3.06	1310.5	602.4	56	7.84	1012	300	29.55	28.99	29	-4.21E-04
2020/11/5	3510.45	4885.11	40.93	2.93	1306.5	605.2	65	7.85	1110	317	29.39	28.92	29	-2.46E-04
2020/11/6	3509.44	4885.72	39.45	2.89	1304	602.4	67	7.83	975	281	29.22	29.4	28.99	-1.01E-04
2020/11/9	3550.5	4981.35	42.4	2.86	1311	592.8	81	7.86	1253	328	29.68	29.65	28.92	7.60E-05
2020/11/10	3545.53	4953.88	43.61	2.96	1308	600.2	90	7.79	1240	300	29.56	29.41	29.4	3.45E-04
2020/11/11	3572.66	4904.9	43.8	3.04	1354.5	607	61	7.81	1085	257	29.39	29.55	29.65	-6.26E-04
2020/11/12	3537.01	4908.46	43.53	2.95	1369	601.6	68	7.8	1250	262	28.73	29.39	29.41	1.08E-03
2020/11/13	3585.15	4856.85	42.78	2.98	1369	613.4	72	7.83	1330	248	29	29.22	29.55	-3.20E-04
2020/11/16	3626.91	4904.17	43.82	2.68	1332	617.6	73	7.82	1170	276	28.69	29.68	29.39	-3.13E-04
2020/11/17	3609.53	4894.79	43.75	2.69	1317	623	65	7.8	1521	303	28.5	29.56	29.22	1.25E-03
2020/11/18	3567.79	4891.67	44.34	2.71	1321.5	611	38	7.78	1814	269	28.46	29.39	29.68	-6.80E-04
2020/11/19	3581.87	4927.99	44.2	2.6	1312	607.6	35	7.76	1655	290	28.4	28.73	29.56	1.17E-05
2020/11/20	3557.54	4943.29	44.96	2.65	1321.5	602.4	56	7.81	1346	270	27.99	29	29.39	9.36E-04
2020/11/23	3577.59	5005.03	46.06	2.82	1364.5	605.8	35	7.8	1861	295	27.99	28.69	28.73	-3.53E-04
2020/11/24	3635.41	4974.29	47.86	2.89	1405.5	614.4	26	7.79	1830	279	27.52	28.5	29	-3.99E-04
2020/11/25	3629.65	4910.7	48.61	2.95	1424.5	625.8	22	7.82	1742	344	27.26	28.46	28.69	-4.62E-04
2020/11/26	3634	4919.59	47.8	2.9	1426	636.8	48	7.84	1737	553	27.79	28.4	28.5	-1.85E-04
2020/11/27	3638.35	4980.77	48.18	2.85	1431.5	649.2	93	7.83	1464	414	28.04	27.99	28.46	-1.02E-04
2020/11/30	3621.63	4960.25	47.59	2.94	1424	659.8	76	7.87	1437	373	28.12	27.99	28.4	7.85E-05
2020/12/1	3662.45	5067.1	47.42	2.88	1474	675.2	92	7.87	1409	368	27.49	27.52	27.99	-8.33E-04
2020/12/2	3669.01	5067.14	48.25	2.75	1535	699.2	65	7.92	1468	365	27.02	27.26	27.99	6.79E-05
2020/12/3	3666.72	5057.06	48.71	2.51	1521.5	682.6	106	7.94	1733	324	27.69	27.79	27.52	-2.19E-04
2020/12/4	3699.12	5065.92	49.25	2.56	1520	696.6	88	7.96	1719	284	27.7	28.04	27.26	-2.07E-04
2020/12/7	3691.96	5022.24	48.79	2.43	1530.5	693.6	63	7.92	1680	335	27.77	28.12	27.79	-6.17E-04
2020/12/8	3702.25	5009.88	48.84	2.44	1524	702.8	108	7.91	1658	345	27.85	27.49	28.04	1.63E-05
2020/12/9	3672.82	4942.7	48.86	2.43	1619.5	727.8	112	7.91	1738	365	27.78	27.02	28.12	-1.29E-03
2020/12/10	3668.1	4940.52	50.25	2.57	1602	752.6	107	7.91	1718	284	27.65	27.69	27.49	-2.96E-05
2020/12/11	3663.46	4889.63	50.27	2.6	1521.5	744.6	142	7.94	1961	316	27.57	27.7	27.02	-3.97E-04
2020/12/14	3647.49	4934.84	50.29	2.66	1505.5	730.2	42	7.93	2744	341	27.7	27.77	27.69	4.53E-04
2020/12/15	3694.62	4945.1	50.76	2.67	1512	668.6	52	7.95	1858	339	27.75	27.85	27.7	-2.78E-04
2020/12/16	3701.17	4953.87	51.08	2.68	1557.5	670.8	64	7.94	1857	351	27.75	27.78	27.77	-3.54E-04
2020/12/17	3722.48	5017.48	51.5	2.66	1567.5	689.8	78	7.97	1863	318	27.83	27.65	27.85	-2.41E-06
2020/12/18	3709.41	4999.97	52.26	2.71	1613	707.4	87	8.01	2045	336	27.5	27.57	27.78	1.12E-03
2020/12/21	3694.92	5046.84	50.91	2.7	1683	710.8	124	8	4448	570	27.78	27.7	27.65	-5.80E-04
2020/12/22	3687.26	4964.77	50.08	2.76	1615.5	672.4	120	8	3770	600	27.27	27.75	27.57	1.29E-03
2020/12/23	3690.01	5007.12	51.2	2.61	1627	678.8	117	7.98	3256	699	27.49	27.75	27.7	-6.27E-04
2020/12/24	3703.06	5000.02	51.29	2.54	1626	668.4	131	7.97	2804	729	26.24	27.83	27.75	6.04E-04
2020/12/25	3719.21	5042.01	51.08	2.45	1689	688.4	125	7.96	2598	717	27.48	27.5	27.75	-2.11E-04
2020/12/28	3735.36	5064.41	50.86	2.35	1712.5	689.8	183	7.96	2378	593	27.84	27.78	27.83	-7.61E-04
2020/12/29	3727.04	5042.94	51.09	2.45	1661	667	84	8	2108	427	27.89	27.27	27.5	5.64E-05
2020/12/30	3732.04	5113.71	51.34	2.43	1640.5	670.8	47	8.01	1985	382	28.15	27.49	27.78	-1.84E-04
2020/12/31	3756.07	5211.29	51.8	2.53	1629	674	34	8.03	2247	340	28.28	26.24	27.27	4.55E-04
2021/1/4	3700.65	5267.72	51.09	2.58	1688	671.4	149	8.01	3111	533	27.99	27.48	27.49	-1.25E-04
2021/1/5	3726.86	5368.5	53.6	2.67	1709.5	689.2	203	7.93	2833	871	28.36	27.84	26.24	4.19E-05
2021/1/6	3748.14	5417.67	54.3	2.69	1698	684.2	124	7.94	2850	921	28.35	27.89	27.48	4.78E-04
2021/1/7	3803.79	5513.66	54.38	2.64	1729.5	707.4	68	7.97	2761	740	28.34	28.15	27.84	-3.72E-04
2021/1/8	3824.68	5495.43	55.99	2.66	1772	704.4	52	7.94	2192	577	28.32	28.28	27.89	1.08E-04
2021/1/11	3799.61	5441.16	55.66	2.73	1781.5	716.4	63	7.9	2354	636	28.2	27.99	28.15	-2.40E-04
2021/1/12	3801.19	5596.35	56.58	2.7	1734.5	719.4	80	7.88	2259	666	27.8	28.36	28.28	5.62E-04
2021/1/13	3809.84	5577.97	56.06	2.7	1651.5	706.4	78	7.88	2353	620	27.98	28.35	27.99	-3.92E-04
2021/1/14	3795.54	5470.46	56.42	2.64	1666	702.2	96	7.87	2186	576	27.98	28.34	28.36	2.55E-04
2021/1/15	3768.25	5458.08	55.1	2.71	1727	727.2	116	7.85	2046	475	27.99	28.32	28.35	3.79E-04
2021/1/18	3783.58	5518.52	54.75	2.62	1707	717.2	73	7.83	2157	522	28.46	28.2	28.34	4.29E-04
2021/1/19	3798.91	5437.52	55.9	2.53	1657.5	681.6	79	7.84	2098	482	28.84	27.8	28.32	3.71E-04
2021/1/20	3851.85	5476.43	56.08	2.53	1630	673	84	7.87	1953	507	28.83	27.98	28.2	-2.28E-04
2021/1/21	3853.07	5564.97	56.1	2.51	1653.5	667.4	117	7.84	1961	478	28.18	27.98	27.8	-5.16E-04
2021/1/22	3841.47	5569.78	55.41	2.46	1623	650.8	119	7.86	1947	534	28.86	27.99	27.98	2.14E-04
2021/1/25	3855.36	5625.92	55.88	2.6	1631.5	651.2	109	7.88	2701	757	28.09	28.46	27.98	4.16E-04
2021/1/26	3849.62	5512.97	55.91	2.64	1581.5	650.4	161	7.87	2644	641	28.48	28.84	27.99	-1.80E-04
2021/1/27	3750.77	5528	55.81	2.68	1601.5	656.4	137	7.86	2453	561	28.86	28.83	28.46	1.02E-03
2021/1/28	3787.38	5377.14	55.53	2.69	1565.5	650.2	105	7.84	2294	685	31.66	28.18	28.84	-7.36E-04
2021/1/29	3714.24	5351.96	55.88	2.57	1510	632.2	100	7.84	2063	868	28.96	28.86	28.83	2.44E-04
2021/2/1	3773.86	5417.65	56.35	2.82	1499.5	632	76	7.83	2658	908	28.93	28.09	28.18	2.60E-04
2021/2/2	3826.31	5501.09	57.46	2.84	1465.5	611.8	77	7.81	2400	691	30.99	28.48	28.86	-2.08E-04
2021/2/3	3830.17	5485.2	58.46	2.78	1452.5	608.4	99	7.79	2416	721	29.94	28.86	28.09	5.26E-04
2021/2/4	3871.74	5473.95	58.84	2.96	1509.5	613.2	101	7.78	2030	654	29.7	31.66	28.48	1.79E-04
2021/2/5	3886.83	5483.41	59.34	2.87	1513	609.4	75	7.74	1992	605	29.66	28.96	28.86	-1.07E-03
2021/2/8	3915.59	5564.56	60.56	2.89	1528	610.2	83	7.79	1880	435	27.22	28.93	31.66	2.33E-04
2021/2/9	3911.23	5686.25	61.09	2.82	1553.5	619.4	62	7.78	1869	380	28.99	30.99	28.96	1.49E-04
2021/2/10	3909.88	5807.72	61.47	2.98	1547	630.4	81	7.8	1551	293	29.44	29.94	28.93	-4.91E-04
2021/2/18	3913.97	5768.38	63.93	2.94	1608.5	602	71	7.77	2167	434	29.35	29.7	30.99	6.92E-04
2021/2/19	3906.71	5778.84	62.91	2.99	1567.5	603.8	58	7.82	2320	492	32.28	29.66	29.94	6.96E-04
2021/2/22	3876.5	5597.33	65.24	2.94	1505	601.8	81	7.82	3232	539	34.21	27.22	29.7	-2.88E-04
2021/2/23	3881.37	5579.67	65.37	2.89	1461.5	605	96	7.85	3432	629	34.92	28.99	29.66	2.07E-04
2021/2/24	3925.43	5437.57	67.04	2.83	1483	610.2	56	7.85	3551	531	36.56	29.44	27.22	1.87E-05
2021/2/26	3811.15	5336.76	66.13	2.81	1474	608.8	29	7.87	3260	496	36.54	29.35	28.99	-1.77E-04
2021/3/1	3901.82	5418.78	63.69	2.82	1402	631.4	17	7.83	8057	885	30	32.28	29.44	-5.59E-04
2021/3/2	3870.29	5349.63	62.7	2.88	1490	639.8	38	7.79	16296	1728	29.99	34.21	29.35	1.18E-03
2021/3/3	3819.72	5452.21	64.07	2.84	1524.5	645.6	57	7.8	16528	1354	32.84	34.92	32.28	-7.36E-04
2021/3/4	3768.47	5280.71	66.74	2.78	1503	654.8	56	7.8	13792	1190	34.27	36.56	34.21	3.77E-04
2021/3/5	3841.94	5262.8	69.36	2.73	1481.5	630.8	46	7.76	10594	990	32.69	36.54	34.92	4.16E-04
2021/3/8	3821.35	5080.02	68.24	2.7	1509.5	651	91	7.72	10628	994	30	30	36.56	5.56E-05
2021/3/9	3875.44	4971	67.52	2.68	1467	648	58	7.74	9003	1624	30.83	29.99	36.54	4.25E-04
2021/3/10	3898.81	5003.61	67.9	2.72	1516.5	626.4	47	7.75	13091	1820	29.97	32.84	30	1.16E-04
2021/3/11	3939.34	5128.22	69.63	2.71	1543.5	640.8	35	7.75	19026	2777	31.05	34.27	29.99	-3.95E-04
2021/3/12	3943.34	5146.38	69.22	2.64	1505	645.8	49	7.77	21612	2917	33.42	32.69	32.84	2.22E-04
2021/3/15	3968.94	5035.54	68.88	2.54	1485.5	633.4	69	7.77	16260	1786	34.96	30	34.27	-1.28E-03
2021/3/16	3962.71	5079.36	68.39	2.6	1537.5	643.4	67	7.75	25245	1874	33.65	30.83	32.69	5.94E-04
2021/3/17	3974.12	5100.86	68	2.55	1602.5	676.2	103	7.73	17676	1800	34.07	29.97	30	-4.04E-04
2021/3/18	3915.46	5141.77	63.28	2.52	1587.5	671.4	47	7.77	14793	1803	30.66	31.05	30.83	-9.89E-05
2021/3/19	3913.1	5007.09	64.53	2.58	1598	671.8	30	7.76	15170	1610	33.35	33.42	29.97	1.77E-04
2021/3/22	3940.59	5057.15	64.62	2.61	1547.5	676.4	71	7.75	24742	1780	33.66	34.96	31.05	-1.74E-04
2021/3/23	3910.52	5009.25	60.79	2.56	1548	680.8	76	7.76	20020	1686	32	33.65	33.42	3.43E-04
