# Supplementary material for: Dynamic prediction of carbon prices based on the multi-frequency combined model
Source: PeerJ Comput Sci. 2025 Apr 17;11:e2827. doi: 10.7717/peerj-cs.2827 (PMC12190694; doi:10.7717/peerj-cs.2827)
Supplement: Supplemental Information 1 [file peerj-cs-11-2827-s001.zip › Source code/comparison experiment:COA-XGBoost-CEEMDAN/data_undifferentiated.csv]

date	SP500-1	CSI300-1	BRENT-1	NYMEX-1	COAL-1	DCOAL-1	AQI-1	EURCNY	�ٶ�ָ��-̼�к�	�ٶ�ָ��-̼����	Xi-1	Xi-6	xi-8	Y
2018/8/1	2,813.36	3,447.39	72.39	2.75	1,186.50	581.2	80	7.99	139	225	24.56	20.79	20.06	25.38
2018/8/2	2,827.22	3,370.96	73.45	2.82	1,192.00	573.4	75	7.93	127	208	25.38	21.85	20.46	25.38
2018/8/3	2,840.35	3,315.28	73.21	2.85	1,202.50	585	51	7.92	0	203	25.38	22.93	20.79	25.03
2018/8/6	2,850.40	3,273.27	73.75	2.86	1,231.00	598	67	7.93	122	239	25.03	23	21.85	25.65
2018/8/7	2,858.45	3,368.87	74.65	2.89	1,254.00	615.6	78	7.91	129	230	25.65	24.4	22.93	27.5
2018/8/8	2,857.70	3,314.51	72.28	2.95	1,273.50	617	71	7.93	128	216	27.5	24.56	23	28.15
2018/8/9	2,853.58	3,397.53	72.07	2.95	1,275.50	617	86	7.93	63	225	28.15	25.38	24.4	29
2018/8/10	2,833.28	3,405.02	72.81	2.94	1,237.00	613	79	7.88	128	221	29	25.38	24.56	29.7
2018/8/13	2,821.93	3,390.34	72.61	2.93	1,259.00	628	41	7.83	61	228	29.7	25.03	25.38	28.82
2018/8/14	2,839.96	3,372.91	72.46	2.96	1,248.00	617.4	35	7.84	59	241	28.82	25.65	25.38	29.3
2018/8/15	2,818.37	3,291.98	70.76	2.94	1,271.50	606.8	48	7.81	127	224	29.3	27.5	25.03	29.3
2018/8/16	2834.25	3,276.73	71.43	2.91	1,264.50	600.8	47	7.83	141	244	29.3	28.15	25.65	29.31
2018/8/17	2,850.13	3,229.62	71.83	2.94	1,291.50	601.6	37	7.84	64	218	29.31	29	27.5	29.35
2018/8/20	2,857.05	3,267.25	72.21	2.95	1,328.00	597.2	32	7.87	64	223	29.35	29.7	28.15	28.64
2018/8/21	2,862.96	3,326.65	72.63	2.99	1,289.50	602.4	49	7.87	131	202	28.64	28.82	29	27.35
2018/8/22	2,861.82	3,307.95	74.78	2.96	1,333.00	615.6	59	7.9	68	193	27.35	29.3	29.7	27.66
2018/8/23	2,856.98	3,320.03	74.73	2.97	1,295.50	616.2	69	7.92	129	235	27.66	29.3	28.82	27.55
2018/8/24	2,874.69	3,325.33	75.82	2.91	1,290.00	623.8	56	7.94	68	226	27.55	29.31	29.3	27.58
2018/8/27	2,896.74	3,406.57	76.21	2.87	1,262.00	612.8	43	7.98	59	225	27.58	29.35	29.3	27.31
2018/8/28	2,897.52	3,400.17	75.95	2.85	1,272.50	617.2	48	7.95	130	257	27.31	28.64	29.31	26.7
2018/8/29	2,914.04	3,386.57	77.14	2.87	1,244.50	619.8	53	7.96	0	231	26.7	27.35	29.35	27.18
2018/8/30	2,901.13	3,351.09	77.77	2.88	1,253.50	624.8	47	7.98	61	239	27.18	27.66	28.64	26.85
2018/8/31	2,901.52	3,334.50	77.42	2.92	1,248.00	615.4	41	7.96	133	186	26.85	27.55	27.35	27.78
2018/9/3	2899.12	3,321.82	78.15	2.87	1,223.50	605.4	53	7.93	64	218	27.78	27.58	27.66	27.39
2018/9/4	2,896.72	3,363.90	78.17	2.81	1,227.00	615	78	7.92	68	236	27.39	27.31	27.55	27.3
2018/9/5	2,888.60	3,298.14	77.27	2.79	1,241.00	614	89	7.91	129	238	27.3	26.7	27.58	27.35
2018/9/6	2,878.05	3,262.88	76.5	2.78	1,283.50	622.8	48	7.94	66	250	27.35	27.18	27.31	27.48
2018/9/7	2,871.68	3,277.64	76.83	2.78	1,273.00	626.4	42	7.93	68	202	27.48	26.85	26.7	27.2
2018/9/10	2,877.13	3,230.07	77.37	2.81	1,320.00	636.8	55	7.91	135	231	27.2	27.78	27.18	27.17
2018/9/11	2,887.89	3,224.21	79.06	2.83	1,287.50	625.8	63	7.94	131	247	27.17	27.39	26.85	27.73
2018/9/12	2,888.92	3,202.02	79.74	2.82	1,268.00	629.2	69	7.95	131	243	27.73	27.3	27.78	27.08
2018/9/13	2,904.18	3,236.57	78.18	2.81	1,287.00	623.6	72	7.97	76	235	27.08	27.35	27.39	27.43
2018/9/14	2,904.98	3,242.09	78.09	2.77	1,298.50	631.2	60	7.99	70	213	27.43	27.48	27.3	29.75
2018/9/17	2,888.80	3,204.92	78.05	2.82	1,292.00	625.4	43	7.97	61	229	29.75	27.2	27.35	28.88
2018/9/18	2,904.31	3,269.43	79.03	2.93	1,298.00	627.2	34	8	149	238	28.88	27.17	27.48	26.9
2018/9/19	2,907.95	3,312.48	79.4	2.91	1,306.00	632.2	42	8.01	135	233	26.9	27.73	27.2	27.48
2018/9/20	2,930.75	3,310.13	78.7	2.96	1,276.50	640	41	8	126	221	27.48	27.08	27.17	28.48
2018/9/21	2,929.67	3,410.49	78.8	2.98	1,286.50	636	38	8.05	134	198	28.48	27.43	27.73	27.3
2018/9/25	2,915.56	3,379.80	81.87	3.08	1,277.50	632	58	8.04	145	203	27.3	29.75	27.08	28
2018/9/26	2,905.97	3,417.24	81.34	2.97	1,286.50	634	35	8.07	145	212	28	28.88	27.43	28.34
2018/9/27	2,914.00	3,403.59	81.72	3.06	1,268.50	634	40	8.06	128	226	28.34	26.9	29.75	28.04
2018/9/28	2,913.98	3,438.86	82.72	3	1,272.50	637	55	8.01	134	246	28.04	27.48	28.88	28.2
2018/10/8	2,884.43	3,290.90	83.91	3.28	1,330.00	650.4	95	7.95	67	224	28.2	28.48	26.9	28.3
2018/10/9	2,880.34	3,288.69	85	3.31	1,333.00	663	89	7.93	82	384	28.3	27.3	27.48	28.3
2018/10/10	2,785.68	3,281.60	83.09	3.28	1,363.50	666.8	65	7.94	68	302	28.3	28	28.48	28.58
2018/10/11	2,728.37	3,124.11	80.26	3.24	1,366.50	660	57	7.97	131	226	28.58	28.34	27.3	28.29
2018/10/12	2,767.13	3,170.73	80.43	3.15	1,375.50	666.2	65	8	65	214	28.29	28.04	28	29.98
2018/10/15	2,750.79	3,126.45	80.78	3.26	1,350.50	660	57	7.99	64	250	29.98	28.2	28.34	28.32
2018/10/16	2,809.92	3,100.97	81.41	3.25	1,367.50	662.2	50	8.01	146	246	28.32	28.3	28.04	28.54
2018/10/17	2,809.21	3,118.25	80.05	3.32	1,399.50	664.4	58	8	153	239	28.54	28.3	28.2	28.92
2018/10/18	2,768.78	3,044.39	79.29	3.23	1,384.50	656.6	74	7.97	140	272	28.92	28.58	28.3	28.88
2018/10/19	2,767.78	3,134.95	79.78	3.23	1,356.00	644.6	54	7.95	70	236	28.88	28.29	28.3	29.41
2018/10/22	2,755.88	3,270.27	79.83	3.14	1,361.50	641	52	7.97	143	255	29.41	29.98	28.58	29.34
2018/10/23	2,740.69	3,183.43	76.44	3.22	1,388.50	642	72	7.95	132	274	29.34	28.32	28.29	29.35
2018/10/24	2,656.10	3,188.20	76.17	3.19	1,395.00	644.6	90	7.96	68	252	29.35	28.54	29.98	30.01
2018/10/25	2,705.57	3,194.31	76.89	3.17	1,415.00	638.2	72	7.92	135	275	30.01	28.92	28.32	30.38
2018/10/26	2,658.69	3,173.64	77.62	3.25	1,409.00	632	57	7.9	132	238	30.38	28.88	28.54	32.09
2018/10/29	2,641.25	3,076.89	77.34	3.18	1,388.00	639	64	7.91	129	235	32.09	29.41	28.92	28.88
2018/10/30	2,682.63	3,110.26	75.91	3.21	1,394.00	639.8	80	7.91	135	199	28.88	29.34	28.88	30.54
2018/10/31	2,711.74	3,153.82	75.47	3.28	1,393.00	632.2	76	7.9	72	242	30.54	29.35	29.41	30.92
2018/11/1	2,740.37	3,177.03	72.89	3.24	1,385.00	630.4	81	7.89	128	234	30.92	30.01	29.34	29.97
2018/11/2	2,723.06	3,290.25	72.83	3.3	1,360.50	627.8	63	7.91	78	215	29.97	30.38	29.35	29.9
2018/11/5	2,738.31	3,262.84	73.17	3.56	1,384.00	627.8	85	7.87	139	242	29.9	32.09	30.01	28.58
2018/11/6	2,755.45	3,243.15	72.13	3.53	1,370.00	629	13	7.88	126	238	28.58	28.88	30.38	28.7
2018/11/7	2,813.89	3,221.91	72.07	3.53	1,361.00	619.8	20	7.9	142	261	28.7	30.54	32.09	28.74
2018/11/8	2,806.83	3,212.77	70.65	3.56	1,358.00	623.4	44	7.9	131	216	28.74	30.92	28.88	28.11
2018/11/9	2,781.01	3,167.44	70.18	3.72	1,343.50	627.4	50	7.88	66	232	28.11	29.97	30.54	27.79
2018/11/12	2,726.22	3,205.14	70.12	3.94	1,360.50	617	94	7.87	127	277	27.79	29.9	30.92	28.25
2018/11/13	2,722.18	3,237.38	65.47	4.07	1,333.00	603.2	80	7.82	143	235	28.25	28.58	29.97	28.69
2018/11/14	2,701.58	3,204.94	66.12	4.69	1,360.00	622.8	61	7.85	134	271	28.69	28.7	29.9	28.93
2018/11/15	2,730.20	3,242.37	66.62	3.9	1,382.00	613.6	64	7.85	137	269	28.93	28.74	28.58	29.39
2018/11/16	2,736.27	3,257.67	66.76	4.39	1,385.00	618.4	61	7.86	66	212	29.39	28.11	28.7	29.21
2018/11/19	2,690.73	3,294.60	66.79	4.58	1,382.50	608	73	7.9	61	235	29.21	27.79	28.74	29.25
2018/11/20	2,641.89	3,218.41	62.53	4.52	1,371.50	612	60	7.93	136	263	29.25	28.25	28.11	28.2
2018/11/21	2,649.93	3,226.49	63.48	4.45	1,378.50	618.4	96	7.9	68	250	28.2	28.69	27.79	29.75
2018/11/22	2641.25	3,214.43	62.6	4.24	1,364.00	618.2	113	7.9	66	272	29.75	28.93	28.25	32.71
2018/11/23	2,632.56	3,143.48	58.8	4.36	1,340.50	611	88	7.9	124	231	32.71	29.39	28.69	31.88
2018/11/26	2,673.45	3,141.24	60.48	4.28	1,297.00	597	135	7.88	128	282	31.88	29.21	28.93	30.17
2018/11/27	2,682.20	3,137.24	60.21	4.22	1,306.50	602.8	127	7.87	76	277	30.17	29.25	29.39	29.77
2018/11/28	2,743.78	3,178.93	58.76	4.68	1,330.00	602.8	138	7.85	64	259	29.77	28.2	29.21	31.71
2018/11/29	2,737.76	3,137.65	59.51	4.6	1,338.00	595.2	141	7.88	135	285	31.71	29.75	29.25	29.9
2018/11/30	2,760.17	3,172.69	58.71	4.64	1,329.50	593.6	256	7.9	154	253	29.9	32.71	28.2	29.58
2018/12/3	2,790.37	3,260.95	61.69	4.38	1,383.50	598.8	72	7.87	143	276	29.58	31.88	29.75	29.44
2018/12/4	2,700.06	3,267.71	62.08	4.51	1,394.00	598.4	88	7.83	70	270	29.44	30.17	32.71	29.89
2018/12/5	2,700.06	3,252.00	61.56	4.45	1,412.00	561.4	59	7.78	80	234	29.89	29.77	31.88	30.83
2018/12/6	2,695.95	3,181.67	60.06	4.37	1,423.00	566.8	19	7.78	63	225	30.83	31.71	30.17	31.32
2018/12/7	2,633.08	3,181.56	61.67	4.5	1,455.00	574.4	59	7.81	141	227	31.32	29.9	29.77	30.67
2018/12/10	2,637.72	3,144.76	59.97	4.52	1,444.00	576.8	80	7.83	163	246	30.67	29.58	31.71	29.8
2018/12/11	2,636.78	3,159.82	60.2	4.36	1,193.00	565.6	130	7.84	133	234	29.8	29.44	29.9	31.2
2018/12/12	2,651.07	3,170.61	60.15	4.1	1,204.00	566.2	180	7.82	141	219	31.2	29.89	29.58	29.98
2018/12/13	2,649.38	3,219.69	61.45	4.12	1,245.00	566.6	140	7.82	126	269	29.98	30.83	29.44	29.49
2018/12/14	2,599.95	3,165.91	60.28	3.79	1,256.00	566	112	7.81	142	203	29.49	31.32	29.89	29.69
2018/12/17	2,545.94	3,161.20	59.61	3.57	1,242.00	562.6	130	7.79	0	261	29.69	30.67	30.83	29.98
2018/12/18	2,546.16	3,128.43	55.26	3.83	1,216.00	559.6	117	7.82	126	247	29.98	29.8	31.32	29.79
2018/12/19	2,506.96	3,091.13	57.24	3.73	1,195.50	563	92	7.83	133	234	29.79	31.2	30.67	28.95
2018/12/20	2,467.42	3,067.42	54.35	3.71	1,191.00	560.4	60	7.85	129	275	28.95	29.98	29.8	29.98
2018/12/21	2,416.58	3,029.40	53.82	3.67	1,198.50	561	74	7.88	64	243	29.98	29.49	31.2	28.06
2018/12/24	2,351.10	3,038.20	50.47	3.46	1,199.00	565	70.6	7.85	129	197	28.06	29.69	29.98	29.97
2018/12/25	2409.4	3,017.28	52.47	3.44	1,168.00	555.4	67.2	7.86	63	217	29.97	29.98	29.49	29.69
2018/12/26	2,467.70	3,002.03	54.47	3.42	1,171.50	553.2	63.8	7.86	63	233	29.69	29.79	29.69	30.68
2018/12/27	2,488.83	2,990.51	52.16	3.49	1,172.00	559.8	60.4	7.83	68	236	30.68	28.95	29.98	29.12
2018/12/28	2,485.74	3,010.65	52.2	3.3	1,179.50	561.6	57	7.85	66	200	29.12	29.98	29.79	31.28
2019/1/2	2,510.03	2,969.54	54.91	2.96	1,145.50	563.4	80	7.85	163	207	31.28	28.06	28.95	31.02
2019/1/3	2,447.89	2,964.84	55.95	2.92	1,175.50	561	95	7.78	63	204	31.02	29.97	29.98	29.44
2019/1/4	2,531.94	3,035.87	57.06	3.03	1,185.50	563.4	122	7.82	63	207	29.44	29.69	28.06	29.98
2019/1/7	2,549.69	3,054.30	57.33	2.96	1,195.00	569.4	154	7.82	70	211	29.98	30.68	29.97	28.98
2019/1/8	2,574.41	3,047.70	58.72	3	1,184.00	564.8	120	7.85	61	211	28.98	29.12	29.69	29.09
2019/1/9	2,584.96	3,078.48	61.44	2.99	1,187.50	561.4	55	7.84	70	228	29.09	31.28	30.68	28.86
2019/1/10	2,596.64	3,072.69	61.68	2.97	1,192.00	561	48	7.88	59	219	28.86	31.02	29.12	29.73
2019/1/11	2,596.26	3,094.78	60.48	3.16	1,233.00	561	93	7.81	68	218	29.73	29.44	31.28	31.11
2019/1/14	2,582.61	3,067.78	58.99	3.57	1,245.00	577.2	112	7.74	64	250	31.11	29.98	31.02	29.35
2019/1/15	2,610.30	3,127.99	60.64	3.45	1,237.50	575	147	7.75	70	222	29.35	28.98	29.44	29.3
2019/1/16	2,616.10	3,128.65	61.32	3.41	1,231.50	582.2	81	7.71	68	199	29.3	29.09	29.98	32.02
2019/1/17	2,635.96	3,111.42	61.18	3.42	1,231.50	583.8	127	7.7	68	190	32.02	28.86	28.98	31.04
2019/1/18	2,670.71	3,168.17	62.7	3.42	1,238.00	591.6	130	7.71	129	171	31.04	29.73	29.09	29.3
2019/1/21	2651.81	3,185.64	62.74	3.24	1,214.00	587.8	187	7.7	64	195	29.3	31.11	28.86	29.3
2019/1/22	2,632.90	3,143.32	61.5	3.06	1,215.50	576	149	7.71	64	203	29.3	29.35	29.73	28.98
2019/1/23	2,638.70	3,141.05	61.14	3.03	1,232.00	576.6	105	7.72	61	207	28.98	29.3	31.11	30.74
2019/1/24	2,642.33	3,158.78	61.09	3.13	1,216.00	569	108	7.72	83	190	30.74	32.02	29.35	28.51
2019/1/25	2,664.76	3,184.47	61.64	3.05	1,213.00	574	171	7.68	61	164	28.51	31.04	29.3	30.34
2019/1/28	2,643.85	3,183.78	59.93	2.89	1,222.00	573.8	176	7.7	191	175	30.34	29.3	32.02	29.49
2019/1/29	2,640.00	3,193.97	61.32	2.91	1,209.00	571.6	124	7.7	116	187	29.49	29.3	31.04	28.65
2019/1/30	2,681.05	3,168.48	61.65	2.87	1,204.00	571.2	63	7.7	175	177	28.65	28.98	29.3	28.99
2019/1/31	2,704.10	3,201.63	61.89	2.83	1,269.00	586.2	73	7.7	95	180	28.99	30.74	29.3	29.6
2019/2/1	2,706.53	3,247.40	62.75	2.73	1,288.50	589	106	7.68	70	159	29.6	28.51	28.98	29.19
2019/2/11	2,709.80	3,306.47	61.51	2.65	1,267.50	581.2	97	7.64	59	151	29.19	30.34	30.74	30.99
2019/2/12	2,744.73	3,330.34	62.42	2.67	1,291.50	579.6	57	7.64	137	159	30.99	29.49	28.51	28.8
2019/2/13	2,753.03	3,397.03	63.61	2.59	1,279.00	585	81	7.67	61	182	28.8	28.65	30.34	28.8
2019/2/14	2,745.73	3,402.14	64.57	2.57	1,272.50	586.6	44	7.63	131	177	28.8	28.99	29.49	28.5
2019/2/15	2,775.60	3,338.70	66.25	2.63	1,272.50	588.2	60	7.64	64	163	28.5	29.6	28.65	28.97
2019/2/18	2777.68	3,445.74	66.5	2.65	1,258.50	583.8	67	7.64	70	189	28.97	29.19	28.99	28.74
2019/2/19	2,779.76	3,439.61	66.45	2.66	1,256.00	584	88	7.65	72	193	28.74	30.99	29.6	28.71
2019/2/20	2,784.70	3,451.93	67.1	2.65	1,265.50	588	123	7.66	127	243	28.71	28.8	29.19	31.47
2019/2/21	2,774.88	3,442.71	67.07	2.71	1,285.00	585.6	107	7.63	64	217	31.47	28.8	30.99	28.4
2019/2/22	2,792.67	3,520.12	67.12	2.7	1,295.00	583	63	7.62	64	200	28.4	28.5	28.8	28.65
2019/2/25	2,796.11	3,729.48	64.76	2.81	1,291.00	590.8	100	7.61	141	221	28.65	28.97	28.8	28.44
2019/2/26	2,793.90	3,684.69	65.21	2.77	1,295.00	593	155	7.61	129	226	28.44	28.74	28.5	28.04
2019/2/27	2,792.38	3,678.39	66.39	2.81	1,295.50	602.6	55	7.62	129	258	28.04	28.71	28.97	28.83
2019/2/28	2,784.49	3,669.37	66.03	2.81	1,296.00	604.4	50	7.61	129	216	28.83	31.47	28.74	28.89
2019/3/1	2,803.69	3,749.71	65.07	2.85	1,313.50	620	40	7.61	141	226	28.89	28.4	28.71	28.5
2019/3/4	2,792.81	3,794.10	65.67	2.85	1,282.00	615.4	72	7.62	74	264	28.5	28.65	31.47	28.26
2019/3/5	2,789.65	3,816.01	65.86	2.89	1,278.50	611.2	54	7.6	136	231	28.26	28.44	28.4	29.9
2019/3/6	2,771.45	3,848.09	65.99	2.84	1,266.50	615.6	59	7.58	70	248	29.9	28.04	28.65	28.76
2019/3/7	2,748.93	3,808.85	66.3	2.87	1,272.50	613.2	68	7.59	127	240	28.76	28.83	28.44	28.79
2019/3/8	2,743.07	3,657.58	65.74	2.86	1,237.00	603.4	82	7.53	138	226	28.79	28.89	28.04	29.31
2019/3/11	2,783.30	3,729.95	66.58	2.78	1,226.00	592.8	98	7.55	68	224	29.31	28.5	28.83	28.55
2019/3/12	2,791.52	3,755.35	66.67	2.8	1,228.00	593.8	84	7.56	156	220	28.55	28.26	28.89	28.87
2019/3/13	2,810.92	3,724.19	67.55	2.84	1,232.00	589.2	96	7.58	150	257	28.87	29.9	28.5	27.81
2019/3/14	2,808.48	3,698.49	67.23	2.85	1,234.00	592.6	72	7.59	82	223	27.81	28.76	28.26	28.79
2019/3/15	2,822.48	3,745.01	67.16	2.79	1,237.00	595.6	72	7.59	130	218	28.79	28.79	29.9	28.5
2019/3/18	2,832.94	3,851.75	67.54	2.84	1,231.00	592.8	70	7.6	139	283	28.5	29.31	28.76	28.53
2019/3/19	2,832.57	3,833.96	67.61	2.86	1,227.50	591	74	7.6	139	212	28.53	28.55	28.79	28.52
2019/3/20	2,824.23	3,835.44	68.5	2.83	1,225.00	596.4	60	7.62	144	197	28.52	28.87	29.31	28.61
2019/3/21	2,854.88	3,836.89	67.86	2.82	1,233.50	597.8	71	7.64	146	221	28.61	27.81	28.55	28.6
2019/3/22	2,800.71	3,833.80	67.03	2.75	1,248.50	597.6	44	7.61	63	198	28.6	28.79	28.87	28.7
2019/3/25	2,798.36	3,742.83	67.21	2.78	1,233.00	594.6	49	7.58	152	278	28.7	28.5	27.81	28.39
2019/3/26	2,818.46	3,700.44	67.97	2.75	1,230.00	597.6	72	7.59	140	233	28.39	28.53	28.79	28.45
2019/3/27	2,805.37	3,743.39	67.83	2.73	1,229.50	593.2	65	7.57	165	208	28.45	28.52	28.5	28.56
2019/3/28	2,815.44	3,728.40	67.82	2.72	1,228.50	594.2	76	7.57	134	203	28.56	28.61	28.53	28.46
2019/3/29	2,834.40	3,872.34	68.39	2.67	1,230.50	593.6	82	7.56	127	217	28.46	28.6	28.52	28.29
2019/4/1	2,867.19	3,973.93	69.01	2.7	1,248.50	608.8	74	7.54	147	244	28.29	28.7	28.61	28.99
2019/4/2	2,867.24	3,971.29	69.37	2.69	1,237.50	605.2	55	7.53	134	269	28.99	28.39	28.6	28.55
2019/4/3	2,873.40	4,022.16	69.31	2.67	1,248.00	614.8	50	7.53	146	198	28.55	28.45	28.7	28.51
2019/4/4	2,879.39	4,062.23	69.4	2.64	1,247.50	614.4	70	7.54	129	273	28.51	28.56	28.39	28.64
2019/4/8	2,895.77	4,057.23	71.1	2.71	1,258.50	619	73	7.54	191	244	28.64	28.46	28.45	28.07
2019/4/9	2,878.20	4,075.43	70.61	2.71	1,336.00	616.6	42	7.56	159	257	28.07	28.29	28.56	27.61
2019/4/10	2,888.21	4,085.85	71.73	2.7	1,322.00	618.4	42	7.56	159	255	27.61	28.99	28.46	27.54
2019/4/11	2,888.32	3,997.58	70.83	2.67	1,312.50	619	52	7.56	133	240	27.54	28.55	28.29	28.5
2019/4/12	2,907.41	3,988.62	71.55	2.65	1,317.50	623	56	7.57	122	205	28.5	28.51	28.99	31.33
2019/4/15	2,905.58	3,975.52	71.18	2.59	1,326.00	619.2	68	7.59	132	215	31.33	28.64	28.55	28.58
2019/4/16	2,907.06	4,085.79	71.72	2.57	1,319.50	621.6	52	7.58	141	280	28.58	28.07	28.51	29.38
2019/4/17	2,900.45	4,087.24	71.62	2.51	1,324.50	620.2	65	7.57	135	227	29.38	27.61	28.64	29.48
2019/4/18	2,905.03	4,072.08	71.97	2.49	1,318.00	587.8	71	7.56	135	215	29.48	27.54	28.07	30.96
2019/4/19	2906.5	4,120.61	73.01	2.51	1,336.50	588.2	68	7.53	125	236	30.96	28.5	27.61	28.5
2019/4/22	2,907.97	4,025.61	74.04	2.53	1,330.50	596.8	78	7.54	154	194	28.5	31.33	27.54	28.73
2019/4/23	2,933.68	4,019.01	74.51	2.45	1,337.50	600.2	58	7.55	144	243	28.73	28.58	28.5	29.64
2019/4/24	2,927.25	4,030.09	74.57	2.47	1,350.00	604.4	88	7.54	133	221	29.64	29.38	31.33	29
2019/4/25	2,926.17	3,941.82	74.35	2.51	1,345.00	603.2	80	7.51	145	233	29	29.48	28.58	28.38
2019/4/26	2,939.88	3,889.27	72.15	2.58	1,347.00	607	51	7.5	143	214	28.38	30.96	29.38	29.7
2019/4/29	2,943.03	3,900.33	72.04	2.59	1,354.50	607.4	22	7.5	129	184	29.7	28.5	29.48	29.9
2019/4/30	2,945.83	3,913.21	72.8	2.57	1,352.00	616.2	57	7.53	63	204	29.9	28.73	30.96	30.49
2019/5/6	2,932.47	3,684.62	71.24	2.52	1,362.50	610.8	59	7.53	145	235	30.49	29.64	28.5	32.88
2019/5/7	2,884.05	3,720.67	69.88	2.54	1,373.00	605	54	7.56	140	234	32.88	29	28.73	32.99
2019/5/8	2,879.42	3,667.46	70.37	2.6	1,368.00	599.2	65	7.56	82	212	32.99	28.38	29.64	32.98
2019/5/9	2,870.72	3,599.70	70.39	2.6	1,357.00	598.4	68	7.58	199	223	32.98	29.7	29	32.99
2019/5/10	2,881.40	3,730.45	70.62	2.62	1,362.00	600.8	79	7.62	186	187	32.99	29.9	28.38	33.95
2019/5/13	2,811.87	3,668.73	70.23	2.62	1,350.50	607.2	116	7.63	169	235	33.95	30.49	29.7	32.59
2019/5/14	2,834.41	3,645.15	71.24	2.65	1,337.00	603	116	7.68	182	191	32.59	32.88	29.9	32.99
2019/5/15	2,850.96	3,727.09	71.77	2.61	1,370.00	600.6	42	7.69	282	232	32.99	32.99	30.49	35.84
2019/5/16	2,876.32	3,743.96	72.62	2.64	1,369.00	601.8	59	7.7	216	212	35.84	32.98	32.88	35.82
2019/5/17	2,859.53	3,648.76	72.21	2.62	1,390.00	597.4	56	7.69	216	205	35.82	32.99	32.99	34.67
2019/5/20	2,840.23	3,617.79	71.97	2.67	1,387.00	599.2	79	7.71	166	205	34.67	33.95	32.98	35.45
2019/5/21	2,864.36	3,666.78	72.18	2.62	1,403.50	595.4	77	7.71	154	200	35.45	32.59	32.99	35.63
2019/5/22	2,856.27	3,649.38	70.99	2.55	1,387.50	592.4	96	7.71	156	218	35.63	32.99	33.95	35.71
2019/5/23	2,822.24	3,583.96	67.76	2.58	1,392.00	594	103	7.7	154	200	35.71	35.84	32.59	36.94
2019/5/24	2,826.06	3,593.91	68.69	2.6	1,418.00	589.6	78	7.71	152	208	36.94	35.82	32.99	36.88
2019/5/27	2814.23	3,637.20	70.11	2.59	1,388.00	585.4	66	7.73	137	235	36.88	34.67	35.84	38.66
2019/5/28	2,802.39	3,672.26	70.11	2.58	1,383.00	585.8	63	7.72	132	189	38.66	35.45	35.82	40.88
2019/5/29	2,783.02	3,663.91	69.45	2.62	1,391.50	581	51	7.71	155	208	40.88	35.63	34.67	44.9
2019/5/30	2,788.86	3,641.18	66.87	2.56	1,396.50	579.6	50	7.7	131	185	44.9	35.71	35.45	46.9
2019/5/31	2,752.06	3,629.79	64.49	2.46	1,386.00	570	69	7.68	148	188	46.9	36.94	35.63	51.59
2019/6/3	2,744.45	3,632.01	61.28	2.41	1,369.00	574.8	68	7.7	148	207	51.59	36.88	35.71	52.43
2019/6/4	2,803.27	3,598.47	61.97	2.42	1,380.50	578.2	77	7.74	141	238	52.43	38.66	36.94	53.85
2019/6/5	2,826.15	3,597.11	60.63	2.37	1,378.00	576.8	61	7.76	151	201	53.85	40.88	36.88	50.72
2019/6/6	2,843.49	3,564.68	61.67	2.34	1,388.50	582	56	7.75	141	180	50.72	44.9	38.66	45.65
2019/6/10	2,886.73	3,610.74	62.29	2.36	1,415.00	587	79	7.8	135	177	45.65	46.9	40.88	41.09
2019/6/11	2,885.72	3,719.28	62.29	2.4	1,437.00	593.8	66	7.81	137	211	41.09	51.59	44.9	36.98
2019/6/12	2,879.84	3,691.10	59.97	2.38	1,399.00	593.6	65	7.81	141	235	36.98	52.43	46.9	33.78
2019/6/13	2,891.64	3,685.39	61.31	2.33	1,405.00	589.2	64	7.8	188	189	33.78	53.85	51.59	30.55
2019/6/14	2,886.98	3,654.88	62.01	2.39	1,386.00	589.2	63	7.79	151	186	30.55	50.72	52.43	28.65
2019/6/17	2,889.67	3,654.82	60.94	2.38	1,383.50	591.2	28	7.76	154	180	28.65	45.65	53.85	31.19
2019/6/18	2,917.75	3,667.62	62.14	2.33	1,389.00	597.6	26	7.75	161	178	31.19	41.09	50.72	34.31
2019/6/19	2,926.46	3,715.94	61.82	2.28	1,393.00	596.4	36	7.73	169	210	34.31	36.98	45.65	37.74
2019/6/20	2,954.18	3,828.52	64.45	2.21	1,398.50	600.8	37	7.74	160	190	37.74	33.78	41.09	34.79
2019/6/21	2,950.46	3,833.94	65.2	2.2	1,393.50	604.6	53	7.73	244	175	34.79	30.55	36.98	36.54
2019/6/24	2,945.35	3,841.27	64.86	2.3	1,376.00	606.4	69	7.79	169	219	36.54	28.65	33.78	36.99
2019/6/25	2,917.38	3,801.31	65.05	2.28	1,381.50	605.4	85	7.82	155	205	36.99	31.19	30.55	36.96
2019/6/26	2,913.78	3,794.33	66.49	2.27	1,378.50	595.6	85	7.81	162	193	36.96	34.31	28.65	37.62
2019/6/27	2,924.92	3,834.82	66.55	2.32	1,375.00	596.8	83	7.82	143	190	37.62	37.74	31.19	36.73
2019/6/28	2,941.76	3,825.59	66.55	2.32	1,392.50	603.8	56	7.82	149	195	36.73	34.79	34.31	38.48
2019/7/1	2,964.33	3,935.81	65.06	2.27	1,404.00	598.8	67	7.81	137	192	38.48	36.54	37.74	37.76
2019/7/2	2,973.01	3,937.17	62.4	2.24	1,400.00	599.8	97	7.73	156	181	37.76	36.99	34.79	38.23
2019/7/3	2,995.82	3,893.53	63.82	2.29	1,374.00	589	88	7.75	156	183	38.23	36.96	36.54	39.42
2019/7/4	2993.12	3,873.10	63.3	2.34	1,376.00	585.4	59	7.75	145	161	39.42	37.62	36.99	39.01
2019/7/5	2,990.41	3,893.20	64.23	2.4	1,368.00	589.8	61	7.75	152	200	39.01	36.73	36.96	39.1
2019/7/8	2,975.95	3,802.79	64.11	2.4	1,374.00	586.4	56.2	7.73	161	191	39.1	38.48	37.62	38.55
2019/7/9	2,979.63	3,793.13	64.16	2.43	1,384.00	583	51.4	7.72	152	223	38.55	37.76	36.73	40.85
2019/7/10	2,993.07	3,786.74	67.01	2.45	1,373.00	581.8	46.6	7.71	135	279	40.85	38.23	38.48	40.65
2019/7/11	2,999.91	3,785.22	66.52	2.41	1,394.00	583.2	41.8	7.73	148	319	40.65	39.42	37.76	40.81
2019/7/12	3,013.77	3,808.73	66.72	2.46	1,396.50	582	37	7.73	139	188	40.81	39.01	38.23	39.53
2019/7/15	3,014.30	3,824.19	66.48	2.4	1,398.00	581	49	7.74	83	203	39.53	39.1	39.42	39.74
2019/7/16	3,004.04	3,806.84	64.35	2.32	1,420.50	584	43	7.74	142	208	39.74	38.55	39.01	39.67
2019/7/17	2,984.42	3,804.64	63.66	2.31	1,413.50	576.6	52	7.72	167	222	39.67	40.85	39.1	39.43
2019/7/18	2,995.11	3,768.40	61.93	2.29	1,415.00	579.6	33	7.72	156	206	39.43	40.65	38.55	39.16
2019/7/19	2,976.61	3,807.96	62.47	2.25	1,418.00	586	35	7.73	152	177	39.16	40.81	40.85	39.29
2019/7/22	2,985.03	3,781.68	63.26	2.32	1,395.50	586.2	51	7.71	159	206	39.29	39.53	40.65	39.25
2019/7/23	3,005.47	3,789.91	63.83	2.29	1,393.50	593	39	7.71	152	200	39.25	39.74	40.81	38.65
2019/7/24	3,019.56	3,819.83	63.18	2.23	1,409.00	593.2	36	7.68	74	186	38.65	39.67	39.53	38.9
2019/7/25	3,003.67	3,851.07	63.39	2.24	1,409.00	592.4	40	7.66	85	169	38.9	39.43	39.74	39.26
2019/7/26	3,025.86	3,858.57	63.46	2.15	1,402.00	591	40	7.67	139	173	39.26	39.16	39.67	38.9
2019/7/29	3,020.97	3,854.27	63.71	2.12	1,393.00	591.4	43.4	7.66	141	184	38.9	39.29	39.43	38.91
2019/7/30	3,013.18	3,870.32	64.72	2.14	1,397.50	587.4	46.9	7.67	161	175	38.91	39.25	39.16	38.7
2019/7/31	2,980.38	3,835.36	65.17	2.24	1,399.50	587.8	50.3	7.68	148	184	38.7	38.65	39.29	40.66
2019/8/1	2,953.56	3,803.47	60.5	2.17	1,391.50	583.4	53.7	7.64	145	185	40.66	38.9	39.25	38.6
2019/8/2	2,932.05	3,747.44	61.89	2.14	1,401.50	580.6	57.1	7.64	76	155	38.6	39.26	38.65	38.07
2019/8/5	2,844.74	3,675.69	59.81	2.09	1,400.50	577	60.6	7.68	203	140	38.07	38.9	38.9	38.08
2019/8/6	2,881.77	3,636.33	58.94	2.1	1,406.00	578	64	7.83	150	168	38.08	38.91	39.26	37.52
2019/8/7	2,883.98	3,621.43	56.23	2.09	1,395.50	578.4	57	7.85	139	186	37.52	38.7	38.9	38
2019/8/8	2,938.09	3,669.29	57.38	2.12	1,411.00	577.6	52	7.86	143	150	38	40.66	38.91	37.98
2019/8/9	2,918.65	3,633.53	58.53	2.13	1,416.00	574.4	57	7.85	127	150	37.98	38.6	38.7	37.84
2019/8/12	2,883.09	3,699.10	58.57	2.11	1,409.00	578.4	59.3	7.88	149	149	37.84	38.07	40.66	36.25
2019/8/13	2,926.32	3,665.75	61.3	2.16	1,414.00	573.2	61.5	7.89	78	150	36.25	38.08	38.6	35.27
2019/8/14	2,840.60	3,682.40	59.48	2.16	1,395.00	579	63.8	7.88	154	159	35.27	37.52	38.07	33.29
2019/8/15	2,847.60	3,694.00	58.23	2.22	1,391.50	580.6	66	7.83	152	169	33.29	38	38.08	33.53
2019/8/16	2,888.68	3,710.54	58.64	2.2	1,328.50	583.8	68.3	7.81	135	150	33.53	37.98	37.52	32.61
2019/8/19	2,923.65	3,791.09	59.74	2.2	1,338.50	582.8	70.5	7.81	143	181	32.61	37.84	38	33.51
2019/8/20	2,900.51	3,787.73	60.03	2.22	1,338.00	585	72.8	7.81	148	165	33.51	36.25	37.98	33.55
2019/8/21	2,924.43	3,781.76	60.3	2.17	1,325.50	583.2	75	7.82	82	182	33.55	35.27	37.84	35.17
2019/8/22	2,922.95	3,793.51	59.92	2.15	1,334.00	587	67	7.82	68	171	35.17	33.29	36.25	36.48
2019/8/23	2,847.11	3,820.86	59.34	2.16	1,328.50	585.8	76	7.83	68	149	36.48	33.53	35.27	36.33
2019/8/26	2,878.38	3,765.91	58.7	2.23	1,301.00	586.6	47	7.86	138	179	36.33	32.61	33.29	35.17
2019/8/27	2,869.16	3,816.95	59.51	2.2	1,298.50	590.2	42	7.88	177	180	35.17	33.51	33.53	35.29
2019/8/28	2,887.94	3,802.58	60.49	2.23	1,305.00	581	26	7.89	129	179	35.29	33.55	32.61	34.94
2019/8/29	2,924.58	3,790.19	61.08	2.29	1,290.50	579	35.7	7.89	137	166	34.94	35.17	33.51	34.57
2019/8/30	2,926.46	3,799.59	60.43	2.28	1,308.00	583.4	45.3	7.87	131	153	34.57	36.48	33.55	34.57
2019/9/2	2916.37	3,848.32	58.66	2.32	1,315.50	584.6	55	7.82	68	214	34.57	36.33	35.17	34.93
2019/9/3	2,906.27	3,853.61	58.26	2.35	1,309.00	584.2	42	7.81	125	177	34.93	35.17	36.48	34.78
2019/9/4	2,937.78	3,886.00	60.7	2.44	1,319.00	590.2	48	7.8	147	170	34.78	35.29	36.33	34.89
2019/9/5	2,976.00	3,925.32	60.95	2.44	1,327.50	592.2	57	7.83	66	178	34.89	34.94	35.17	34.29
2019/9/6	2,978.71	3,948.51	61.54	2.49	1,323.00	593.6	49	7.84	127	151	34.29	34.57	35.29	33.31
2019/9/9	2,978.43	3,972.95	62.59	2.61	1,343.50	592	81	7.82	139	174	33.31	34.57	34.94	33.89
2019/9/10	2,979.39	3,959.27	62.38	2.58	1,337.50	590.4	76	7.84	143	187	33.89	34.93	34.57	33.5
2019/9/11	3,000.93	3,930.10	60.81	2.55	1,350.00	591	76	7.84	137	180	33.5	34.78	34.57	32.65
2019/9/12	3,009.57	3,972.38	60.38	2.58	1,358.00	581.6	83	7.82	141	172	32.65	34.89	34.93	32.99
2019/9/16	2,997.96	3,957.72	69.02	2.69	1,357.50	582.6	49	7.83	148	182	32.99	34.29	34.78	32.98
2019/9/17	3,005.70	3,891.22	64.55	2.66	1,346.00	584.8	46	7.78	169	225	32.98	33.31	34.89	32.95
2019/9/18	3,006.73	3,910.08	63.6	2.64	1,334.00	583.8	48	7.83	147	229	32.95	33.89	34.29	32.37
2019/9/19	3,006.79	3,924.38	64.4	2.55	1,319.00	582	64	7.81	158	214	32.37	33.5	33.31	32.65
2019/9/20	2,992.07	3,935.65	64.28	2.54	1,296.00	576.4	43	7.82	145	226	32.65	32.65	33.89	32.08
2019/9/23	2,991.78	3,890.66	64.77	2.53	1,300.00	573	51	7.8	185	227	32.08	32.99	33.5	32.6
2019/9/24	2,966.60	3,901.08	63.1	2.5	1,245.50	572.2	59	7.8	263	220	32.6	32.98	32.65	32.88
2019/9/25	2,984.87	3,870.98	62.39	2.51	1,256.00	576.2	68	7.79	219	219	32.88	32.95	32.99	32.97
2019/9/26	2,977.62	3,841.14	62.74	2.45	1,253.00	573.6	76	7.78	160	183	32.97	32.37	32.98	32.95
2019/9/27	2,961.79	3,852.65	61.91	2.4	1,236.00	568	66	7.75	148	183	32.95	32.65	32.95	32.85
2019/9/30	2,976.74	3,814.53	60.78	2.33	1,244.00	570.2	75	7.75	138	167	32.85	32.08	32.37	32.61
2019/10/8	2,893.06	3,837.68	58.24	2.29	1,260.00	567.2	22	7.78	160	185	32.61	32.6	32.65	33.42
2019/10/9	2,919.40	3,843.24	58.32	2.24	1,251.00	566.8	36	7.77	162	193	33.42	32.88	32.08	32.13
2019/10/10	2,938.13	3,874.64	59.1	2.21	1,253.50	567	60	7.79	174	171	32.13	32.97	32.6	32.43
2019/10/11	2,970.27	3,911.73	60.51	2.22	1,250.00	565.6	32	7.8	182	166	32.43	32.95	32.88	32.12
2019/10/14	2,966.15	3,953.24	59.35	2.28	1,233.00	561.8	54	7.8	166	240	32.12	32.85	32.97	32.95
2019/10/15	2,995.68	3,936.25	58.74	2.34	1,242.00	559	45	7.79	143	229	32.95	32.61	32.95	32.78
2019/10/16	2,989.69	3,922.69	59.42	2.29	1,217.00	557	33	7.81	154	199	32.78	33.42	32.85	32.98
2019/10/17	2,997.95	3,925.22	59.91	2.32	1,236.50	558.4	45	7.84	172	229	32.98	32.13	32.61	32.96
2019/10/18	2,986.20	3,869.38	59.42	2.36	1,239.50	558.8	48	7.86	137	186	32.96	32.43	33.42	33.22
2019/10/21	3,006.72	3,880.84	58.96	2.24	1,236.50	558.8	69	7.88	129	240	33.22	32.12	32.13	32.98
2019/10/22	2,995.99	3,895.88	59.7	2.28	1,240.00	558.8	60	7.88	132	210	32.98	32.95	32.43	32.3
2019/10/23	3,004.52	3,871.08	61.17	2.28	1,252.00	556.8	45	7.87	131	261	32.3	32.78	32.12	32.45
2019/10/24	3,010.29	3,870.67	61.67	2.33	1,256.50	555.4	50	7.87	72	214	32.45	32.98	32.95	32.45
2019/10/25	3,022.55	3,896.79	62.02	2.32	1,257.50	560	43	7.86	172	193	32.45	32.96	32.78	32.2
2019/10/28	3,039.42	3,926.59	61.57	2.56	1,248.00	562.4	49	7.84	185	261	32.2	33.22	32.98	31.04
2019/10/29	3,036.89	3,910.23	61.59	2.63	1,259.00	556.2	73	7.84	141	229	31.04	32.98	32.96	30.5
2019/10/30	3,046.77	3,891.23	60.61	2.69	1,260.50	556.6	95	7.84	166	247	30.5	32.3	33.22	30.07
2019/10/31	3,037.56	3,886.75	60.23	2.64	1,236.00	543.6	94	7.87	149	233	30.07	32.45	32.98	30.06
2019/11/1	3,066.91	3,952.39	61.69	2.7	1,237.00	542	86	7.85	172	214	30.06	32.45	32.3	30.95
2019/11/4	3,078.27	3,978.12	62.13	2.82	1,224.50	545	103	7.85	164	220	30.95	32.2	32.45	30.6
2019/11/5	3,074.62	4,002.81	62.96	2.87	1,247.50	546	85	7.83	153	270	30.6	31.04	32.45	29.6
2019/11/6	3,076.78	3,984.88	61.74	2.83	1,234.00	543.6	69	7.76	138	247	29.6	30.5	32.2	28.69
2019/11/7	3,085.18	3,991.87	62.29	2.79	1,239.00	544.2	67	7.75	178	225	28.69	30.07	31.04	29.64
2019/11/8	3,093.08	3,973.01	62.51	2.79	1,240.00	552.6	74	7.73	149	203	29.64	30.06	30.5	28.99
2019/11/11	3,087.01	3,902.98	62.18	2.64	1,224.50	549.8	77	7.71	148	222	28.99	30.95	30.07	28.16
2019/11/12	3,091.84	3,903.69	62.06	2.62	1,229.50	550.6	66	7.72	178	279	28.16	30.6	30.06	28.87
2019/11/13	3,094.04	3,899.98	62.37	2.67	1,229.50	557	54	7.71	171	214	28.87	29.6	30.95	30.79
2019/11/14	3,096.63	3,905.86	62.28	2.64	1,238.50	556	51	7.71	168	259	30.79	28.69	30.6	29.86
2019/11/15	3,120.46	3,877.09	63.3	2.68	1,228.50	554	60	7.73	173	182	29.86	29.64	29.6	28.1
2019/11/18	3,122.03	3,907.93	62.44	2.54	1,228.50	551.4	55	7.74	162	222	28.1	28.99	28.69	28.59
2019/11/19	3,120.18	3,947.04	60.91	2.51	1,258.50	552.6	72	7.76	155	205	28.59	28.16	29.64	27.52
2019/11/20	3,108.46	3,907.86	62.4	2.56	1,266.00	552.4	68	7.77	192	257	27.52	28.87	28.99	25.06
2019/11/21	3,103.54	3,889.60	63.97	2.63	1,257.50	555.6	79	7.78	162	229	25.06	30.79	28.16	25.76
2019/11/22	3,110.29	3,849.99	63.39	2.7	1,249.50	554.4	93	7.78	180	207	25.76	29.86	28.87	25.57
2019/11/25	3,133.64	3,878.21	63.65	2.58	1,259.00	555.6	26	7.76	147	231	25.57	28.1	30.79	25.3
2019/11/26	3,140.52	3,891.65	64.27	2.53	1,230.50	551.8	36	7.75	163	235	25.3	28.59	29.86	25.3
2019/11/27	3,153.63	3,875.62	64.06	2.49	1,230.50	546	25	7.75	160	296	25.3	27.52	28.1	25.15
2019/11/28	3147.31	3,862.30	63.87	2.4	1,224.50	546.2	90	7.73	152	242	25.15	25.06	28.59	24.95
2019/11/29	3,140.98	3,828.67	62.43	2.31	1,227.00	553.8	55	7.74	167	172	24.95	25.76	27.52	24.74
2019/12/2	3,113.87	3,836.06	60.92	2.34	1,237.50	554	86	7.74	164	228	24.74	25.57	25.06	25.16
2019/12/3	3,093.20	3,851.09	60.82	2.44	1,238.50	551.6	82	7.78	186	188	25.16	25.3	25.76	25.21
2019/12/4	3,112.76	3,849.82	63	2.41	1,229.00	552	87	7.79	154	246	25.21	25.3	25.57	25.02
2019/12/5	3,117.43	3,879.36	63.39	2.42	1,235.00	553.6	65	7.81	175	229	25.02	25.15	25.3	25.17
2019/12/6	3,145.91	3,902.39	64.39	2.35	1,236.00	552.8	130	7.82	153	191	25.17	24.95	25.3	25.21
2019/12/9	3,135.96	3,895.45	64.25	2.25	1,243.50	544.6	85	7.79	153	210	25.21	24.74	25.15	25.3
2019/12/10	3,132.52	3,900.38	64.34	2.26	1,242.00	539	104	7.79	190	203	25.3	25.16	24.95	26.33
2019/12/11	3,141.63	3,902.75	63.72	2.25	1,235.50	535.6	108	7.81	162	223	26.33	25.21	24.74	27.14
2019/12/12	3,168.57	3,891.02	64.2	2.34	1,233.00	535	88	7.82	171	211	27.14	25.02	25.16	27.22
2019/12/13	3,168.80	3,968.22	65.22	2.31	1,233.00	536.4	135	7.85	167	189	27.22	25.17	25.21	27.29
2019/12/16	3,191.45	3,987.55	65.34	2.35	1,244.50	544	77	7.78	173	184	27.29	25.21	25.02	27.3
2019/12/17	3,192.52	4,041.80	66.1	2.32	1,244.50	542	67	7.79	185	196	27.3	25.3	25.17	27.33
2019/12/18	3,191.14	4,032.78	66.17	2.29	1,174.00	544.8	86	7.8	185	196	27.33	26.33	25.21	27.18
2019/12/19	3,205.37	4,027.15	66.54	2.29	1,184.50	547	47	7.78	147	184	27.18	27.14	25.3	26.8
2019/12/20	3,221.22	4,017.25	66.14	2.33	1,184.00	551.6	64	7.79	147	150	26.8	27.22	26.33	27.09
2019/12/23	3,224.01	3,967.10	66.39	2.2	1,168.50	554.2	61	7.77	167	175	27.09	27.29	27.14	27
2019/12/24	3,223.38	3,992.96	67.2	2.2	1,150.50	554	101	7.78	151	184	27	27.3	27.22	27.11
2019/12/25	3231.65	3,990.87	67.56	2.24	1,151.50	552.2	57	7.77	162	173	27.11	27.33	27.29	27
2019/12/26	3,239.91	4,025.99	67.92	2.27	1,142.00	550	96	7.75	152	190	27	27.18	27.3	26.71
2019/12/27	3,240.02	4,022.03	68.16	2.25	1,147.00	552.6	96	7.76	170	161	26.71	26.8	27.33	26.98
2019/12/30	3,221.29	4,081.63	68.47	2.19	1,155.00	557.2	114	7.81	154	173	26.98	27.09	27.18	27.86
2019/12/31	3,230.78	4,096.58	66	2.18	1,164.50	556.8	105	7.82	76	195	27.86	27	26.8	26.66
2020/1/2	3,257.85	4,152.24	66.25	2.13	1,176.50	556.6	104	7.81	145	169	26.66	27.11	27.09	27.96
2020/1/3	3,234.85	4,144.96	68.6	2.11	1,178.50	552.2	130	7.79	138	155	27.96	27	27	26.93
2020/1/6	3,246.28	4,129.30	68.91	2.15	1,178.00	552.8	28	7.78	166	185	26.93	26.71	27.11	28.8
2020/1/7	3,237.18	4,160.23	68.27	2.15	1,191.50	553.8	27	7.8	160	208	28.8	26.98	27	27.03
2020/1/8	3,253.05	4,112.32	65.44	2.15	1,206.50	558.2	54	7.75	155	177	27.03	27.86	26.71	28.13
2020/1/9	3,274.70	4,164.37	65.37	2.17	1,202.50	556.6	25	7.72	158	178	28.13	26.66	26.98	27.88
2020/1/10	3,265.35	4,163.18	64.98	2.21	1,208.00	557.4	41	7.7	161	145	27.88	27.96	27.86	27.84
2020/1/13	3,288.13	4,203.99	64.2	2.19	1,209.00	554.2	65	7.7	151	155	27.84	26.93	26.66	27.46
2020/1/14	3,283.15	4,189.89	64.49	2.18	1,212.00	556.8	143	7.68	145	158	27.46	28.8	27.96	27.85
2020/1/15	3,289.29	4,166.73	64	2.12	1,211.00	550.6	123	7.66	146	175	27.85	27.03	26.93	27.44
2020/1/16	3,316.81	4,149.04	64.62	2.08	1,224.50	550.4	81	7.67	150	164	27.44	28.13	28.8	29.29
2020/1/17	3,329.62	4,154.85	64.85	2	1,220.00	551	61	7.67	157	146	29.29	27.88	27.03	27.49
2020/1/20	3325.21	4,185.83	65.2	1.95	1,228.00	550.4	122	7.62	133	148	27.49	27.84	28.13	28.77
2020/1/21	3,320.79	4,114.31	64.59	1.9	1,226.50	546	120	7.61	139	125	28.77	27.46	27.88	28.4
2020/1/22	3,321.75	4,131.93	63.21	1.91	1,220.00	546.8	99	7.63	78	141	28.4	27.85	27.84	27.51
2020/1/23	3,325.54	4,003.90	62.04	1.91	1,213.50	546.2	108	7.64	130	69	27.51	27.44	27.46	27.34
2020/3/23	2,237.40	3,530.31	27.03	1.59	1,243.50	516.2	65	7.58	201	204	27.34	29.29	27.85	25.59
2020/3/24	2,447.33	3,625.11	27.15	1.68	1,271.00	523	56	7.64	204	189	25.59	27.49	27.44	25.79
2020/3/25	2,475.56	3,722.52	27.39	1.72	1,260.50	521	45	7.64	166	259	25.79	28.77	29.29	25.51
2020/3/26	2,630.07	3,698.05	26.34	1.7	1,250.50	521.8	39	7.7	177	162	25.51	28.4	27.49	27.38
2020/3/27	2,541.47	3,710.06	24.93	1.67	1,254.00	515.6	19	7.77	156	160	27.38	27.51	28.77	25.59
2020/3/30	2,626.65	3,674.11	22.76	1.7	1,242.00	501.6	22	7.83	151	169	25.59	27.34	28.4	25.5
2020/3/31	2,584.59	3,686.16	22.74	1.64	1,260.50	499.6	35	7.81	152	201	25.5	25.59	27.51	25.96
2020/4/1	2,470.50	3,675.08	24.74	1.59	1,243.50	492.6	40	7.81	157	167	25.96	25.79	27.34	25.89
2020/4/2	2,526.90	3,734.53	29.74	1.55	1,119.00	507.4	51	7.77	146	150	25.89	25.51	25.59	25.69
2020/4/3	2,488.65	3,713.22	34.11	1.66	1,075.00	498.8	65	7.71	78	155	25.69	27.38	25.79	25.71
2020/4/7	2,659.41	3,798.02	31.87	1.91	1,088.00	500.2	58	7.66	149	162	25.71	25.59	25.51	25.41
2020/4/8	2,749.98	3,780.34	32.84	1.79	1,096.50	495.2	57	7.68	152	170	25.41	25.5	27.38	25.95
2020/4/9	2,789.82	3,792.81	31.48	1.75	1,103.50	494.8	59	7.66	141	176	25.95	25.96	25.59	25.12
2020/4/10	2775.73	3,769.18	31.61	1.74	1,131.00	499.4	69	7.69	148	162	25.12	25.89	25.5	24.49
2020/4/13	2,761.63	3,753.26	31.74	1.73	1,132.00	488	46	7.69	137	173	24.49	25.69	25.96	26.6
2020/4/14	2,846.06	3,825.70	29.6	1.63	1,130.50	479.8	51	7.68	152	186	26.6	25.71	25.89	25.97
2020/4/15	2,783.36	3,797.36	27.69	1.59	1,124.00	494	48	7.73	151	164	25.97	25.41	25.69	26.5
2020/4/16	2,799.55	3,802.38	27.82	1.69	1,137.00	493	62	7.71	141	164	26.5	25.95	25.71	27.76
2020/4/17	2,874.56	3,839.49	28.08	1.76	1,136.50	498.6	75	7.68	150	140	27.76	25.12	25.41	26.49
2020/4/20	2,823.16	3,853.46	25.57	1.94	1,132.00	499.8	56	7.68	150	141	26.49	24.49	25.95	25.85
2020/4/21	2,736.56	3,808.05	19.33	1.83	1,108.00	496.2	46	7.68	89	163	25.85	26.6	25.12	26.89
2020/4/22	2,799.31	3,839.38	20.37	1.91	1,117.00	489.4	56	7.7	162	171	26.89	25.97	24.49	26.24
2020/4/23	2,797.80	3,829.75	21.33	1.95	1,100.50	492.6	63	7.67	93	204	26.24	26.5	26.6	25.93
2020/4/24	2,836.74	3,796.97	21.44	1.87	1,093.00	493.4	50	7.63	153	190	25.93	27.76	25.97	25.56
2020/4/27	2,878.48	3,822.77	19.99	1.92	1,075.00	487.8	58	7.65	175	165	25.56	26.49	26.5	25.58
2020/4/28	2,863.39	3,849.15	20.46	1.95	1,035.50	488.2	57	7.66	167	200	25.58	25.85	27.76	27.58
2020/4/29	2,939.51	3,867.03	22.54	1.88	1,039.50	492.2	72	7.66	149	182	27.58	26.89	26.49	25.77
2020/4/30	2,912.43	3,912.58	25.27	1.94	1,069.00	499.8	70	7.67	156	159	25.77	26.24	25.85	25.93
2020/5/6	2,848.42	3,936.25	29.72	1.95	1,081.00	500.8	49	7.66	160	150	25.93	25.93	26.89	25.5
2020/5/7	2,881.19	3,924.89	29.46	1.9	1,088.50	500.8	51	7.65	146	154	25.5	25.56	26.24	25.95
2020/5/8	2,929.80	3,963.62	30.97	1.83	1,090.00	506.4	32	7.67	146	173	25.95	25.58	25.93	25.38
2020/5/11	2,930.32	3,960.18	29.63	1.85	1,080.50	509.8	65	7.67	147	202	25.38	27.58	25.56	25.49
2020/5/12	2,870.12	3,960.24	29.98	1.7	1,114.50	518.6	65	7.66	145	233	25.49	25.77	25.58	25.38
2020/5/13	2,820.00	3,968.25	29.19	1.64	1,113.00	520	77	7.69	162	211	25.38	25.93	27.58	25.48
2020/5/14	2,852.50	3,925.22	31.13	1.67	1,127.00	526.4	74	7.68	158	234	25.48	25.5	25.77	25.6
2020/5/15	2,863.70	3,912.82	32.5	1.64	1,124.50	522.4	75	7.67	172	243	25.6	25.95	25.93	25.73
2020/5/18	2,953.91	3,922.91	34.81	1.77	1,139.00	531.6	65	7.69	173	194	25.73	25.38	25.5	26.07
2020/5/19	2,922.94	3,956.25	34.65	1.8	1,170.50	539.8	72	7.74	162	189	26.07	25.49	25.95	25.78
2020/5/20	2,971.61	3,935.22	35.75	1.78	1,160.00	546.8	70	7.76	184	166	25.78	25.38	25.38	26.29
2020/5/21	2,948.51	3,913.79	36.06	1.72	1,165.00	536.2	50	7.78	166	187	26.29	25.48	25.49	25.78
2020/5/22	2,955.45	3,824.06	35.13	1.89	1,150.00	534.8	64	7.77	159	167	25.78	25.6	25.38	25.69
2020/5/25	2973.61	3,829.32	35.53	1.91	1,153.50	536.4	53	7.77	159	185	25.69	25.73	25.48	25.23
2020/5/26	2,991.77	3,872.77	36.17	1.93	1,156.00	529.6	48	7.77	185	178	25.23	26.07	25.6	25.05
2020/5/27	3,036.13	3,845.61	34.74	1.88	1,163.50	522.2	62	7.81	188	174	25.05	25.78	25.73	25.29
2020/5/28	3,029.73	3,856.63	35.29	1.82	1,159.00	528.4	64	7.85	167	156	25.29	26.29	26.07	25.29
2020/5/29	3,044.31	3,867.02	35.33	1.84	1,162.00	528	61	7.9	171	157	25.29	25.78	25.78	25.29
2020/6/1	3,055.73	3,971.34	38.32	1.78	1,170.00	527.4	58	7.93	160	157	25.29	25.69	26.29	25.2
2020/6/2	3,080.82	3,983.57	39.57	1.77	1,177.00	528.2	46	7.92	171	163	25.2	25.23	25.78	25.07
2020/6/3	3,122.87	3,983.65	39.79	1.81	1,174.00	523	41	7.95	169	181	25.07	25.05	25.69	26.74
2020/6/4	3,112.35	3,982.19	39.99	1.82	1,178.00	517.6	40	7.97	153	162	26.74	25.29	25.23	24.73
2020/6/5	3,193.93	4,001.25	42.3	1.8	1,169.00	534	42	8.05	185	184	24.73	25.29	25.05	25.19
2020/6/8	3,232.39	4,021.95	40.8	1.81	1,192.50	544.2	46	8.02	157	182	25.19	25.29	25.29	25.1
2020/6/9	3,207.18	4,047.03	41.18	1.76	1,192.00	544	37	7.98	173	182	25.1	25.2	25.29	25.19
2020/6/10	3,190.14	4,039.71	41.73	1.79	1,185.50	546.2	39	8.02	166	166	25.19	25.07	25.29	25
2020/6/11	3,002.10	3,995.88	38.55	1.82	1,185.50	549.8	36	8.03	138	164	25	26.74	25.2	25.07
2020/6/12	3,041.31	4,003.08	38.73	1.75	1,187.50	544.8	35	8	147	145	25.07	24.73	25.07	25.01
2020/6/15	3,066.59	3,954.99	39.72	1.67	1,162.50	538	36	7.97	158	165	25.01	25.19	26.74	24.9
2020/6/16	3,124.74	4,014.57	40.96	1.61	1,185.50	538	32	8.02	160	173	24.9	25.1	24.73	24.88
2020/6/17	3,113.49	4,017.59	40.71	1.64	1,171.50	541.2	29	7.98	206	174	24.88	25.19	25.19	24.88
2020/6/18	3,115.34	4,044.38	41.51	1.64	1,190.50	544.6	23	7.97	185	152	24.88	25	25.1	24.75
2020/6/19	3,097.74	4,098.71	42.19	1.67	1,190.50	546	36	7.95	156	137	24.75	25.07	25.19	24.76
2020/6/22	3,117.86	4,102.05	43.08	1.66	1,176.50	545.8	23	7.92	208	144	24.76	25.01	25	24.75
2020/6/23	3,131.29	4,121.79	42.63	1.69	1,190.00	542	21	7.96	188	150	24.75	24.9	25.07	24.87
2020/6/24	3,050.33	4,138.99	40.31	1.66	1,190.00	542.4	40	7.98	175	145	24.87	24.88	25.01	25.26
2020/6/29	3,053.24	4,109.72	41.71	1.69	1,172.50	543	21	7.95	183	154	25.26	24.88	24.9	25.1
2020/6/30	3,100.29	4,163.96	41.15	1.76	1,180.50	553.2	35	7.96	162	149	25.1	24.75	24.88	25.11
2020/7/1	3,115.86	4,247.78	42.03	1.7	1,173.00	560.8	47	7.94	160	167	25.11	24.76	24.88	26.39
2020/7/2	3,130.01	4,335.84	43.14	1.73	1,193.00	561.2	43	7.94	181	173	26.39	24.75	24.75	26.49
2020/7/3	3,130.01	4,419.60	42.8	1.75	1,192.00	564.2	28	7.94	182	152	26.49	24.87	24.76	28
2020/7/6	3,179.72	4,670.09	43.1	1.83	1,190.50	557.8	17	7.95	170	159	28	25.26	24.75	27.9
2020/7/7	3,145.32	4,698.13	43.08	1.88	1,186.50	559.8	23	7.95	184	164	27.9	25.1	24.87	27.69
2020/7/8	3,169.94	4,774.00	43.29	1.82	1,196.50	559	19	7.92	194	158	27.69	25.11	25.26	27.57
2020/7/9	3,152.05	4,840.77	42.35	1.77	1,218.00	556.6	42	7.94	183	160	27.57	26.39	25.1	27.42
2020/7/10	3,185.04	4,753.13	43.24	1.82	1,197.00	557	57	7.89	160	180	27.42	26.49	25.11	27.1
2020/7/13	3,155.22	4,852.96	42.72	1.73	1,209.00	561	25	7.91	163	190	27.1	28	26.39	27.81
2020/7/14	3,197.52	4,806.69	42.9	1.74	1,198.00	562.6	32	7.94	174	196	27.81	27.9	26.49	27.69
2020/7/15	3,226.56	4,744.47	43.79	1.78	1,195.50	559.2	20	7.98	173	203	27.69	27.69	28	27.71
2020/7/16	3,215.57	4,516.25	43.37	1.73	1,202.00	558.8	35	7.98	156	189	27.71	27.57	27.9	27.71
2020/7/17	3,224.73	4,544.70	43.14	1.71	1,210.50	555	49	7.97	155	175	27.71	27.42	27.69	27.7
2020/7/20	3,251.84	4,680.30	43.28	1.64	1,207.50	550.4	74	8	156	174	27.7	27.1	27.57	27.71
2020/7/21	3,257.30	4,691.04	44.32	1.67	1,233.50	552.6	55	8	690	181	27.71	27.81	27.42	27.78
2020/7/22	3,276.02	4,714.45	44.29	1.69	1,222.50	546.6	43	8.04	1354	192	27.78	27.69	27.1	27.78
2020/7/23	3,235.66	4,712.44	43.31	1.78	1,229.00	555	42	8.08	474	169	27.78	27.71	27.81	27.8
2020/7/24	3,215.63	4,505.59	43.34	1.86	1,237.00	557.8	49	8.11	246	169	27.8	27.71	27.69	27.85
2020/7/27	3,239.41	4,528.45	43.41	1.79	1,224.00	550.2	21	8.15	213	190	27.85	27.7	27.71	27.84
2020/7/28	3,218.44	4,568.26	43.22	1.86	1,215.00	556.8	27	8.22	244	199	27.84	27.71	27.71	27.8
2020/7/29	3,258.44	4,679.01	43.75	1.92	1,221.00	555.2	45	8.2	225	189	27.8	27.78	27.7	27.88
2020/7/30	3,246.22	4,656.15	42.94	1.84	1,206.50	553.8	45	8.24	244	201	27.88	27.78	27.71	27.88
2020/7/31	3,271.12	4,695.05	43.3	1.82	1,219.50	550.6	42	8.29	188	177	27.88	27.8	27.78	27.8
2020/8/3	3,294.61	4,771.31	44.15	2.1	1,227.50	554.8	42.5	8.24	187	198	27.8	27.85	27.78	27.8
2020/8/4	3,306.51	4,775.80	44.43	2.18	1,207.50	549	43.1	8.21	191	190	27.8	27.84	27.8	27.85
2020/8/5	3,327.77	4,777.11	45.17	2.21	1,211.50	551.6	43.6	8.23	186	169	27.85	27.8	27.85	27.85
2020/8/6	3,349.16	4,762.76	45.09	2.16	1,219.50	556.4	44.2	8.24	206	182	27.85	27.88	27.84	27.8
2020/8/7	3,351.28	4,707.93	44.4	2.24	1,216.50	549.8	44.7	8.24	177	181	27.8	27.88	27.8	27.8
2020/8/10	3,360.47	4,724.87	44.99	2.17	1,210.50	549.4	45.3	8.21	178	191	27.8	27.8	27.88	27.84
2020/8/11	3,333.69	4,681.78	44.5	2.15	1,196.00	559	45.8	8.18	177	197	27.84	27.8	27.88	27.77
2020/8/12	3,380.35	4,647.64	45.43	2.15	1,197.50	564.8	46.4	8.17	157	196	27.77	27.85	27.8	27.87
2020/8/13	3,373.43	4,635.71	44.96	2.19	1,185.50	572.8	46.9	8.19	174	197	27.87	27.85	27.8	27.85
2020/8/14	3,372.85	4,704.63	44.8	2.35	1,194.00	568	47.5	8.2	175	174	27.85	27.8	27.85	27.85
2020/8/17	3,381.99	4,815.23	45.37	2.34	1,194.00	569	48	8.22	160	185	27.85	27.8	27.85	27.8
2020/8/18	3,389.78	4,812.76	45.46	2.41	1,204.50	570	48.5	8.23	160	203	27.8	27.84	27.8	28.99
2020/8/19	3,374.85	4,740.68	45.37	2.43	1,185.00	562.6	49.1	8.26	166	165	28.99	27.77	27.8	29.45
2020/8/20	3,385.51	4,679.15	44.9	2.36	1,200.50	568	49.6	8.21	167	167	29.45	27.87	27.84	29.35
2020/8/21	3,397.16	4,718.84	44.35	2.44	1,198.50	563.8	50.2	8.2	159	174	29.35	27.85	27.77	29.59
2020/8/24	3,431.28	4,755.85	45.13	2.51	1,218.00	556.2	50.7	8.17	158	154	29.59	27.85	27.87	29.2
2020/8/25	3,443.62	4,761.95	45.86	2.58	1,218.50	556	51.3	8.16	170	172	29.2	27.8	27.85	29.18
2020/8/26	3,478.73	4,706.13	45.64	2.53	1,218.00	558.6	51.8	8.18	159	199	29.18	28.99	27.85	29.1
2020/8/27	3,484.55	4,731.35	45.09	2.7	1,223.50	568.6	52.4	8.15	190	221	29.1	29.45	27.8	29.01
2020/8/28	3,508.01	4,844.27	45.05	2.65	1,231.00	574.2	52.9	8.14	173	201	29.01	29.35	28.99	29
2020/8/31	3,500.31	4,816.22	45.28	2.63	1,239.50	574.6	53.5	8.16	177	196	29	29.59	29.45	29
2020/9/1	3,526.65	4,842.12	45.58	2.52	1,263.50	573.8	54	8.18	175	184	29	29.2	29.35	29
2020/9/2	3,580.84	4,843.89	44.43	2.49	1,276.00	577	59	8.15	185	223	29	29.18	29.59	28.95
2020/9/3	3,455.06	4,817.10	44.07	2.48	1,283.50	575	61	8.09	171	194	28.95	29.1	29.2	28.95
2020/9/4	3,426.96	4,770.22	42.66	2.58	1,281.50	577.4	56	8.1	225	185	28.95	29.01	29.18	28.94
2020/9/7	3379.4	4,669.37	42.01	2.47	1,286.00	580.6	60	8.1	205	201	28.94	29	29.1	28.96
2020/9/8	3,331.84	4,694.39	39.78	2.36	1,263.00	585.2	69	8.08	167	188	28.96	29	29.01	28.99
2020/9/9	3,398.96	4,584.59	40.79	2.39	1,258.50	584.6	75	8.05	166	229	28.99	29	29	29.09
2020/9/10	3,339.19	4,581.98	40.06	2.31	1,246.50	593	38	8.07	165	197	29.09	28.95	29	28.76
2020/9/11	3,340.97	4,627.28	39.83	2.25	1,257.00	584.8	38	8.09	166	175	28.76	28.95	29	29.28
2020/9/14	3,383.54	4,651.05	39.61	2.3	1,263.00	590	46	8.09	158	211	29.28	28.94	28.95	29.12
2020/9/15	3,401.20	4,688.48	40.53	2.36	1,255.50	597.8	25	8.1	177	235	29.12	28.96	28.95	29
2020/9/16	3,385.49	4,657.36	42.22	2.25	1,247.00	601	26	8.03	340	210	29	28.99	28.94	28.51
2020/9/17	3,357.01	4,632.71	43.3	1.99	1,260.00	594.2	30	7.99	202	201	28.51	29.09	28.96	28.98
2020/9/18	3,319.47	4,737.09	43.15	2.06	1,277.00	597.2	42	8.01	193	173	28.98	28.76	28.99	29
2020/9/21	3,281.06	4,691.43	41.44	1.88	1,269.50	599.6	22	8.01	202	184	29	29.28	29.09	29
2020/9/22	3,315.57	4,635.76	41.72	1.85	1,271.50	596.8	22	7.98	312	227	29	29.12	28.76	29.09
2020/9/23	3,236.92	4,652.33	41.77	2.82	1,271.50	603.2	41	7.95	1837	246	29.09	29	29.28	29.19
2020/9/24	3,246.59	4,563.07	41.94	2.86	1,258.50	605.8	67	7.93	1786	219	29.19	28.51	29.12	29.23
2020/9/25	3,298.46	4,570.02	41.92	2.8	1,244.00	612.4	71	7.95	1831	197	29.23	28.98	29	29.3
2020/9/28	3,351.60	4,581.91	42.43	2.77	1,264.50	621.8	66	7.94	1226	275	29.3	29	28.51	29.41
2020/9/29	3,335.47	4,591.80	41.03	2.5	1,276.50	629	55	7.96	1231	199	29.41	29	28.98	29.6
2020/9/30	3,363.00	4,587.40	40.95	2.55	1,271.50	614.4	55	7.99	1911	201	29.6	29.09	29	28.89
2020/10/9	3,477.13	4,681.14	42.85	2.76	1,321.00	614.4	51	7.99	1391	199	28.89	29.19	29	27.37
2020/10/12	3,534.22	4,823.16	41.72	2.84	1,343.50	626.4	64	7.92	1091	252	27.37	29.23	29.09	28.98
2020/10/13	3,511.93	4,839.20	42.45	2.76	1,350.00	609.8	70	7.94	1212	237	28.98	29.3	29.19	28.92
2020/10/14	3,488.67	4,807.10	43.32	2.65	1,349.50	607.4	58	7.92	1823	237	28.92	29.41	29.23	28.99
2020/10/15	3,483.34	4,798.74	43.16	2.78	1,342.50	602.6	29	7.91	1770	243	28.99	29.6	29.3	29.3
2020/10/16	3,483.81	4,791.68	42.93	2.69	1,335.00	577.8	21	7.88	1482	229	29.3	28.89	29.41	28.8
2020/10/19	3,426.92	4,755.49	42.62	2.83	1,327.50	584.2	60	7.85	1211	259	28.8	27.37	29.6	28.9
2020/10/20	3,443.12	4,793.47	43.16	2.9	1,348.00	576.4	71	7.88	1046	263	28.9	28.98	28.89	29.1
2020/10/21	3,435.56	4,792.83	41.73	3.03	1,349.00	573.2	40	7.9	996	226	29.1	28.92	27.37	29.12
2020/10/22	3,453.49	4,777.98	42.46	2.98	1,355.00	573.8	66	7.89	1144	252	29.12	28.99	28.98	28.97
2020/10/23	3,465.39	4,718.49	41.77	2.94	1,346.50	573.2	95	7.88	930	248	28.97	29.3	28.92	29
2020/10/26	3,400.97	4,691.24	40.46	3.03	1,343.50	577.6	84	7.9	1268	278	29	28.8	28.99	29
2020/10/27	3,390.68	4,699.28	41.2	3.03	1,348.00	582.2	76	7.91	1464	252	29	28.9	29.3	28.99
2020/10/28	3,271.03	4,737.27	39.12	3.04	1,340.00	582.6	80	7.91	1451	273	28.99	29.1	28.8	28.92
2020/10/29	3,310.11	4,772.92	37.65	3.22	1,357.50	589.2	77	7.9	1551	281	28.92	29.12	28.9	29.4
2020/10/30	3,269.96	4,695.33	37.46	3.39	1,355.50	595.2	76	7.85	1455	234	29.4	28.97	29.1	29.65
2020/11/2	3,310.24	4,720.83	38.97	3.24	1,365.50	608.6	67	7.81	1269	346	29.65	29	29.12	29.41
2020/11/3	3,369.16	4,777.56	39.71	3.06	1,336.00	600.8	65	7.79	1429	328	29.41	29	28.97	29.55
2020/11/4	3,443.44	4,813.66	41.23	3.06	1,310.50	602.4	56	7.84	1012	300	29.55	28.99	29	29.39
2020/11/5	3,510.45	4,885.11	40.93	2.93	1,306.50	605.2	65	7.85	1110	317	29.39	28.92	29	29.22
2020/11/6	3,509.44	4,885.72	39.45	2.89	1,304.00	602.4	67	7.83	975	281	29.22	29.4	28.99	29.68
2020/11/9	3,550.50	4,981.35	42.4	2.86	1,311.00	592.8	81	7.86	1253	328	29.68	29.65	28.92	29.56
2020/11/10	3,545.53	4,953.88	43.61	2.96	1,308.00	600.2	90	7.79	1240	300	29.56	29.41	29.4	29.39
2020/11/11	3,572.66	4,904.90	43.8	3.04	1,354.50	607	61	7.81	1085	257	29.39	29.55	29.65	28.73
2020/11/12	3,537.01	4,908.46	43.53	2.95	1,369.00	601.6	68	7.8	1250	262	28.73	29.39	29.41	29
2020/11/13	3,585.15	4,856.85	42.78	2.98	1,369.00	613.4	72	7.83	1330	248	29	29.22	29.55	28.69
