# Supplementary material for: Dynamic prediction of carbon prices based on the multi-frequency combined model
Source: PeerJ Comput Sci. 2025 Apr 17;11:e2827. doi: 10.7717/peerj-cs.2827 (PMC12190694; doi:10.7717/peerj-cs.2827)
Supplement: Supplemental Information 1 [file peerj-cs-11-2827-s001.zip › Source code/comparison experiment:COA-XGBoost-CEEMDAN/Final Comparison.csv]

Actual	Predicted
39.42	39.41985176
39.01	39.0102865
39.1	39.09955943
38.55	38.54909714
40.85	40.85019277
40.65	40.6513589
40.81	40.80714431
39.53	39.53058967
39.74	39.74033437
39.67	39.67285411
39.43	39.42706424
39.16	39.15828201
39.29	39.29127511
39.25	39.24870549
38.65	38.65919129
38.9	38.89982376
39.26	39.25865184
38.9	38.90119112
38.91	38.90755939
38.7	38.70019699
40.66	40.65602235
38.6	38.59856974
38.07	38.07005
38.08	38.08057415
37.52	37.51953904
38	38.00101457
37.98	37.97896774
37.84	37.84016852
36.25	36.25061965
35.27	35.26917112
33.29	33.2911675
33.53	33.53121248
32.61	32.60785917
33.51	33.51477171
33.55	33.54961937
35.17	35.17052046
36.48	36.48087862
36.33	36.32673109
35.17	35.17137114
35.29	35.29285618
34.94	34.93926849
34.57	34.56854189
34.57	34.57159112
34.93	34.92864589
34.78	34.7806544
34.89	34.89113283
34.29	34.28980217
33.31	33.3102594
33.89	33.89175406
33.5	33.50064363
32.65	32.64987245
32.99	32.99222001
32.98	32.98025385
32.95	32.9473185
32.37	32.36832612
32.65	32.64989157
32.08	32.08081917
32.6	32.600327
32.88	32.88344012
32.97	32.96857569
32.95	32.94929574
32.85	32.85047266
32.61	32.61050012
33.42	33.419713
32.13	32.13003452
32.43	32.4292781
32.12	32.12031285
32.95	32.94907169
32.78	32.78094599
32.98	32.97985983
32.96	32.95791725
33.22	33.21954058
32.98	32.98003827
32.3	32.3025219
32.45	32.44999265
32.45	32.44730033
32.2	32.19879137
31.04	31.04629457
30.5	30.50156849
30.07	30.06954973
30.06	30.06059186
30.95	30.94878727
30.6	30.59889424
29.6	29.60409839
28.69	28.68580031
29.64	29.64026756
28.99	28.99071117
28.16	28.15996395
28.87	28.87051306
30.79	30.78912307
29.86	29.86012329
28.1	28.09903352
28.59	28.59065037
27.52	27.52113164
25.06	25.05845091
25.76	25.76227004
25.57	25.57015052
25.3	25.29993645
25.3	25.29892531
25.15	25.15309606
24.95	24.95157416
24.74	24.74072533
25.16	25.15895544
25.21	25.20949495
25.02	25.01905271
25.17	25.16961212
25.21	25.20867666
25.3	25.3004731
26.33	26.32700773
27.14	27.1401636
27.22	27.2200461
27.29	27.28679428
27.3	27.30111727
27.33	27.32954186
27.18	27.18117766
26.8	26.80014239
27.09	27.09254134
27	26.999657
27.11	27.10985035
27	26.99745699
26.71	26.71367816
26.98	26.98155252
27.86	27.86107908
27.96	27.95884512
26.93	26.92931376
28.8	28.80086558
27.03	27.03093714
28.13	28.12864984
27.88	27.88301919
27.84	27.83892616
27.46	27.45898871
27.85	27.84950099
27.44	27.4417936
29.29	29.28988366
27.49	27.49116242
28.77	28.77013755
28.4	28.39959764
27.51	27.51036915
27.34	27.3405156
25.59	25.58859078
25.79	25.79013474
25.51	25.51077055
27.38	27.37981609
25.59	25.58896903
25.5	25.49881285
25.96	25.95943075
25.89	25.89159657
25.69	25.69011035
25.71	25.71120704
25.41	25.40914275
25.95	25.94965941
25.12	25.11900972
24.49	24.48858659
26.6	26.6006895
25.97	25.97070589
26.5	26.50073207
27.76	27.75563829
26.49	26.48841496
25.85	25.850087
26.89	26.88858891
26.24	26.24205325
25.93	25.92949804
25.56	25.56034675
25.58	25.57974624
27.58	27.58392378
25.77	25.77272728
25.93	25.93115743
25.5	25.50043942
25.95	25.94785134
25.38	25.38098746
25.49	25.49338695
25.38	25.3788329
25.48	25.47995119
25.6	25.59775816
25.73	25.72714036
26.07	26.07033161
25.78	25.77894729
26.29	26.29174456
25.78	25.78124832
25.69	25.69100377
25.23	25.22862038
25.05	25.04846661
25.29	25.28982276
25.29	25.28829596
25.29	25.29067695
25.2	25.20092797
25.07	25.06973391
26.74	26.73751542
24.73	24.72882384
25.19	25.19049982
25.1	25.09843243
25.19	25.19107008
25	24.99850099
25.07	25.07397659
25.01	25.00979277
24.9	24.89950859
24.88	24.8814127
24.88	24.8818912
24.75	24.7490453
24.76	24.75928022
24.75	24.75055585
24.87	24.86930845
25.26	25.25960911
25.1	25.09944552
25.11	25.10972941
26.49	26.48859913
28	27.99983177
27.9	27.89896025
27.69	27.68841627
27.57	27.57036661
27.42	27.41850034
27.1	27.10307776
27.81	27.81039133
27.69	27.69062257
27.71	27.70893785
27.71	27.71016871
27.7	27.69906557
27.71	27.71041677
27.78	27.77873043
27.78	27.77871589
27.8	27.80086182
27.85	27.84828449
27.84	27.84123898
27.8	27.80050312
27.88	27.87953994
27.88	27.87979111
27.8	27.79994026
27.8	27.80200534
27.85	27.84848035
27.85	27.8499478
27.8	27.80269415
27.8	27.79954128
27.84	27.8402371
27.77	27.7742281
27.87	27.87082086
27.85	27.84530267
27.85	27.85082669
27.8	27.79990993
28.99	28.98758443
29.45	29.44904153
29.35	29.35138763
29.59	29.58932464
29.2	29.20023507
29.18	29.17910665
29.1	29.09779253
29.01	29.01333523
29	28.99974052
29	28.99930868
29	29.00588617
28.95	28.94788377
28.95	28.94681999
28.94	28.93999524
28.96	28.96057737
28.99	28.99142452
29.09	29.090855
28.76	28.75873562
29.28	29.27642206
29.12	29.12063863
29	29.00146602
28.51	28.50931369
28.98	28.97979294
29	29.00136531
29	29.00047357
29.09	29.08855507
29.19	29.18945923
29.23	29.2286683
29.3	29.30161637
29.41	29.4096439
29.6	29.60044815
28.89	28.88963189
27.37	27.37035541
28.98	28.98027951
28.92	28.91858377
28.99	28.99136343
29.3	29.30032276
28.8	28.80058634
28.9	28.8989863
29.1	29.10042145
29.12	29.1192126
28.97	28.9705119
29	29.00054147
29	29.00059519
28.99	28.99114799
28.92	28.91881918
29.4	29.39970738
29.65	29.65020176
29.41	29.40870847
29.55	29.55046605
29.39	29.38942966
29.22	29.22111732
29.68	29.67781923
29.56	29.56157836
29.39	29.387702
28.73	28.73486407
29	28.99983792
28.69	28.6914658
28.5	28.50204347
28.46	28.45510791
28.4	28.40047137
27.99	27.98918812
27.99	27.99029807
27.52	27.51899626
27.26	27.26277421
27.79	27.78681805
28.04	28.0411578
28.12	28.1201115
27.49	27.48972521
27.02	27.02062256
27.69	27.68867627
27.7	27.70163725
27.77	27.76828974
27.85	27.84946337
27.78	27.78009588
27.65	27.65065205
27.57	27.56989285
27.7	27.70042671
27.75	27.74956123
27.75	27.74989387
27.83	27.83271576
27.5	27.50220997
27.78	27.77529061
27.27	27.27225181
27.49	27.48897257
26.24	26.23959788
27.48	27.479869
27.84	27.84079343
27.89	27.8912602
28.15	28.14893282
28.28	28.2809907
27.99	27.99083723
28.36	28.35958143
28.35	28.34921926
28.34	28.33959459
28.32	28.32163717
28.2	28.19842884
27.8	27.79820634
27.98	27.98045837
27.98	27.98023274
27.99	27.98907441
28.46	28.46027554
28.84	28.83913633
28.83	28.83144344
28.18	28.18233397
28.86	28.85974885
28.09	28.09093621
28.48	28.47894671
28.86	28.8601684
31.66	31.66479496
28.96	28.96035206
28.93	28.92875791
30.99	30.99123227
29.94	29.93776629
29.7	29.70214426
29.66	29.65800284
27.22	27.22206834
28.99	28.98993871
29.44	29.44132511
29.35	29.350285
32.28	32.28087112
34.21	34.20852342
34.92	34.92279657
36.56	36.55924174
36.54	36.54151956
30	29.99507528
29.99	29.99131542
32.84	32.84154679
34.27	34.26976761
32.69	32.69111796
30	30.0021386
30.83	30.82829349
29.97	29.97154716
31.05	31.0504417
33.42	33.41833693
34.96	34.96053563
33.65	33.64970228
34.07	34.07035232
30.66	30.65943371
33.35	33.35055165
33.66	33.660441
32	32.00179519
35.08	35.0777107
31.91	31.91053611
30.92	30.91871357
31.72	31.71850882
30.27	30.26947935
29.74	29.74064135
28.89	28.88992765
28.99	28.9905628
29.2	29.20070248
28.71	28.71110644
29.7	29.70010401
32.31	32.30983619
33.96	33.95956981
30.6	30.60175158
28.84	28.83853768
29.6	29.59837749
30.6	30.59950049
30.12	30.12125151
29.5	29.49999695
29.46	29.45842562
30.2	30.20282242
28.85	28.85044218
29.64	29.63976129
29.76	29.75994321
29.84	29.83827078
29.9	29.89990848
29.09	29.08793364
30	30.00093137
30.99	30.98882715
30.5	30.50166569
32.34	32.34128433
30.17	30.17377107
29.96	29.95840449
29.88	29.88061028
31.02	31.01975384
29.99	29.99096582
29.77	29.76475507
31.49	31.48542824
30.04	30.04104189
30.34	30.3417815
30.53	30.52966822
30.37	30.3697387
30.01	30.00981442
30.15	30.15322039
30.06	30.06046522
33.04	33.0380723
30.98	30.97948058
30.28	30.28036469
30.83	30.82907593
30.78	30.78037762
30.16	30.15930467
30.13	30.12931349
30.6	30.60679331
30.29	30.29063139
30.56	30.55893087
32.06	32.0555145
31.49	31.49351571
31.99	31.98926571
32.96	32.96110516
31.67	31.66833389
31.08	31.07989888
31.98	31.97985433
31.29	31.29091477
31.61	31.61104383
31.92	31.92094326
32.13	32.12917087
31.23	31.2265881
31.75	31.75324971
31.51	31.50948644
32.43	32.43124455
31.58	31.58068892
31.24	31.24195922
32.39	32.38799162
32.3	32.29948459
32.09	32.08997468
31.69	31.69036998
32.44	32.44043041
33.36	33.35783863
32.72	32.72011697
33.55	33.55029907
33.48	33.47808445
34.48	34.48046304
34.85	34.84929835
36.8	36.80140712
37.99	37.99179726
41.49	41.48550551
42.48	42.48043965
40.16	40.15901593
42.28	42.27975647
42.34	42.34045984
42.45	42.44794961
42.9	42.90067067
42.98	42.98173992
44.66	44.66301025
44.7	44.70052489
44.47	44.47064218
44.16	44.15972045
43.57	43.57087866
43.65	43.64935219
43.74	43.74030613
43.95	43.94880885
43	43.00314742
42.8	42.79622692
42.99	42.99206886
43.15	43.14831741
42.76	42.76017189
42.81	42.80878845
42.48	42.48150004
42.91	42.90936642
40.26	40.25935569
40.05	40.05162606
39.99	39.99094674
40.78	40.78051926
40.5	40.49658262
40.97	40.96969724
41.51	41.51023065
41.75	41.74795811
41.56	41.55690092
41.52	41.52289783
40.77	40.76959348
39.98	39.98712952
39.99	39.98833876
40.67	40.67160305
40.79	40.79126886
41.4	41.39771862
41.77	41.77110291
42.4	42.39946509
41	41.00089063
40.01	40.01314329
40.5	40.49868671
40.9	40.90182351
42.9	42.90174165
42.01	42.00930843
42.78	42.78010724
41.4	41.39880119
42.3	42.29880962
42.28	42.28320727
41.54	41.54057033
39.05	39.04984368
41.18	41.17560508
41.9	41.90144145
41.5	41.50132548
41.5	41.49971265
40.13	40.13039964
40.73	40.72911906
41.48	41.48009933
41.1	41.09775294
42.77	42.77218811
42.14	42.14246864
41.79	41.78644652
41.5	41.4991388
42.27	42.27179738
41	41.00023432
41.69	41.68880832
41.75	41.75046615
41.75	41.74938866
41.59	41.58963098
41.45	41.45127879
40.2	40.19723915
36.18	36.18172372
32.59	32.58972141
30.73	30.72909729
31.71	31.71177045
32.26	32.2564762
33.19	33.19144655
34.47	34.47080106
34.19	34.18632903
33.5	33.5004746
33.1	33.10060619
32.56	32.56043595
32.3	32.29900517
32.48	32.48014313
32.5	32.50203656
30.79	30.78918544
31.21	31.21197067
34.33	34.32993637
31.96	31.95956875
32.1	32.10046951
32.5	32.50066944
32.5	32.49995898
32.44	32.43949657
35.68	35.68063902
38.9	38.89707305
38.52	38.5181645
37	37.0019075
36.6	36.59971502
36.78	36.77903121
36.78	36.78043108
37.51	37.50987052
37.88	37.88326093
37	37.00000054
38	37.99837444
38.7	38.7017273
39	38.99939029
39.59	39.59148079
40.48	40.47920644
40.15	40.14927813
40.5	40.50024604
40.98	40.98113681
41.16	41.15878426
40.73	40.73301883
40.47	40.46864817
40.6	40.59724934
40.22	40.21549787
40.78	40.77829372
41.27	41.27378286
42.16	42.15903757
42.58	42.57856235
43.77	43.77486989
47.44	47.43848324
52.18	52.17982495
57.4	57.39796623
61.48	61.48279046
55.33	55.33027242
50.1	50.09918397
53	53.00012483
54.01	54.00810543
53.32	53.32029776
52.77	52.76926638
53	53.00085366
52.69	52.68957948
51.76	51.75856685
51.64	51.639739
51.76	51.76013881
51.69	51.69203093
51.48	51.4790677
50.5	50.49514714
50.54	50.54072502
49.11	49.10942966
49.3	49.30191178
47.4	47.40056268
47.29	47.29010195
48.22	48.21805449
47.2	47.20141057
47.9	47.90049298
47.6	47.59967024
47.61	47.61145223
47.49	47.48966922
47.32	47.31877263
47.31	47.31039747
46.94	46.93909104
46.91	46.91027005
46.28	46.28000271
45.57	45.57111427
44.99	44.99032723
45.75	45.75016293
46.99	46.99147393
46.71	46.70919525
46.88	46.87980371
46.91	46.90979126
47	47.00127081
47.07	47.06906997
47.17	47.17068929
47.08	47.07920998
47.09	47.08900383
47	46.99892544
47.09	47.08911024
46.95	46.94887586
46.99	46.99092309
46.99	46.99334759
46.88	46.87747724
46.87	46.8681246
46.65	46.64993764
46.39	46.39113496
44.81	44.81196185
43.01	43.00980901
44.16	44.15670592
44.31	44.31297842
43.95	43.94867214
44.19	44.19039479
46.54	46.53378381
46.87	46.87464322
46.79	46.78967736
46.84	46.83722273
46.88	46.88091342
46.9	46.89956319
47	46.99955105
47.28	47.2833344
47.2	47.19968133
47.18	47.18149383
47.18	47.17777513
47.14	47.13823481
47.02	47.02142897
47.1	47.09896367
47.28	47.28048807
47.2	47.19840378
47.1	47.10147686
47.48	47.47781369
47.44	47.43988403
47.95	47.95178465
47.49	47.49000026
48	47.99884242
47.89	47.89034203
47.93	47.92934617
47.89	47.89042454
47.89	47.88977795
48.63	48.62987484
48.87	48.87062585
49.49	49.48969502
49.35	49.34943363
49.47	49.46723499
49.3	49.30007593
48.5	48.50762231
49.09	49.09762313
49.09	49.08997207
49.13	49.12748786
49.35	49.34989147
48.93	48.93082783
49.29	49.2901368
49.3	49.30166185
49.2	49.20161317
49.5	49.49759577
49.49	49.49053825
48.87	48.8693685
49.2	49.19794826
49.18	49.18063732
49.15	49.15077545
49	48.9981679
48.99	48.99021934
48.47	48.47280851
48.45	48.44852362
48.44	48.43983213
48	48.00025644
48	47.99884594
47.88	47.8800063
47.77	47.76865191
46.89	46.88866009
43.52	43.52288641
45.08	45.08209149
44.89	44.88881472
44.51	44.50877294
44.52	44.52246021
44.51	44.50517547
45.92	45.91908217
46.99	46.99117945
46.42	46.42055727
47.07	47.06852747
47.12	47.11963774
47.12	47.12052652
47.59	47.58946466
47.8	47.79943125
47.8	47.80453722
47.44	47.43819451
47.45	47.44824864
47.5	47.50018264
47.76	47.75920172
47.85	47.85102085
47.68	47.67842225
47.69	47.69041142
47.19	47.18958909
47.67	47.66944508
46.77	46.76832121
47.68	47.68062266
47.68	47.68060866
47.69	47.68888391
47.58	47.57944044
47.51	47.50904727
47.49	47.48958975
47.95	47.95114444
47.58	47.5814995
47.66	47.65966744
47.6	47.60094632
47.67	47.6674205
47.99	47.98994656
48.5	48.49977056
48.8	48.80136635
48.87	48.87120944
48.85	48.85135967
49.4	49.39856882
49.39	49.39098366
49.44	49.44058913
49.44	49.44036073
49.6	49.6004774
50.18	50.17892529
50.43	50.43031664
50.33	50.33194293
50.47	50.46903165
50.88	50.88138295
50.6	50.60048645
50.51	50.50776692
50.58	50.57958149
49.93	49.92883427
50.19	50.18856057
50.2	50.20092171
50.2	50.20013338
50.36	50.36344375
49.93	49.93304504
50.29	50.28057932
49.97	49.96980957
49.99	49.99018573
50.15	50.15178131
49.84	49.83932339
49	49.00034864
49.46	49.4619844
49.4	49.39929873
49.46	49.45877416
49.08	49.08355344
48.97	48.96876778
48.92	48.91739143
49.32	49.31962749
48.82	48.82077923
48.97	48.97108593
48.46	48.45925494
49.42	49.41894287
48.85	48.85105827
48.68	48.6800875
48.3	48.30050715
45.01	45.00890841
44.82	44.82048794
43.25	43.25085078
43.1	43.09963013
44.6	44.59960593
45.5	45.5009723
47.29	47.29072367
47.96	47.96028739
47.71	47.70966768
48.44	48.43850594
48.5	48.50146743
48.24	48.23980025
48.39	48.39190385
47.78	47.77571457
48.84	48.84094009
48.15	48.15086364
48.14	48.13969905
48.19	48.18963176
48.41	48.41036597
48.19	48.18930203
48.17	48.1693874
48.17	48.17007233
48.01	48.01089123
48.22	48.21871253
48.12	48.11871727
48.09	48.09239214
47.99	47.98928985
48.16	48.1600651
48.29	48.28678462
47.27	47.27213509
47.96	47.95643397
47.96	47.96303194
48.03	48.02795283
52.72	52.72053817
50.78	50.7797251
50.78	50.78112151
50.2	50.20015852
50.34	50.34093452
50	49.99844598
50	49.99984536
50	49.99996271
49.18	49.18194785
49.97	49.96878913
48.79	48.79188585
48.41	48.40874491
48	48.00187899
47.8	47.79893755
48.37	48.36944132
47.97	47.96876389
47.52	47.52173848
47.84	47.83840411
47.54	47.54184173
47.97	47.96893299
51.33	51.32970452
47.87	47.87119177
47.01	47.00938431
47.5	47.50051076
47.54	47.53845193
47.39	47.39223396
47.5	47.50169541
47.43	47.42892931
47.36	47.3594794
47.4	47.40135629
47.49	47.49087534
47.2	47.2020953
47.3	47.29921373
47.46	47.45934291
46.99	46.98985617
47.25	47.24956129
47.2	47.19981291
47.2	47.1995527
47	46.99820997
47.18	47.18155201
46.88	46.88087852
47.29	47.28977382
47	46.99920245
47.82	47.82047924
47.63	47.62764806
47.2	47.20327107
47.1	47.10026818
48.35	48.35097405
47.04	47.0401674
46.9	46.90104061
46.8	46.79921267
46.79	46.79191461
46.8	46.79980529
46.49	46.48659913
46	46.0041274
46.99	46.98920944
46.5	46.50504367
47.1	47.09984607
46.99	46.99082406
47.52	47.52279228
47.25	47.24702496
47.76	47.76025711
47.19	47.18904117
47.17	47.16960977
47.42	47.41967063
47	46.99974491
47	47.00079026
46.98	46.97957368
47.09	47.08923924
47.18	47.18153856
47.29	47.28935243
47.35	47.35187135
47.33	47.32978985
48.44	48.43984211
46.99	46.98770643
47	47.00156131
46.99	46.98953358
47	46.9999939
47	46.99886834
46.99	46.98960203
46.95	46.95018763
46.97	46.97020367
46.45	46.45208541
46.94	46.93939454
47.76	47.75548472
46.98	46.98139189
47.19	47.18881533
46.93	46.93049059
46.54	46.53648341
47	46.99953186
46.89	46.88924909
46.88	46.87973944
46.95	46.94834736
46.97	46.97122194
46.85	46.84961214
46.82	46.81946603
46.82	46.81996624
47.4	47.40109997
46.02	46.02147436
46.8	46.80029086
46.81	46.81002453
46.95	46.94942341
46.66	46.66037743
46.49	46.49116776
46.05	46.05167733
46.2	46.19780369
46.68	46.68185874
46.95	46.9496457
46.5	46.50068374
46.58	46.57575104
49.09	49.0933536
48	48.00071483
47.27	47.27313748
46.85	46.84870357
46.8	46.80351582
46.98	46.97940079
46.97	46.96849727
46.82	46.81897013
46.82	46.82034076
46.79	46.790169
46.82	46.82026678
46.8	46.79979423
46	45.99994426
46.6	46.59881498
46.8	46.80025114
46.75	46.75136997
46.35	46.3513835
46.59	46.58839251
46.7	46.69444076
46.82	46.8212282
47.5	47.50035035
46.64	46.64143961
46.43	46.43085908
46.58	46.58061369
47.99	47.98892538
46.87	46.86999029
46.7	46.69844728
47.64	47.63674403
46.49	46.48960913
46.25	46.25253923
46.2	46.19867288
45.99	45.98998731
46	45.9998192
45.98	45.98258245
45.01	45.01045207
45.05	45.04744476
45.27	45.27003956
45	44.99697826
44.01	44.01108173
44.39	44.39047963
45	44.99882995
43.51	43.51198417
43.24	43.23977853
43.3	43.30060371
43.1	43.10215414
42.14	42.14012978
42.88	42.87700538
44.48	44.48074369
42.71	42.7128485
43.6	43.59903502
44.32	44.31617179
44.51	44.51260846
44.84	44.84134125
44.29	44.29040852
43.98	43.97852503
44.65	44.6511541
42.5	42.4979278
47.48	47.48191295
44.55	44.55148797
45.66	45.65592824
44.81	44.81061762
45.04	45.04311332
47.5	47.49953158
43.42	43.42241896
44.23	44.22893073
44.47	44.47038568
44.13	44.1282409
45	45.00138032
45.39	45.38972066
47.1	47.10139341
44.02	44.01739347
44.33	44.3285518
44.77	44.77104829
42.45	42.45028892
44.48	44.47620811
44.3	44.3006259
44.25	44.25158024
44.76	44.75774482
44.36	44.36003808
43.71	43.71003407
41.6	41.60052073
41.62	41.62141382
41.93	41.92851541
42.77	42.7708276
42.99	42.99062287
41.21	41.20868586
42.78	42.77818795
44.04	44.04378677
43.83	43.82890765
42.77	42.7696623
43.15	43.14787566
42.84	42.84180932
42.04	42.04134038
41.37	41.37028421
41.99	41.99151286
42.29	42.29027527
42.17	42.16988592
42.06	42.05890816
42.1	42.10045613
42.1	42.10017806
41.57	41.5695215
40.55	40.54829932
38.73	38.73080245
38.4	38.39548636
37.2	37.20469671
38.71	38.70945096
38.96	38.96152293
39.82	39.81873219
41.77	41.76860464
42.75	42.7505583
40.5	40.4998973
42.7	42.70167463
40.37	40.36723777
40.04	40.03953561
40.51	40.50919345
39.77	39.7701564
39.77	39.77080359
40.79	40.78943736
40.81	40.8102271
40.25	40.24988997
41.5	41.49857543
41.2	41.19956331
40.62	40.62046186
38.66	38.66318701
41.06	41.0580221
38.77	38.76951381
40.59	40.59218924
40.59	40.58986017
39.71	39.71115742
41.36	41.35837851
39.75	39.74942651
40.68	40.68169591
39.09	39.0842459
41.43	41.43013119
40.01	40.00926754
39.74	39.74194499
40.41	40.41024096
39.9	39.89866501
40.67	40.67166383
40.19	40.18990675
40.71	40.70671204
38.31	38.31619534
40.61	40.60577932
38.49	38.48909783
40.78	40.78039727
40.88	40.8816528
41.03	41.02972299
40.6	40.59819076
40.92	40.91784407
41.37	41.3692188
40.6	40.5988225
39.46	39.46104866
40.56	40.55875345
40.91	40.91045666
40.8	40.80017099
40.99	40.9911824
38.07	38.07016575
40.82	40.81964519
40.57	40.56956557
40.57	40.57098872
40.55	40.5507793
40.48	40.48154575
40.17	40.16923449
40.03	40.03001972
39.87	39.87072749
40.84	40.8388376
