# Supplementary material for: Dynamic prediction of carbon prices based on the multi-frequency combined model
Source: PeerJ Comput Sci. 2025 Apr 17;11:e2827. doi: 10.7717/peerj-cs.2827 (PMC12190694; doi:10.7717/peerj-cs.2827)
Supplement: Supplemental Information 1 [file peerj-cs-11-2827-s001.zip › Source code/comparison experiment:COA-XGBoost-CEEMDAN/predicted_results_optimized_with_dates.csv]

Date	Actual	Predicted	Residual
2018/8/15	29.3	29.299726	0.00027351379394602304
2018/8/16	29.31	29.310379	-0.000379028320313779
2018/8/17	29.35	29.349293	0.0007072448730482961
2018/8/20	28.64	28.639416	0.0005842590332036934
2018/8/21	27.35	27.350594	-0.0005935668945298289
2018/8/22	27.66	27.66083	-0.0008295440673826704
2018/8/23	27.55	27.549665	0.00033454895019602304
2018/8/24	27.58	27.580177	-0.0001773071289079553
2018/8/27	27.31	27.310078	-7.766723632940398e-05
2018/8/28	26.7	26.699326	0.0006744384765617895
2018/8/29	27.18	27.179995	5.416870116903283e-06
2018/8/30	26.85	26.851578	-0.001577758789061079
2018/8/31	27.78	27.779568	0.00043228149414176187
2018/9/3	27.39	27.390202	-0.00020156860351505657
2018/9/4	27.3	27.299545	0.00045471191406321054
2018/9/5	27.35	27.349966	3.3950805665483585e-05
2018/9/6	27.48	27.479954	4.6234130859801326e-05
2018/9/7	27.2	27.199959	4.119873046803946e-05
2018/9/10	27.17	27.170393	-0.0003929901123029822
2018/9/11	27.73	27.729553	0.0004467773437504263
2018/9/12	27.08	27.080753	-0.0007533264160173303
2018/9/13	27.43	27.430567	-0.0005667877197268467
2018/9/14	29.75	29.74908	0.000919342041015625
2018/9/17	28.88	28.880148	-0.00014793395996193226
2018/9/18	26.9	26.900091	-9.117126464985859e-05
2018/9/19	27.48	27.480398	-0.0003981781005855112
2018/9/20	28.48	28.479689	0.0003113555908207388
2018/9/21	27.3	27.300638	-0.000638198852538352
2018/9/25	28.0	27.999737	0.000263214111328125
2018/9/26	28.34	28.34006	-5.928039550795461e-05
2018/9/27	28.04	28.040707	-0.0007066345214852277
2018/9/28	28.2	28.199423	0.000577163696288352
2018/10/8	28.3	28.30043	-0.00043029785156178946
2018/10/9	28.3	28.29997	2.9373168946023043e-05
2018/10/10	28.58	28.579203	0.0007973480224592322
2018/10/11	28.29	28.290668	-0.0006684875488289777
2018/10/12	29.98	29.979488	0.0005116271972660513
2018/10/15	28.32	28.320114	-0.00011413574218721578
2018/10/16	28.54	28.539951	4.867553710852235e-05
2018/10/17	28.92	28.91969	0.0003108215332048303
2018/10/18	28.88	28.88063	-0.0006304931640634948
2018/10/19	29.41	29.409773	0.0002271270751954546
2018/10/22	29.34	29.339733	0.0002668762207029829
2018/10/23	29.35	29.350075	-7.476806640482891e-05
2018/10/24	30.01	30.010244	-0.0002443695068343743
2018/10/25	30.38	30.380264	-0.00026428222656349476
2018/10/26	32.09	32.08958	0.0004194641113315356
2018/10/29	28.88	28.88038	-0.00038063049316505726
2018/10/30	30.54	30.540077	-7.720947265710265e-05
2018/10/31	30.92	30.919355	0.0006446075439470178
2018/11/1	29.97	29.969952	4.837036132698813e-05
2018/11/2	29.9	29.898783	0.0012172698974595164
2018/11/5	28.58	28.58249	-0.002490921020509518
2018/11/6	28.7	28.699944	5.645751953053946e-05
2018/11/7	28.74	28.740019	-1.8844604493750694e-05
2018/11/8	28.11	28.110136	-0.00013603210449275593
2018/11/9	27.79	27.789787	0.00021270751953039735
2018/11/12	28.25	28.249334	0.0006656646728515625
2018/11/13	28.69	28.691586	-0.001585540771483096
2018/11/14	28.93	28.930012	-1.1749267578409217e-05
2018/11/15	29.39	29.389818	0.00018180847168025593
2018/11/16	29.21	29.209948	5.241394043054015e-05
2018/11/19	29.25	29.249853	0.0001468658447265625
2018/11/20	28.2	28.200413	-0.00041275024414133554
2018/11/21	29.75	29.749695	0.00030517578125
2018/11/22	32.71	32.709663	0.00033660888671960265
2018/11/23	31.88	31.879784	0.00021636962890525524
2018/11/26	30.17	30.16985	0.0001506042480485803
2018/11/27	29.77	29.770113	-0.00011299133300823883
2018/11/28	31.71	31.708427	0.0015725708007821027
2018/11/29	29.9	29.90145	-0.0014492034912123586
2018/11/30	29.58	29.580053	-5.33294677751428e-05
2018/12/3	29.44	29.43972	0.000279846191407529
2018/12/4	29.89	29.890131	-0.00013099670410099407
2018/12/5	30.83	30.829554	0.0004463958740217322
2018/12/6	31.32	31.319923	7.659912109403422e-05
2018/12/7	30.67	30.670036	-3.63159179670447e-05
2018/12/10	29.8	29.800356	-0.00035591125488210196
2018/12/11	31.2	31.200142	-0.00014190673828196054
2018/12/12	29.98	29.979836	0.00016448974609417633
2018/12/13	29.49	29.490355	-0.0003545379638687507
2018/12/14	29.69	29.689993	7.095336915341477e-06
2018/12/17	29.98	29.98025	-0.0002494049072261362
2018/12/18	29.79	29.789873	0.00012687683105383485
2018/12/19	28.95	28.949574	0.00042648315429616446
2018/12/20	29.98	29.979496	0.0005039978027348013
2018/12/21	28.06	28.06066	-0.0006594085693372165
2018/12/24	29.97	29.97047	-0.00047042846679801187
2018/12/25	29.69	29.689991	9.002685548153977e-06
2018/12/26	30.68	30.679848	0.00015228271484346578
2018/12/27	29.12	29.120079	-7.904052734275524e-05
2018/12/28	31.28	31.28015	-0.00014945983886605063
2019/1/2	31.02	31.018015	0.001985092163085511
2019/1/3	29.44	29.440248	-0.0002484893798815335
2019/1/4	29.98	29.979877	0.00012252807617230133
2019/1/7	28.98	28.980099	-9.872436523394867e-05
2019/1/8	29.09	29.09049	-0.0004903411865235796
2019/1/9	28.86	28.859718	0.00028167724609318157
2019/1/10	29.73	29.730194	-0.00019409179687457367
2019/1/11	31.11	31.108793	0.001206741333007244
2019/1/14	29.35	29.351538	-0.0015377044677720164
2019/1/15	29.3	29.300663	-0.0006629943847649145
2019/1/16	32.02	32.018734	0.0012660217285187514
2019/1/17	31.04	31.039625	0.00037483215331945985
2019/1/18	29.3	29.299963	3.700256347727304e-05
2019/1/21	29.3	29.299864	0.00013618469238352304
2019/1/22	28.98	28.981531	-0.0015311431884761362
2019/1/23	30.74	30.738894	0.0011064910888656243
2019/1/24	28.51	28.510187	-0.0001871490478499993
2019/1/25	30.34	30.33992	7.995605468735789e-05
2019/1/28	29.49	29.491213	-0.0012128448486343757
2019/1/29	28.65	28.64937	0.0006298065185532664
2019/1/30	28.99	28.990295	-0.0002954101562515632
2019/1/31	29.6	29.599562	0.0004383087158217336
2019/2/1	29.19	29.18979	0.00020927429199346648
2019/2/11	30.99	30.989738	0.0002615356445296868
2019/2/12	28.8	28.800346	-0.00034637451171803946
2019/2/13	28.8	28.800117	-0.00011749267578053946
2019/2/14	28.5	28.499847	0.000152587890625
2019/2/15	28.97	28.969913	8.651733398323813e-05
2019/2/18	28.74	28.740393	-0.0003926849365250007
2019/2/19	28.71	28.709824	0.00017639160156335265
2019/2/20	31.47	31.469463	0.0005366516113269881
2019/2/21	28.4	28.400648	-0.0006481170654311086
2019/2/22	28.65	28.649834	0.00016632080077982891
2019/2/25	28.44	28.439789	0.00021118164062627898
2019/2/26	28.04	28.04011	-0.00010963439941491515
2019/2/27	28.83	28.830168	-0.0001677703857438928
2019/2/28	28.89	28.889925	7.499694824275593e-05
2019/3/1	28.5	28.500542	-0.00054168701171875
2019/3/4	28.26	28.260597	-0.0005972290039046868
2019/3/5	29.9	29.899742	0.0002578735351548289
2019/3/6	28.76	28.76027	-0.0002691650390609368
2019/3/7	28.79	28.789152	0.0008478546142569598
2019/3/8	29.31	29.309547	0.000452575683592471
2019/3/11	28.55	28.550867	-0.000867080688475852
2019/3/12	28.87	28.869429	0.0005713653564463073
2019/3/13	27.81	27.810896	-0.0008959197998059665
2019/3/14	28.79	28.789202	0.0007982635498038348
2019/3/15	28.5	28.499914	8.58306884765625e-05
2019/3/18	28.53	28.529505	0.0004952239990245744
2019/3/19	28.52	28.52165	-0.0016503143310551138
2019/3/20	28.61	28.610283	-0.00028289794921931843
2019/3/21	28.6	28.599909	9.117126464985859e-05
2019/3/22	28.7	28.699251	0.000748825073241477
2019/3/25	28.39	28.39026	-0.00026069641113224407
2019/3/26	28.45	28.449852	0.00014801025390553946
2019/3/27	28.56	28.559631	0.000368652343748721
2019/3/28	28.46	28.459751	0.00024887084961022765
2019/3/29	28.29	28.291916	-0.0019158935546883527
2019/4/1	28.99	28.98832	0.0016806030273421868
2019/4/2	28.55	28.549795	0.00020484924316477304
2019/4/3	28.51	28.509842	0.0001580810546890632
2019/4/4	28.64	28.640636	-0.0006364440917963066
2019/4/8	28.07	28.070223	-0.00022285461425752828
2019/4/9	27.61	27.609995	5.111694335369066e-06
2019/4/10	27.54	27.540619	-0.0006188964843758527
2019/4/11	28.5	28.499546	0.000453948974609375
2019/4/12	31.33	31.32993	7.06481933576697e-05
2019/4/15	28.58	28.580282	-0.0002822113037126428
2019/4/16	29.38	29.37965	0.00034988403320213024
2019/4/17	29.48	29.479874	0.00012634277343792633
2019/4/18	30.96	30.959236	0.0007638549804696027
2019/4/19	28.5	28.500378	-0.000377655029296875
2019/4/22	28.73	28.730549	-0.0005488586425776987
2019/4/23	29.64	29.639578	0.00042213439941463093
2019/4/24	29.0	28.99989	0.000110626220703125
2019/4/25	28.38	28.38176	-0.0017596435546884948
2019/4/26	29.7	29.699398	0.0006019592285149145
2019/4/29	29.9	29.899773	0.00022735595702982891
2019/4/30	30.49	30.489618	0.0003816986083968743
2019/5/6	32.88	32.87919	0.000811462402346308
2019/5/7	32.99	32.990044	-4.364013671676048e-05
2019/5/8	32.98	32.979805	0.0001950073242156236
2019/5/9	32.99	32.990147	-0.00014663696288863548
2019/5/10	33.95	33.949734	0.00026626586914346717
2019/5/13	32.59	32.589783	0.0002172851562534106
2019/5/14	32.99	32.990425	-0.0004251098632792605
2019/5/15	35.84	35.8398	0.0001982116699252856
2019/5/16	35.82	35.820065	-6.454467773409078e-05
2019/5/17	34.67	34.6704	-0.0003987121582014197
2019/5/20	35.45	35.44951	0.0004913330078153422
2019/5/21	35.63	35.63062	-0.000619049072263067
2019/5/22	35.71	35.710358	-0.00035766601562414735
2019/5/23	36.94	36.93942	0.0005812072753883513
2019/5/24	36.88	36.879772	0.00022781372070568295
2019/5/27	38.66	38.659885	0.0001145935058559644
2019/5/28	40.88	40.88006	-5.8288574216192046e-05
2019/5/29	44.9	44.900036	-3.5858154298296085e-05
2019/5/30	46.9	46.899258	0.0007423400878892039
2019/5/31	51.59	51.591145	-0.0011445617675747144
2019/6/3	52.43	52.430485	-0.0004847717285159092
2019/6/4	53.85	53.848404	0.001596069335938921
2019/6/5	50.72	50.720566	-0.0005657958984386369
2019/6/6	45.65	45.650017	-1.6784667970171085e-05
2019/6/10	41.09	41.090427	-0.0004273986816372144
2019/6/11	36.98	36.979847	0.0001530456542937486
2019/6/12	33.78	33.779507	0.0004933166503917619
2019/6/13	30.55	30.550024	-2.4032592772726957e-05
2019/6/14	28.65	28.651335	-0.0013347625732436086
2019/6/17	31.19	31.188747	0.001252593994141904
2019/6/18	34.31	34.310905	-0.0009054565429664763
2019/6/19	37.74	37.739475	0.0005247497558613645
2019/6/20	34.79	34.790035	-3.524780273522765e-05
2019/6/21	36.54	36.54052	-0.0005197143554696027
2019/6/24	36.99	36.98987	0.00013183593750198952
2019/6/25	36.96	36.95996	3.906250000085265e-05
2019/6/26	37.62	37.620724	-0.000723724365236933
2019/6/27	36.73	36.729683	0.0003170776367156236
2019/6/28	38.48	38.479702	0.0002980041503874986
2019/7/1	37.76	37.760757	-0.0007574462890644895
2019/7/2	38.23	38.22963	0.0003704833984343736
2019/7/3	39.42	39.419323	0.0006770324707048303
2019/7/4	39.01	39.010075	-7.461547851761452e-05
2019/7/5	39.1	39.10033	-0.0003303527832017039
2019/7/8	38.55	38.551308	-0.0013076782226590922
2019/7/9	40.85	40.85016	-0.00015869140624857891
2019/7/10	40.65	40.64985	0.00015106201171732891
2019/7/11	40.81	40.80948	0.0005212402343772737
2019/7/12	39.53	39.529896	0.00010421752929801187
2019/7/15	39.74	39.739925	7.461547851761452e-05
2019/7/16	39.67	39.670185	-0.0001850891113264197
2019/7/17	39.43	39.43008	-8.041381835965922e-05
2019/7/18	39.16	39.16031	-0.0003088378906284106
2019/7/19	39.29	39.289967	3.341674804602235e-05
2019/7/22	39.25	39.249676	0.000324249267578125
2019/7/23	38.65	38.6501	-0.00010070800781392109
2019/7/24	38.9	38.899506	0.0004943847656235789
2019/7/25	39.26	39.25951	0.0004899597167948855
2019/7/26	38.9	38.899685	0.0003150939941392039
2019/7/29	38.91	38.90987	0.0001298522949184644
2019/7/30	38.7	38.70099	-0.0009887695312471578
2019/7/31	40.66	40.658165	0.0018350219726528394
2019/8/1	38.6	38.59991	8.926391601704609e-05
2019/8/2	38.07	38.070038	-3.784179687471578e-05
2019/8/5	38.08	38.080555	-0.0005549621582048303
2019/8/6	37.52	37.5199	9.872436523750139e-05
2019/8/7	38.0	37.99992	8.0108642578125e-05
2019/8/8	37.98	37.979317	0.0006832885742156236
2019/8/9	37.84	37.83969	0.0003088378906284106
2019/8/12	36.25	36.250492	-0.000492095947265625
2019/8/13	35.27	35.269493	0.0005068969726593764
2019/8/14	33.29	33.290386	-0.00038619995117272765
2019/8/15	33.53	33.5301	-0.00010177612304573813
2019/8/16	32.61	32.610188	-0.00018753051757869343
2019/8/19	33.51	33.509792	0.00020767211913863548
2019/8/20	33.55	33.550613	-0.0006134033203153422
2019/8/21	35.17	35.169933	6.66809082048303e-05
2019/8/22	36.48	36.477867	0.0021328735351531236
2019/8/23	36.33	36.33017	-0.0001696777343767053
2019/8/26	35.17	35.170174	-0.0001736450195295447
2019/8/27	35.29	35.2905	-0.0005006408691414777
2019/8/28	34.94	34.9393	0.0006994628906227263
2019/8/29	34.57	34.56999	1.1749267578409217e-05
2019/8/30	34.57	34.569466	0.0005343627929690342
2019/9/2	34.93	34.93007	-6.896972656278422e-05
2019/9/3	34.78	34.780308	-0.00030776977538948813
2019/9/4	34.89	34.88997	3.1127929688068434e-05
2019/9/5	34.29	34.28988	0.00012115478515539735
2019/9/6	33.31	33.310375	-0.00037521362304460126
2019/9/9	33.89	33.889526	0.00047363281250056843
2019/9/10	33.5	33.500084	-8.392333984375e-05
2019/9/11	32.65	32.65136	-0.001359558105470171
2019/9/12	32.99	32.98951	0.0004904174804707395
2019/9/16	32.98	32.97978	0.0002217102050749986
2019/9/17	32.95	32.95	-7.629394502828291e-07
2019/9/18	32.37	32.37168	-0.001681213378908808
2019/9/19	32.65	32.649467	0.0005325317382798289
2019/9/20	32.08	32.07977	0.0002308654785139197
2019/9/23	32.6	32.60024	-0.00023880004882670391
2019/9/24	32.88	32.878498	0.001501922607424433
2019/9/25	32.97	32.971004	-0.0010044860839855119
2019/9/26	32.95	32.949528	0.00047225952148721717
2019/9/27	32.85	32.850124	-0.00012435913085795391
2019/9/30	32.61	32.610878	-0.0008779907226568184
2019/10/8	33.42	33.418945	0.0010546875000017053
2019/10/9	32.13	32.13062	-0.000619049072263067
2019/10/10	32.43	32.42981	0.00019042968749971578
2019/10/11	32.12	32.120487	-0.00048721313476818295
2019/10/14	32.95	32.94987	0.00012893676758096717
2019/10/15	32.78	32.77993	6.988525390738687e-05
2019/10/16	32.98	32.9801	-9.872436523750139e-05
2019/10/17	32.96	32.960873	-0.0008726501464835223
2019/10/18	33.22	33.218254	0.0017459106445301131
2019/10/21	32.98	32.98044	-0.0004382324218781264
2019/10/22	32.3	32.30011	-0.00010986328125284217
2019/10/23	32.45	32.449757	0.00024337768554971717
2019/10/24	32.45	32.449856	0.00014419555664346717
2019/10/25	32.2	32.20007	-6.942749023153283e-05
2019/10/28	31.04	31.040981	-0.0009812927246102277
2019/10/29	30.5	30.499853	0.0001468658447265625
2019/10/30	30.07	30.070335	-0.0003353881835934658
2019/10/31	30.06	30.060009	-9.002685548153977e-06
2019/11/1	30.95	30.949339	0.000661087036132102
2019/11/4	30.6	30.59958	0.0004192352294936086
2019/11/5	29.6	29.60064	-0.0006393432617173289
2019/11/6	28.69	28.689585	0.0004152679443372165
2019/11/7	29.64	29.639591	0.00040878295898494343
2019/11/8	28.99	28.990503	-0.0005033111572281257
2019/11/11	28.16	28.160131	-0.0001314544677732954
2019/11/12	28.87	28.86933	0.0006705474853525573
2019/11/13	30.79	30.788877	0.0011225128173819598
2019/11/14	29.86	29.860048	-4.8294067383380934e-05
2019/11/15	28.1	28.099932	6.828308105610859e-05
2019/11/18	28.59	28.58989	0.00011047363281235789
2019/11/19	27.52	27.520338	-0.0003380584716801138
2019/11/20	25.06	25.060715	-0.000714721679688779
2019/11/21	25.76	25.759851	0.0001485443115250007
2019/11/22	25.57	25.57016	-0.00015991210937471578
2019/11/25	25.3	25.300459	-0.00045890808105397696
2019/11/26	25.3	25.299522	0.00047760009765696054
2019/11/27	25.15	25.150417	-0.0004173278808607961
2019/11/28	24.95	24.949825	0.00017471313476491446
2019/11/29	24.74	24.74017	-0.0001695251464859382
2019/12/2	25.16	25.159592	0.0004083251953126421
2019/12/3	25.21	25.209702	0.00029846191406335265
2019/12/4	25.02	25.020563	-0.0005631256103519888
2019/12/5	25.17	25.169731	0.0002688598632829553
2019/12/6	25.21	25.210018	-1.815795898352235e-05
2019/12/9	25.3	25.299896	0.00010375976562571054
2019/12/10	26.33	26.32992	8.01849365217322e-05
2019/12/11	27.14	27.140354	-0.00035415649414005657
2019/12/12	27.22	27.219948	5.218505859261313e-05
2019/12/13	27.29	27.289576	0.00042442321777258485
2019/12/16	27.3	27.299397	0.0006034851074225855
2019/12/17	27.33	27.33051	-0.0005091857910173303
2019/12/18	27.18	27.179262	0.0007378387451169033
2019/12/19	26.8	26.800142	-0.00014228820800710196
2019/12/20	27.09	27.089314	0.0006864929199217329
2019/12/23	27.0	27.001215	-0.0012149810791015625
2019/12/24	27.11	27.109715	0.00028549194335880657
2019/12/25	27.0	27.000435	-0.00043487548828125
2019/12/26	26.71	26.710457	-0.00045684814453039735
2019/12/27	26.98	26.97982	0.00017974853515667633
2019/12/30	27.86	27.858885	0.001115188598632244
2019/12/31	26.66	26.660336	-0.0003355407714842329
2020/1/2	27.96	27.960268	-0.00026802062988195985
2020/1/3	26.93	26.931873	-0.0018733215332034092
2020/1/6	28.8	28.799356	0.000643539428711648
2020/1/7	27.03	27.029995	5.035400391761868e-06
2020/1/8	28.13	28.129778	0.00022209167480369274
2020/1/9	27.88	27.87964	0.00035942077636619274
2020/1/10	27.84	27.840014	-1.3504028320454609e-05
2020/1/13	27.46	27.460682	-0.0006819152832022723
2020/1/14	27.85	27.84973	0.0002704620361342336
2020/1/15	27.44	27.4401	-9.971618652215852e-05
2020/1/16	29.29	29.28958	0.00042060852050695985
2020/1/17	27.49	27.490427	-0.0004270172119156257
2020/1/20	28.77	28.769894	0.00010635375976519867
2020/1/21	28.4	28.399824	0.00017585754394389141
2020/1/22	27.51	27.509974	2.6473999025000694e-05
2020/1/23	27.34	27.33917	0.0008295440673826704
2020/3/23	25.59	25.590816	-0.0008164978027345171
2020/3/24	25.79	25.790157	-0.00015731811523522765
2020/3/25	25.51	25.510061	-6.12640380843743e-05
2020/3/26	27.38	27.379642	0.00035751342773338024
2020/3/27	25.59	25.590109	-0.00010887145996107961
2020/3/30	25.5	25.500088	-8.7738037109375e-05
2020/3/31	25.96	25.959534	0.00046630859375085265
2020/4/1	25.89	25.890158	-0.00015769958496036907
2020/4/2	25.69	25.69008	-8.064270019403352e-05
2020/4/3	25.71	25.709747	0.00025268554687585265
2020/4/7	25.41	25.410305	-0.0003050231933592329
2020/4/8	25.95	25.949598	0.00040168762206960196
2020/4/9	25.12	25.120352	-0.00035179138183494274
2020/4/10	24.49	24.491	-0.0009992218017593757
2020/4/13	26.6	26.5997	0.0002990722656264211
2020/4/14	25.97	25.969854	0.00014564514160042563
2020/4/15	26.5	26.499754	0.0002460479736328125
2020/4/16	27.76	27.75994	6.0806274415625694e-05
2020/4/17	26.49	26.489542	0.0004579925537093743
2020/4/20	25.85	25.850782	-0.0007823944091782664
2020/4/21	26.89	26.889816	0.00018371582031306843
2020/4/22	26.24	26.240934	-0.0009343719482437507
2020/4/23	25.93	25.929317	0.0006825256347653408
2020/4/24	25.56	25.559813	0.00018745422363153352
2020/4/27	25.58	25.579975	2.4871826170169697e-05
2020/4/28	27.58	27.579943	5.72967529279822e-05
2020/4/29	25.77	25.770628	-0.0006279754638676138
2020/4/30	25.93	25.929768	0.00023239135742159078
2020/5/6	25.5	25.500652	-0.000652313232421875
2020/5/7	25.95	25.949741	0.00025863647460866446
2020/5/8	25.38	25.379978	2.182006835838024e-05
2020/5/11	25.49	25.489557	0.0004427337646468743
2020/5/12	25.38	25.380417	-0.00041687011718849476
2020/5/13	25.48	25.479685	0.0003151702880863638
2020/5/14	25.6	25.600657	-0.0006565093994126414
2020/5/15	25.73	25.730307	-0.0003066253662105112
2020/5/18	26.07	26.06929	0.0007098388671877842
2020/5/19	25.78	25.780579	-0.0005786132812488631
2020/5/20	26.29	26.289972	2.769470214758485e-05
2020/5/21	25.78	25.779034	0.0009663391113292619
2020/5/22	25.69	25.690596	-0.0005956268310534085
2020/5/25	25.23	25.230558	-0.0005583953857417612
2020/5/26	25.05	25.050453	-0.00045318603515553946
2020/5/27	25.29	25.28978	0.00022033691406164735
2020/5/28	25.29	25.289505	0.0004949951171866473
2020/5/29	25.29	25.290043	-4.287719726647765e-05
2020/6/1	25.2	25.19996	3.929138183522696e-05
2020/6/2	25.07	25.070572	-0.0005718994140622158
2020/6/3	26.74	26.736868	0.0031320953369124993
2020/6/4	24.73	24.732298	-0.002297897338866761
2020/6/5	25.19	25.190016	-1.5792846678408523e-05
2020/6/8	25.1	25.099932	6.828308105610859e-05
2020/6/9	25.19	25.189426	0.000573577880860654
2020/6/10	25.0	25.000462	-0.000461578369140625
2020/6/11	25.07	25.069395	0.0006049346923830967
2020/6/12	25.01	25.009653	0.0003469085693375007
2020/6/15	24.9	24.900085	-8.544921875142109e-05
2020/6/16	24.88	24.879618	0.00038230895995994274
2020/6/17	24.88	24.879995	4.65393066306774e-06
2020/6/18	24.75	24.750523	-0.000522613525390625
2020/6/19	24.76	24.760386	-0.0003855133056624993
2020/6/22	24.75	24.75015	-0.0001506805419921875
2020/6/23	24.87	24.870186	-0.00018585205078025524
2020/6/24	25.26	25.260271	-0.0002710723876937493
2020/6/29	25.1	25.10015	-0.00014915466308451641
2020/6/30	25.11	25.109745	0.00025497436523380657
2020/7/1	26.39	26.389528	0.00047172546386775593
2020/7/2	26.49	26.490017	-1.6937255860938194e-05
2020/7/3	28.0	28.000107	-0.0001068115234375
2020/7/6	27.9	27.899797	0.00020256042480326641
2020/7/7	27.69	27.690325	-0.0003247833251940335
2020/7/8	27.57	27.56997	3.082275390653422e-05
2020/7/9	27.42	27.419827	0.0001734924316423303
2020/7/10	27.1	27.10034	-0.0003398895263657664
2020/7/13	27.81	27.808828	0.0011716461181627835
2020/7/14	27.69	27.69	-5.340576159085231e-07
2020/7/15	27.71	27.710377	-0.00037673950195227235
2020/7/16	27.71	27.709417	0.0005826568603524152
2020/7/17	27.7	27.700623	-0.0006225585937507105
2020/7/20	27.71	27.710484	-0.00048355102538977235
2020/7/21	27.78	27.779896	0.00010421752929801187
2020/7/22	27.78	27.77985	0.00014999389648551187
2020/7/23	27.8	27.799608	0.00039176940918039804
2020/7/24	27.85	27.849932	6.828308105610859e-05
2020/7/27	27.84	27.841156	-0.0011560058593751421
2020/7/28	27.8	27.799646	0.00035362243652414804
2020/7/29	27.88	27.879683	0.00031745910644431774
2020/7/30	27.88	27.880089	-8.880615234474476e-05
2020/7/31	27.8	27.79933	0.000670242309571023
2020/8/3	27.8	27.800282	-0.00028152465820241446
2020/8/4	27.85	27.849674	0.0003257751464857961
2020/8/5	27.85	27.849573	0.0004268646240248586
2020/8/6	27.8	27.799955	4.463195800852304e-05
2020/8/7	27.8	27.800291	-0.00029106140136647696
2020/8/10	27.84	27.840181	-0.0001813507080079546
2020/8/11	27.77	27.770014	-1.3809204101988826e-05
2020/8/12	27.87	27.871119	-0.0011185455322255677
2020/8/13	27.85	27.849499	0.0005012512207045461
2020/8/14	27.85	27.849754	0.0002456665039076711
2020/8/17	27.8	27.800432	-0.00043220520019460196
2020/8/18	28.99	28.98741	0.0025904083251937493
2020/8/19	29.45	29.45007	-6.942749023508554e-05
2020/8/20	29.35	29.351303	-0.001303100585936079
2020/8/21	29.59	29.589237	0.0007627868652342329
2020/8/24	29.2	29.200203	-0.00020294189453196054
2020/8/25	29.18	29.179207	0.0007931518554684658
2020/8/26	29.1	29.100052	-5.1879882811078915e-05
2020/8/27	29.01	29.010368	-0.0003683471679671868
2020/8/28	29.0	28.999954	4.57763671875e-05
2020/8/31	29.0	28.999739	0.0002613067626953125
2020/9/1	29.0	29.000887	-0.0008869171142578125
2020/9/2	28.95	28.949432	0.0005676269531242895
2020/9/3	28.95	28.951292	-0.001292037963867898
2020/9/4	28.94	28.939106	0.000894012451173154
2020/9/7	28.96	28.960146	-0.00014595031738195985
2020/9/8	28.99	28.991037	-0.0010373687744156257
2020/9/9	29.09	29.089254	0.0007456207275389204
2020/9/10	28.76	28.761152	-0.0011522674560531243
2020/9/11	29.28	29.278149	0.0018513488769542619
2020/9/14	29.12	29.120138	-0.00013816833495994274
2020/9/15	29.0	29.00005	-4.9591064453125e-05
2020/9/16	28.51	28.510738	-0.0007383728027328118
2020/9/17	28.98	28.979755	0.0002445983886723013
2020/9/18	29.0	28.999674	0.0003261566162109375
2020/9/21	29.0	29.000237	-0.00023651123046875
2020/9/22	29.09	29.08926	0.0007398986816404829
2020/9/23	29.19	29.190035	-3.486633300653352e-05
2020/9/24	29.23	29.230148	-0.00014831542968707367
2020/9/25	29.3	29.300232	-0.00023193359374928946
2020/9/28	29.41	29.409868	0.0001317596435548296
2020/9/29	29.6	29.599361	0.0006385803222670461
2020/9/30	28.89	28.890518	-0.0005181884765619316
2020/10/9	27.37	27.370441	-0.00044143676757713024
2020/10/12	28.98	28.979628	0.0003723907470707388
2020/10/13	28.92	28.920572	-0.0005722808837873572
2020/10/14	28.99	28.990053	-5.3176879884375694e-05
2020/10/15	29.3	29.299126	0.0008743286132819605
2020/10/16	28.8	28.800076	-7.553100585866446e-05
2020/10/19	28.9	28.900085	-8.544921875142109e-05
2020/10/20	29.1	29.099916	8.354187011860859e-05
2020/10/21	29.12	29.120335	-0.00033462524413963024
2020/10/22	28.97	28.970112	-0.00011184692382926187
2020/10/23	29.0	29.000431	-0.000431060791015625
2020/10/26	29.0	29.00017	-0.0001697540283203125
2020/10/27	28.99	28.990177	-0.0001771545410171882
2020/10/28	28.92	28.920542	-0.0005417633056623572
2020/10/29	29.4	29.399855	0.00014533996581889141
2020/10/30	29.65	29.64925	0.0007499694824204539
2020/11/2	29.41	29.409552	0.0004483795166017046
2020/11/3	29.55	29.550858	-0.0008575439453117895
2020/11/4	29.39	29.389957	4.2572021484943434e-05
2020/11/5	29.22	29.220644	-0.0006439971923839494
2020/11/6	29.68	29.679897	0.00010269165039034078
2020/11/9	29.56	29.55946	0.000540313720701846
2020/11/10	29.39	29.390118	-0.00011764526367130657
2020/11/11	28.73	28.730608	-0.0006079864501948862
2020/11/12	29.0	29.000166	-0.0001659393310546875
2020/11/13	28.69	28.689903	9.674072265752898e-05
