# Supplementary material for: Dynamic prediction of carbon prices based on the multi-frequency combined model
Source: PeerJ Comput Sci. 2025 Apr 17;11:e2827. doi: 10.7717/peerj-cs.2827 (PMC12190694; doi:10.7717/peerj-cs.2827)
Supplement: Supplemental Information 1 [file peerj-cs-11-2827-s001.zip › Source code/comparison experiment:COA-XGBoost-CEEMDAN/Projections add up.xlsx]

## Sheet: Sheet1
Date	Actual	Y	S1	S2	Predicted
2019-07-03	39.42	39.4196	0.000111604	0.000108151	39.4199
2019-07-04	39.01	39.0095	0.000711281	0.000125224	39.0103
2019-07-05	39.1	39.0997	-0.000296753	0.000140188	39.0996
2019-07-08	38.55	38.5507	-0.00174505	0.000152193	38.5491
2019-07-09	40.85	40.8495	0.000529399	0.000168373	40.8502
2019-07-10	40.65	40.651	0.000152033	0.000176872	40.6514
2019-07-11	40.81	40.8064	0.0005063	0.000192011	40.8071
2019-07-12	39.53	39.5305	-6.75368e-05	0.00020021	39.5306
2019-07-15	39.74	39.7409	-0.00080024	0.000214611	39.7403
2019-07-16	39.67	39.6728	-0.000150048	0.00022416	39.6729
2019-07-17	39.43	39.4276	-0.000787851	0.000232088	39.4271
2019-07-18	39.16	39.1602	-0.00215496	0.000236971	39.1583
2019-07-19	39.29	39.2897	0.00131645	0.000243659	39.2913
2019-07-22	39.25	39.2505	-0.00199893	0.000246425	39.2487
2019-07-23	38.65	38.6511	0.00779993	0.000249361	38.6592
2019-07-24	38.9	38.8997	-0.000169582	0.000251337	38.8998
2019-07-25	39.26	39.2596	-0.00120316	0.000250004	39.2587
2019-07-26	38.9	38.9	0.00093738	0.000248741	38.9012
2019-07-29	38.91	38.9096	-0.00226752	0.000246905	38.9076
2019-07-30	38.7	38.7021	-0.00219198	0.000243965	38.7002
2019-07-31	40.66	40.655	0.000827147	0.000242198	40.656
2019-08-01	38.6	38.6006	-0.00228466	0.0002384	38.5986
2019-08-02	38.07	38.0703	-0.000456361	0.000232362	38.0701
2019-08-05	38.08	38.0804	-4.0478e-05	0.000227624	38.0806
2019-08-06	37.52	37.52	-0.000667359	0.000226398	37.5195
2019-08-07	38	37.9991	0.00169582	0.000214747	38.001
2019-08-08	37.98	37.9793	-0.00052324	0.00020898	37.979
2019-08-09	37.84	37.8396	0.000341617	0.000200904	37.8402
2019-08-12	36.25	36.2514	-0.000934548	0.000196199	36.2506
2019-08-13	35.27	35.2689	5.5441e-05	0.000190675	35.2692
2019-08-14	33.29	33.2914	-0.000377617	0.000185122	33.2912
2019-08-15	33.53	33.5301	0.000945904	0.000179581	33.5312
2019-08-16	32.61	32.6102	-0.00254107	0.000174236	32.6079
2019-08-19	33.51	33.5096	0.00498786	0.000170849	33.5148
2019-08-20	33.55	33.5501	-0.000655531	0.000168901	33.5496
2019-08-21	35.17	35.1701	0.000266915	0.000167547	35.1705
2019-08-22	36.48	36.4798	0.000882094	0.00016853	36.4809
2019-08-23	36.33	36.3276	-0.00107994	0.00016703	36.3267
2019-08-26	35.17	35.1727	-0.00152449	0.000169633	35.1714
2019-08-27	35.29	35.2909	0.0017952	0.00017098	35.2929
2019-08-28	34.94	34.9391	4.63995e-05	0.00017209	34.9393
2019-08-29	34.57	34.5705	-0.00218353	0.000175425	34.5685
2019-08-30	34.57	34.5701	0.00127392	0.000177196	34.5716
2019-09-02	34.93	34.9287	-0.000259253	0.000179143	34.9286
2019-09-03	34.78	34.781	-0.000576281	0.000182686	34.7807
2019-09-04	34.89	34.8908	0.000133033	0.000183796	34.8911
2019-09-05	34.29	34.2906	-0.00102214	0.000186304	34.2898
2019-09-06	33.31	33.3107	-0.000600812	0.000190211	33.3103
2019-09-09	33.89	33.8901	0.00145879	0.000189272	33.8918
2019-09-10	33.5	33.5002	0.000221492	0.000192134	33.5006
2019-09-11	32.65	32.6505	-0.000786281	0.00019173	32.6499
2019-09-12	32.99	32.992	3.21139e-05	0.000190894	32.9922
2019-09-16	32.98	32.9802	-0.000155188	0.000192043	32.9803
2019-09-17	32.95	32.9471	2.86526e-05	0.000189844	32.9473
2019-09-18	32.37	32.3709	-0.00271989	0.000186006	32.3683
2019-09-19	32.65	32.6497	4.16922e-05	0.000183874	32.6499
2019-09-20	32.08	32.0809	-0.00027464	0.000179812	32.0808
2019-09-23	32.6	32.5998	0.000332174	0.000174823	32.6003
2019-09-24	32.88	32.8834	-8.56315e-05	0.000171748	32.8834
2019-09-25	32.97	32.9667	0.00166978	0.000162916	32.9686
2019-09-26	32.95	32.9492	-5.14743e-05	0.000157219	32.9493
2019-09-27	32.85	32.8513	-0.000941781	0.000149443	32.8505
2019-09-30	32.61	32.6117	-0.00137266	0.000140773	32.6105
2019-10-08	33.42	33.4172	0.00242853	0.000132471	33.4197
2019-10-09	32.13	32.13	-7.11402e-05	0.000119658	32.13
2019-10-10	32.43	32.4298	-0.000662536	0.00010864	32.4293
2019-10-11	32.12	32.1197	0.000549331	9.65175e-05	32.1203
2019-10-14	32.95	32.9492	-0.000197115	8.48077e-05	32.9491
2019-10-15	32.78	32.7798	0.00106669	6.92936e-05	32.7809
2019-10-16	32.98	32.9803	-0.000523532	5.33664e-05	32.9799
2019-10-17	32.96	32.9589	-0.00105065	3.79038e-05	32.9579
2019-10-18	33.22	33.2187	0.000857432	2.1144e-05	33.2195
2019-10-21	32.98	32.9784	0.00167926	4.00828e-06	32.98
2019-10-22	32.3	32.3031	-0.000602475	-1.56252e-05	32.3025
2019-10-23	32.45	32.4498	0.000256497	-3.38454e-05	32.45
2019-10-24	32.45	32.4483	-0.000984869	-5.28034e-05	32.4473
2019-10-25	32.2	32.1987	0.000123392	-7.2019e-05	32.1988
2019-10-28	31.04	31.0464	2.12593e-05	-9.06907e-05	31.0463
2019-10-29	30.5	30.5004	0.00124886	-0.000110374	30.5016
2019-10-30	30.07	30.0695	0.00016919	-0.000129464	30.0695
2019-10-31	30.06	30.0596	0.00114419	-0.000147327	30.0606
2019-11-01	30.95	30.9483	0.000672075	-0.000164801	30.9488
2019-11-04	30.6	30.5988	0.000321695	-0.000182457	30.5989
2019-11-05	29.6	29.6033	0.000970475	-0.00019708	29.6041
2019-11-06	28.69	28.6898	-0.00378524	-0.000209448	28.6858
2019-11-07	29.64	29.6396	0.000868874	-0.000225319	29.6403
2019-11-08	28.99	28.9897	0.00128949	-0.000236315	28.9907
2019-11-11	28.16	28.1611	-0.000884466	-0.000244587	28.16
2019-11-12	28.87	28.8706	0.000129597	-0.000250538	28.8705
2019-11-13	30.79	30.7889	0.000453791	-0.000255716	30.7891
2019-11-14	29.86	29.8585	0.00189342	-0.000256127	29.8601
2019-11-15	28.1	28.1008	-0.00152437	-0.000255109	28.099
2019-11-18	28.59	28.5906	0.00031056	-0.000250185	28.5907
2019-11-19	27.52	27.5216	-0.000206618	-0.000243745	27.5211
2019-11-20	25.06	25.0661	-0.00738702	-0.000236075	25.0585
2019-11-21	25.76	25.7605	0.00197277	-0.000225725	25.7623
2019-11-22	25.57	25.5703	9.65382e-05	-0.000213022	25.5702
2019-11-25	25.3	25.3004	-0.000247298	-0.000199253	25.2999
2019-11-26	25.3	25.2984	0.000716708	-0.0001824	25.2989
2019-11-27	25.15	25.1539	-0.000629884	-0.000170053	25.1531
2019-11-28	24.95	24.9498	0.00194624	-0.000155079	24.9516
2019-11-29	24.74	24.7406	0.000213844	-0.000138511	24.7407
2019-12-02	25.16	25.1599	-0.000808135	-0.000119425	25.159
2019-12-03	25.21	25.2098	-0.000234779	-0.000100275	25.2095
2019-12-04	25.02	25.0192	-0.00011242	-8.18647e-05	25.0191
2019-12-05	25.17	25.1694	0.00031023	-5.9111e-05	25.1696
2019-12-06	25.21	25.2094	-0.000672878	-4.04605e-05	25.2087
2019-12-09	25.3	25.3004	5.74704e-05	-2.03741e-05	25.3005
2019-12-10	26.33	26.3271	-0.000107934	1.66184e-06	26.327
2019-12-11	27.14	27.1395	0.000674539	2.20589e-05	27.1402
2019-12-12	27.22	27.2198	0.000237126	4.19737e-05	27.22
2019-12-13	27.29	27.2863	0.000476477	6.08023e-05	27.2868
2019-12-16	27.3	27.3012	-0.000143575	7.68442e-05	27.3011
2019-12-17	27.33	27.3307	-0.00121598	9.98394e-05	27.3295
2019-12-18	27.18	27.1801	0.000991852	0.000115809	27.1812
2019-12-19	26.8	26.8003	-0.000288913	0.000131304	26.8001
2019-12-20	27.09	27.0913	0.00112415	0.000145184	27.0925
2019-12-23	27	26.9996	-8.93713e-05	0.000156368	26.9997
2019-12-24	27.11	27.1098	-9.95721e-05	0.000164918	27.1099
2019-12-25	27	26.9985	-0.0012233	0.000170289	26.9975
2019-12-26	26.71	26.7138	-0.000323608	0.000171768	26.7137
2019-12-27	26.98	26.9799	0.00152709	0.000172429	26.9816
2019-12-30	27.86	27.8586	0.00235077	0.00016931	27.8611
2020-01-02	27.96	27.96	-0.00129494	0.000162066	27.9588
2020-01-03	26.93	26.93	-0.000829515	0.000156273	26.9293
2020-01-06	28.8	28.7995	0.00125748	0.000147094	28.8009
2020-01-07	27.03	27.031	-0.000226616	0.000136755	27.0309
2020-01-08	28.13	28.1299	-0.00132892	0.000128752	28.1286
2020-01-09	27.88	27.8805	0.00236548	0.000118707	27.883
2020-01-10	27.84	27.8392	-0.000381044	0.000104199	27.8389
2020-01-13	27.46	27.4598	-0.000888719	9.34238e-05	27.459
2020-01-14	27.85	27.8496	-0.000152405	8.3398e-05	27.8495
2020-01-15	27.44	27.4411	0.000631705	6.99004e-05	27.4418
2020-01-16	29.29	29.289	0.000804594	5.707e-05	29.2899
2020-01-17	27.49	27.4918	-0.000704644	4.70615e-05	27.4912
2020-01-20	28.77	28.7707	-0.000603475	3.70286e-05	28.7701
2020-01-21	28.4	28.3999	-0.000306207	2.38452e-05	28.3996
2020-01-22	27.51	27.5103	0.000104021	1.31281e-05	27.5104
2020-01-23	27.34	27.34	0.000488424	7.17271e-06	27.3405
2020-03-23	25.59	25.5901	-0.00155782	7.59732e-06	25.5886
2020-03-24	25.79	25.7899	0.00019576	-1.02057e-06	25.7901
2020-03-25	25.51	25.5099	0.000862227	-1.36821e-05	25.5108
2020-03-26	27.38	27.3795	0.000350063	-1.39718e-05	27.3798
2020-03-27	25.59	25.5902	-0.00116627	-2.16968e-05	25.589
2020-03-30	25.5	25.4992	-0.000373174	-2.19723e-05	25.4988
2020-03-31	25.96	25.9598	-0.000327591	-1.96622e-05	25.9594
2020-04-01	25.89	25.8905	0.00114024	-1.76622e-05	25.8916
2020-04-02	25.69	25.6903	-0.000180318	-1.53301e-05	25.6901
2020-04-03	25.71	25.7104	0.000798009	-1.39648e-05	25.7112
2020-04-07	25.41	25.4092	-1.50699e-05	-8.18326e-06	25.4091
2020-04-08	25.95	25.9495	0.00020775	-1.33625e-06	25.9497
2020-04-09	25.12	25.1191	-0.000107682	5.40108e-06	25.119
2020-04-10	24.49	24.4903	-0.00174347	1.40588e-05	24.4886
2020-04-13	26.6	26.6002	0.000464357	2.11379e-05	26.6007
2020-04-14	25.97	25.9702	0.00050194	2.69531e-05	25.9707
2020-04-15	26.5	26.4998	0.000857625	3.64494e-05	26.5007
2020-04-16	27.76	27.7563	-0.000702186	4.44718e-05	27.7556
2020-04-17	26.49	26.489	-0.000653247	5.1202e-05	26.4884
2020-04-20	25.85	25.8506	-0.000525193	6.01921e-05	25.8501
2020-04-21	26.89	26.8875	0.00105974	6.61773e-05	26.8886
2020-04-22	26.24	26.2418	0.000193945	7.43031e-05	26.2421
2020-04-23	25.93	25.9301	-0.000676463	8.25044e-05	25.9295
2020-04-24	25.56	25.5598	0.000436191	8.85571e-05	25.5603
2020-04-27	25.58	25.58	-0.000384899	9.51412e-05	25.5797
2020-04-28	27.58	27.5801	0.00374909	9.86868e-05	27.5839
2020-04-29	25.77	25.7726	-2.19376e-05	0.000103219	25.7727
2020-04-30	25.93	25.9307	0.000379518	0.000107912	25.9312
2020-05-06	25.5	25.5018	-0.00142579	0.000108212	25.5004
2020-05-07	25.95	25.9487	-0.000951118	0.000110458	25.9479
2020-05-08	25.38	25.3808	0.000105139	0.000112317	25.381
2020-05-11	25.49	25.4914	0.00183989	0.000111066	25.4934
2020-05-12	25.38	25.3796	-0.000905056	0.000110959	25.3788
2020-05-13	25.48	25.48	-0.00012399	0.000108179	25.48
2020-05-14	25.6	25.5998	-0.00213313	0.00010829	25.5978
2020-05-15	25.73	25.7285	-0.00145296	0.000103316	25.7271
2020-05-18	26.07	26.0694	0.000831738	0.000100869	26.0703
2020-05-19	25.78	25.7797	-0.000826627	9.59137e-05	25.7789
2020-05-20	26.29	26.2889	0.00276909	9.04754e-05	26.2917
2020-05-21	25.78	25.7816	-0.000396217	8.45396e-05	25.7812
2020-05-22	25.69	25.6905	0.000408709	7.80618e-05	25.691
2020-05-25	25.23	25.23	-0.00140206	7.0444e-05	25.2286
2020-05-26	25.05	25.0501	-0.0017404	6.30011e-05	25.0485
2020-05-27	25.29	25.2896	0.000208064	5.46963e-05	25.2898
2020-05-28	25.29	25.2875	0.000766972	4.59835e-05	25.2883
2020-05-29	25.29	25.2911	-0.000412827	3.5782e-05	25.2907
2020-06-01	25.2	25.2016	-0.000711652	2.76197e-05	25.2009
2020-06-02	25.07	25.0707	-0.000952166	1.60766e-05	25.0697
2020-06-03	26.74	26.7345	0.00302321	4.21407e-06	26.7375
2020-06-04	24.73	24.7338	-0.00501934	-5.82023e-06	24.7288
2020-06-05	25.19	25.1905	3.43779e-05	-1.15543e-05	25.1905
2020-06-08	25.1	25.0983	0.000160421	-2.6991e-05	25.0984
2020-06-09	25.19	25.1906	0.000558026	-3.99482e-05	25.1911
2020-06-10	25	24.999	-0.00039539	-5.36237e-05	24.9985
2020-06-11	25.07	25.0704	0.00360529	-5.37037e-05	25.074
2020-06-12	25.01	25.0102	-0.000303384	-7.5849e-05	25.0098
2020-06-15	24.9	24.899	0.000605026	-8.544e-05	24.8995
2020-06-16	24.88	24.8809	0.000621659	-9.89575e-05	24.8814
2020-06-17	24.88	24.8811	0.000915044	-0.000109844	24.8819
2020-06-18	24.75	24.7493	-0.000124925	-0.000119771	24.749
2020-06-19	24.76	24.7607	-0.00133299	-0.000128789	24.7593
2020-06-22	24.75	24.7507	-1.30473e-05	-0.000137101	24.7506
2020-06-23	24.87	24.87	-0.000553971	-0.000145581	24.8693
2020-06-24	25.26	25.2586	0.00111002	-0.000150911	25.2596
2020-06-29	25.1	25.0999	-0.000295595	-0.000155883	25.0994
2020-06-30	25.11	25.1109	-0.000972404	-0.000161186	25.1097
2020-07-02	26.49	26.4906	-0.00187223	-0.000167649	26.4886
2020-07-03	28	27.9988	0.00124605	-0.000170287	27.9998
2020-07-06	27.9	27.8976	0.00152433	-0.000168084	27.899
2020-07-07	27.69	27.689	-0.000378754	-0.00016998	27.6884
2020-07-08	27.57	27.5709	-0.000325794	-0.000169597	27.5704
2020-07-09	27.42	27.419	-0.000374153	-0.000168505	27.4185
2020-07-10	27.1	27.1042	-0.000939093	-0.000166149	27.1031
2020-07-13	27.81	27.8082	0.00235893	-0.0001626	27.8104
2020-07-14	27.69	27.6895	0.00126973	-0.000159156	27.6906
2020-07-15	27.71	27.7102	-0.00107598	-0.000155172	27.7089
2020-07-16	27.71	27.7098	0.000486975	-0.000149268	27.7102
2020-07-17	27.7	27.7008	-0.00158461	-0.000145823	27.6991
2020-07-20	27.71	27.71	0.000569133	-0.000138361	27.7104
2020-07-21	27.78	27.7791	-0.000254737	-0.000137828	27.7787
2020-07-22	27.78	27.781	-0.00214529	-0.000131825	27.7787
2020-07-23	27.8	27.8003	0.00072264	-0.000124825	27.8009
2020-07-24	27.85	27.8477	0.000680848	-0.000116355	27.8483
2020-07-27	27.84	27.8405	0.000887216	-0.000104234	27.8412
2020-07-28	27.8	27.8	0.000605917	-9.67945e-05	27.8005
2020-07-29	27.88	27.881	-0.00133266	-8.93906e-05	27.8795
2020-07-30	27.88	27.8799	-5.7003e-05	-8.08903e-05	27.8798
2020-07-31	27.8	27.8003	-0.000291994	-7.17502e-05	27.7999
2020-08-03	27.8	27.8007	0.00136903	-6.66884e-05	27.802
2020-08-04	27.85	27.8496	-0.00110435	-5.72999e-05	27.8485
2020-08-05	27.85	27.8491	0.000928155	-4.83503e-05	27.8499
2020-08-06	27.8	27.8032	-0.000449994	-4.18566e-05	27.8027
2020-08-07	27.8	27.8001	-0.000554656	-3.30623e-05	27.7995
2020-08-10	27.84	27.8391	0.00117732	-2.72207e-05	27.8402
2020-08-11	27.77	27.7754	-0.00119299	-2.09088e-05	27.7742
2020-08-12	27.87	27.8703	0.000490873	-1.40099e-05	27.8708
2020-08-13	27.85	27.8496	-0.00427782	-7.50927e-06	27.8453
2020-08-14	27.85	27.8502	0.000616133	-1.44556e-06	27.8508
2020-08-17	27.8	27.8	-0.000130098	3.02784e-06	27.7999
2020-08-18	28.99	28.9816	0.00593653	7.899e-06	28.9876
2020-08-19	29.45	29.4489	9.9813e-05	1.27169e-05	29.449
2020-08-20	29.35	29.3515	-0.000153196	1.28301e-05	29.3514
2020-08-21	29.59	29.5891	0.000210104	1.65371e-05	29.5893
2020-08-24	29.2	29.2009	-0.000708983	1.80523e-05	29.2002
2020-08-25	29.18	29.1783	0.000747171	1.94821e-05	29.1791
2020-08-26	29.1	29.0996	-0.00182778	2.03134e-05	29.0978
2020-08-27	29.01	29.0128	0.000466164	2.10685e-05	29.0133
2020-08-28	29	28.9989	0.000779314	2.02076e-05	28.9997
2020-08-31	29	28.9999	-0.000627611	2.02888e-05	28.9993
2020-09-01	29	29.0034	0.00244899	1.9187e-05	29.0059
2020-09-02	28.95	28.9494	-0.00149446	1.82363e-05	28.9479
2020-09-03	28.95	28.9467	7.87484e-05	1.72422e-05	28.9468
2020-09-04	28.94	28.9409	-0.000883928	1.61648e-05	28.94
2020-09-07	28.96	28.9593	0.00121397	1.43968e-05	28.9606
2020-09-08	28.99	28.9922	-0.000781671	1.31949e-05	28.9914
2020-09-09	29.09	29.0886	0.0022692	1.07922e-05	29.0909
2020-09-10	28.76	28.7614	-0.00265443	1.00474e-05	28.7587
2020-09-11	29.28	29.2757	0.000750867	8.19212e-06	29.2764
2020-09-14	29.12	29.121	-0.000415288	5.91941e-06	29.1206
2020-09-15	29	29.0001	0.00133158	4.44104e-06	29.0015
2020-09-16	28.51	28.5137	-0.00438955	3.241e-06	28.5093
2020-09-17	28.98	28.979	0.000803585	2.35714e-06	28.9798
2020-09-18	29	29.001	0.000400084	2.2261e-06	29.0014
2020-09-21	29	28.9995	0.00093096	6.06056e-07	29.0005
2020-09-22	29.09	29.0901	-0.00153158	6.49907e-07	29.0886
2020-09-23	29.19	29.1887	0.000716159	1.07541e-06	29.1895
2020-09-24	29.23	29.2285	0.000119238	-9.34984e-07	29.2287
2020-09-25	29.3	29.3001	0.00150699	-2.62128e-06	29.3016
2020-09-28	29.41	29.4101	-0.000416074	-2.46001e-08	29.4096
2020-09-29	29.6	29.5995	0.00090408	-9.27736e-07	29.6004
2020-09-30	28.89	28.8891	0.000534712	1.75392e-07	28.8896
2020-10-09	27.37	27.3719	-0.00154227	6.74873e-07	27.3704
2020-10-12	28.98	28.9796	0.000714992	1.51519e-06	28.9803
2020-10-13	28.92	28.9192	-0.000616606	3.76161e-07	28.9186
2020-10-14	28.99	28.9904	0.00100685	3.57507e-06	28.9914
2020-10-15	29.3	29.2993	0.00101279	4.96698e-06	29.3003
2020-10-16	28.8	28.8013	-0.000728546	6.88755e-06	28.8006
2020-10-19	28.9	28.8995	-0.00056729	9.59288e-06	28.899
2020-10-20	29.1	29.0987	0.00167508	1.23722e-05	29.1004
2020-10-21	29.12	29.1192	3.88303e-05	1.57667e-05	29.1192
2020-10-22	28.97	28.9706	-0.000142111	1.80072e-05	28.9705
2020-10-23	29	29	0.000475928	2.15394e-05	29.0005
2020-10-26	29	29.0016	-0.00101933	2.45202e-05	29.0006
2020-10-27	28.99	28.99	0.00110863	2.83633e-05	28.9911
2020-10-28	28.92	28.9199	-0.00111617	3.63551e-05	28.9188
2020-10-29	29.4	29.4	-0.000311251	4.16364e-05	29.3997
2020-10-30	29.65	29.6501	6.53311e-05	4.34243e-05	29.6502
2020-11-02	29.41	29.4091	-0.000466223	4.86948e-05	29.4087
2020-11-03	29.55	29.5496	0.000796237	4.98111e-05	29.5505
2020-11-04	29.39	29.3909	-0.00151854	5.62034e-05	29.3894
2020-11-05	29.22	29.222	-0.00092744	6.17558e-05	29.2211
2020-11-06	29.68	29.6742	0.00358316	6.80731e-05	29.6778
2020-11-09	29.56	29.5602	0.00125782	7.05345e-05	29.5616
2020-11-10	29.39	29.3892	-0.00159872	7.77254e-05	29.3877
2020-11-11	28.73	28.7353	-0.000541732	8.07993e-05	28.7349
2020-11-12	29	28.9987	0.00101895	8.49685e-05	28.9998
2020-11-13	28.69	28.6921	-0.000720565	9.13646e-05	28.6915
2020-11-16	28.5	28.5005	0.00144363	9.58441e-05	28.502
2020-11-17	28.46	28.4606	-0.00558348	9.73886e-05	28.4551
2020-11-18	28.4	28.3959	0.00449506	0.000100313	28.4005
2020-11-19	27.99	27.9901	-0.000969761	0.00010788	27.9892
2020-11-20	27.99	27.9899	0.000299866	0.000108202	27.9903
2020-11-23	27.52	27.5207	-0.00185191	0.000111171	27.519
2020-11-24	27.26	27.2625	0.000172285	0.000111925	27.2628
2020-11-25	27.79	27.7862	0.000537814	0.000117239	27.7868
2020-11-26	28.04	28.0401	0.000919802	0.000116999	28.0412
2020-11-27	28.12	28.1209	-0.0008942	0.000119696	28.1201
2020-11-30	27.49	27.4899	-0.000310673	0.000121882	27.4897
2020-12-01	27.02	27.0226	-0.00206593	0.000122488	27.0206
2020-12-02	27.69	27.6887	-0.000115303	0.000121572	27.6887
2020-12-03	27.7	27.7013	0.000207109	0.000123138	27.7016
2020-12-04	27.77	27.7689	-0.000770554	0.000126289	27.7683
2020-12-07	27.85	27.8495	-0.000186736	0.000128108	27.8495
2020-12-08	27.78	27.7795	0.00047341	0.000127474	27.7801
2020-12-09	27.65	27.6502	0.000307015	0.000126035	27.6507
2020-12-10	27.57	27.5711	-0.00135433	0.000132187	27.5699
2020-12-11	27.7	27.6994	0.000943543	0.000127166	27.7004
2020-12-14	27.75	27.7506	-0.00112394	0.000130175	27.7496
2020-12-15	27.75	27.7501	-0.000349305	0.000130175	27.7499
2020-12-16	27.83	27.828	0.00454165	0.000129106	27.8327
2020-12-17	27.5	27.5036	-0.00149079	0.000128765	27.5022
2020-12-18	27.78	27.7752	5.73737e-06	0.000130875	27.7753
2020-12-21	27.27	27.2713	0.000790635	0.000131175	27.2723
2020-12-22	27.49	27.4891	-0.000244602	0.000131175	27.489
2020-12-23	26.24	26.2405	-0.0010603	0.000132176	26.2396
2020-12-24	27.48	27.4793	0.000398836	0.000132164	27.4799
2020-12-25	27.84	27.8397	0.000935624	0.000132804	27.8408
2020-12-28	27.89	27.8917	-0.000603996	0.000131194	27.8913
2020-12-29	28.15	28.1505	-0.00170435	0.000134172	28.1489
2020-12-30	28.28	28.2784	0.00248051	0.000136191	28.281
2020-12-31	27.99	27.9918	-0.00109657	0.000135793	27.9908
2021-01-04	28.36	28.359	0.000439981	0.00013845	28.3596
2021-01-05	28.35	28.35	-0.000946712	0.000140972	28.3492
2021-01-06	28.34	28.3401	-0.000629704	0.000142289	28.3396
2021-01-07	28.32	28.3199	0.00163393	0.000144236	28.3216
2021-01-08	28.2	28.2002	-0.00192844	0.000145283	28.1984
2021-01-11	27.8	27.7997	-0.00161479	0.000148133	27.7982
2021-01-12	27.98	27.9801	0.00020826	0.000151109	27.9805
2021-01-13	27.98	27.9806	-0.00053657	0.000155312	27.9802
2021-01-14	27.99	27.9899	-0.00102246	0.000157866	27.9891
2021-01-15	28.46	28.4599	0.000258682	0.000158855	28.4603
2021-01-18	28.84	28.8384	0.000619496	0.000162835	28.8391
2021-01-19	28.83	28.8305	0.00076017	0.000166267	28.8314
2021-01-20	28.18	28.1829	-0.000704011	0.000168985	28.1823
2021-01-21	28.86	28.8583	0.00128933	0.00017152	28.8597
2021-01-22	28.09	28.0941	-0.00337723	0.000172447	28.0909
2021-01-25	28.48	28.4789	-0.000127954	0.000179664	28.4789
2021-01-26	28.86	28.8603	-0.000274183	0.000178582	28.8602
2021-01-27	31.66	31.6576	0.00699498	0.00017998	31.6648
2021-01-28	28.96	28.9617	-0.00150618	0.000180241	28.9604
2021-01-29	28.93	28.9294	-0.000868046	0.000187959	28.9288
2021-02-01	30.99	30.99	0.00101368	0.000182599	30.9912
2021-02-02	29.94	29.94	-0.00238974	0.000184024	29.9378
2021-02-03	29.7	29.7008	0.00120346	0.000182798	29.7021
2021-02-04	29.66	29.6582	-0.000356469	0.000181312	29.658
2021-02-05	27.22	27.2226	-0.000667504	0.000180839	27.2221
2021-02-08	28.99	28.9891	0.000699391	0.000176323	28.9899
2021-02-09	29.44	29.4415	-0.000353725	0.000178833	29.4413
2021-02-10	29.35	29.3498	0.000308065	0.00017693	29.3503
2021-02-18	32.28	32.2793	0.00134891	0.000176205	32.2809
2021-02-19	34.21	34.2087	-0.000335005	0.000168426	34.2085
2021-02-22	34.92	34.9214	0.00119259	0.000167984	34.9228
2021-02-23	36.56	36.5597	-0.000611138	0.000160875	36.5592
2021-02-24	36.54	36.5412	0.000201631	0.000157928	36.5415
2021-02-26	30	30.0007	-0.0058072	0.000153482	29.9951
2021-03-01	29.99	29.9904	0.000775151	0.000153272	29.9913
2021-03-02	32.84	32.8401	0.00129852	0.000148269	32.8415
2021-03-03	34.27	34.2704	-0.000755956	0.000141569	34.2698
2021-03-04	32.69	32.6897	0.00124684	0.000136113	32.6911
2021-03-05	30	30.0011	0.000936888	0.000129707	30.0021
2021-03-08	30.83	30.829	-0.000866346	0.000124837	30.8283
2021-03-09	29.97	29.9714	6.9742e-05	0.000117421	29.9715
2021-03-10	31.05	31.0495	0.00085148	0.000111218	31.0504
2021-03-11	33.42	33.4196	-0.00140934	0.000103269	33.4183
2021-03-12	34.96	34.9599	0.000589924	9.57088e-05	34.9605
2021-03-15	33.65	33.6504	-0.000792892	8.91697e-05	33.6497
2021-03-16	34.07	34.0693	0.00100045	8.18681e-05	34.0704
2021-03-17	30.66	30.661	-0.00168796	7.467e-05	30.6594
2021-03-18	33.35	33.35	0.000502326	6.63273e-05	33.3506
2021-03-19	33.66	33.6605	-0.000123027	5.70274e-05	33.6604
2021-03-22	32	32.0011	0.000654022	5.41693e-05	32.0018
2021-03-23	35.08	35.0768	0.000876895	4.78076e-05	35.0777
2021-03-24	31.91	31.9092	0.00130424	4.18658e-05	31.9105
2021-03-25	30.92	30.9208	-0.0021631	3.56734e-05	30.9187
2021-03-26	31.72	31.72	-0.00152642	3.02359e-05	31.7185
2021-03-29	30.27	30.2693	0.000187371	2.19785e-05	30.2695
2021-03-30	29.74	29.7404	0.000196456	2.38974e-05	29.7406
2021-03-31	28.89	28.8904	-0.00046179	1.84432e-05	28.8899
2021-04-01	28.99	28.9898	0.00074013	1.56659e-05	28.9906
2021-04-02	29.2	29.1997	0.00101066	1.38218e-05	29.2007
2021-04-06	28.71	28.7117	-0.000578746	1.31843e-05	28.7111
2021-04-07	29.7	29.7007	-0.000578492	1.2501e-05	29.7001
2021-04-08	32.31	32.3088	0.00106479	1.1396e-05	32.3098
2021-04-09	33.96	33.9596	-3.38681e-05	1.36796e-05	33.9596
2021-04-12	30.6	30.6005	0.00121323	1.13477e-05	30.6018
2021-04-13	28.84	28.8398	-0.00124865	1.13307e-05	28.8385
2021-04-14	29.6	29.5997	-0.00133946	1.39425e-05	29.5984
2021-04-15	30.6	30.5991	0.000406139	1.93464e-05	30.5995
2021-04-16	30.12	30.1213	-6.87071e-05	2.02193e-05	30.1213
2021-04-19	29.5	29.5002	-0.000184658	2.56047e-05	29.5
2021-04-20	29.46	29.46	-0.00159374	3.1359e-05	29.4584
2021-04-21	30.2	30.1995	0.00327584	3.25805e-05	30.2028
2021-04-22	28.85	28.8511	-0.000691842	3.40236e-05	28.8504
2021-04-23	29.64	29.6376	0.00209572	3.85697e-05	29.6398
2021-04-26	29.76	29.7597	0.000246842	4.33697e-05	29.7599
2021-04-27	29.84	29.8403	-0.00210121	5.19886e-05	29.8383
2021-04-28	29.9	29.8993	0.000506712	5.6772e-05	29.8999
2021-04-29	29.09	29.0904	-0.00252479	6.34349e-05	29.0879
2021-04-30	30	30.0007	0.000202223	6.91428e-05	30.0009
2021-05-06	30.99	30.9892	-0.000468517	7.36624e-05	30.9888
2021-05-07	30.5	30.501	0.0006149	8.37941e-05	30.5017
2021-05-10	32.34	32.3406	0.000584124	9.02016e-05	32.3413
2021-05-11	30.17	30.1721	0.00161709	9.79748e-05	30.1738
2021-05-12	29.96	29.9598	-0.00146836	0.000102855	29.9584
2021-05-13	29.88	29.8807	-0.000242636	0.000109914	29.8806
2021-05-14	31.02	31.0191	0.000571704	0.000120133	31.0198
2021-05-17	29.99	29.9901	0.000765945	0.000127877	29.991
2021-05-18	29.77	29.7702	-0.00561809	0.000136157	29.7648
2021-05-19	31.49	31.4855	-0.000235917	0.00014116	31.4854
2021-05-20	30.04	30.0421	-0.00120209	0.000144976	30.041
2021-05-21	30.34	30.3386	0.00305187	0.000154636	30.3418
2021-05-24	30.53	30.5304	-0.000915043	0.000163263	30.5297
2021-05-25	30.37	30.3691	0.00048522	0.000168478	30.3697
2021-05-26	30.01	30.0097	-3.5962e-05	0.000178378	30.0098
2021-05-27	30.15	30.156	-0.00299149	0.000181874	30.1532
2021-05-28	30.06	30.0604	-8.34619e-05	0.000190682	30.0605
2021-05-31	33.04	33.0344	0.00351097	0.000191326	33.0381
2021-06-01	30.98	30.9806	-0.00129079	0.000197379	30.9795
2021-06-02	30.28	30.28	0.000184512	0.00020618	30.2804
2021-06-03	30.83	30.8299	-0.00100306	0.000208992	30.8291
2021-06-04	30.78	30.7791	0.00109689	0.000212732	30.7804
2021-06-07	30.16	30.1609	-0.00180569	0.000216359	30.1593
2021-06-08	30.13	30.1326	-0.00349216	0.000218649	30.1293
2021-06-09	30.6	30.5997	0.00689689	0.000220423	30.6068
2021-06-10	30.29	30.2923	-0.00184379	0.000223174	30.2906
2021-06-11	30.56	30.5591	-0.000356471	0.000222338	30.5589
2021-06-15	32.06	32.0551	0.000182361	0.000225137	32.0555
2021-06-16	31.49	31.493	0.000332773	0.000222939	31.4935
2021-06-17	31.99	31.9885	0.000590382	0.000222325	31.9893
2021-06-18	32.96	32.9594	0.00148722	0.000221938	32.9611
2021-06-21	31.67	31.6713	-0.00323105	0.000219945	31.6683
2021-06-22	31.08	31.0806	-0.000885391	0.00022027	31.0799
2021-06-23	31.98	31.9785	0.00117228	0.000218051	31.9799
2021-06-24	31.29	31.291	-0.000281709	0.000216482	31.2909
2021-06-25	31.61	31.6104	0.00044684	0.000208992	31.611
2021-06-28	31.92	31.9208	-5.30281e-05	0.000210288	31.9209
2021-06-29	32.13	32.1296	-0.00062637	0.00020724	32.1292
2021-06-30	31.23	31.2303	-0.00388335	0.000199447	31.2266
2021-07-02	31.75	31.7528	0.000286376	0.000190338	31.7532
2021-07-05	31.51	31.51	-0.000658192	0.000186631	31.5095
2021-07-06	32.43	32.4292	0.00187415	0.000182396	32.4312
2021-07-07	31.58	31.5805	-1.3228e-05	0.000178143	31.5807
2021-07-08	31.24	31.241	0.000832955	0.00017327	31.242
2021-07-09	32.39	32.3903	-0.00247386	0.00016848	32.388
2021-07-12	32.3	32.2996	-0.000227914	0.000162508	32.2995
2021-07-13	32.09	32.0903	-0.000495813	0.000160492	32.09
2021-07-14	31.69	31.6906	-0.000389609	0.000156594	31.6904
2021-07-15	32.44	32.4396	0.000647673	0.000152741	32.4404
2021-07-16	33.36	33.3567	0.00102098	0.00015065	33.3578
2021-07-19	32.72	32.7198	0.000198322	0.000146649	32.7201
2021-07-20	33.55	33.5502	-7.8123e-05	0.00014119	33.5503
2021-07-21	33.48	33.4797	-0.00170318	0.00013563	33.4781
2021-07-22	34.48	34.4801	0.000272505	0.000133532	34.4805
2021-07-23	34.85	34.8493	-0.000110271	0.000128619	34.8493
2021-07-26	36.8	36.8002	0.00109457	0.000126549	36.8014
2021-07-27	37.99	37.9921	-0.000406697	0.000123954	37.9918
2021-07-28	41.49	41.4856	-0.000173519	0.000121028	41.4855
2021-07-29	42.48	42.4804	-0.000102523	0.000119172	42.4804
2021-07-30	40.16	40.1602	-0.00132184	0.000117769	40.159
2021-08-02	42.28	42.2787	0.000974377	0.000115095	42.2798
2021-08-03	42.34	42.3406	-0.000287607	0.000114452	42.3405
2021-08-04	42.45	42.4494	-0.00157224	0.00011185	42.4479
2021-08-05	42.9	42.8986	0.00197652	0.000112152	42.9007
2021-08-06	42.98	42.9819	-0.000293227	0.000111145	42.9817
2021-08-09	44.66	44.6589	0.00396228	0.000111972	44.663
2021-08-10	44.7	44.7	0.000453356	0.000111537	44.7005
2021-08-11	44.47	44.471	-0.000442817	0.000111	44.4706
2021-08-12	44.16	44.1586	0.00104797	0.000112485	44.1597
2021-08-13	43.57	43.572	-0.00126341	0.000112063	43.5709
2021-08-16	43.65	43.65	-0.000752094	0.000114284	43.6494
2021-08-17	43.74	43.7394	0.000771376	0.000114758	43.7403
2021-08-18	43.95	43.9493	-0.000583414	0.000116268	43.9488
2021-08-19	43	43.0023	0.000699502	0.000117922	43.0031
2021-08-20	42.8	42.7986	-0.00252704	0.000119959	42.7962
2021-08-23	42.99	42.9905	0.00141184	0.000121024	42.9921
2021-08-24	43.15	43.1487	-0.000540438	0.00012285	43.1483
2021-08-25	42.76	42.7622	-0.00211873	0.000125615	42.7602
2021-08-26	42.81	42.8096	-0.000966487	0.000126932	42.8088
2021-08-27	42.48	42.4807	0.000637293	0.000130748	42.4815
2021-08-30	42.91	42.9089	0.00031066	0.000131758	42.9094
2021-08-31	40.26	40.2593	-3.23234e-05	0.000134008	40.2594
2021-09-01	40.05	40.052	-0.0005285	0.000137563	40.0516
2021-09-02	39.99	39.9912	-0.000372929	0.000139673	39.9909
2021-09-03	40.78	40.7779	0.00248093	0.000141325	40.7805
2021-09-06	40.5	40.5017	-0.00530276	0.000145379	40.4966
2021-09-07	40.97	40.9689	0.000664277	0.00014896	40.9697
2021-09-08	41.51	41.5108	-0.000714108	0.000148761	41.5102
2021-09-09	41.75	41.7458	0.00205461	0.000153496	41.748
2021-09-10	41.56	41.5621	-0.00537629	0.000155207	41.5569
2021-09-13	41.52	41.5192	0.00358405	0.000156778	41.5229
2021-09-14	40.77	40.7703	-0.000892339	0.000160817	40.7696
2021-09-15	39.98	39.985	0.00197422	0.000162298	39.9871
2021-09-16	39.99	39.9897	-0.00156716	0.000165914	39.9883
2021-09-17	40.67	40.6709	0.000572073	0.000166975	40.6716
2021-09-22	40.79	40.7921	-0.00103153	0.000170383	40.7913
2021-09-23	41.4	41.3982	-0.000697838	0.000173457	41.3977
2021-09-24	41.77	41.7701	0.000860968	0.000176946	41.7711
2021-09-27	42.4	42.3995	-0.000256182	0.000177268	42.3995
2021-09-28	41	40.9998	0.000892304	0.000181326	41.0009
2021-09-29	40.01	40.0134	-0.000458164	0.000181454	40.0131
2021-09-30	40.5	40.4999	-0.00135624	0.000182952	40.4987
2021-10-08	40.9	40.9014	0.000208897	0.000184615	40.9018
2021-10-11	42.9	42.8997	0.00183081	0.000187836	42.9017
2021-10-12	42.01	42.0094	-0.000256319	0.000191749	42.0093
2021-10-13	42.78	42.7801	-0.000161392	0.000193634	42.7801
2021-10-14	41.4	41.4004	-0.00182311	0.0001943	41.3988
2021-10-15	42.3	42.2989	-0.000336373	0.000195991	42.2988
2021-10-18	42.28	42.2809	0.00208055	0.000196727	42.2832
2021-10-19	41.54	41.5403	0.000113589	0.000199745	41.5406
2021-10-20	39.05	39.0509	-0.00122741	0.000201098	39.0498
2021-10-21	41.18	41.1761	-0.000664588	0.000199672	41.1756
2021-10-22	41.9	41.8997	0.00149136	0.000200094	41.9014
2021-10-25	41.5	41.5001	0.000997895	0.00020159	41.5013
2021-10-26	41.5	41.5003	-0.000758774	0.000201428	41.4997
2021-10-27	40.13	40.1303	-7.99785e-05	0.000203618	40.1304
2021-10-28	40.73	40.7295	-0.000542676	0.000203738	40.7291
2021-10-29	41.48	41.4794	0.00053064	0.000202685	41.4801
2021-11-01	41.1	41.0992	-0.00169525	0.000201195	41.0978
2021-11-02	42.77	42.769	0.00298434	0.000198776	42.7722
2021-11-03	42.14	42.1417	0.000595053	0.000199582	42.1425
2021-11-04	41.79	41.7882	-0.00196544	0.00019596	41.7864
2021-11-05	41.5	41.5	-0.00105384	0.000192638	41.4991
2021-11-08	42.27	42.2702	0.0013736	0.000190782	42.2718
2021-11-09	41	41.0012	-0.00117345	0.000187772	41.0002
2021-11-10	41.69	41.6899	-0.00131425	0.000182566	41.6888
2021-11-11	41.75	41.7492	0.00106974	0.000178408	41.7505
2021-11-12	41.75	41.7496	-0.00041377	0.000176428	41.7494
2021-11-15	41.59	41.5897	-0.000217478	0.000172459	41.5896
2021-11-16	41.45	41.4513	-0.000204122	0.000162908	41.4513
2021-11-17	40.2	40.1994	-0.00234046	0.000154601	40.1972
2021-11-18	36.18	36.1818	-0.000195639	0.000149362	36.1817
2021-11-19	32.59	32.5901	-0.000560712	0.000142126	32.5897
2021-11-22	30.73	30.7289	5.58891e-05	0.000132398	30.7291
2021-11-23	31.71	31.7121	-0.000477642	0.000124097	31.7118
2021-11-24	32.26	32.2579	-0.00156295	0.000119151	32.2565
2021-11-25	33.19	33.1902	0.00113055	0.000103999	33.1914
2021-11-26	34.47	34.4681	0.00261438	0.000100682	34.4708
2021-11-29	34.19	34.1889	-0.00268885	8.7876e-05	34.1863
2021-11-30	33.5	33.5007	-0.000265285	7.58831e-05	33.5005
2021-12-01	33.1	33.0984	0.00215179	6.43954e-05	33.1006
2021-12-02	32.56	32.5609	-0.000553741	5.96955e-05	32.5604
2021-12-03	32.3	32.3001	-0.00114466	3.9829e-05	32.299
2021-12-06	32.48	32.4802	-0.000101766	2.78998e-05	32.4801
2021-12-07	32.5	32.4986	0.00341857	1.39942e-05	32.502
2021-12-08	30.79	30.7909	-0.00169636	-2.00748e-07	30.7892
2021-12-09	31.21	31.2107	0.00127502	-1.33502e-05	31.212
2021-12-10	34.33	34.3287	0.00123196	-2.35963e-05	34.3299
2021-12-13	31.96	31.9605	-0.000900921	-3.8329e-05	31.9596
2021-12-14	32.1	32.0993	0.00126978	-5.52654e-05	32.1005
2021-12-15	32.5	32.5011	-0.000318682	-7.18777e-05	32.5007
2021-12-16	32.5	32.4995	0.00052447	-8.54876e-05	32.5
2021-12-17	32.44	32.4415	-0.00190131	-0.000102118	32.4395
2021-12-20	35.68	35.6804	0.00036835	-0.000115327	35.6806
2021-12-21	38.9	38.8964	0.000845055	-0.000132004	38.8971
2021-12-22	38.52	38.5188	-0.000514147	-0.000147358	38.5182
2021-12-23	37	37.0013	0.000760447	-0.000164945	37.0019
2021-12-24	36.6	36.6003	-0.000364439	-0.000180537	36.5997
2021-12-27	36.78	36.7794	-0.000166375	-0.000192417	36.779
2021-12-28	36.78	36.781	-0.000365875	-0.000213049	36.7804
2021-12-29	37.51	37.5091	0.00101707	-0.00022955	37.5099
2021-12-30	37.88	37.8806	0.00293352	-0.000245583	37.8833
2021-12-31	37	37.0003	-5.66041e-05	-0.000262857	37
2022-01-04	38	38	-0.00138749	-0.000278073	37.9984
2022-01-05	38.7	38.701	0.000972415	-0.000291112	38.7017
2022-01-06	39	38.9993	0.000436562	-0.000314268	38.9994
2022-01-07	39.59	39.5929	-0.00104563	-0.000327579	39.5915
2022-01-10	40.48	40.479	0.000531645	-0.000340207	40.4792
2022-01-11	40.15	40.1509	-0.00123682	-0.000355051	40.1493
2022-01-12	40.5	40.4997	0.000909182	-0.000365139	40.5002
2022-01-13	40.98	40.9791	0.002445	-0.00037819	40.9811
2022-01-14	41.16	41.1595	-0.000311207	-0.000394538	41.1588
2022-01-17	40.73	40.7327	0.000688437	-0.000399605	40.733
2022-01-18	40.47	40.4699	-0.00080575	-0.000410085	40.4686
2022-01-19	40.6	40.5966	0.00102674	-0.000422399	40.5972
2022-01-20	40.22	40.2226	-0.00664748	-0.000430652	40.2155
2022-01-21	40.78	40.7785	0.000216699	-0.000437975	40.7783
2022-01-24	41.27	41.2705	0.00370944	-0.000446581	41.2738
2022-01-25	42.16	42.1593	0.000172815	-0.000452248	42.159
2022-01-26	42.58	42.5802	-0.00115119	-0.000456465	42.5786
2022-01-27	43.77	43.7742	0.00117318	-0.000458298	43.7749
2022-01-28	47.44	47.4381	0.00088932	-0.000463079	47.4385
2022-02-07	52.18	52.1805	-0.000244435	-0.000464617	52.1798
2022-02-08	57.4	57.4003	-0.00191277	-0.000465994	57.398
2022-02-09	61.48	61.4792	0.00407504	-0.000467577	61.4828
2022-02-10	55.33	55.3304	0.000319124	-0.000464702	55.3303
2022-02-11	50.1	50.0998	-0.000192316	-0.000463716	50.0992
2022-02-14	53	52.9998	0.000766564	-0.000461729	53.0001
2022-02-15	54.01	54.0084	0.000203495	-0.000458069	54.0081
2022-02-16	53.32	53.3212	-0.000488473	-0.000453767	53.3203
2022-02-17	52.77	52.7695	0.000175875	-0.000449497	52.7693
2022-02-18	53	53.0006	0.000724679	-0.000443024	53.0009
2022-02-21	52.69	52.6895	0.000547636	-0.000433159	52.6896
2022-02-22	51.76	51.76	-0.00105671	-0.000424435	51.7586
2022-02-23	51.64	51.6392	0.000934265	-0.000415268	51.6397
2022-02-24	51.76	51.7597	0.000852513	-0.000403702	51.7601
2022-02-25	51.69	51.6916	0.000812793	-0.000391858	51.692
2022-02-28	51.48	51.478	0.00149135	-0.000378653	51.4791
2022-03-01	50.5	50.5008	-0.00533372	-0.00036614	50.4951
2022-03-02	50.54	50.5395	0.001589	-0.000357986	50.5407
2022-03-03	49.11	49.1109	-0.00117075	-0.000339591	49.1094
2022-03-04	49.3	49.2997	0.00257581	-0.000328028	49.3019
2022-03-07	47.4	47.4007	0.000138277	-0.000315594	47.4006
2022-03-08	47.29	47.29	0.000400203	-0.000295252	47.2901
2022-03-09	48.22	48.2166	0.001699	-0.000281513	48.2181
2022-03-10	47.2	47.2003	0.00138155	-0.000257979	47.2014
2022-03-11	47.9	47.902	-0.00129606	-0.000237964	47.9005
2022-03-14	47.6	47.6004	-0.000471762	-0.000222999	47.5997
2022-03-15	47.61	47.61	0.00167868	-0.000204454	47.6115
2022-03-16	47.49	47.4905	-0.000637989	-0.000182796	47.4897
2022-03-17	47.32	47.3193	-0.000398781	-0.000164585	47.3188
2022-03-18	47.31	47.3102	0.000314543	-0.00014007	47.3104
2022-03-21	46.94	46.9401	-0.000861059	-0.000122902	46.9391
2022-03-22	46.91	46.9101	0.000284644	-9.85967e-05	46.9103
2022-03-23	46.28	46.28	8.34012e-05	-8.06877e-05	46.28
2022-03-24	45.57	45.5712	-2.65244e-05	-5.92092e-05	45.5711
2022-03-25	44.99	44.9905	-9.00126e-05	-3.87536e-05	44.9903
2022-03-28	45.75	45.75	0.000210558	-2.46306e-05	45.7502
2022-03-29	46.99	46.9906	0.00088987	-9.36651e-07	46.9915
2022-03-30	46.71	46.71	-0.000843579	1.68254e-05	46.7092
2022-03-31	46.88	46.8797	3.61688e-05	3.35383e-05	46.8798
2022-04-01	46.91	46.9094	0.000368836	5.24232e-05	46.9098
2022-04-06	47	47.0006	0.000574065	6.6743e-05	47.0013
2022-04-07	47.07	47.0704	-0.0014475	8.74681e-05	47.0691
2022-04-08	47.17	47.1702	0.000392586	0.0001037	47.1707
2022-04-18	47.08	47.0795	-0.000409526	0.000105509	47.0792
2022-04-19	47.09	47.0888	0.00011774	0.00012209	47.089
2022-04-20	47	46.9994	-0.000607681	0.000140119	46.9989
2022-04-21	47.09	47.088	0.000965695	0.00015054	47.0891
2022-04-22	46.95	46.9502	-0.00144602	0.000156879	46.9489
2022-04-25	46.99	46.9907	7.16659e-05	0.000166422	46.9909
2022-04-26	46.99	46.9891	0.00404209	0.000173505	46.9933
2022-04-27	46.88	46.8796	-0.00230226	0.000179495	46.8775
2022-04-28	46.87	46.8683	-0.000308734	0.000183333	46.8681
2022-04-29	46.65	46.6507	-0.000942477	0.000184121	46.6499
2022-05-05	46.39	46.3902	0.000790744	0.000184217	46.3911
2022-05-06	44.81	44.8136	-0.00181778	0.000184626	44.812
2022-05-09	43.01	43.0089	0.000716938	0.00018507	43.0098
2022-05-10	44.16	44.1583	-0.00182694	0.000184864	44.1567
2022-05-11	44.31	44.3121	0.000728207	0.000180214	44.313
2022-05-12	43.95	43.9499	-0.00135844	0.000174585	43.9487
2022-05-13	44.19	44.1907	-0.000468196	0.000169982	44.1904
2022-05-16	46.54	46.5345	-0.000886633	0.000162446	46.5338
2022-05-17	46.87	46.8706	0.00387373	0.000156499	46.8746
2022-05-18	46.79	46.7912	-0.00168803	0.000147394	46.7897
2022-05-19	46.84	46.8391	-0.00200263	0.000135354	46.8372
2022-05-20	46.88	46.8806	0.000199685	0.000123734	46.8809
2022-05-23	46.9	46.9008	-0.00130549	0.000115682	46.8996
2022-05-24	47	46.9997	-0.000233234	9.72813e-05	46.9996
2022-05-25	47.28	47.2791	0.00416074	7.86601e-05	47.2833
2022-05-26	47.2	47.2	-0.000424653	6.59809e-05	47.1997
2022-05-27	47.18	47.1806	0.000856714	5.71134e-05	47.1815
2022-05-30	47.18	47.1813	-0.00359381	3.39463e-05	47.1778
2022-05-31	47.14	47.1371	0.00107721	1.76035e-05	47.1382
2022-06-01	47.02	47.0222	-0.000792282	4.25019e-06	47.0214
2022-06-02	47.1	47.0999	-0.000877387	-1.8942e-05	47.099
2022-06-06	47.28	47.2798	0.000733428	-3.0361e-05	47.2805
2022-06-07	47.2	47.1995	-0.0010187	-5.75284e-05	47.1984
2022-06-08	47.1	47.1017	-0.000125105	-7.10368e-05	47.1015
2022-06-09	47.48	47.4763	0.00165205	-9.23566e-05	47.4778
2022-06-10	47.44	47.4413	-0.00135042	-0.000110547	47.4399
2022-06-13	47.95	47.9484	0.00355373	-0.000129074	47.9518
2022-06-14	47.49	47.4923	-0.00213941	-0.000147328	47.49
2022-06-15	48	47.998	0.00106297	-0.000175542	47.9988
2022-06-16	47.89	47.8902	0.000336968	-0.000194934	47.8903
2022-06-17	47.93	47.9302	-0.000639714	-0.00021412	47.9293
2022-06-20	47.89	47.89	0.000649039	-0.000239503	47.8904
2022-06-21	47.89	47.8915	-0.0014422	-0.000266857	47.8898
2022-06-22	48.63	48.6285	0.00162372	-0.000284875	48.6299
2022-06-23	48.87	48.8707	0.000266723	-0.000300873	48.8706
2022-06-24	49.49	49.4893	0.000692558	-0.000320534	49.4897
2022-06-27	49.35	49.3509	-0.00113344	-0.000346923	49.3494
2022-06-28	49.47	49.4665	0.0011467	-0.000361704	49.4672
2022-06-29	49.3	49.2994	0.00109028	-0.000384347	49.3001
2022-06-30	48.5	48.5086	-0.000597662	-0.000394028	48.5076
2022-07-04	49.09	49.0893	0.00875217	-0.000439047	49.0976
2022-07-05	49.09	49.0901	0.00036326	-0.000451186	49.09
2022-07-06	49.13	49.1296	-0.00165435	-0.000467799	49.1275
2022-07-07	49.35	49.3493	0.00109155	-0.000480075	49.3499
2022-07-08	48.93	48.9308	0.000573382	-0.000495547	48.9308
2022-07-11	49.29	49.2892	0.00147865	-0.000506846	49.2901
2022-07-12	49.3	49.301	0.00116885	-0.000516998	49.3017
2022-07-13	49.2	49.202	0.000124763	-0.000526592	49.2016
2022-07-14	49.5	49.4977	0.00048075	-0.000534985	49.4976
2022-07-15	49.49	49.4899	0.00117333	-0.000541089	49.4905
2022-07-18	48.87	48.8706	-0.000716521	-0.00054498	48.8694
2022-07-19	49.2	49.1981	0.000358048	-0.00055279	49.1979
2022-07-20	49.18	49.1801	0.00108162	-0.000554296	49.1806
2022-07-21	49.15	49.1506	0.000737486	-0.000555033	49.1508
2022-07-22	49	49.0001	-0.00133476	-0.000554341	48.9982
2022-07-25	48.99	48.9896	0.00119435	-0.000555018	48.9902
2022-07-26	48.47	48.4732	0.000166077	-0.00055157	48.4728
2022-07-27	48.45	48.4492	-0.00015721	-0.000549168	48.4485
2022-07-28	48.44	48.4357	0.00472715	-0.000545021	48.4398
2022-07-29	48	48.0013	-0.000546161	-0.000540401	48.0003
2022-08-01	48	47.9999	-0.000510464	-0.000529591	47.9988
2022-08-02	47.88	47.8794	0.00117547	-0.000525169	47.88
2022-08-03	47.77	47.7691	6.70637e-05	-0.000515152	47.7687
2022-08-04	46.89	46.8916	-0.00245897	-0.000504938	46.8887
2022-08-05	43.52	43.5224	0.0010071	-0.000493686	43.5229
2022-08-08	45.08	45.0789	0.00367108	-0.000482592	45.0821
2022-08-09	44.89	44.8894	-6.86777e-05	-0.000466604	44.8888
2022-08-10	44.51	44.5102	-0.000988899	-0.000454162	44.5088
2022-08-11	44.52	44.5206	0.00233332	-0.000438108	44.5225
2022-08-12	44.51	44.5104	-0.00479678	-0.000422751	44.5052
2022-08-15	45.92	45.9201	-0.000594937	-0.000408897	45.9191
2022-08-16	46.99	46.9904	0.00112609	-0.000394647	46.9912
2022-08-17	46.42	46.4207	0.000212074	-0.000381807	46.4206
2022-08-18	47.07	47.0681	0.000753894	-0.000356421	47.0685
2022-08-19	47.12	47.1192	0.00076668	-0.000338942	47.1196
2022-08-22	47.12	47.1204	0.000495928	-0.000323407	47.1205
2022-08-23	47.59	47.5894	0.00039484	-0.000305178	47.5895
2022-08-24	47.8	47.8004	-0.000696867	-0.000286887	47.7994
2022-08-25	47.8	47.8018	0.0030434	-0.000264186	47.8045
2022-08-26	47.44	47.4404	-0.00197023	-0.00025526	47.4382
2022-08-29	47.45	47.4491	-0.000639756	-0.000227602	47.4482
2022-08-30	47.5	47.5004	1.0783e-06	-0.000211434	47.5002
2022-08-31	47.76	47.7589	0.000514027	-0.000189305	47.7592
2022-09-01	47.85	47.8498	0.00137742	-0.000171573	47.851
2022-09-02	47.68	47.6794	-0.000799002	-0.000160751	47.6784
2022-09-05	47.69	47.6897	0.000822348	-0.000134924	47.6904
2022-09-06	47.19	47.1908	-0.00109652	-0.00012139	47.1896
2022-09-07	47.67	47.67	-0.000441999	-9.9925e-05	47.6694
2022-09-08	46.77	46.7706	-0.00218821	-8.0576e-05	46.7683
2022-09-09	47.68	47.6792	0.00152784	-6.21835e-05	47.6806
2022-09-13	47.68	47.6813	-0.000677876	-5.34637e-05	47.6806
2022-09-14	47.69	47.6879	0.00105756	-3.56471e-05	47.6889
2022-09-15	47.58	47.5799	-0.000395977	-2.05784e-05	47.5794
2022-09-16	47.51	47.5093	-0.000278857	-3.87488e-06	47.509
2022-09-19	47.49	47.4896	-2.29152e-05	1.5668e-05	47.4896
2022-09-20	47.95	47.9494	0.00168213	2.63021e-05	47.9511
2022-09-21	47.58	47.5827	-0.00129154	4.10415e-05	47.5815
2022-09-22	47.66	47.6581	0.00152275	5.26901e-05	47.6597
2022-09-23	47.6	47.6008	0.000100567	6.57499e-05	47.6009
2022-09-26	47.67	47.6707	-0.00338482	7.83165e-05	47.6674
2022-09-27	47.99	47.9881	0.00176481	8.77527e-05	47.9899
2022-09-28	48.5	48.4993	0.000383899	9.66603e-05	48.4998
2022-09-29	48.8	48.8001	0.00111983	0.000106525	48.8014
2022-09-30	48.87	48.8716	-0.00046424	0.000113678	48.8712
2022-10-10	48.85	48.85	0.00126099	0.000118675	48.8514
2022-10-11	49.4	49.3987	-0.000307894	0.000126714	49.3986
2022-10-12	49.39	49.3912	-0.000329037	0.000132702	49.391
2022-10-13	49.44	49.4404	1.35841e-05	0.000135541	49.4406
2022-10-14	49.44	49.4396	0.000577578	0.000139155	49.4404
2022-10-17	49.6	49.6	0.000384294	0.000140105	49.6005
2022-10-18	50.18	50.1783	0.000473145	0.000142147	50.1789
2022-10-19	50.43	50.4308	-0.000606485	0.000141129	50.4303
2022-10-20	50.33	50.3319	-0.000144313	0.000143245	50.3319
2022-10-21	50.47	50.4698	-0.000944989	0.000139638	50.469
2022-10-24	50.88	50.8771	0.00419089	0.000140059	50.8814
2022-10-25	50.6	50.6017	-0.001304	0.000136457	50.6005
2022-10-26	50.51	50.5112	-0.0035201	0.000133013	50.5078
2022-10-27	50.58	50.5776	0.00180103	0.000130455	50.5796
2022-10-28	49.93	49.9322	-0.00353623	0.0001275	49.9288
2022-10-31	50.19	50.1888	-0.00039053	0.000123103	50.1886
2022-11-01	50.2	50.2	0.000787867	0.000117847	50.2009
2022-11-02	50.2	50.1996	0.000396444	0.000109934	50.2001
2022-11-03	50.36	50.3597	0.00366134	0.00010641	50.3634
2022-11-04	49.93	49.9349	-0.00193078	0.000100813	49.933
2022-11-07	50.29	50.2805	-5.41276e-05	9.34485e-05	50.2806
2022-11-08	49.97	49.9708	-0.00105957	8.91437e-05	49.9698
2022-11-09	49.99	49.9905	-0.000411842	8.05713e-05	49.9902
2022-11-10	50.15	50.1495	0.00215712	7.6188e-05	50.1518
2022-11-11	49.84	49.8396	-0.00034385	6.72442e-05	49.8393
2022-11-14	49	49.005	-0.00467932	6.09612e-05	49.0003
2022-11-15	49.46	49.4607	0.00120086	5.35456e-05	49.462
2022-11-16	49.4	49.3992	4.7947e-05	4.67846e-05	49.3993
2022-11-17	49.46	49.4593	-0.000540319	4.04746e-05	49.4588
2022-11-18	49.08	49.0796	0.00391039	3.30499e-05	49.0836
2022-11-21	48.97	48.9695	-0.000790603	2.63866e-05	48.9688
2022-11-22	48.92	48.92	-0.00263681	1.82382e-05	48.9174
2022-11-23	49.32	49.3196	-1.12391e-05	1.27332e-05	49.3196
2022-11-24	48.82	48.8207	0.000112589	6.64456e-06	48.8208
2022-11-25	48.97	48.9711	-3.35366e-05	-5.32474e-07	48.9711
2022-11-28	48.46	48.4591	0.00012869	-6.74666e-06	48.4593
2022-11-29	49.42	49.4171	0.00184513	-1.22677e-05	49.4189
2022-11-30	48.85	48.8507	0.000370605	-1.63392e-05	48.8511
2022-12-01	48.68	48.6802	-7.31633e-05	-2.23339e-05	48.6801
2022-12-02	48.3	48.2995	0.00108489	-2.77371e-05	48.3005
2022-12-05	45.01	45.0102	-0.00126621	-2.93792e-05	45.0089
2022-12-06	44.82	44.8202	0.000359177	-3.52339e-05	44.8205
2022-12-07	43.25	43.2498	0.00110443	-3.96455e-05	43.2509
2022-12-08	43.1	43.1008	-0.00110958	-4.42917e-05	43.0996
2022-12-09	44.6	44.5988	0.000841599	-4.7669e-05	44.5996
2022-12-12	45.5	45.5008	0.000209327	-5.00308e-05	45.501
2022-12-13	47.29	47.2905	0.000278707	-5.20417e-05	47.2907
2022-12-14	47.96	47.9592	0.00112938	-5.49891e-05	47.9603
2022-12-15	47.71	47.7109	-0.0011448	-5.75242e-05	47.7097
2022-12-16	48.44	48.439	-0.000447466	-6.05953e-05	48.4385
2022-12-19	48.5	48.4992	0.00231965	-6.22132e-05	48.5015
2022-12-20	48.24	48.2408	-0.000930006	-6.47414e-05	48.2398
2022-12-21	48.39	48.3897	0.00223741	-6.5559e-05	48.3919
2022-12-22	47.78	47.7806	-0.0048556	-6.58327e-05	47.7757
2022-12-23	48.84	48.8395	0.00151092	-6.78346e-05	48.8409
2022-12-26	48.15	48.153	-0.00203747	-6.88819e-05	48.1509
2022-12-27	48.14	48.1402	-0.000477801	-7.01541e-05	48.1397
2022-12-28	48.19	48.1898	-0.000143375	-7.08657e-05	48.1896
2022-12-29	48.41	48.4089	0.00158666	-7.06899e-05	48.4104
2023-01-03	48.19	48.191	-0.00164425	-7.07254e-05	48.1893
2023-01-04	48.17	48.1696	-0.000166977	-6.96274e-05	48.1694
2023-01-05	48.17	48.1686	0.0015581	-6.87673e-05	48.1701
2023-01-06	48.01	48.0112	-0.000254453	-6.93169e-05	48.0109
2023-01-09	48.22	48.2186	0.000198876	-6.83425e-05	48.2187
2023-01-10	48.12	48.1192	-0.00038019	-6.95387e-05	48.1187
2023-01-11	48.09	48.0922	0.000229113	-6.69686e-05	48.0924
2023-01-12	47.99	47.99	-0.00063473	-6.54205e-05	47.9893
2023-01-13	48.16	48.1594	0.000705461	-6.43569e-05	48.1601
2023-01-16	48.29	48.2877	-0.000872179	-6.32032e-05	48.2868
2023-01-17	47.27	47.2719	0.000281725	-6.16368e-05	47.2721
2023-01-18	47.96	47.9569	-0.000385077	-6.09486e-05	47.9564
2023-01-19	47.96	47.9626	0.000460166	-5.82216e-05	47.963
2023-01-20	48.03	48.0302	-0.00217567	-5.7496e-05	48.028
2023-01-30	52.72	52.7189	0.00165255	-5.43785e-05	52.7205
2023-01-31	50.78	50.7803	-0.000517451	-5.34509e-05	50.7797
2023-02-01	50.78	50.7804	0.000731764	-5.02518e-05	50.7811
2023-02-02	50.2	50.2004	-0.000142872	-4.86044e-05	50.2002
2023-02-03	50.34	50.34	0.00102016	-4.76356e-05	50.3409
2023-02-06	50	50.0005	-0.00198536	-4.56636e-05	49.9984
2023-02-07	50	49.9995	0.00041359	-4.22258e-05	49.9998
2023-02-08	50	50.0003	-0.000292085	-3.92075e-05	50
2023-02-09	49.18	49.1824	-0.000422773	-3.63744e-05	49.1819
2023-02-10	49.97	49.9686	0.000217788	-3.36557e-05	49.9688
2023-02-13	48.79	48.7911	0.000791114	-3.12638e-05	48.7919
2023-02-14	48.41	48.4093	-0.00049348	-2.86082e-05	48.4087
2023-02-15	48	48.0002	0.00170178	-2.47884e-05	48.0019
2023-02-16	47.8	47.7997	-0.000703022	-2.34285e-05	47.7989
2023-02-17	48.37	48.3684	0.00104039	-1.90671e-05	48.3694
2023-02-20	47.97	47.9695	-0.000689971	-1.61399e-05	47.9688
2023-02-21	47.52	47.5219	-0.000198044	-1.34754e-05	47.5217
2023-02-22	47.84	47.8387	-0.00028836	-1.05324e-05	47.8384
2023-02-24	47.54	47.5419	-9.65348e-05	-7.73532e-06	47.5418
2023-02-27	47.97	47.9686	0.000306993	-4.00228e-06	47.9689
2023-02-28	51.33	51.3284	0.00134796	-1.44229e-06	51.3297
2023-03-01	47.87	47.8704	0.000826147	6.2229e-07	47.8712
2023-03-02	47.01	47.0116	-0.00217939	3.70549e-06	47.0094
2023-03-03	47.5	47.4997	0.000808523	7.24078e-06	47.5005
2023-03-06	47.54	47.5381	0.000378207	1.07273e-05	47.5385
2023-03-07	47.39	47.3914	0.000782215	1.37474e-05	47.3922
2023-03-08	47.5	47.5009	0.00080598	1.54263e-05	47.5017
2023-03-09	47.43	47.4301	-0.00117464	1.99499e-05	47.4289
2023-03-10	47.36	47.3593	0.000146667	2.27315e-05	47.3595
2023-03-13	47.4	47.4023	-0.00101387	2.6163e-05	47.4014
2023-03-14	47.49	47.4902	0.000676279	2.90569e-05	47.4909
2023-03-15	47.2	47.2022	-0.000105548	3.0844e-05	47.2021
2023-03-16	47.3	47.2987	0.000451303	3.24279e-05	47.2992
2023-03-17	47.46	47.4595	-0.000211448	3.43551e-05	47.4593
2023-03-20	46.99	46.9906	-0.000751039	3.72081e-05	46.9899
2023-03-21	47.25	47.2501	-0.000548404	3.76963e-05	47.2496
2023-03-22	47.2	47.1989	0.000920831	3.90821e-05	47.1998
2023-03-23	47.2	47.1992	0.000277939	4.07646e-05	47.1996
2023-03-24	47	47.0014	-0.00319861	4.25739e-05	46.9982
2023-03-27	47.18	47.1794	0.00206545	4.35565e-05	47.1816
2023-03-28	46.88	46.8809	-7.13498e-05	4.48726e-05	46.8809
2023-03-29	47.29	47.2892	0.000508826	4.49942e-05	47.2898
2023-03-30	47	46.9999	-0.000706583	4.60283e-05	46.9992
2023-03-31	47.82	47.8204	7.37825e-05	4.54561e-05	47.8205
2023-04-03	47.63	47.628	-0.000414478	4.55417e-05	47.6276
2023-04-04	47.2	47.2019	0.00130448	4.65949e-05	47.2033
2023-04-06	47.1	47.0999	0.000337617	4.65621e-05	47.1003
2023-04-07	48.35	48.3487	0.00226064	4.64035e-05	48.351
2023-04-10	47.04	47.0397	0.000451032	4.6372e-05	47.0402
2023-04-11	46.9	46.9015	-0.000482432	4.50447e-05	46.901
2023-04-12	46.8	46.7986	0.000607067	4.5602e-05	46.7992
2023-04-13	46.79	46.7914	0.000515435	4.41715e-05	46.7919
2023-04-14	46.8	46.7996	0.000208579	4.37119e-05	46.7998
2023-04-17	46.49	46.489	-0.00247593	4.2066e-05	46.4866
2023-04-18	46	46.0043	-0.000178769	4.11705e-05	46.0041
2023-04-19	46.99	46.9879	0.00122832	4.11251e-05	46.9892
2023-04-20	46.5	46.5051	-0.000126321	3.99903e-05	46.505
2023-04-21	47.1	47.0986	0.00116435	3.77213e-05	47.0998
2023-04-24	46.99	46.9918	-0.000996219	3.72823e-05	46.9908
2023-04-25	47.52	47.518	0.00472076	3.55204e-05	47.5228
2023-04-26	47.25	47.2501	-0.00311603	3.39885e-05	47.247
2023-04-27	47.76	47.759	0.00126606	3.10493e-05	47.7603
2023-04-28	47.19	47.1896	-0.00061433	3.04966e-05	47.189
2023-05-04	47.17	47.1708	-0.00124892	2.86864e-05	47.1696
2023-05-05	47.42	47.4191	0.000507619	2.70158e-05	47.4197
2023-05-08	47	47.0009	-0.00120996	2.48729e-05	46.9997
2023-05-09	47	47.0003	0.000426636	2.36215e-05	47.0008
2023-05-10	46.98	46.9795	7.49398e-05	2.17355e-05	46.9796
2023-05-11	47.09	47.0896	-0.000419471	2.07076e-05	47.0892
2023-05-12	47.18	47.1802	0.00136279	1.87707e-05	47.1815
2023-05-15	47.29	47.2892	0.000178551	1.58838e-05	47.2894
2023-05-16	47.35	47.3503	0.00159636	1.49852e-05	47.3519
2023-05-17	47.33	47.3304	-0.000610228	1.30772e-05	47.3298
2023-05-18	48.44	48.4399	-9.01942e-05	1.2308e-05	48.4398
2023-05-19	46.99	46.9906	-0.0028964	9.82518e-06	46.9877
2023-05-22	47	47.0009	0.000649802	7.50408e-06	47.0016
2023-05-23	46.99	46.9893	0.000258015	5.56768e-06	46.9895
2023-05-24	47	46.9999	4.28495e-05	4.04756e-06	47
2023-05-25	47	46.9997	-0.00080662	2.9599e-06	46.9989
2023-05-26	46.99	46.9902	-0.00062609	1.1249e-06	46.9896
2023-05-29	46.95	46.9496	0.000637744	-1.17313e-07	46.9502
2023-05-30	46.97	46.9711	-0.000855222	-1.1075e-06	46.9702
2023-05-31	46.45	46.4524	-0.000296682	-2.90927e-06	46.4521
2023-06-01	46.94	46.9396	-0.000245333	-4.1317e-06	46.9394
2023-06-02	47.76	47.7533	0.00222577	-6.0493e-06	47.7555
2023-06-05	46.98	46.9824	-0.00101495	-7.15858e-06	46.9814
2023-06-06	47.19	47.188	0.00080744	-7.11157e-06	47.1888
2023-06-07	46.93	46.9305	4.07551e-05	-8.16994e-06	46.9305
2023-06-08	46.54	46.5427	-0.00624716	-9.43325e-06	46.5365
2023-06-09	47	46.9985	0.0010074	-1.05369e-05	46.9995
2023-06-12	46.89	46.8902	-0.000891704	-1.1204e-05	46.8892
2023-06-13	46.88	46.8814	-0.00166058	-1.2987e-05	46.8797
2023-06-14	46.95	46.9488	-0.00047672	-1.29194e-05	46.9483
2023-06-15	46.97	46.9691	0.00210215	-1.52171e-05	46.9712
2023-06-16	46.85	46.8505	-0.000905392	-1.54656e-05	46.8496
2023-06-20	46.82	46.8211	-0.00159191	-1.70571e-05	46.8195
2023-06-21	46.82	46.8202	-0.000228622	-1.81373e-05	46.82
2023-06-26	47.4	47.3964	0.00472913	-1.91609e-05	47.4011
2023-06-27	46.02	46.0217	-0.000224088	-2.15562e-05	46.0215
2023-06-28	46.8	46.7992	0.0010814	-2.25413e-05	46.8003
2023-06-29	46.81	46.811	-0.000981733	-2.3738e-05	46.81
2023-07-03	46.95	46.9503	-0.000801368	-2.82206e-05	46.9494
2023-07-04	46.66	46.6594	0.0010451	-3.06762e-05	46.6604
2023-07-05	46.49	46.4913	-7.1118e-05	-3.3127e-05	46.4912
2023-07-06	46.05	46.0513	0.000446377	-3.50475e-05	46.0517
2023-07-07	46.2	46.2009	-0.00305569	-3.76206e-05	46.1978
2023-07-10	46.68	46.679	0.00290236	-4.06216e-05	46.6819
2023-07-11	46.95	46.9502	-0.000500235	-4.40611e-05	46.9496
2023-07-12	46.5	46.5006	0.000110823	-4.70827e-05	46.5007
2023-07-13	46.58	46.5806	-0.00476096	-5.09985e-05	46.5758
2023-07-14	49.09	49.088	0.00539094	-5.43404e-05	49.0934
2023-07-17	48	48.0003	0.000424913	-5.70829e-05	48.0007
2023-07-18	47.27	47.2699	0.00326972	-6.22384e-05	47.2731
2023-07-19	46.85	46.8491	-0.000332316	-6.61126e-05	46.8487
2023-07-20	46.8	46.8042	-0.000570864	-7.03139e-05	46.8035
2023-07-21	46.98	46.9794	7.66463e-05	-7.58561e-05	46.9794
2023-07-24	46.97	46.9704	-0.00182273	-7.7994e-05	46.9685
2023-07-25	46.82	46.82	-0.000923047	-8.38195e-05	46.819
2023-07-26	46.82	46.8202	0.000231668	-8.89037e-05	46.8203
2023-07-27	46.79	46.7898	0.000422176	-9.31804e-05	46.7902
2023-07-28	46.82	46.8204	-9.24296e-06	-9.79723e-05	46.8203
2023-07-31	46.8	46.7982	0.00172657	-0.00010234	46.7998
2023-08-01	46	46.0024	-0.00233196	-0.000107782	45.9999
2023-08-02	46.6	46.5987	0.000266132	-0.00011115	46.5988
2023-08-03	46.8	46.801	-0.000624438	-0.000114417	46.8003
2023-08-04	46.75	46.7496	0.0018527	-0.000120729	46.7514
2023-08-07	46.35	46.3525	-0.000966326	-0.000124169	46.3514
2023-08-08	46.59	46.5884	7.61409e-05	-0.000127635	46.5884
2023-08-09	46.7	46.6977	-0.00309782	-0.000131422	46.6944
2023-08-10	46.82	46.8202	0.00117537	-0.000134163	46.8212
2023-08-11	47.5	47.4978	0.00268882	-0.000138469	47.5004
2023-08-14	46.64	46.6415	8.51676e-05	-0.000140556	46.6414
2023-08-15	46.43	46.4315	-0.000518839	-0.000142079	46.4309
2023-08-16	46.58	46.5817	-0.000955165	-0.000146147	46.5806
2023-08-17	47.99	47.9888	0.000287418	-0.000147041	47.9889
2023-08-18	46.87	46.8696	0.000501904	-0.000148611	46.87
2023-08-21	46.7	46.7003	-0.00168925	-0.000150467	46.6984
2023-08-22	47.64	47.6351	0.00176672	-0.000150692	47.6367
2023-08-23	46.49	46.4894	0.000325841	-0.00014971	46.4896
2023-08-24	46.25	46.2522	0.00044429	-0.000152063	46.2525
2023-08-25	46.2	46.2001	-0.00130556	-0.000148565	46.1987
2023-08-28	45.99	45.9901	4.72537e-05	-0.000149945	45.99
2023-08-29	46	46.0001	-0.000169066	-0.000148738	45.9998
2023-08-30	45.98	45.9809	0.00183787	-0.000145416	45.9826
2023-08-31	45.01	45.0087	0.0018589	-0.00014283	45.0105
2023-09-01	45.05	45.0488	-0.0012487	-0.000138536	45.0474
2023-09-04	45.27	45.2697	0.000448995	-0.000135439	45.27
2023-09-05	45	44.9993	-0.00219124	-0.000130505	44.997
2023-09-06	44.01	44.0104	0.000848473	-0.000126741	44.0111
2023-09-07	44.39	44.3906	1.02241e-06	-0.000123397	44.3905
2023-09-08	45	44.9992	-0.000232652	-0.000117397	44.9988
2023-09-11	43.51	43.5108	0.00133757	-0.000110397	43.512
2023-09-12	43.24	43.2411	-0.00123216	-9.93153e-05	43.2398
2023-09-13	43.3	43.3003	0.000420459	-9.47493e-05	43.3006
2023-09-14	43.1	43.1013	0.000947969	-8.38322e-05	43.1022
2023-09-15	42.14	42.1402	-1.78206e-05	-7.24012e-05	42.1401
2023-09-18	42.88	42.8797	-0.00264853	-6.10919e-05	42.877
2023-09-19	44.48	44.4787	0.00213257	-4.88799e-05	44.4807
2023-09-20	42.71	42.7124	0.00053037	-3.88716e-05	42.7128
2023-09-21	43.6	43.6007	-0.0016138	-2.81772e-05	43.599
2023-09-22	44.32	44.3154	0.00075054	-1.27484e-05	44.3162
2023-09-25	44.51	44.5131	-0.000470581	2.03658e-06	44.5126
2023-09-26	44.84	44.838	0.003338	1.32562e-05	44.8413
2023-09-27	44.29	44.2897	0.000721989	2.85296e-05	44.2904
2023-09-28	43.98	43.9806	-0.00207489	4.69263e-05	43.9785
2023-10-09	44.65	44.6496	0.00153406	6.00354e-05	44.6512
2023-10-10	42.5	42.5008	-0.00297908	7.88832e-05	42.4979
2023-10-18	47.48	47.4796	0.00223232	9.66293e-05	47.4819
2023-10-19	44.55	44.5517	-0.000319892	0.000107861	44.5515
2023-10-20	45.66	45.6566	-0.000773329	0.000131569	45.6559
2023-10-23	44.81	44.8121	-0.00164914	0.000151753	44.8106
2023-10-24	45.04	45.0407	0.00224919	0.000169124	45.0431
2023-10-25	47.5	47.4985	0.000868416	0.000189161	47.4995
2023-10-26	43.42	43.4223	-5.22143e-05	0.000201177	43.4224
2023-10-27	44.23	44.2301	-0.00140455	0.000221275	44.2289
2023-10-30	44.47	44.4697	0.000436746	0.000238932	44.4704
2023-10-31	44.13	44.1293	-0.0013354	0.000262298	44.1282
2023-11-01	45	45.0022	-0.00105734	0.000282655	45.0014
2023-11-02	45.39	45.3898	-0.000398444	0.000295105	45.3897
2023-11-03	47.1	47.0954	0.00568121	0.000312201	47.1014
2023-11-06	44.02	44.0219	-0.004871	0.000324472	44.0174
2023-11-07	44.33	44.3296	-0.00142219	0.000337986	44.3286
2023-11-08	44.77	44.7694	0.00126768	0.000356616	44.771
2023-11-09	42.45	42.4524	-0.00242784	0.000366766	42.4503
2023-11-10	44.48	44.4764	-0.000572847	0.00037896	44.4762
2023-11-13	44.3	44.3	0.000200804	0.000385096	44.3006
2023-11-14	44.25	44.2521	-0.000956917	0.00039716	44.2516
2023-11-15	44.76	44.7593	-0.00199759	0.000400412	44.7577
2023-11-16	44.36	44.3589	0.000746676	0.000408404	44.36
2023-11-17	43.71	43.7105	-0.000879753	0.000413818	43.71
2023-11-20	41.6	41.6003	-0.000227351	0.000414083	41.6005
2023-11-21	41.62	41.6211	-6.85736e-05	0.000415392	41.6214
2023-11-22	41.93	41.9298	-0.00172512	0.00041553	41.9285
2023-11-23	42.77	42.7703	0.000138367	0.000414236	42.7708
2023-11-24	42.99	42.9899	0.00031269	0.000410178	42.9906
2023-11-27	41.21	41.2095	-0.00117269	0.00040455	41.2087
2023-11-28	42.78	42.7778	2.75189e-05	0.000397428	42.7782
2023-11-29	44.04	44.0371	0.00633534	0.000387432	44.0438
2023-11-30	43.83	43.8295	-0.000984718	0.000375373	43.8289
2023-12-01	42.77	42.7717	-0.00236189	0.000360182	42.7697
2023-12-04	43.15	43.1497	-0.00212351	0.000345172	43.1479
2023-12-05	42.84	42.8408	0.000717379	0.000328945	42.8418
2023-12-06	42.04	42.0416	-0.000617451	0.000307826	42.0413
2023-12-07	41.37	41.3706	-0.000595609	0.000289822	41.3703
2023-12-08	41.99	41.9896	0.00164739	0.000265474	41.9915
2023-12-11	42.29	42.2896	0.000437894	0.000247372	42.2903
2023-12-12	42.17	42.1702	-0.000559338	0.000218253	42.1699
2023-12-13	42.06	42.0598	-0.00104668	0.00019784	42.0589
2023-12-14	42.1	42.1003	-2.49648e-05	0.000174098	42.1005
2023-12-15	42.1	42.1002	-0.000202603	0.000145663	42.1002
2023-12-18	41.57	41.5687	0.000697929	0.000120572	41.5695
2023-12-19	40.55	40.5485	-0.000271249	9.05711e-05	40.5483
2023-12-20	38.73	38.731	-0.000226638	6.90889e-05	38.7308
2023-12-21	38.4	38.3992	-0.00374039	4.17554e-05	38.3955
2023-12-22	37.2	37.2034	0.0012633	1.04057e-05	37.2047
2023-12-25	38.71	38.7089	0.000520149	-1.51899e-05	38.7095
2023-12-26	38.96	38.9616	-6.04976e-05	-4.05688e-05	38.9615
2023-12-27	39.82	39.8194	-0.000606036	-5.8773e-05	39.8187
2023-12-28	41.77	41.7685	0.000162207	-8.55664e-05	41.7686
2024-01-02	42.75	42.7511	-0.000379021	-0.000122681	42.7506
2024-01-03	40.5	40.501	-0.000995741	-0.000156956	40.4999
2024-01-04	42.7	42.6982	0.00360966	-0.000181029	42.7017
2024-01-05	40.37	40.3717	-0.00429209	-0.000197135	40.3672
2024-01-08	40.04	40.0389	0.000891032	-0.000208425	40.0395
2024-01-09	40.51	40.5083	0.00108299	-0.000232547	40.5092
2024-01-10	39.77	39.7707	-0.0002579	-0.000249699	39.7702
2024-01-11	39.77	39.7715	-0.000466289	-0.000260123	39.7708
2024-01-12	40.79	40.7893	0.000412955	-0.0002706	40.7894
2024-01-15	40.81	40.8098	0.000697119	-0.00027702	40.8102
2024-01-16	40.25	40.2501	9.28061e-05	-0.000286832	40.2499
2024-01-17	41.5	41.4983	0.000563949	-0.000290516	41.4986
2024-01-18	41.2	41.1999	-5.16206e-06	-0.000294524	41.1996
2024-01-19	40.62	40.6205	0.00023911	-0.000295248	40.6205
2024-01-22	38.66	38.6625	0.000974633	-0.000293622	38.6632
2024-01-23	41.06	41.0582	0.000107757	-0.000290655	41.058
2024-01-24	38.77	38.7703	-0.000510228	-0.000285963	38.7695
2024-01-25	40.59	40.5915	0.000953878	-0.000279642	40.5922
2024-01-26	40.59	40.5902	-0.000109621	-0.000270208	40.5899
2024-01-29	39.71	39.7122	-0.000741704	-0.000260872	39.7112
2024-01-30	41.36	41.3578	0.000869424	-0.000248918	41.3584
2024-01-31	39.75	39.75	-0.000352205	-0.000236287	39.7494
2024-02-01	40.68	40.6807	0.00125124	-0.000223327	40.6817
2024-02-02	39.09	39.0916	-0.00715873	-0.000209368	39.0842
2024-02-05	41.43	41.4255	0.00481321	-0.000196023	41.4301
2024-02-06	40.01	40.0092	0.000269865	-0.000184329	40.0093
2024-02-07	39.74	39.7431	-0.000953377	-0.00016663	39.7419
2024-02-08	40.41	40.4108	-0.000381999	-0.000147039	40.4102
2024-02-19	39.9	39.8998	-0.0010343	-0.000134691	39.8987
2024-02-20	40.67	40.6704	0.00136388	-0.000114048	40.6717
2024-02-21	40.19	40.1889	0.00111773	-0.000100977	40.1899
2024-02-22	40.71	40.7088	-0.00199152	-8.24375e-05	40.7067
2024-02-23	38.31	38.3154	0.00082028	-6.49442e-05	38.3162
2024-02-26	40.61	40.6082	-0.00234783	-4.98517e-05	40.6058
2024-02-27	38.49	38.4906	-0.00142986	-3.43063e-05	38.4891
2024-02-28	40.78	40.7802	0.000244936	-1.76624e-05	40.7804
2024-02-29	40.88	40.8793	0.00233609	-3.28505e-06	40.8817
2024-03-01	41.03	41.0302	-0.000495276	1.32665e-05	41.0297
2024-03-04	40.6	40.6005	-0.00231787	2.86236e-05	40.5982
2024-03-05	40.92	40.9144	0.00342116	3.59104e-05	40.9178
2024-03-06	41.37	41.3689	0.000267734	5.10689e-05	41.3692
2024-03-07	40.6	40.5998	-0.00107408	6.25806e-05	40.5988
2024-03-08	39.46	39.4634	-0.00246969	7.43471e-05	39.461
2024-03-11	40.56	40.5588	-0.000119706	8.11527e-05	40.5588
2024-03-12	40.91	40.909	0.00134371	8.99456e-05	40.9105
2024-03-13	40.8	40.7991	0.000937898	9.60926e-05	40.8002
2024-03-14	40.99	40.9905	0.000607013	0.000100387	40.9912
2024-03-15	38.07	38.0704	-0.000298725	0.000102478	38.0702
2024-03-18	40.82	40.8207	-0.00117945	0.000104634	40.8196
2024-03-19	40.57	40.5693	0.000211025	0.000102546	40.5696
2024-03-20	40.57	40.5704	0.000512733	0.000101987	40.571
2024-03-21	40.55	40.5503	0.000381465	9.78355e-05	40.5508
2024-03-22	40.48	40.4822	-0.000709336	9.30892e-05	40.4815
2024-03-25	40.17	40.1691	1.56616e-05	8.88269e-05	40.1692
2024-03-26	40.03	40.03	-4.6224e-05	8.19408e-05	40.03
2024-03-27	39.87	39.8713	-0.000623598	7.10891e-05	39.8707
2024-03-28	40.84	40.8395	-0.000705189	6.27933e-05	40.8388
